# Supplementary material for: Five omic technologies are concordant in differentiating the biochemical characteristics of the berries of five grapevine (Vitis vinifera L.) cultivars
Source: BMC Genomics. 2015 Nov 16;16:946. doi: 10.1186/s12864-015-2115-y (PMC4647476; doi:10.1186/s12864-015-2115-y)
Supplement: Additional file 3: — Annotation, protein spectral counts, Normalized Spectral Abundance Factor (NSAF) values and log2 transformed NSAF values for each replicate and protein identified, with ‘.count’, ‘.NSAF’, and ‘.NSAF.log2’ suffixes, respectively. Mass weight (Mr) and amino acid (AA) length are approximated values. Cultivar and treatment abbreviations for experimental replicates: Cabernet Sauvignon (CS), Merlot (ME), Pinot Noir (PN), Chardonnay (CD), and Semillon (SM) grown under well-watered (W) and water deficit (D) conditions, n = 3. Other column headings refer to a combination of cultivar name, treatment, and replicate number. For example, CDD2, is Chardonnay, water deficit and replicate 2. (XLS 4096 kb) [file 12864_2015_2115_MOESM3_ESM.xls]

## Sheet: raw.counts.nsaf.csv
Additional file 3 as XLS – Annotation, protein spectral counts, Normalized Spectral Abundance Factor (NSAF) values and log2 transformed NSAF values for each replicate and protein identified, with ‘.count’, ‘.NSAF’, and ‘.NSAF.log2’ suffixes, respectively. Mass weight (Mr) and amino acid (AA) length are approximated values. Cultivar and treatment abbreviations for experimental replicates: Cabernet…
UniProtKB	V1	Annotation	EC	Mr	AA	CSD3.count	CSD4.count	CSD5.count	CSW2.count	CSW3.count	CSW4.count	MED1.count	MED3.count	MED6.count	MEW1.count	MEW2.count	MEW3.count	PND2.count	PND4.count	PND5.count	PNW2.count	PNW3.count	PNW6.count	CDD1.count	CDD2.count	CDD5.count	CDW3.count	CDW4.count	CDW6.count	SMD1.count	SMD4.count	SMD5.count	SMW1.count	SMW4.count	SMW6.count	CSD3.NSAF	CSD4.NSAF	CSD5.NSAF	CSW2.NSAF	CSW3.NSAF	CSW4.NSAF	MED1.NSAF	MED3.NSAF	MED6.NSAF	MEW1.NSAF	MEW2.NSAF	MEW3.NSAF	PND2.NSAF	PND4.NSAF
A2ICC5	VIT_14s0068g00930	Chalcone synthase	2.3.1.74	42700	374.561	0	0	27	14	11	21	46	37	0	23	42	32	0	20	24	28	0	21	10	10	17	15	0	13	19	25	20	26	0	25	6.64e-06	7.49e-06	0.000300557	0.000190801	0.00016257	0.00023335	0.000570412	0.000365731	5.22e-06	0.000241137	0.000427705	0.000419376	6.6e-06	0.000274514
A2ICC8	VIT_04s0023g03370	Flavonone- 3-hydroxylase	1.14.11.9	40800	357.895	108	90	123	93	86	89	109	149	128	108	106	93	67	91	66	90	90	76	36	33	36	34	28	24	29	32	38	31	25	30	0.00150904	0.00141976	0.00141263	0.00128763	0.00127975	0.00101662	0.00140578	0.00152595	0.00140345	0.00116518	0.00112169	0.0012627	0.000932507	0.00128233
A2ICC9	VIT_02s0025g04720	Leucoanthocyanidin dioxgenase	1.13.11.0; 1.14.11.19	40200	352.632	130	95	117	119	108	80	120	175	137	147	155	125	99	91	99	138	112	111	21	21	40	31	33	24	33	47	45	34	43	41	0.00184211	0.00152056	0.00136406	0.00167025	0.0016292	0.000928041	0.00157009	0.00181807	0.00152416	0.00160765	0.00166222	0.00172015	0.0013951	0.00130147
A3FA66	VIT_15s0046g02420	Aquaporin TMP-C		30700	269.298	0	0	0	0	0	1	0	0	0	2	2	1	3	7	1	2	0	0	2	0	0	0	0	0	0	0	0	0	0	0	9.24e-06	1.04e-05	7.6e-06	9.15e-06	9.83e-06	2.26e-05	8.53e-06	6.78e-06	7.26e-06	3.57e-05	3.5e-05	2.69e-05	6.43e-05	0.000139689
A3FA68	VIT_08s0040g01890	Aquaporin PIP2;4		30700	269.298	0	3	0	0	0	0	2	1	1	3	3	1	2	4	5	2	2	5	1	0	3	0	2	1	0	0	0	1	1	2	9.24e-06	7.3e-05	7.6e-06	9.15e-06	9.83e-06	7.55e-06	4.27e-05	2.03e-05	2.18e-05	5e-05	4.9e-05	2.69e-05	4.59e-05	8.38e-05
A4LAG9	VIT_12s0028g00920	Glutathione S-transferase 9 GSTF9		25000	219.298	3	0	0	0	0	9	3	7	3	7	4	2	4	6	4	4	6	5	9	9	5	3	5	5	8	6	6	0	7	0	7.94e-05	1.28e-05	9.33e-06	1.12e-05	1.21e-05	0.000176109	7.33e-05	0.000124934	6.24e-05	0.000131446	7.73e-05	5.51e-05	0.000101457	0.000148666
A5ACP0	VIT_13s0067g01290	Clathrin heavy chain		192800	1691.23	4	21	7	0	0	0	0	7	14	0	8	5	11	29	23	0	20	18	0	0	0	0	5	4	0	0	3	6	0	0	1.32e-05	7.14e-05	1.82e-05	1.46e-06	1.57e-06	1.2e-06	1.36e-06	1.62e-05	3.35e-05	1.14e-06	1.89e-05	1.57e-05	3.36e-05	8.75e-05
A5ACR7	VIT_14s0108g00080	V-type H+-transporting ATPase subunit AC39		40600	356.14	38	33	45	34	27	54	25	33	37	23	33	19	28	18	20	24	23	23	30	25	30	29	31	25	19	38	30	27	33	32	0.000538103	0.000528137	0.000523008	0.000477457	0.000408862	0.000622111	0.000328986	0.000343619	0.000411585	0.00025361	0.00035457	0.000264641	0.000395665	0.000260546
A5ACY7	VIT_06s0080g01150	Electron transport complex protein RnfC		34600	303.509	3	5	3	1	3	3	1	2	2	3	3	3	1	0	0	0	1	1	2	2	1	0	3	0	2	5	2	0	1	3	5.74e-05	0.000101745	4.72e-05	2.44e-05	6.11e-05	4.69e-05	2.27e-05	3.01e-05	3.22e-05	4.43e-05	4.35e-05	5.57e-05	2.44e-05	8.26e-06
A5ADJ5	VIT_19s0014g01570	RNA-binding protein AKIP1		45400	398.246	30	32	42	31	39	37	44	56	45	41	51	33	30	24	36	33	24	26	33	36	29	34	42	34	47	42	38	41	30	48	0.000381219	0.0004582	0.000436873	0.000389848	0.000525184	0.000382801	0.000513414	0.000518264	0.000446591	0.000400513	0.000487455	0.000406572	0.000378663	0.000308566
A5ADV7	VIT_02s0025g05140	ATP-dependent Clp protease proteolytic subunit (ClpP2)	3.4.21.0	32400	284.211	11	6	13	3	9	10	8	11	10	10	8	6	8	6	9	10	4	7	10	1	9	8	14	6	10	9	14	6	9	9	0.000201411	0.000128409	0.000194452	6.07e-05	0.00017699	0.00015019	0.000137416	0.000147813	0.00014441	0.000141994	0.000112735	0.000110539	0.000147871	0.000114711
A5AE63	VIT_13s0019g04140	LHCA1		26300	230.702	11	15	16	13	13	11	21	6	11	25	15	5	8	5	7	17	21	9	25	7	23	12	15	17	14	11	22	13	9	7	0.000248126	0.000377228	0.000292786	0.000288416	0.000309848	0.000202647	0.000428199	0.000102924	0.000194848	0.000424824	0.000253256	0.000115227	0.000182168	0.000119576
A5AEB4	VIT_05s0020g03180	Photosystem I reaction center subunit II, chloroplast precursor		22500	197.368	11	11	10	12	4	16	12	19	17	22	27	10	10	10	9	18	14	14	6	4	7	10	8	5	14	10	13	14	23	11	0.000290032	0.000327147	0.000217786	0.000312154	0.000120726	0.000339859	0.000290999	0.00036092	0.000346585	0.000438152	0.000525211	0.000257131	0.000263036	0.000266836
A5AEB9	VIT_18s0001g13090	Proteasome 26S AAA-ATPase subunit (RPT4)	3.6.4.3	44500	390.351	0	48	68	41	0	79	34	0	51	43	50	0	35	0	33	37	34	31	65	49	50	57	52	0	0	52	63	0	0	43	6.38e-06	0.000697605	0.000718378	0.000523997	6.78e-06	0.000827951	0.00040609	4.68e-06	0.000515705	0.000428306	0.000487657	6.19e-06	0.000449652	6.42e-06
A5AEH1	VIT_07s0191g00090	14-3-3 protein GF14 omega (GRF2)		28800	252.632	34	27	32	27	27	37	46	63	66	61	59	44	48	42	47	75	58	47	16	12	19	19	23	16	39	34	26	31	53	46	0.000679763	0.000611178	0.00052664	0.000536514	0.000576382	0.000603443	0.000845714	0.000918205	0.00102892	0.000935637	0.000887785	0.000851365	0.0009492	0.000843791
A5AEI0	VIT_17s0000g06350	LHCA4 (Photosystem I light harvesting complex gene 4)		27800	243.86	9	11	14	10	14	9	19	8	9	12	13	14	10	12	13	21	23	12	23	4	17	14	24	24	14	8	15	10	6	6	0.000193914	0.000264777	0.000243414	0.000212219	0.000314842	0.000158371	0.000367412	0.000127331	0.000152277	0.000197011	0.000208676	0.00028739	0.000212889	0.000257101
A5AEM8	VIT_18s0001g13180	Ubiquitin-conjugating enzyme E2 W	6.3.2.19	18300	160.526	5	2	4	6	7	5	2	4	5	5	4	3	2	0	3	4	4	3	2	2	1	5	6	2	2	1	4	4	4	3	0.000170546	8.74e-05	0.000114758	0.000199574	0.000247389	0.000139286	7.16e-05	0.000102405	0.000133926	0.000131685	0.000105668	0.000105382	7.7e-05	1.56e-05
A5AEQ0	VIT_14s0066g02380	Protein transport SEC13		32700	286.842	2	1	3	1	0	5	8	6	8	3	9	0	10	11	7	6	7	5	2	2	2	0	8	4	4	1	0	10	4	5	4.34e-05	2.94e-05	5e-05	2.58e-05	9.23e-06	7.79e-05	0.000136155	8.28e-05	0.000115831	4.69e-05	0.000124842	8.43e-06	0.000180988	0.000201089
A5AFH3	VIT_08s0032g01020	MD-2 lipid recognition domain-containing protein		16700	146.491	10	11	16	11	10	16	15	18	17	9	15	12	10	13	15	14	17	13	10	5	7	11	16	11	8	6	12	12	12	16	0.000356783	0.000440767	0.000461095	0.000386921	0.000379527	0.000457894	0.000486159	0.000461332	0.000466956	0.000249248	0.00039884	0.000412422	0.00035439	0.000462227
A5AFM5	VIT_15s0046g02110	Late embryogenesis abundant protein Lea14-A		16600	145.614	0	0	4	0	1	0	6	11	11	5	8	5	4	6	4	6	6	5	3	0	0	1	2	3	4	5	3	4	2	7	1.71e-05	1.93e-05	0.000126511	1.69e-05	5.45e-05	1.4e-05	0.000205101	0.000288502	0.000308705	0.000145171	0.000220036	0.000182559	0.000152796	0.000223895
A5AFR3	VIT_06s0004g04270	Histone H2A.4 HTA12		15800	138.596	6	9	8	8	5	8	9	0	10	6	0	0	3	7	9	7	9	7	2	8	5	2	4	1	0	8	9	5	18	15	0.000233446	0.000384852	0.000251064	0.000302275	0.000210124	0.000249321	0.000314941	1.32e-05	0.000296133	0.000180252	1.36e-05	1.74e-05	0.000124859	0.00027142
A5AFS1	VIT_06s0004g03240	Elongation factor 1-alpha 1	2.7.7.0	49300	432.456	0	29	21	17	0	25	27	46	43	36	0	28	0	0	51	45	61	44	35	13	14	21	32	16	33	0	27	31	0	48	5.76e-06	0.000383004	0.000203523	0.000199449	6.12e-06	0.000239712	0.000292179	0.000392794	0.000393185	0.000324392	4.36e-06	0.000318527	5.72e-06	5.8e-06
A5AFX4	VIT_16s0022g00510	Heat shock 22 kDa protein		23700	207.895	20	17	17	15	11	16	21	19	21	22	24	18	28	23	18	29	26	21	18	26	15	13	36	10	14	24	13	25	6	29	0.000490836	0.000472626	0.000344598	0.000367472	0.0002929	0.000322651	0.000475175	0.000342645	0.000404245	0.000415967	0.000444223	0.000430102	0.000677806	0.000566967
A5AG33	VIT_18s0001g06150	Phosphate-induced protein 1		34300	300.877	1	2	3	4	0	5	0	0	1	0	1	0	1	2	0	2	1	1	0	2	0	2	0	0	0	1	0	1	2	2	2.48e-05	4.67e-05	4.76e-05	7.37e-05	8.8e-06	7.43e-05	7.64e-06	6.07e-06	1.95e-05	6.39e-06	1.88e-05	8.03e-06	2.46e-05	4.17e-05
A5AGD5	VIT_14s0030g00700	Transport protein particle (TRAPP) component Bet3		19600	171.93	9	12	19	15	9	15	15	20	16	23	15	18	9	7	6	16	10	13	10	13	14	15	13	4	16	19	30	14	15	21	0.000275042	0.000408208	0.000464303	0.000444341	0.000292575	0.000366499	0.000414227	0.000435568	0.00037513	0.000525335	0.000339828	0.000520073	0.000273197	0.000218798
A5AGN5	VIT_12s0028g02340	Ketol-acid reductoisomerase	1.1.1.86	63400	556.14	22	28	36	21	18	32	43	46	44	35	47	37	29	27	40	42	45	44	25	19	37	24	30	24	49	24	23	38	37	48	0.000201384	0.000287729	0.000268674	0.000190542	0.000176138	0.00023757	0.000359388	0.000305437	0.00031277	0.000245337	0.000321949	0.000325904	0.000262266	0.000248017
A5AGQ0	VIT_19s0014g01000	Ubiquitin domain containing 1		12600	110.526	2	1	3	1	1	0	0	3	0	2	1	3	0	0	0	0	1	0	0	1	1	1	0	0	3	1	1	0	1	1	0.00011259	7.62e-05	0.000129634	6.69e-05	7.19e-05	1.84e-05	2.08e-05	0.000115679	1.77e-05	8.69e-05	5.12e-05	0.000153054	2.24e-05	2.27e-05
A5AGZ7	VIT_05s0077g01170	DNA-directed RNA polymerase II subunit I	2.7.7.6	13200	115.789	0	0	4	0	2	1	1	2	1	1	1	1	2	2	4	1	2	1	0	3	0	0	0	0	3	2	1	0	2	2	2.15e-05	2.42e-05	0.000159097	2.13e-05	0.000114324	5.27e-05	5.95e-05	7.89e-05	5.06e-05	4.98e-05	4.88e-05	6.26e-05	0.000106752	0.000108294
A5AH21	VIT_18s0001g10520	Sterol carrier protein 2		13600	119.298	1	3	3	4	2	2	6	3	5	5	4	2	4	9	7	10	15	9	0	2	2	3	7	2	2	2	3	1	1	3	6.26e-05	0.000164724	0.000120102	0.000185915	0.000110961	8.52e-05	0.000250344	0.000107174	0.00018021	0.000177194	0.000142186	0.000101286	0.000186501	0.000399414
A5AH72	VIT_12s0028g02180	Phosphoenolpyruvate carboxylase.		110300	967.544	4	22	0	6	0	4	9	9	17	0	15	14	0	14	18	11	14	11	2	4	7	3	11	0	9	3	5	9	8	13	2.32e-05	0.000130567	2.12e-06	3.31e-05	2.74e-06	1.89e-05	4.51e-05	3.59e-05	7.07e-05	1.99e-06	6.04e-05	7.24e-05	2.56e-06	7.52e-05
A5AHJ5	VIT_02s0025g04270	Thaumatin		24200	212.281	91	99	125	98	89	133	265	327	260	295	241	190	237	309	311	454	488	410	520	174	244	300	470	273	271	161	237	228	347	283	0.00214554	0.00263169	0.0024202	0.00228698	0.00223243	0.0025566	0.00574662	0.00563578	0.00479675	0.00535016	0.0042883	0.00433738	0.00553168	0.0073128
A5AHP0	VIT_04s0008g02320	Coatomer subunit beta		105900	928.947	0	5	0	0	0	2	1	3	2	0	0	2	1	6	2	1	3	1	1	0	0	0	0	0	1	0	0	0	1	0	2.68e-06	3.32e-05	2.2e-06	2.65e-06	2.85e-06	1.09e-05	7.42e-06	1.38e-05	1.05e-05	2.07e-06	2.03e-06	1.3e-05	7.98e-06	3.51e-05
A5AHT6	VIT_00s0220g00130	Allyl alcohol dehydrogenase	3.2.1.15; 1.3.1.74	38300	335.965	0	0	0	0	1	2	4	4	0	1	4	5	6	6	8	3	5	6	3	2	2	0	0	1	0	0	0	3	2	5	7.41e-06	8.36e-06	6.09e-06	7.34e-06	2.36e-05	3.03e-05	6.15e-05	4.89e-05	5.82e-06	1.72e-05	5.05e-05	7.91e-05	9.57e-05	9.7e-05
A5AHY0	VIT_00s0317g00050	Dehydroascorbate reductase		23700	207.895	48	40	55	53	45	58	54	55	72	67	58	52	30	39	42	56	52	50	95	41	69	89	106	74	23	55	56	30	23	32	0.00116125	0.00109379	0.00109287	0.00126837	0.00115887	0.00114394	0.00120451	0.000975221	0.00136315	0.0012479	0.0010607	0.00122056	0.000725371	0.000952987
A5AIE0	VIT_14s0060g00820	3-beta hydroxysteroid dehydrogenase		42300	371.053	0	1	0	0	1	0	2	6	5	0	5	0	0	1	2	2	3	3	0	0	1	0	2	1	1	0	1	3	0	5	6.71e-06	2.27e-05	5.52e-06	6.64e-06	2.14e-05	5.48e-06	3.1e-05	6.4e-05	5.79e-05	5.18e-06	5.59e-05	6.51e-06	6.66e-06	2.03e-05
A5AII6	VIT_04s0044g00540	Pre-mRNA-splicing factor ISY1		34800	305.263	4	6	6	3	2	4	5	3	3	2	2	4	0	0	0	3	2	0	2	3	0	2	3	2	1	7	7	0	1	2	7.34e-05	0.000119553	8.72e-05	5.65e-05	4.34e-05	5.99e-05	8.28e-05	4.19e-05	4.48e-05	3.15e-05	3.09e-05	7.12e-05	8.1e-06	8.22e-06
A5AIW6	VIT_10s0116g00730	Monoglyceride lipase	3.1.1.23	35300	309.649	0	0	0	0	0	0	1	1	1	0	0	1	1	1	1	2	0	0	0	2	0	2	0	0	2	2	1	2	2	3	8.04e-06	9.07e-06	6.61e-06	7.96e-06	8.55e-06	6.56e-06	2.23e-05	1.77e-05	1.89e-05	6.21e-06	6.09e-06	2.34e-05	2.4e-05	2.43e-05
A5AJ83	VIT_16s0022g01460	Ribosomal protein S20 (RPS20A) 40S		13600	119.298	10	12	14	20	10	19	14	20	15	15	21	10	12	9	12	12	14	10	12	7	8	14	14	6	17	8	18	11	24	22	0.000438108	0.0005883	0.000497567	0.000846946	0.000466037	0.000664497	0.00055846	0.000627731	0.000507864	0.000499364	0.000679333	0.000425401	0.00051806	0.000399414
A5AJ89	VIT_11s0016g05270	Bundle-sheath defective protein 2		13900	121.93	0	0	1	0	0	1	0	3	3	4	1	2	0	0	0	0	0	0	0	0	0	0	0	0	0	1	0	0	1	0	2.04e-05	2.3e-05	5.04e-05	2.02e-05	2.17e-05	5e-05	1.88e-05	0.00010486	0.000112204	0.000141848	4.64e-05	9.91e-05	2.03e-05	2.06e-05
A5AJA1	VIT_19s0014g01260	Multiprotein-bridging factor 1a MBF1A		15700	137.719	1	0	0	2	0	3	1	0	1	0	2	2	0	1	2	2	2	0	4	1	3	2	1	5	2	0	0	0	1	1	5.42e-05	2.04e-05	1.49e-05	8.95e-05	1.92e-05	0.000103316	5e-05	1.33e-05	4.26e-05	1.4e-05	6.84e-05	8.77e-05	1.8e-05	5.46e-05
A5AJB3	VIT_05s0094g00360	Chitinase class IV		28500	250	18	14	7	10	7	11	8	9	6	6	10	5	13	12	16	5	7	13	2	4	4	1	0	1	12	6	10	7	9	10	0.000368348	0.00032565	0.000122811	0.000207007	0.00015885	0.000187004	0.00015622	0.000138815	0.00010163	9.99e-05	0.000158317	0.000106333	0.000266992	0.000250786
A5AJY2	VIT_18s0001g00690	Glutathione S-transferase 8 GSTF8	2.5.1.18	25200	221.053	25	14	20	15	22	31	32	23	38	24	33	31	13	9	11	14	18	22	17	16	19	24	21	18	23	21	24	23	23	34	0.00057421	0.000368294	0.000379643	0.000345599	0.000538954	0.000579305	0.000675532	0.000388352	0.000680792	0.000425981	0.000571252	0.000688745	0.000301955	0.000215557
A5AK36	VIT_05s0094g00330	Chitinase, class IV [Vitis vinifera]	3.2.1.14	28000	245.614	13	19	34	26	0	34	54	64	68	48	66	23	15	0	12	0	0	0	0	0	0	0	0	0	47	11	52	22	62	70	0.000273594	0.000445763	0.000575021	0.000531776	1.08e-05	0.000571029	0.00101953	0.000959312	0.00109015	0.000758942	0.00102058	0.000462443	0.00031202	1.02e-05
A5AKD8	VIT_18s0001g14400	Peptidyl-prolyl cis-trans isomerase ROC5 (rotamase CYP 5)	5.2.1.8	17900	157.018	157	139	170	169	178	223	226	258	245	251	280	223	172	161	186	233	225	195	215	171	172	190	185	155	233	171	194	249	309	214	0.00499296	0.00498826	0.00444523	0.00532056	0.00601943	0.00578658	0.00662794	0.00601403	0.00611157	0.00615616	0.00673384	0.00687975	0.00543181	0.00515891
A5AL04	VIT_01s0011g06630	Translation initiation factor eIF-3 subunit 2		36000	315.789	6	12	8	14	7	14	32	37	35	26	41	20	19	22	28	24	23	19	23	14	15	27	21	18	26	17	17	41	26	31	0.000102457	0.000222247	0.000110189	0.000226311	0.000125756	0.000186665	0.000472873	0.000433798	0.00043942	0.000322528	0.000495369	0.000313761	0.00030531	0.00035737
A5ALB2	VIT_09s0002g00980	Proteasome 20S alpha subunit A1	3.4.25.0	27300	239.474	22	17	31	29	19	38	28	38	32	31	46	22	33	14	28	32	28	23	25	27	24	28	19	16	24	19	20	26	30	31	0.000467682	0.000410302	0.000538481	0.000607156	0.000431164	0.000653575	0.000546821	0.000587295	0.000530487	0.00050556	0.000731937	0.000454117	0.000691657	0.000303699
A5ALT5	VIT_06s0080g01230	DnaJ homolog, subfamily A, member 2		46300	406.14	29	31	39	42	26	39	46	40	48	41	59	38	26	23	28	31	34	29	24	39	28	38	38	25	35	37	39	39	38	46	0.000361553	0.000435469	0.000398143	0.000515761	0.00034549	0.000395379	0.00052606	0.000364278	0.000466783	0.000392728	0.000552229	0.000458171	0.000322607	0.000290219
A5ALV6	VIT_14s0030g02170	Calcium-binding EF hand		35500	311.404	39	37	41	28	39	41	33	34	39	42	38	40	30	29	29	36	41	38	37	30	40	34	33	31	31	45	41	23	24	26	0.000631393	0.000676131	0.00054556	0.000451084	0.000671644	0.000541773	0.000494288	0.000404715	0.000495819	0.000524548	0.000466032	0.000628601	0.000484262	0.000475151
A5AML5	VIT_18s0001g13250	Thioredoxin H-type 1		12800	112.281	82	79	130	71	86	125	105	112	105	106	115	103	72	75	65	99	88	72	65	77	103	102	88	81	102	96	116	96	106	130	0.00365742	0.00397544	0.00475799	0.00313861	0.00407921	0.00454392	0.00431724	0.00366017	0.0036728	0.00364556	0.00387753	0.00445532	0.00319254	0.00337268
A5AMS0	VIT_05s0077g01880	DAG protein		29600	259.649	3	3	1	4	6	3	7	2	5	4	2	3	3	2	4	0	4	1	2	3	2	2	6	3	2	3	4	2	2	3	6.71e-05	7.57e-05	2.36e-05	8.54e-05	0.000132554	5.48e-05	0.000132719	3.52e-05	8.28e-05	6.66e-05	3.63e-05	6.52e-05	6.66e-05	4.83e-05
A5AMX9	VIT_14s0068g01510	Import inner membrane translocase subunit Tim8, Mitochondrial		8800	77.193	2	0	1	3	1	1	0	1	1	4	1	1	0	0	0	0	2	0	1	2	0	0	1	0	0	0	0	0	0	1	0.000161209	3.64e-05	7.95e-05	0.000223474	0.000102891	7.9e-05	2.98e-05	7.1e-05	7.6e-05	0.000224055	7.32e-05	9.39e-05	3.2e-05	3.25e-05
A5AND9	VIT_19s0085g01050	Heat shock protein 17.6 kDa class I		16400	143.86	3	6	0	1	0	3	6	8	5	6	7	11	7	4	7	11	13	7	2	3	2	8	11	1	2	5	0	2	0	2	0.000121103	0.000253686	1.42e-05	5.14e-05	1.84e-05	9.89e-05	0.000207603	0.000215841	0.000149442	0.000173658	0.000196517	0.000386369	0.000257766	0.000156894
A5ANR7	VIT_18s0001g14310	Flavonone- 3-hydroxylase		40400	354.386	96	68	113	69	80	85	82	120	110	89	103	78	48	59	51	71	68	61	96	74	70	75	84	60	75	95	90	83	96	100	0.00135543	0.00108527	0.0013111	0.000966594	0.00120278	0.000980804	0.00106964	0.00124212	0.00121881	0.000970658	0.00110089	0.00107062	0.000676658	0.00084212
A5ANX3	VIT_06s0009g02230	Cysteine protease inhibitor		11200	98.2456	45	38	52	39	27	35	56	47	50	63	50	38	59	89	60	108	138	60	70	65	75	76	63	72	45	63	63	37	41	54	0.00230528	0.00220024	0.00218758	0.00198162	0.00148212	0.00146895	0.00264237	0.00176618	0.00200922	0.00248416	0.00193757	0.00189405	0.00299439	0.00456923
A5AP38	VIT_01s0011g02200	Glutamine synthetase	6.3.1.2	39000	342.105	121	102	156	124	116	146	184	222	209	184	207	145	107	131	117	154	137	127	156	96	134	129	133	118	97	117	123	83	119	121	0.00176784	0.00168224	0.00187272	0.00179368	0.00180315	0.00174089	0.00247796	0.00237588	0.00239372	0.0020728	0.00228632	0.00205564	0.00155365	0.00192797
A5AP73	VIT_03s0038g02390	Ubiquitin-conjugating enzyme E2 D/E UBC28	6.3.2.19	16500	144.737	4	0	6	4	7	4	0	5	6	10	6	8	0	0	6	3	4	6	4	0	10	6	8	0	0	7	0	0	8	0	0.00015476	1.94e-05	0.000183845	0.000153239	0.000274377	0.000126394	1.59e-05	0.000138815	0.000175543	0.000278824	0.000169283	0.000283846	1.71e-05	1.73e-05
A5AP98	VIT_13s0156g00320	KH domain and CCCH containing protein		30900	271.053	4	4	1	3	0	0	0	2	5	0	7	6	6	0	3	2	3	2	4	1	0	2	3	1	2	1	4	3	0	5	8.26e-05	9.32e-05	2.27e-05	6.36e-05	9.77e-06	7.5e-06	8.48e-06	3.37e-05	7.93e-05	7.09e-06	0.0001043	0.000115905	0.000118567	9.25e-06
A5APB9	VIT_19s0015g00920	Heterogeneous nuclear ribonucleoprotein A1/A3		36200	317.544	11	9	11	14	7	14	17	16	17	15	17	13	10	8	9	9	8	13	8	5	6	9	10	6	11	8	7	13	9	14	0.000180269	0.000167974	0.000148256	0.000225061	0.000125061	0.000185634	0.000253217	0.000189816	0.000215419	0.000187606	0.000207736	0.000205482	0.000163489	0.000134261
A5APR3	VIT_16s0050g02450	Proline-rich cell wall protein		24100	211.404	5	8	11	14	17	13	8	14	15	13	15	9	11	7	6	7	7	10	14	14	8	12	14	12	6	13	17	8	7	9	0.000129502	0.000225751	0.000222691	0.000338058	0.00043832	0.000259606	0.000184742	0.000250559	0.000286595	0.000245438	0.000276374	0.000217198	0.000268961	0.000177944
A5AQ16	VIT_05s0094g01380	Putative uncharacterized protein		23800	208.772	4	6	9	2	6	4	3	7	7	8	8	6	0	4	2	4	4	2	3	4	9	6	7	3	3	3	4	1	3	2	0.000107292	0.000174809	0.000186281	5.9e-05	0.000164857	8.76e-05	7.7e-05	0.000131233	0.000140423	0.000156483	0.000153471	0.000150482	1.18e-05	0.000108112
A5AQ47	VIT_04s0008g01490	Heat shock protein 17.6 kDa class II		17300	151.754	77	95	85	56	65	127	123	128	103	109	141	123	211	94	166	175	206	190	73	56	60	91	149	82	54	70	32	125	38	109	0.00254206	0.00353334	0.00230644	0.00183503	0.00228542	0.00341556	0.00373925	0.00309325	0.00266593	0.00277327	0.00351474	0.00393341	0.00689085	0.00312337
A5AQ65	VIT_07s0129g00170	Porin		29300	257.018	24	29	40	38	29	50	48	60	52	53	71	32	49	44	56	62	54	47	70	27	52	55	57	54	57	31	37	69	69	75	0.000474492	0.000644439	0.000645075	0.000738302	0.000607749	0.000798769	0.000867037	0.000859896	0.000798447	0.000800038	0.00104863	0.000611173	0.00095224	0.000868422
A5AQ89	VIT_04s0008g00490	Profilin 5 (PRO5) (PRF3)		14100	123.684	89	81	68	65	73	70	81	78	86	82	72	84	59	72	54	71	60	59	58	65	63	56	63	71	73	81	70	76	82	71	0.00360193	0.0036997	0.00226722	0.00261013	0.00314658	0.00231722	0.00302762	0.00231851	0.0027337	0.00256366	0.00220954	0.00330207	0.00237852	0.00294007
A5AR17	VIT_08s0007g03390	Cell division protein ftsZ		51500	451.754	13	6	10	14	8	15	14	16	20	18	21	12	7	10	13	23	11	15	12	8	13	15	16	5	11	21	13	11	15	14	0.00014875	8.08e-05	9.51e-05	0.000158198	9.96e-05	0.000139483	0.000147477	0.000133424	0.000177379	0.000157394	0.000179397	0.000133737	8.21e-05	0.000116579
A5ARC5	VIT_07s0005g01100	Importin alpha		58600	514.035	82	64	116	83	76	121	63	81	84	76	77	66	60	41	58	57	52	63	80	43	60	79	73	54	53	62	79	50	64	71	0.00079889	0.000704514	0.000927793	0.000800626	0.000788014	0.000960895	0.000567596	0.000579186	0.00064256	0.00057199	0.000568313	0.000625277	0.000581924	0.000404938
A5ARE0	VIT_06s0004g04060	Legumin		38300	335.965	20	24	19	22	18	36	44	63	57	44	65	44	43	31	36	60	37	42	62	32	48	54	59	43	50	28	45	65	63	66	0.000303729	0.000409444	0.000237607	0.000330084	0.00029157	0.000441663	0.00060859	0.000690452	0.000668996	0.00050908	0.000734896	0.000640191	0.000640176	0.000470273
A5AS18	VIT_19s0014g04660	flavodoxin-like quinone reductase 1		21700	190.351	66	57	80	58	68	78	72	94	64	85	71	66	58	54	53	72	64	59	55	67	49	56	70	47	60	59	74	46	54	60	0.00173897	0.00169604	0.00173125	0.00151474	0.00190547	0.00167651	0.00175001	0.00181355	0.00132451	0.00172636	0.00141589	0.00168853	0.00151951	0.00143607
A5ASF9	VIT_09s0002g03250	Profilin 4 (PRO4) (PFN4)		14200	124.561	70	68	59	59	60	56	65	71	75	75	65	68	48	60	47	57	52	54	57	53	50	51	61	65	62	69	62	69	78	68	0.00281729	0.00308766	0.00195547	0.00235434	0.0025718	0.00184399	0.00241611	0.00209689	0.00236926	0.00232961	0.00198215	0.00265797	0.00192514	0.00243616
A5ASG6	VIT_12s0057g00630	LHCB2.1 (Photosystem II light harvesting complex gene 2.1)		28400	249.123	48	32	52	64	53	65	51	65	58	70	75	49	36	43	40	71	56	53	34	23	26	46	38	25	38	37	45	34	39	36	0.000969068	0.000732475	0.000862707	0.00127609	0.00113712	0.00106886	0.000949844	0.000960465	0.000917893	0.00108767	0.00114238	0.000960362	0.000724408	0.000875809
A5ASQ0	VIT_07s0005g04970	NADH dehydrogenase		16100	141.228	2	0	0	0	0	0	0	0	1	0	0	0	1	2	5	0	1	4	2	0	0	4	0	0	0	3	2	0	2	2	8.81e-05	1.99e-05	1.45e-05	1.74e-05	1.87e-05	1.44e-05	1.63e-05	1.29e-05	4.15e-05	1.36e-05	1.33e-05	1.71e-05	5.25e-05	8.88e-05
A5ASV7	VIT_18s0001g01490	Oxidoreductase N-terminal domain-containing		39200	343.86	1	1	0	2	1	1	0	3	2	3	2	0	1	3	0	3	2	3	2	0	1	0	1	2	0	1	2	2	3	1	2.17e-05	2.45e-05	5.95e-06	3.58e-05	2.31e-05	1.77e-05	6.68e-06	3.72e-05	2.84e-05	3.91e-05	2.74e-05	7.03e-06	2.16e-05	5.11e-05
A5ASW8	VIT_12s0055g01110	LHCB6 (light harvesting complex PSII)		27200	238.596	30	21	31	24	29	31	25	23	24	36	37	23	30	32	29	30	39	24	29	20	23	27	28	30	25	23	34	22	25	17	0.0006363	0.000505938	0.000540461	0.000506102	0.000654671	0.000536709	0.00049106	0.000359797	0.000401376	0.000587961	0.000592442	0.000476044	0.000632033	0.000683208
A5AT05	VIT_06s0004g00830	Serine/threonine protein phosphatase PP2A-4 catalytic subunit (PP2A4)	3.1.3.16	35900	314.912	11	14	12	11	14	21	15	31	20	23	24	15	20	15	16	27	18	20	15	14	12	20	18	11	23	23	17	25	14	23	0.000181775	0.000258524	0.000162494	0.000179988	0.000243806	0.00027755	0.000226152	0.000365405	0.000254457	0.000286813	0.000293261	0.000237895	0.000321861	0.000246874
A5AT60	VIT_17s0000g03730	NADH dehydrogenase (ubiquinone) 1 beta subcomplex 10		12400	108.772	11	6	14	13	11	15	4	11	10	16	9	9	4	11	6	4	16	9	4	8	7	8	12	1	7	9	13	1	8	8	0.000526268	0.000335521	0.000545719	0.00061172	0.000559817	0.000579305	0.000190088	0.00038622	0.000377331	0.000583025	0.000329219	0.000422134	0.00020455	0.000530291
A5ATD8	VIT_07s0005g06290	Cytochrome b5 isoform Cb5-C	1.7.1.1	14700	128.947	42	45	42	42	39	48	38	47	38	48	46	34	31	29	43	44	42	40	58	32	43	41	53	42	19	43	39	18	30	26	0.0016406	0.00198117	0.00134925	0.00162447	0.001622	0.00152905	0.00137185	0.00134566	0.00116707	0.0014456	0.00135931	0.00129315	0.00120782	0.00114747
A5ATG8	VIT_08s0040g00980	Tubulin beta-1 chain		50200	440.351	0	0	0	74	54	0	92	146	93	109	120	107	66	71	67	97	86	92	0	0	0	74	48	0	82	76	76	85	102	93	5.65e-06	6.38e-06	4.65e-06	0.00083386	0.000655334	4.62e-06	0.000965164	0.00121532	0.00082997	0.00095573	0.00103149	0.00117992	0.000746666	0.000814405
A5ATH4	VIT_03s0180g00200	Limonoid UDP-glucosyltransferase	2.4.1.120; 2.4.1.177; 2.4.1.210	53700	471.053	0	0	0	0	0	0	0	0	0	0	0	0	0	0	2	0	0	5	17	0	13	13	17	14	0	0	0	0	0	0	5.28e-06	5.96e-06	4.35e-06	5.23e-06	5.62e-06	4.32e-06	4.88e-06	3.88e-06	4.15e-06	4.08e-06	4e-06	5.13e-06	5.25e-06	5.32e-06
A5AU08	VIT_05s0102g00120	Glutathione peroxidase	1.11.1.9	18600	163.158	15	3	21	25	15	5	7	7	22	13	16	17	14	21	16	19	25	22	25	5	5	10	29	12	10	23	35	18	31	34	0.000472879	0.000120443	0.000539446	0.000770314	0.000503024	0.00013704	0.000211209	0.000167922	0.000539044	0.000318013	0.000381201	0.00051841	0.000439404	0.000660943
A5AU19	VIT_19s0177g00360	Transport protein particle (TRAPP) component Bet3		20800	182.456	12	9	16	12	15	21	15	15	12	12	8	14	12	10	9	9	10	8	14	12	15	22	8	13	12	19	13	7	12	20	0.000341018	0.00029234	0.000370206	0.000337666	0.00044982	0.000479041	0.00039033	0.000310332	0.000267794	0.000263312	0.000175606	0.000384108	0.000338731	0.000288645
A5AU65	VIT_04s0044g02040	Ubiquitin carboxyl-terminal hydrolase L5	3.1.2.15; 3.4.19.0	38400	336.842	15	9	14	12	5	11	9	14	8	15	17	12	8	5	3	8	10	9	9	12	15	13	20	8	10	13	12	8	6	9	0.000229051	0.000158351	0.000176222	0.000182902	8.65e-05	0.000138792	0.000129585	0.000157252	9.86e-05	0.000176858	0.000195835	0.000179361	0.000124766	8.19e-05
A5AUJ0	VIT_02s0033g00180	Phenylpropanoid:glucosyltransferase 2	2.4.1.0	55200	484.211	10	12	14	7	15	9	10	9	10	10	11	10	4	0	9	9	3	5	8	13	12	6	0	0	0	8	5	8	0	4	0.00010794	0.000144943	0.000122589	7.63e-05	0.000169497	7.98e-05	9.96e-05	7.17e-05	8.48e-05	8.33e-05	8.95e-05	0.000104809	4.59e-05	5.18e-06
A5AUW4	VIT_04s0008g07320	Protein phosphatase 2C		31400	275.439	15	22	23	23	14	28	30	30	43	34	43	23	19	21	20	28	30	21	22	20	17	11	15	13	29	25	24	38	33	47	0.000280113	0.000458649	0.00034927	0.000420513	0.000278746	0.000420642	0.000508784	0.000404509	0.000617325	0.000481409	0.00059531	0.000412369	0.000350037	0.000391514
A5AV70	VIT_05s0020g04210	Sulfate adenylyltransferase 3	2.7.7.4	52400	459.649	0	0	1	0	1	3	3	3	0	0	0	0	9	3	6	9	7	4	6	1	4	1	1	2	0	2	1	1	2	2	5.41e-06	6.11e-06	1.34e-05	5.36e-06	1.73e-05	3.1e-05	3.5e-05	2.78e-05	4.25e-06	4.18e-06	4.1e-06	5.26e-06	0.000102188	3.82e-05
A5AV92	VIT_18s0041g00390	Cysteine protease inhibitor		10900	95.614	47	50	84	57	56	69	134	93	97	93	115	102	76	128	93	101	139	140	0	78	122	139	93	50	55	48	63	46	51	48	0.00247285	0.00296546	0.00361787	0.00296403	0.0031289	0.00295499	0.00646337	0.00357226	0.00398596	0.00375846	0.00455343	0.00518138	0.00395588	0.00674085
A5AW35	VIT_04s0023g00410	Photosystem I subunit XI (PSAL)		23300	204.386	3	1	5	3	3	6	2	3	1	3	2	2	0	0	1	0	1	0	1	1	0	3	2	0	0	2	3	1	0	2	8.52e-05	4.12e-05	0.000110161	8.44e-05	9.07e-05	0.000129287	5.62e-05	6.26e-05	2.87e-05	6.58e-05	4.61e-05	5.91e-05	1.21e-05	1.23e-05
A5AWT3	VIT_19s0027g00200	Photosystem II 10 kDa polypeptide PSBR		14400	126.316	18	7	12	11	10	17	22	29	20	42	30	22	17	9	10	29	24	15	17	10	9	16	14	9	17	13	15	14	17	13	0.000729021	0.00033337	0.000405107	0.000448721	0.000440146	0.000563213	0.000818433	0.000853135	0.000634375	0.00129316	0.000910166	0.000860931	0.00068499	0.000377224
A5AWW0	VIT_07s0104g00510	MRNA-binding protein precursor		43000	377.193	14	13	19	11	13	20	11	28	30	28	28	11	10	10	12	19	15	17	20	13	15	24	25	11	20	19	23	21	20	31	0.000191351	0.000200952	0.000211636	0.000150269	0.000189511	0.000220944	0.000140085	0.000276016	0.000316072	0.000290403	0.000284813	0.000147359	0.000137635	0.000139624
A5AX75	VIT_18s0001g07240	14-3-3 protein GF14 kappa (GRF8)		28600	250.877	27	24	49	37	24	58	42	78	58	64	57	53	46	39	40	67	58	49	23	18	31	25	28	26	52	30	32	43	52	42	0.000545629	0.000548312	0.000807722	0.000736726	0.000517095	0.000947954	0.00077837	0.00114304	0.000911474	0.00098814	0.000863943	0.00103071	0.000916422	0.000789713
A5AXI5	VIT_08s0040g00410	Proteasome 20S alpha subunit G (PAG1) (PRC8)	3.4.25.0	27200	238.596	0	1	0	0	0	0	0	0	1	0	0	2	1	6	6	1	1	4	0	0	1	1	0	0	5	0	0	0	2	1	1.04e-05	3.53e-05	8.58e-06	1.03e-05	1.11e-05	8.52e-06	9.63e-06	7.66e-06	2.46e-05	8.05e-06	7.9e-06	5.06e-05	3.11e-05	0.000136642
A5AXR4	VIT_06s0004g04390	UDP-glucuronic acid decarboxylase 1	4.1.1.35	39000	342.105	57	58	64	63	42	84	55	61	68	59	79	53	45	42	43	64	50	59	39	30	42	43	40	29	51	40	40	53	58	56	0.000836631	0.000960106	0.000771823	0.00091485	0.000657801	0.00100413	0.000745404	0.000656703	0.000782673	0.000668462	0.000875963	0.000755853	0.00065759	0.000623107
A5AY42	VIT_13s0019g03860	F-type H+-transporting ATPase d chain		19800	173.684	63	50	84	64	73	85	81	84	78	90	72	68	57	52	53	79	71	77	88	57	72	67	87	74	66	78	85	53	62	72	0.00181987	0.0016325	0.00199166	0.00183036	0.00224074	0.00200124	0.00215603	0.00177726	0.00176668	0.00200266	0.00157346	0.00190622	0.00163686	0.00151612
A5AY56	VIT_03s0091g00080	Methylthioribose kinase	2.7.1.100	47900	420.175	2	3	1	0	1	5	9	9	9	7	8	7	8	9	6	6	7	7	2	3	2	0	2	3	9	6	3	4	6	9	2.96e-05	4.68e-05	1.46e-05	5.87e-06	1.89e-05	5.32e-05	0.000103885	8.26e-05	8.84e-05	6.86e-05	7.63e-05	8.63e-05	0.000100021	0.000113403
A5AYJ4	VIT_17s0000g00660	Phosphoglycerate mutase		52800	463.158	4	5	6	5	3	10	14	13	12	3	12	6	7	2	5	15	2	3	15	2	4	9	9	5	8	3	8	10	10	9	4.84e-05	6.67e-05	5.75e-05	5.85e-05	4e-05	9.22e-05	0.000143846	0.000106478	0.000105495	2.9e-05	0.000101732	6.78e-05	8.01e-05	2.71e-05
A5AYS0	VIT_05s0077g02200	Putative uncharacterized protein		17100	150	10	1	7	5	2	3	2	2	4	7	4	2	0	0	1	2	0	2	2	3	5	2	5	2	2	8	11	0	1	0	0.000348437	5.61e-05	0.000204686	0.00018072	8.82e-05	9.49e-05	7.66e-05	6.09e-05	0.000117266	0.000192172	0.000113084	8.06e-05	1.65e-05	1.67e-05
A5AZD0	VIT_01s0011g00570	Glucan endo-1,3-beta-glucosidase 3 precursor		19500	171.053	3	5	2	3	7	4	4	3	8	0	4	2	2	0	6	1	5	3	5	3	2	0	3	2	3	3	6	3	4	4	0.000101851	0.000180533	5.98e-05	0.00010085	0.000232165	0.000106949	0.000120876	7.47e-05	0.00019424	1.12e-05	9.92e-05	7.06e-05	7.23e-05	1.47e-05
A5B0L2	VIT_08s0007g06520	Actin beta/gamma 1		41700	365.789	208	175	260	200	208	282	206	246	214	0	280	199	196	176	169	249	226	188	258	208	185	234	201	200	206	208	223	232	273	253	0.00283727	0.00269382	0.00291537	0.00270159	0.00301814	0.00313964	0.00259386	0.00246172	0.00229216	5.25e-06	0.00289055	0.00263606	0.00265604	0.00242018
A5B0L5	VIT_08s0007g06480	Putative uncharacterized protein		34200	300	38	41	53	50	28	46	54	44	70	55	59	50	45	32	41	58	53	49	51	52	38	47	55	44	41	43	55	31	52	58	0.000638801	0.000776694	0.000730046	0.000829671	0.000503024	0.000630121	0.000834706	0.000541866	0.000918581	0.000711036	0.000747608	0.000813605	0.000749884	0.00054337
A5B0N6	VIT_19s0093g00350	Glutathione S-transferase 25 GSTU25	2.5.1.18	25400	222.807	0	0	1	0	4	2	0	6	4	0	0	1	4	2	5	5	4	5	12	10	8	12	10	12	8	2	7	8	8	4	1.12e-05	1.26e-05	2.76e-05	1.11e-05	0.000106942	4.56e-05	1.03e-05	0.000106571	7.89e-05	8.63e-06	8.46e-06	3.25e-05	9.99e-05	5.63e-05
A5B0X9	VIT_18s0001g02550	Delta-aminolevulinic acid dehydratase, chloroplast precursor	4.2.1.24	47300	414.912	1	0	5	0	3	3	4	5	6	9	4	2	2	0	0	1	2	1	5	2	3	4	5	5	2	4	6	2	3	3	1.8e-05	6.77e-06	5.43e-05	5.94e-06	4.47e-05	3.43e-05	4.98e-05	4.84e-05	6.12e-05	8.8e-05	4.09e-05	2.91e-05	2.98e-05	6.04e-06
A5B118	VIT_08s0007g03830	fructose-bisphosphate aldolase cytoplasmic isozyme	4.1.2.13	38600	338.596	73	111	138	105	77	175	151	224	172	168	240	139	149	169	171	185	198	161	112	80	90	81	105	87	140	73	80	146	149	172	0.00108051	0.00184891	0.0016745	0.0015357	0.00121195	0.00210711	0.00205584	0.00242207	0.00199139	0.00191266	0.00267739	0.00199129	0.00218304	0.00251085
A5B1D3	VIT_12s0028g01080	Photosystem II oxygen-evolving complex precursor, 23kda PSBP		27800	243.86	94	72	110	105	96	117	136	147	156	172	176	115	147	107	137	171	155	124	94	38	47	87	83	57	91	62	94	107	132	106	0.00192894	0.00166925	0.00185498	0.0021323	0.00209533	0.0019588	0.00257188	0.00220956	0.00250856	0.00271875	0.00272824	0.00228921	0.00299058	0.00221107
A5B1R0	VIT_15s0046g02280	Ubiquitin-conjugating enzyme E2 H	6.3.2.19	21000	184.211	8	0	0	5	7	0	0	0	0	0	0	0	3	2	2	0	0	0	6	0	0	3	0	0	4	0	0	0	0	0	0.000229684	1.52e-05	1.11e-05	0.000147158	0.000215582	1.1e-05	1.25e-05	9.92e-06	1.06e-05	1.04e-05	1.02e-05	1.31e-05	9.39e-05	6.81e-05
A5B1W0	VIT_10s0071g00990	Coiled-coil-helix-coiled-coil-helix domain		15300	134.211	2	0	4	5	1	2	1	3	1	1	2	0	1	2	0	2	1	0	2	1	3	2	4	2	0	3	6	1	1	2	9.27e-05	2.09e-05	0.00013726	0.000201982	5.92e-05	7.57e-05	5.14e-05	9.53e-05	4.37e-05	4.3e-05	7.02e-05	1.8e-05	5.53e-05	9.34e-05
A5B271	VIT_09s0002g02750	SNF7.1		24500	214.912	8	9	16	0	11	0	13	10	9	8	13	11	11	9	0	7	11	8	0	0	7	10	4	9	12	9	12	5	0	7	0.000196872	0.000248191	0.000314297	1.15e-05	0.000283336	9.46e-06	0.000288623	0.000178477	0.000172787	0.000152012	0.000236783	0.000258631	0.00026457	0.000221715
A5B2Z7	VIT_09s0018g01940	Pyruvate dehydrogenase E1 component alpha subunit	1.2.4.1	43900	385.088	4	5	4	0	2	3	6	6	8	3	7	3	7	10	15	5	11	10	3	1	4	1	0	2	5	2	3	3	2	5	5.82e-05	8.02e-05	4.78e-05	6.4e-06	3.44e-05	3.69e-05	7.76e-05	6.17e-05	8.63e-05	3.49e-05	7.34e-05	4.39e-05	9.63e-05	0.000136761
A5B3K2	VIT_01s0011g00560	DREPP plasma membrane polypeptide		20900	183.333	45	45	57	60	41	73	56	62	55	60	69	40	72	53	62	90	64	66	33	67	43	51	36	34	75	58	75	74	82	89	0.00123537	0.00139346	0.00128394	0.00162648	0.00119859	0.00162981	0.00141601	0.00124535	0.00118332	0.00126833	0.00142897	0.00106772	0.00195524	0.00146368
A5B427	VIT_03s0180g00070	Cyclase		29900	262.281	63	51	88	94	105	49	44	56	53	69	50	41	41	30	50	81	58	44	73	60	60	96	85	75	43	41	51	36	58	41	0.00120513	0.00110246	0.00138132	0.00177583	0.00212986	0.00076724	0.000779565	0.000786929	0.000797328	0.00101845	0.000725777	0.00076476	0.000782322	0.000583266
A5B473	VIT_08s0040g00470	Calmodulin-7 (CAM7)		16800	147.368	66	59	71	78	86	64	65	80	59	61	70	78	63	59	52	81	73	65	72	42	64	68	75	52	55	71	90	42	52	61	0.00224617	0.00226692	0.00198618	0.00262543	0.00310797	0.00177929	0.00204219	0.00199547	0.0015782	0.00160395	0.00180328	0.00257459	0.00213046	0.0020251
A5B4N7	VIT_05s0062g00210	Vacuolar ATP synthase subunit F		14400	126.316	8	5	13	3	13	11	17	8	11	14	11	12	7	12	6	15	14	12	15	9	10	10	14	10	13	11	11	9	9	15	0.000334956	0.000244471	0.000437516	0.000136567	0.000565902	0.000370112	0.000636559	0.000245819	0.000355869	0.000441195	0.000343177	0.000478295	0.000293567	0.000496347
A5B4P9	VIT_02s0025g04230	Thaumatin [Vitis vinifera]		24100	211.404	68	70	85	59	50	90	189	249	217	233	212	135	198	254	250	388	396	333	400	0	0	0	374	208	182	103	156	179	254	212	0.00161289	0.0018724	0.00165566	0.00138721	0.00126487	0.00174032	0.00411865	0.00431134	0.00402158	0.00424516	0.003789	0.00309792	0.0046425	0.00603822
A5B575	VIT_03s0038g00360	Isochorismatase hydrolase	3.5.1.19	27300	239.474	5	2	4	1	1	3	0	2	1	1	1	2	1	0	0	2	1	0	2	1	1	0	1	0	1	1	0	2	1	0	0.000114322	5.86e-05	7.69e-05	3.09e-05	3.32e-05	5.94e-05	9.59e-06	3.81e-05	2.45e-05	2.41e-05	2.36e-05	5.05e-05	3.1e-05	1.05e-05
A5B5N0	VIT_18s0001g10170	PAB8 (poly(A) binding protein 8)		70100	614.912	8	13	19	15	13	25	23	20	17	22	28	22	14	8	13	16	16	13	20	17	22	14	13	12	18	18	17	19	14	16	6.88e-05	0.000123266	0.000129819	0.000124238	0.000116248	0.000168585	0.000175595	0.000121785	0.000111243	0.000140634	0.000174707	0.000176853	0.000116589	6.93e-05
A5B605	VIT_17s0000g06670	Translation initiation factor eIF-5A		17400	152.632	86	68	114	81	61	107	82	125	103	112	112	77	56	61	54	81	73	72	73	42	70	92	80	63	77	96	105	87	100	100	0.00282096	0.00251982	0.00307099	0.00263178	0.00213352	0.00286323	0.00248352	0.00300367	0.00265061	0.00283288	0.00277835	0.00245415	0.00183024	0.00202099
A5B6S2	VIT_12s0035g00620	BZIP transcription factor		41900	367.544	3	0	0	2	1	1	0	4	1	1	1	4	3	1	3	1	1	1	2	2	2	3	2	1	4	2	1	2	1	1	4.74e-05	7.64e-06	5.57e-06	3.35e-05	2.16e-05	1.66e-05	6.25e-06	4.47e-05	1.6e-05	1.57e-05	1.54e-05	5.92e-05	4.71e-05	2.05e-05
A5B6U5	VIT_06s0004g05920	Proliferating cell nuclear antigen (PCNA)		29600	259.649	5	4	6	4	1	11	10	9	8	11	9	8	4	2	7	6	4	8	11	7	8	11	8	6	4	5	1	6	11	4	0.000105439	9.73e-05	0.000102481	8.54e-05	3.06e-05	0.000180054	0.000185806	0.000133657	0.000127962	0.000170228	0.000137916	0.000158225	8.57e-05	4.83e-05
A5B709	VIT_14s0081g00700	Peptidyl-prolyl cis-trans isomerase A (cyclophilin A)	5.2.1.8	18800	164.912	18	16	18	17	13	20	18	28	28	29	23	18	25	22	27	33	35	32	27	21	18	20	18	21	25	21	19	35	31	31	0.000558399	0.000561764	0.000459237	0.000523023	0.000433457	0.000505351	0.000515439	0.000631314	0.000675525	0.000687526	0.000537147	0.000542203	0.000764524	0.000684326
A5B7Q8	VIT_01s0011g05630	Ubiquitin-conjugating enzyme E2 variant 1	6.3.2.0	17900	157.018	0	4	7	9	5	13	9	19	14	21	14	13	8	7	10	16	14	9	10	6	8	4	13	11	9	11	13	6	10	14	1.59e-05	0.000160912	0.000195538	0.000298203	0.000185473	0.000349525	0.000277993	0.00045367	0.000360969	0.000526272	0.000348095	0.000415555	0.000267654	0.000239578
A5B878	VIT_15s0021g01330	Nucleoside diphosphate kinase 1 (NDK1)	2.7.4.6	16300	142.982	124	111	125	136	110	170	157	181	173	160	201	114	124	113	126	175	159	113	138	108	127	131	137	124	132	127	129	140	187	143	0.00433424	0.0043784	0.00359318	0.00470528	0.00409209	0.00484768	0.00506123	0.00463711	0.00474314	0.00431432	0.00531215	0.00387049	0.00430517	0.0039815
A5B894	VIT_18s0001g10780	Putative uncharacterized protein		26700	234.211	42	31	63	39	41	43	23	35	38	39	32	23	19	21	29	43	33	38	42	24	34	48	41	24	37	45	58	23	26	40	0.000903251	0.000755139	0.0011099	0.00083124	0.000938225	0.000755049	0.00046102	0.000553701	0.000642545	0.000648202	0.000523065	0.000484959	0.000411654	0.000460432
A5B8K3	VIT_14s0066g00960	Glutaredoxin	1.20.4.1	11800	103.509	160	109	152	172	138	134	71	86	84	102	62	65	49	52	50	70	68	67	93	66	98	118	98	91	52	88	108	47	68	67	0.00771834	0.00593964	0.00603129	0.00821387	0.00708497	0.00528248	0.00317386	0.00305276	0.00319102	0.00380598	0.00227605	0.00305849	0.00236446	0.00254399
A5B8K7	VIT_19s0085g00260	3-mercaptopyruvate sulfurtransferase.	2.8.1.1; 2.8.1.2	41800	366.667	13	8	20	11	8	17	13	23	18	13	22	10	9	8	6	11	8	6	17	10	9	7	6	3	12	9	13	14	20	17	0.000183269	0.000130158	0.000228876	0.000154583	0.000122748	0.000194026	0.000169169	0.000234126	0.00019722	0.000141508	0.000231307	0.000138408	0.000128102	0.000116274
A5B8T3	VIT_05s0102g00710	fructokinase-1	2.7.1.15; 2.7.1.4	35200	308.772	7	9	5	5	5	14	18	23	22	19	24	19	4	10	5	5	13	11	11	9	9	5	9	3	8	10	8	12	9	7	0.000120906	0.000172746	7.29e-05	8.78e-05	9.43e-05	0.000190907	0.000275291	0.000278025	0.000284836	0.000242726	0.000299093	0.000305239	7.21e-05	0.000170563
A5B8T4	VIT_10s0071g01160	ferredoxin-thioredoxin reductase	2.8.1.8	18100	158.772	5	4	8	4	5	5	5	6	4	6	5	4	5	6	5	7	2	4	5	6	4	5	3	4	4	2	7	3	6	5	0.000172431	0.000159134	0.000219161	0.000139693	0.000183423	0.000140826	0.000159165	0.000149552	0.000110787	0.000157347	0.000130577	0.000136988	0.000171275	0.00020534
A5B8T6	VIT_14s0060g02360	Histone H2A.4 HTA12		14600	128.07	0	5	0	3	4	4	0	3	9	6	0	4	0	5	6	7	0	5	0	0	0	0	3	0	7	0	7	0	16	14	1.94e-05	0.000241122	1.6e-05	0.000134696	0.00018605	0.000142842	1.79e-05	9.98e-05	0.000289951	0.000195068	1.47e-05	0.000169827	1.93e-05	0.000215401
A5B941	VIT_10s0003g02200	Protein kinase PKN/PRK1		33500	293.86	11	7	11	8	7	12	6	4	7	7	4	5	1	1	4	4	4	0	11	7	6	6	10	2	2	7	7	3	3	4	0.000194798	0.000143299	0.000160205	0.000142566	0.000135141	0.000172927	0.000101632	5.59e-05	9.98e-05	9.81e-05	5.77e-05	9.05e-05	2.52e-05	2.56e-05
A5B983	VIT_13s0101g00060	Putative uncharacterized protein		10100	88.5965	3	7	12	0	8	18	3	17	6	14	9	6	0	5	0	0	0	2	0	3	0	5	0	2	1	3	5	0	0	2	0.000196643	0.0004753	0.000577579	2.78e-05	0.000508005	0.000848883	0.000181514	0.000721564	0.000286778	0.00062903	0.00040419	0.000354601	2.79e-05	0.000311372
A5B9D6	VIT_18s0001g09400	Cytochrome b5 DIF-F		16300	142.982	20	18	29	21	24	22	21	9	20	13	25	13	16	6	7	13	14	9	0	0	0	0	0	0	0	0	0	0	0	0	0.000713669	0.00072646	0.000844611	0.000741125	0.000907295	0.000639723	0.000690898	0.000242714	0.000560429	0.000362887	0.000672258	0.000456346	0.000570565	0.000228015
A5B9M3	VIT_00s0551g00010	3-isopropylmalate dehydratase, small subunit	4.2.1.33	27000	236.842	9	7	6	6	7	12	14	13	11	10	14	9	6	6	11	14	7	9	6	8	3	5	6	4	8	2	8	8	10	9	0.00019966	0.000177797	0.00011235	0.000135267	0.000167675	0.000214557	0.000281299	0.000208223	0.000189797	0.000170392	0.000230774	0.000193869	0.000135693	0.000137654
A5BA14	VIT_04s0008g06880	ER membrane DUF1077		19500	171.053	10	8	8	9	8	11	6	11	12	11	14	7	10	8	7	12	12	10	15	6	8	8	9	7	8	6	10	8	12	9	0.000305552	0.000279005	0.000203426	0.000273735	0.00026312	0.000273313	0.000174599	0.000245596	0.000285647	0.000258397	0.000319534	0.000211921	0.000303503	0.000249243
A5BA15	VIT_04s0008g06870	Cytochrome b5 domain-containing protein	1.3.1.74	10800	94.7368	22	21	26	22	23	23	23	30	21	35	26	25	13	16	14	22	22	15	22	19	13	15	21	12	19	17	23	17	14	16	0.0011822	0.00127421	0.0011451	0.00117058	0.00131345	0.00100842	0.00113974	0.00117607	0.000887093	0.00144022	0.0010544	0.00130096	0.000704561	0.000873572
A5BAI4	VIT_10s0003g02890	LHCII type I CAB-1		27900	244.737	0	85	130	0	112	152	0	162	150	167	189	131	106	118	112	153	140	0	79	59	0	0	103	70	95	0	111	84	118	99	1.02e-05	0.00196151	0.00218287	1.01e-05	0.00243399	0.00253316	9.39e-06	0.00242553	0.00240374	0.00263048	0.00291869	0.00259699	0.00215156	0.00242858
A5BAL6	VIT_13s0064g00020	GCN5 N-acetyltransferase (GNAT)	2.3.1.88	22100	193.86	0	1	0	1	1	2	2	2	2	1	3	1	1	0	0	1	1	0	0	0	0	1	0	0	0	0	0	1	0	0	1.28e-05	4.34e-05	1.06e-05	3.81e-05	4.1e-05	5.24e-05	5.93e-05	4.71e-05	5.04e-05	2.97e-05	6.81e-05	3.74e-05	3.83e-05	1.29e-05
A5BAM7	VIT_01s0137g00010	NADH dehydrogenase (ubiquinone) 1 beta subcomplex 7	1.6.5.3	11800	103.509	7	4	6	7	2	1	7	2	5	5	2	2	3	4	5	2	8	6	11	10	14	3	6	12	3	6	7	4	0	2	0.00036067	0.000244095	0.000257071	0.000357125	0.000127888	5.89e-05	0.000332922	8.82e-05	0.000207699	0.000204223	9.1e-05	0.000116736	0.000167184	0.000218056
A5BAX1	VIT_01s0011g05110	Major latex protein 22		17100	150	256	167	292	230	173	280	297	506	382	331	402	288	370	266	300	573	301	343	222	344	345	608	337	382	339	381	561	431	509	604	0.00851181	0.00626969	0.00798275	0.00757383	0.00612454	0.00760211	0.00911285	0.0123351	0.00996758	0.008494	0.0101147	0.00929604	0.0122124	0.00891126
A5BBT9	VIT_10s0042g00150	Prefoldin subunit 5		16600	145.614	10	4	15	14	6	4	16	5	16	18	10	8	9	8	10	20	15	11	23	21	26	30	35	24	5	9	9	0	5	9	0.000358932	0.000173513	0.000435759	0.000490796	0.000236361	0.000125632	0.000520642	0.000137979	0.000442925	0.000488302	0.000271809	0.000282136	0.00032257	0.000292785
A5BBZ0	VIT_19s0085g01130	Putative uncharacterized protein		18000	157.895	1	0	1	1	1	2	3	1	0	0	0	0	5	2	0	4	2	4	6	0	3	0	3	1	2	3	0	3	1	2	4.73e-05	1.78e-05	3.89e-05	4.68e-05	5.03e-05	6.44e-05	0.000101849	3.47e-05	1.24e-05	1.22e-05	1.19e-05	1.53e-05	0.000172226	7.94e-05
A5BCA1	VIT_16s0098g00860	Flavanone 3-hydroxylase	1.14.11.9	38700	339.474	0	0	0	0	0	0	0	0	1	1	1	0	1	0	0	0	0	1	4	0	0	5	1	0	2	0	2	1	4	1	7.33e-06	8.27e-06	6.03e-06	7.26e-06	7.8e-06	5.99e-06	6.77e-06	5.38e-06	1.73e-05	1.7e-05	1.67e-05	7.12e-06	2.18e-05	7.39e-06
A5BCC0	VIT_06s0004g04300	Histone H2B		16700	146.491	7	6	0	1	0	0	9	0	0	8	0	1	5	1	6	9	0	10	4	0	8	1	0	0	13	6	0	7	9	6	0.000254845	0.000249129	1.4e-05	5.05e-05	1.81e-05	1.39e-05	0.000297969	1.25e-05	1.33e-05	0.000223011	1.29e-05	4.95e-05	0.000185633	5.14e-05
A5BD13	VIT_10s0003g02650	Ribosomal protein L32 (RPL32A) 60S		15600	136.842	2	2	3	2	1	3	2	3	4	3	2	5	4	4	5	3	3	5	0	0	2	2	1	0	4	2	2	0	4	3	9.09e-05	0.000102575	0.000104705	9e-05	5.8e-05	0.000103978	8.39e-05	9.34e-05	0.000128541	9.83e-05	6.89e-05	0.000194261	0.000162591	0.00016494
A5BD80	VIT_14s0066g02560	Thioredoxin H-type 2 (Trx-H-2)	1.8.4.0	14800	129.825	11	9	8	11	10	12	11	16	12	14	19	13	8	10	7	9	11	9	9	5	7	11	8	9	15	9	13	7	16	15	0.000440927	0.000410856	0.000268028	0.000436593	0.00042825	0.000391422	0.000407005	0.000464281	0.000376359	0.00042927	0.000566182	0.000502598	0.000323717	0.000405663
A5BDH7	VIT_03s0038g00670	fructose-bisphosphate aldolase, chloroplast precursor	4.1.2.13	42900	376.316	8	8	6	7	8	14	19	22	26	19	26	18	0	9	7	20	16	10	18	15	16	15	22	15	16	21	21	24	18	36	0.000112433	0.00012682	7.07e-05	9.82e-05	0.0001196	0.000156642	0.00023809	0.000218416	0.00027526	0.00019916	0.000265443	0.000237609	6.57e-06	0.000126621
A5BDX1	VIT_07s0005g03660	Non-intrinsic ABC protein 4		29900	262.281	3	9	13	15	6	17	11	20	19	12	23	16	16	16	18	10	19	14	13	8	9	9	12	13	13	6	7	16	13	15	6.64e-05	0.000203367	0.00021071	0.000291274	0.000131224	0.000271247	0.000201461	0.000285523	0.000290615	0.000183174	0.000337738	0.000304061	0.000311044	0.000315538
A5BE36	VIT_17s0000g09110	Ribosomal protein L27A (RPL27aC) 60S		16300	142.982	3	1	5	2	1	1	2	1	2	2	2	1	4	2	1	4	2	1	1	0	0	0	1	0	1	1	0	1	1	2	0.000121846	5.89e-05	0.00015747	8.62e-05	5.55e-05	4.26e-05	8.03e-05	3.83e-05	6.83e-05	6.72e-05	6.59e-05	5.07e-05	0.000155609	8.77e-05
A5BE54	VIT_14s0108g00010	Isochorismate synthase 1, chloroplast precursor		29400	257.895	0	2	0	1	1	0	2	1	4	2	6	1	2	4	4	5	4	2	6	0	4	3	6	2	1	0	0	2	0	4	9.65e-06	5.44e-05	7.94e-06	2.87e-05	3.08e-05	7.88e-06	4.45e-05	2.12e-05	6.82e-05	3.73e-05	9.5e-05	2.81e-05	4.79e-05	8.75e-05
A5BE97	VIT_08s0040g03300	Histone H2A.4 HTA12		15800	138.596	8	9	6	8	8	0	6	3	11	10	0	0	4	8	9	8	6	5	0	8	6	3	4	3	10	9	13	5	18	17	0.000305276	0.000384852	0.00019199	0.000302275	0.000324737	1.47e-05	0.000215486	9.23e-05	0.000324336	0.000291177	1.36e-05	1.74e-05	0.000160533	0.00030761
A5BED8	VIT_08s0007g04840	Putative uncharacterized protein		13700	120.175	1	2	2	0	0	3	3	2	8	1	1	0	1	1	2	1	0	2	2	2	2	3	2	1	2	6	3	1	1	4	6.21e-05	0.000116801	8.52e-05	2.05e-05	2.2e-05	0.000118398	0.000133817	7.6e-05	0.000276473	4.8e-05	4.7e-05	2.01e-05	6.17e-05	6.26e-05
A5BEF3	VIT_07s0005g05160	Proteasome 26S AAA-ATPase subunit (RPT2)	3.6.4.3	49600	435.088	3	7	2	2	3	0	3	1	8	4	9	5	6	7	6	5	8	3	1	0	3	0	4	1	8	1	3	4	5	8	4e-05	9.68e-05	2.35e-05	2.83e-05	4.26e-05	4.67e-06	3.7e-05	1.26e-05	7.64e-05	3.98e-05	8.23e-05	6.11e-05	7.39e-05	8.65e-05
A5BEH3	VIT_10s0003g00090	DRM1 dormancy/auxin associated		13500	118.421	23	22	23	23	16	28	34	40	26	39	31	29	32	36	31	44	33	35	41	26	30	39	45	21	25	36	43	21	25	30	0.000987791	0.00106678	0.000812375	0.000978081	0.000737769	0.000978382	0.00133859	0.00124934	0.000874715	0.001282	0.00100267	0.00120403	0.00135693	0.00154596
A5BEJ8	VIT_03s0088g01190	Malate dehydrogenase, glyoxysomal precursor	1.1.1.37	37600	329.825	50	32	44	46	44	44	55	65	44	50	59	47	37	37	51	44	42	44	57	51	46	56	58	39	42	57	41	39	31	45	0.000762139	0.000553252	0.000552325	0.000694874	0.000714401	0.000548491	0.000773158	0.000725457	0.000527384	0.000588475	0.000680006	0.000696072	0.00056215	0.000570272
A5BEL8	VIT_00s0404g00080	Vacuolar protein sorting 28		23300	204.386	17	6	9	8	6	11	4	5	9	8	3	3	1	1	2	4	2	4	9	6	8	9	15	9	3	3	10	3	6	2	0.0004262	0.00017856	0.000190279	0.000204976	0.000168394	0.000228738	0.000101163	9.83e-05	0.000181686	0.000159841	6.45e-05	8.28e-05	3.63e-05	3.68e-05
A5BEM6	VIT_17s0000g00900	Glutamate 1-semialdehyde aminotransferase	5.4.3.8; 2.6.1.0	50400	442.105	29	22	23	26	21	21	28	33	42	36	36	29	24	22	23	31	13	26	42	29	38	36	44	31	23	44	35	34	32	32	0.000332141	0.000285746	0.000217601	0.000295431	0.0002575	0.000197699	0.000296195	0.000276804	0.000375762	0.000317312	0.000311204	0.000322507	0.000273996	0.000255264
A5BEM8	VIT_00s0227g00110	Gamma hydroxybutyrate dehydrogenase-like protein		30800	270.175	79	71	99	92	73	118	73	103	112	122	148	84	95	88	81	134	124	110	134	61	90	110	110	95	83	90	98	91	115	98	0.0014647	0.00148588	0.00150763	0.00168745	0.00144048	0.00178306	0.00124997	0.00139942	0.00162763	0.00174265	0.00207185	0.00151166	0.00174768	0.00164298
A5BF93	VIT_07s0005g03790	Succinyl-CoA ligase beta-chain	6.2.1.5; 6.2.1.4	45400	398.246	42	47	74	58	37	99	45	79	64	75	84	47	75	51	56	76	69	62	82	62	57	64	70	65	47	54	55	52	64	67	0.000531207	0.000669677	0.000765813	0.000724004	0.000498592	0.0010157	0.000524951	0.000729239	0.00063308	0.000728645	0.000799805	0.000576482	0.000937346	0.000648619
A5BFF8	VIT_12s0034g01010	PYM (partner of Y14-MAGO)		26000	228.07	1	1	2	2	0	2	2	2	2	3	2	0	2	2	0	1	0	0	3	2	1	0	3	0	1	1	3	4	2	2	3.27e-05	3.69e-05	4.49e-05	5.4e-05	1.16e-05	4.46e-05	5.04e-05	4e-05	4.28e-05	5.9e-05	4.13e-05	1.06e-05	5.42e-05	5.5e-05
A5BFH4	VIT_18s0041g00740	UDP-glucose: anthocyanidin 5,3-O-glucosyltransferase	2.4.1.0	53300	467.544	9	4	13	4	5	5	8	8	10	11	7	9	1	0	2	4	1	4	12	14	11	12	7	8	7	7	5	2	6	5	0.000101141	5.4e-05	0.000118203	4.74e-05	6.23e-05	4.78e-05	8.35e-05	6.64e-05	8.78e-05	9.45e-05	6.05e-05	9.82e-05	1.59e-05	5.36e-06
A5BGG6	VIT_10s0116g00210	UBX domain-containing protein 1		32500	285.088	20	16	14	20	15	15	20	13	17	17	11	19	8	11	12	16	14	19	35	26	23	22	27	29	15	22	29	16	17	13	0.000357933	0.000324959	0.000208213	0.000354414	0.000287885	0.000221027	0.000330395	0.000172985	0.000239944	0.000235928	0.000152054	0.000330597	0.000147416	0.000202326
A5BGY1	VIT_02s0025g01580	UDP-glucose 4-epimerase GEPI48	5.1.3.2	38000	333.333	36	31	56	30	30	52	29	32	27	27	26	28	22	21	24	24	38	25	37	23	42	46	35	21	31	26	31	20	29	32	0.000545055	0.000530585	0.000693885	0.00045098	0.000484492	0.000640285	0.000406632	0.000356171	0.000322481	0.000317084	0.000299672	0.000413247	0.000333739	0.000323514
A5BGZ7	VIT_08s0007g08410	4,5-DOPA dioxygenase extradiol	1.13.11.0	29700	260.526	0	11	8	0	13	14	16	30	24	18	23	15	7	14	12	9	10	18	14	5	9	10	10	0	5	9	6	11	7	10	9.55e-06	0.000247839	0.000133563	9.46e-06	0.000274377	0.000226261	0.000290999	0.000427663	0.00036759	0.000272923	0.000340012	0.000287557	0.000142336	0.000279158
A5BH65	VIT_14s0030g01620	Ribosomal protein S24 (RPS24A) 40S		15700	137.719	0	3	0	0	0	0	0	0	3	0	2	1	1	3	4	2	4	3	1	0	0	0	1	1	1	1	0	1	4	1	1.81e-05	0.000142691	1.49e-05	1.79e-05	1.92e-05	1.48e-05	1.67e-05	1.33e-05	9.93e-05	1.4e-05	6.84e-05	5.26e-05	5.39e-05	0.00012747
A5BHE6	VIT_09s0002g04320	Photosystem I reaction center subunit VI PSAH		15100	132.456	29	14	37	25	32	21	32	19	21	39	29	18	14	22	15	21	35	16	34	28	16	32	40	26	9	18	39	7	11	11	0.0011086	0.000614637	0.00115898	0.000948864	0.0012992	0.000659871	0.00112738	0.000537794	0.000634477	0.00114616	0.000839515	0.000675061	0.000541252	0.000852008
A5BHG2	VIT_12s0134g00150	Geranylgeranyl transferase type-2 beta subunit.	2.5.1.60	35200	308.772	2	1	1	2	3	5	0	3	1	2	0	3	0	0	0	0	2	0	0	0	3	3	2	2	0	4	4	0	5	0	4.03e-05	2.73e-05	1.99e-05	3.99e-05	6e-05	7.24e-05	7.44e-06	4.14e-05	1.9e-05	3.11e-05	6.1e-06	5.48e-05	8.01e-06	8.12e-06
A5BHJ0	VIT_12s0028g02020	Multiprotein-bridging factor 1a MBF1A		15700	137.719	18	17	19	13	7	13	15	18	17	19	18	15	9	14	9	14	12	11	15	14	10	16	12	10	9	13	15	11	17	18	0.000668656	0.000713454	0.000579639	0.000483142	0.000288358	0.000398503	0.000517125	0.000490716	0.000496698	0.000544201	0.000506355	0.000543977	0.000341061	0.000528088
A5BHR2	VIT_04s0008g03210	Lachrymatory factor synthase		18600	163.158	7	2	7	7	7	8	4	8	6	8	7	6	2	4	2	8	4	3	8	3	6	9	8	6	8	1	3	6	5	4	0.000228812	8.6e-05	0.000188179	0.000226563	0.000243399	0.000211789	0.000126725	0.000190311	0.000155724	0.000200231	0.000173273	0.000192552	7.58e-05	0.000138337
A5BHS0	VIT_11s0206g00130	VAMP-like protein YKT61		22500	197.368	1	5	5	1	0	3	2	6	5	1	4	1	3	6	6	2	5	3	3	0	0	1	3	0	3	1	1	2	4	3	3.78e-05	0.000156462	0.000114078	3.75e-05	1.34e-05	7.21e-05	5.82e-05	0.000120307	0.000108927	2.92e-05	8.59e-05	3.67e-05	8.77e-05	0.000165184
A5BHY1	VIT_13s0073g00120	Ribosomal protein S17 (RPS17A) 40S		16200	142.105	2	3	1	0	0	0	1	1	2	0	2	2	1	1	4	0	1	3	2	0	2	1	0	0	0	0	1	0	0	1	8.76e-05	0.000138287	4.32e-05	1.73e-05	1.86e-05	1.43e-05	4.85e-05	3.86e-05	6.88e-05	1.35e-05	6.63e-05	8.5e-05	5.22e-05	5.29e-05
A5BID6	VIT_06s0080g01080	Ubiquitin-conjugating enzyme E2 variant	6.3.2.0	16600	145.614	48	36	42	35	44	55	42	71	70	0	71	45	31	40	49	59	47	34	52	36	26	37	0	35	53	38	52	61	69	65	0.00165792	0.00140738	0.00119482	0.0012016	0.00161816	0.00154947	0.00134105	0.00179373	0.0018925	1.32e-05	0.00185089	0.00151026	0.00106957	0.00139503
A5BIM9	VIT_13s0019g00860	Small heat-shock protein HSP17.5 Cytosolic class I		15800	138.596	4	11	4	11	4	12	18	25	17	18	26	19	32	13	23	36	27	28	19	23	14	17	45	18	15	20	6	23	2	18	0.000161617	0.000465874	0.000132916	0.000408961	0.00017192	0.000366649	0.000613307	0.000672112	0.000493555	0.000513026	0.000720729	0.000680026	0.0011594	0.000488557
A5BIN1	VIT_13s0019g00840	UDP-glucuronate decarboxylase.	4.1.1.35	38800	340.351	101	85	133	110	79	131	95	102	113	106	127	87	75	71	64	119	83	93	82	63	75	96	66	52	89	69	65	91	121	89	0.00148445	0.00141046	0.00160573	0.00160019	0.00123682	0.00157069	0.00128924	0.00110015	0.00130352	0.00120266	0.00141209	0.00124258	0.00109679	0.00105369
A5BIQ8	VIT_08s0007g08370	Ribosomal protein S2 (RPS2D) 40S		30000	263.158	5	8	3	2	0	2	2	5	8	6	13	5	6	14	13	4	11	13	3	0	2	0	4	2	2	2	1	3	6	8	0.000104033	0.000181353	5.44e-05	4.68e-05	1.01e-05	3.86e-05	4.36e-05	7.63e-05	0.000126256	9.49e-05	0.000193373	0.000101016	0.000122124	0.000276366
A5BIW0	VIT_07s0005g01220	DnaJ homolog, subfamily B, member 11		38800	340.351	19	13	22	18	14	20	18	19	16	21	23	11	15	8	10	19	12	15	14	12	14	12	15	13	14	17	22	16	19	19	0.00028519	0.000222705	0.000270628	0.000267905	0.000225583	0.000244861	0.000249749	0.000209296	0.000189499	0.00024279	0.000260267	0.000163311	0.000225169	0.000125264
A5BJC2	VIT_02s0012g00610	Allyl alcohol dehydrogenase		10400	91.2281	1	2	2	3	0	2	0	3	2	1	2	2	1	2	0	1	3	0	1	2	2	2	3	1	0	3	0	0	1	2	8.18e-05	0.000153863	0.000112184	0.000189093	2.9e-05	0.000111405	2.52e-05	0.00014015	0.000107118	6.32e-05	0.000103298	0.000132451	8.13e-05	0.00013745
A5BJC3	VIT_01s0011g00250	6-phosphogluconolactonase	3.1.1.31	29200	256.14	3	3	1	4	1	3	1	3	4	3	8	1	4	3	3	3	1	3	0	0	2	4	2	2	3	3	4	5	1	1	6.8e-05	7.67e-05	2.4e-05	8.66e-05	3.1e-05	5.55e-05	2.69e-05	4.99e-05	6.87e-05	5.25e-05	0.000125089	2.83e-05	8.69e-05	6.85e-05
A5BJL9	VIT_05s0049g01500	DAG protein, chloroplast precursor	6.3.2.19	26300	230.702	3	2	1	1	0	2	1	3	3	4	7	0	0	1	0	0	1	1	0	1	2	1	2	1	2	4	5	0	0	0	7.55e-05	6.08e-05	2.66e-05	3.2e-05	1.15e-05	4.41e-05	2.99e-05	5.54e-05	5.93e-05	7.5e-05	0.000122543	1.05e-05	1.07e-05	3.26e-05
A5BJR0	VIT_12s0034g01760	Putative uncharacterized protein		16700	146.491	3	5	3	2	1	5	4	8	2	4	0	2	0	0	1	2	1	0	4	2	3	2	2	1	0	1	6	2	2	0	0.000118928	0.000210802	9.78e-05	8.41e-05	5.42e-05	0.000152631	0.000141143	0.000211963	6.67e-05	0.000118065	1.29e-05	8.25e-05	1.69e-05	1.71e-05
A5BK29	VIT_19s0090g00380	Ubiquitin thioesterase OTU1		23600	207.018	23	12	21	19	18	16	16	24	19	22	21	19	12	13	15	14	9	8	20	15	17	9	14	10	15	15	14	13	8	16	0.00056505	0.00033902	0.000425157	0.000464262	0.000473184	0.000324018	0.000366214	0.000432327	0.000368194	0.00041773	0.00039148	0.000455272	0.000298543	0.000327085
A5BKK3	VIT_13s0084g00620	Peptidyl-prolyl isomerase H (cyclophilin H)	5.2.1.8	20500	179.825	5	2	7	5	9	5	7	8	7	4	12	9	6	3	3	5	6	7	7	2	3	4	5	2	6	0	4	10	9	8	0.000152244	7.81e-05	0.000170738	0.000150747	0.000279731	0.000124339	0.000191633	0.000172673	0.000163028	9.62e-05	0.000262023	0.00025534	0.000178718	9.76e-05
A5BKT0	VIT_01s0011g04950	Diadenosine 5',5'''-P1,P4-tetraphosphate hydrolase	3.6.1.17; 3.1.7.2	19700	172.807	3	3	3	1	1	5	3	5	2	2	1	1	5	2	1	3	2	2	4	0	2	1	2	3	2	1	4	2	3	3	0.000100817	0.000113718	8.29e-05	4.28e-05	4.6e-05	0.000129388	9.31e-05	0.000116267	5.65e-05	5.56e-05	3.27e-05	4.2e-05	0.000157364	7.26e-05
A5BKX2	VIT_00s0225g00020	Ribosomal protein L27A (RPL27aC) 60S		16300	142.982	3	3	2	2	1	2	1	2	3	0	4	1	2	1	5	3	5	4	2	2	2	5	3	2	0	2	6	1	4	4	0.000121846	0.000137438	7.16e-05	8.62e-05	5.55e-05	7.11e-05	4.82e-05	6.39e-05	9.57e-05	1.34e-05	0.000118634	5.07e-05	8.64e-05	5.26e-05
A5BKY5	VIT_15s0024g00650	SWIB complex BAF60b domain-containing protein		13800	121.053	2	3	4	2	2	3	3	2	5	3	4	2	2	1	5	3	5	3	7	6	5	6	6	3	4	4	6	3	2	6	0.0001028	0.000162337	0.000152179	0.000101789	0.000109353	0.00011754	0.000132847	7.54e-05	0.000177598	0.000111125	0.000140125	9.98e-05	0.00010211	6.22e-05
A5BL10	VIT_01s0011g04990	Chaperonin		10600	92.9825	16	12	9	10	11	8	8	7	12	10	6	11	6	13	9	12	9	14	10	17	13	7	16	15	10	10	11	6	8	9	0.000883301	0.0007548	0.000418254	0.000556576	0.000654881	0.00037163	0.000420026	0.000294655	0.000525483	0.000434018	0.000263506	0.000597778	0.000345634	0.000728226
A5BLM8	VIT_11s0016g02940	Profilin 1		14200	124.561	0	0	0	0	48	0	58	58	64	62	54	62	46	59	46	54	43	49	49	48	46	39	54	60	54	64	48	61	62	51	2e-05	2.25e-05	1.64e-05	1.98e-05	0.00206169	1.63e-05	0.0021579	0.00171564	0.00202407	0.00192848	0.00164927	0.00242516	0.00184575	0.00239589
A5BLR3	VIT_14s0030g00740	ACP2 (Acyl carrier protein 2)	1.3.1.74	14900	130.702	5	5	6	7	5	10	10	12	13	14	15	10	6	11	6	12	8	6	5	18	11	14	16	7	16	12	11	2	6	10	0.000209463	0.000236268	0.000203587	0.000282824	0.000222816	0.000326588	0.000369119	0.000349367	0.00040374	0.000426389	0.000447022	0.000388286	0.000245887	0.000441316
A5BLT1	VIT_13s0019g00750	Annexin ANN4		36200	317.544	1	3	0	4	1	4	3	0	0	3	3	2	1	6	2	4	4	2	1	1	2	3	3	0	3	3	4	1	4	2	2.35e-05	6.19e-05	6.45e-06	6.98e-05	2.5e-05	5.76e-05	5.06e-05	5.75e-06	6.15e-06	4.24e-05	4.15e-05	3.81e-05	2.34e-05	0.00010267
A5BLU3	VIT_17s0000g02550	HMR1 protein		37600	329.825	0	1	1	1	0	0	4	0	3	4	1	0	2	2	4	0	3	2	4	2	6	3	0	4	8	6	3	0	3	3	7.55e-06	2.55e-05	1.86e-05	2.24e-05	8.03e-06	6.16e-06	6.27e-05	5.54e-06	4.15e-05	5.24e-05	1.71e-05	7.33e-06	3.75e-05	3.8e-05
A5BM29	VIT_01s0010g03790	Nuclear transport factor 2B		13600	119.298	35	37	32	41	33	43	19	30	19	26	21	31	23	25	16	27	26	36	29	27	40	31	40	33	28	35	40	30	25	18	0.00148122	0.0017649	0.00111524	0.00171455	0.00148688	0.00148234	0.000751033	0.000933941	0.000638925	0.000853752	0.000679333	0.0012762	0.000973952	0.00107211
A5BM41	VIT_08s0040g00040	Ubiquitin-conjugating enzyme E2 D/E		16500	144.737	15	18	26	20	20	27	19	32	24	31	25	21	14	19	19	18	20	14	16	18	21	22	32	17	23	22	19	17	0	24	0.000533063	0.000717655	0.000749522	0.000698089	0.000749963	0.000772407	0.000619033	0.000820272	0.000661663	0.000836472	0.000664109	0.000717964	0.000495328	0.000675754
A5BM68	VIT_05s0020g01170	Translationally-controlled tumor protein		19000	166.667	245	165	182	199	206	165	125	152	143	156	113	135	96	115	81	117	70	100	138	98	146	158	143	126	136	221	205	100	112	144	0.00733211	0.00557535	0.00448262	0.0058997	0.00656049	0.00403684	0.00345982	0.00334252	0.00336552	0.00360899	0.002567	0.00392947	0.00286274	0.0034759
A5BNP0	VIT_17s0000g00580	Calmodulin-7 (CAM7)		16900	148.246	48	51	59	53	61	51	54	56	49	54	47	52	51	48	44	57	59	54	54	19	50	44	59	45	38	52	61	36	45	50	0.00162849	0.00195051	0.00164306	0.00177872	0.00219664	0.00141227	0.00168917	0.00139226	0.00130519	0.00141297	0.00120779	0.00171167	0.00171763	0.00164094
A5BNW5	VIT_03s0088g00810	Pathogenesis-related protein 1 precursor (PRP 1)		17300	151.754	12	14	8	18	11	16	25	21	22	13	20	12	10	16	17	16	32	20	39	14	26	25	24	30	36	11	22	30	55	23	0.00041001	0.000536475	0.000229295	0.00060085	0.000401256	0.000442013	0.000772071	0.000517548	0.00057955	0.00034191	0.000509203	0.000398118	0.000342099	0.000545351
A5BP92	VIT_09s0002g02600	VPS46.2 SNF7		22500	197.368	1	2	0	1	1	5	8	7	4	11	8	7	4	2	0	5	4	4	0	0	0	0	0	2	2	0	1	1	3	5	3.78e-05	7.11e-05	1.04e-05	3.75e-05	4.02e-05	0.000113286	0.000197879	0.000138815	8.91e-05	0.000223944	0.000162338	0.000183665	0.00011273	6.35e-05
A5BPB2	VIT_12s0028g00320	LHB1B1		28700	251.754	97	84	129	139	109	146	133	157	144	154	169	126	93	107	96	141	129	111	76	53	59	96	91	60	91	93	102	69	107	94	0.00192776	0.00188453	0.00210577	0.00273107	0.00230304	0.00236566	0.00243648	0.00228537	0.00224357	0.00235869	0.00253788	0.0024286	0.00183628	0.00214173
A5BPT8	VIT_06s0004g02620	Phenylalanine ammonia-lyase	4.3.1.24	77900	683.333	6	0	8	6	2	0	9	8	5	0	10	8	0	4	12	8	0	7	0	0	0	0	0	0	0	0	0	0	0	3	4.73e-05	4.11e-06	5.09e-05	4.69e-05	1.94e-05	2.97e-06	6.39e-05	4.54e-05	3.15e-05	2.81e-06	5.79e-05	6.01e-05	3.62e-06	3.3e-05
A5BQH0	VIT_15s0046g01500	Translation initiation factor eIF-1A		16400	143.86	0	0	2	3	1	4	6	6	2	4	3	5	2	5	3	2	6	6	4	0	1	1	2	0	3	2	1	3	2	3	1.73e-05	1.95e-05	7.11e-05	0.000119913	5.52e-05	0.000127165	0.000207603	0.000165055	6.79e-05	0.000120225	9.17e-05	0.000184785	8.59e-05	0.00019176
A5BQN6	VIT_03s0038g01930	Peptidyl-prolyl cis-trans isomerase ROC5 (rotamase CYP 5)	5.2.1.8	18300	160.526	357	377	437	379	383	428	459	537	455	434	471	410	220	181	210	249	219	193	224	189	187	229	254	192	166	183	146	193	206	179	0.0110855	0.0132036	0.0111571	0.011652	0.0126498	0.0108517	0.0131522	0.0122317	0.0110915	0.0104031	0.0110717	0.0123598	0.00679151	0.00567105
A5BQP3	VIT_03s0038g01820	Translocon-associated protein alpha TRAP complex		27200	238.596	8	7	7	5	3	3	11	9	9	14	13	9	8	3	6	10	7	5	6	5	5	11	6	4	10	7	4	6	7	9	0.000177329	0.00017649	0.000128681	0.000113615	7.77e-05	5.96e-05	0.000221458	0.00014545	0.000155636	0.000233574	0.000213279	0.000192443	0.00017614	7.36e-05
A5BR24	VIT_04s0008g00630	SNF7.2		23900	209.649	9	0	18	16	12	12	0	11	0	0	12	15	0	12	11	7	14	15	12	0	0	0	5	13	0	0	19	0	10	0	0.000225557	1.34e-05	0.00036124	0.000387906	0.000315706	0.000242387	1.1e-05	0.000200382	9.32e-06	9.17e-06	0.000224748	0.00035734	1.18e-05	0.000299055
A5BR49	VIT_07s0031g02300	Translation initiation factor eIF-6		26500	232.456	4	6	7	4	3	3	10	9	10	9	13	5	5	8	7	8	3	7	4	2	3	3	2	7	8	2	5	3	5	12	9.64e-05	0.000156998	0.00013208	9.54e-05	7.97e-05	6.12e-05	0.000207542	0.000149292	0.000176562	0.000157073	0.000218913	0.000114358	0.000116984	0.000183405
A5BR79	VIT_03s0063g00050	UDP-glucuronosyl/UDP-glucosyltransferase		52700	462.281	48	30	49	37	37	48	22	26	29	18	19	15	5	8	10	9	7	9	38	35	31	54	47	22	14	21	19	14	14	21	0.00052223	0.000370439	0.000438346	0.000399817	0.000429527	0.000426509	0.000223633	0.000209408	0.00024944	0.00015381	0.000159004	0.000162058	5.88e-05	9.22e-05
A5BRH6	VIT_03s0038g04560	Ribosomal protein S25 (RPS25E) 40S		12200	107.018	6	0	5	5	1	0	0	0	4	0	0	0	1	0	2	0	0	1	0	0	2	0	2	0	4	5	3	1	6	4	0.000302332	2.62e-05	0.00021039	0.000253305	7.42e-05	1.9e-05	2.15e-05	1.71e-05	0.000164364	1.8e-05	1.76e-05	2.26e-05	6.93e-05	2.34e-05
A5BRL4	VIT_06s0004g08150	Trans-cinnamate 4-monooxygenase	1.14.13.11	57600	505.263	1	9	0	2	4	7	5	11	5	5	5	5	2	11	12	4	12	11	0	0	0	0	1	0	0	1	1	0	0	0	1.48e-05	0.000105567	4.05e-06	2.44e-05	4.72e-05	6.03e-05	5e-05	8.31e-05	4.25e-05	4.18e-05	4.1e-05	5.26e-05	2.45e-05	0.00011416
A5BSB1	atpA	ATP synthase subunit alpha		55400	485.965	5	8	0	1	0	0	0	8	7	4	8	5	3	8	15	4	7	11	1	0	2	0	3	1	3	1	0	4	4	5	5.63e-05	9.82e-05	4.21e-06	1.52e-05	5.45e-06	4.18e-06	4.73e-06	6.39e-05	6.03e-05	3.56e-05	6.59e-05	5.47e-05	3.56e-05	8.77e-05
A5BSD9	VIT_11s0118g00390	Oxidoreductase, 2OG-Fe(II) oxygenase	1.14.11.0	40300	353.509	15	14	19	23	19	15	17	27	21	17	19	14	15	14	12	22	14	13	24	15	15	22	30	19	19	20	25	11	24	27	0.000218252	0.000230298	0.000225815	0.000327645	0.000292079	0.000178248	0.000227455	0.000284175	0.000237732	0.000190264	0.000207928	0.000198249	0.000216788	0.000205732
A5BSE8	VIT_18s0117g00130	Pi starvation-induced protein	3.4.21.0	11400	100	20	15	30	21	18	25	10	18	17	21	15	8	5	14	11	11	14	11	21	18	12	20	26	15	9	23	33	9	10	11	0.00102042	0.000870271	0.00124858	0.00105968	0.000979573	0.00103665	0.000482445	0.000675811	0.00068405	0.000826339	0.000584265	0.00041083	0.000271936	0.00072728
A5BSR0	VIT_10s0042g00070	Proteasome 20S alpha subunit C (PAC1) (PRC9)	3.4.25.0	27200	238.596	0	3	3	1	1	1	5	4	5	2	8	3	4	6	4	3	5	4	7	3	5	3	3	4	2	2	5	3	3	7	1.04e-05	8.24e-05	6.01e-05	3.1e-05	3.33e-05	2.56e-05	0.000105915	6.89e-05	9.01e-05	4.03e-05	0.000134287	7.09e-05	9.33e-05	0.000136642
A5BTD4	VIT_08s0007g07560	Glucan endo-1,3-beta-glucosidase 5 precursor	3.2.1.39	52300	458.772	13	11	12	9	13	17	12	23	15	11	15	16	15	10	6	11	8	10	12	7	6	20	10	11	18	14	18	15	10	20	0.000146475	0.000140742	0.00011154	0.000102062	0.000155812	0.000155072	0.000125191	0.000187122	0.000132064	9.63e-05	0.000127354	0.000173832	0.000167047	0.000114796
A5BTM9	rbcL	RuBisCo large subunit		52500	460.526	58	56	76	55	47	77	138	194	191	156	196	134	84	76	89	115	112	115	56	68	62	71	92	59	71	47	70	75	78	109	0.000632306	0.000688838	0.000680025	0.000593984	0.000546141	0.000684132	0.00138183	0.00154283	0.00162541	0.00130611	0.00160837	0.0014116	0.000907206	0.000833183
A5BTW0	VIT_11s0037g00600	Calcium-binding EF hand		19800	173.684	5	4	3	3	5	4	2	3	2	1	0	2	2	1	0	2	1	1	4	4	9	2	2	3	5	3	4	2	0	0	0.000157626	0.000145471	8.25e-05	9.93e-05	0.000167675	0.000105328	6.61e-05	7.36e-05	5.63e-05	3.32e-05	1.09e-05	6.96e-05	7.12e-05	4.33e-05
A5BTZ8	VIT_18s0001g05530	Annexin 1 (ANN1)	1.11.1.7	35200	308.772	93	83	143	107	58	151	68	90	93	95	110	79	110	68	79	131	113	88	67	75	79	124	81	67	93	66	82	84	97	97	0.0015073	0.00151835	0.00190253	0.00171596	0.00100319	0.00199465	0.00101932	0.00107069	0.00118365	0.00118874	0.00134897	0.00124444	0.00176941	0.00111272
A5BUA6	VIT_05s0020g01480	Ribosomal protein S21 (RPS21C) 40S		9200	80.7018	15	14	9	13	14	14	15	18	16	23	23	11	11	10	10	10	15	16	8	2	9	11	16	9	10	5	16	13	14	18	0.000956037	0.00100881	0.000481902	0.000824492	0.000951372	0.000730428	0.000882485	0.000837418	0.000799191	0.00111919	0.00109765	0.000688745	0.000704561	0.000652589
A5BUI1	VIT_08s0032g00840	Sucrose-phosphatase.	3.1.3.24	48300	423.684	3	0	0	1	0	0	1	3	1	2	5	0	0	1	0	2	4	1	3	0	2	2	1	3	1	1	3	0	2	2	4.11e-05	6.63e-06	4.83e-06	1.74e-05	6.25e-06	4.8e-06	1.63e-05	3.02e-05	1.38e-05	2.27e-05	4.89e-05	5.7e-06	5.83e-06	1.78e-05
A5BUS4	VIT_19s0014g01180	Pathogenesis-related		26600	233.333	3	2	1	3	4	1	2	9	3	6	1	2	0	1	0	1	2	1	7	2	4	5	6	2	5	7	9	5	5	4	7.47e-05	6.02e-05	2.63e-05	7.39e-05	0.000102118	2.61e-05	4.92e-05	0.000148731	5.86e-05	0.000107067	2.42e-05	5.18e-05	1.06e-05	3.22e-05
A5BV56	VIT_07s0104g00600	Elongation factor Tu	2.7.7.0	48900	428.947	25	31	36	27	19	40	28	45	40	45	42	36	39	24	38	44	42	42	42	33	32	46	39	19	27	32	26	46	30	35	0.000295912	0.000412315	0.000348343	0.000315984	0.000240711	0.000383834	0.000305281	0.00038749	0.000369063	0.000407687	0.000373477	0.000411275	0.000455299	0.000286481
A5BV59	VIT_17s0000g02750	Auxin-dependent protein (ARCA)	2.7.11.7	36000	315.789	0	2	0	0	0	0	0	0	0	0	1	0	1	1	4	0	0	0	0	0	0	0	0	0	0	0	0	0	0	0	7.88e-06	4.44e-05	6.48e-06	7.8e-06	8.38e-06	6.44e-06	7.27e-06	5.78e-06	6.19e-06	6.09e-06	1.79e-05	7.65e-06	2.35e-05	2.38e-05
A5BV91	VIT_09s0002g02140	Endomembrane protein 70, TM4 ;		73100	641.228	0	0	0	0	0	0	2	0	0	0	1	1	2	2	3	0	1	2	0	0	0	0	0	0	1	0	0	0	0	0	3.88e-06	4.38e-06	3.19e-06	3.84e-06	4.13e-06	3.17e-06	1.79e-05	2.85e-06	3.05e-06	3e-06	8.82e-06	1.13e-05	1.93e-05	1.96e-05
A5BVF7	VIT_00s0207g00250	Putative uncharacterized protein		16000	140.351	4	1	3	3	2	2	2	0	0	1	1	1	1	1	1	2	2	1	0	0	0	2	0	0	1	2	3	0	2	0	0.000159597	6e-05	0.000102087	0.00012291	9.43e-05	7.24e-05	8.18e-05	1.3e-05	1.39e-05	4.11e-05	4.03e-05	5.17e-05	5.28e-05	5.36e-05
A5BVN4	VIT_02s0025g01500	Nucleoside diphosphate kinase 3, (NDK3)	2.7.4.6	25500	223.684	3	1	5	4	4	6	5	13	5	5	6	2	3	3	2	1	1	2	2	3	1	4	1	0	3	0	0	3	1	4	7.79e-05	3.77e-05	0.000100657	9.92e-05	0.000106523	0.000118133	0.000112976	0.000220471	9.61e-05	9.45e-05	0.000109536	5.4e-05	7.74e-05	7.85e-05
A5BW14	VIT_00s0181g00200	LHCB3 (light-harvesting chlorophyll binding protein 3)		29000	254.386	39	0	22	45	27	35	28	24	27	35	30	34	22	24	32	19	27	23	14	20	26	34	25	29	0	22	36	15	19	19	0.000772912	1.1e-05	0.000362082	0.000881565	0.000572407	0.000567319	0.000514766	0.000351825	0.000422561	0.000536358	0.000451945	0.000655495	0.000437314	0.000483066
A5BWG3	VIT_06s0061g01300	Prephenate dehydratase	4.2.1.91; 4.2.1.51	45100	395.614	1	1	1	0	0	1	5	6	6	4	4	4	0	0	0	1	0	0	0	0	0	0	0	0	0	0	1	0	0	1	1.89e-05	2.13e-05	1.55e-05	6.23e-06	6.69e-06	1.54e-05	6.39e-05	6e-05	6.42e-05	4.37e-05	4.29e-05	5.5e-05	6.25e-06	6.34e-06
A5BWV3	VIT_01s0127g00380	Pyrrolidone-carboxylate peptidase		23700	207.895	2	0	3	2	2	3	0	1	0	0	1	0	0	0	0	0	0	0	0	0	0	6	0	1	1	0	0	0	0	0	5.99e-05	1.35e-05	6.89e-05	5.93e-05	6.37e-05	6.84e-05	1.11e-05	2.64e-05	9.4e-06	9.24e-06	2.72e-05	1.16e-05	1.19e-05	1.21e-05
A5BX41	VIT_19s0014g03850	Cytochrome B6-F complex iron-sulfur subunit, PETC	1.10.9.1; 1.10.2.2	24100	211.404	42	35	47	35	40	44	17	38	23	41	27	29	28	29	25	39	32	37	46	16	26	36	44	36	20	43	42	20	24	21	0.0010007	0.000942842	0.000919812	0.00082766	0.0010144	0.000855737	0.000380351	0.000665276	0.000434515	0.000754494	0.000490342	0.000674455	0.000666556	0.000699912
A5BX54	VIT_04s0079g00530	Isocitrate dehydrogenase, chloroplast precursor	1.1.1.42	46300	406.14	3	7	4	3	1	0	6	5	8	9	12	9	13	14	16	8	11	10	9	0	7	3	5	5	5	4	2	6	3	9	4.29e-05	0.000103683	4.54e-05	4.25e-05	1.96e-05	5e-06	7.35e-05	4.95e-05	8.18e-05	8.99e-05	0.000116015	0.000113055	0.000164347	0.000179071
A5BXT5	VIT_05s0094g01550	RAB GDP dissociation inhibitor 1 ATGD1		49800	436.842	6	10	12	8	3	15	20	26	29	22	31	33	29	22	19	26	19	28	10	4	8	10	7	12	11	2	5	22	27	15	7.41e-05	0.000134955	0.000117139	9.59e-05	4.24e-05	0.000144245	0.000215619	0.000221603	0.000263965	0.00019796	0.000271809	0.00037065	0.000333888	0.00025834
A5BXV1	VIT_13s0019g01240	Actin beta/gamma 1		41800	366.667	127	115	187	142	148	202	150	178	164	173	206	153	143	0	130	184	167	137	193	148	132	184	150	141	154	149	159	177	204	176	0.00173087	0.00176862	0.00209338	0.00191549	0.00214447	0.00224515	0.00188592	0.00177836	0.00175365	0.00181865	0.00212289	0.00202339	0.00193501	6.84e-06
A5BXZ0	VIT_01s0011g05230	GTPase activating protein		18800	164.912	19	10	13	21	13	26	13	22	20	20	17	13	14	12	14	21	13	13	23	13	10	15	18	18	17	10	17	15	26	23	0.000588583	0.000357486	0.000335119	0.000642571	0.000433457	0.000653259	0.000376131	0.000498406	0.000485904	0.000477772	0.000400003	0.000395662	0.000434729	0.000380181
A5BYC0	VIT_07s0151g00690	Proteasome 20S beta subunit D (PBD1) (PRGB)	3.4.25.0	22500	197.368	49	44	54	62	40	68	44	59	60	59	56	30	33	27	31	41	36	37	49	33	50	51	34	27	42	43	54	31	50	55	0.0012484	0.00126592	0.00113041	0.00156077	0.00108653	0.00141093	0.00103596	0.00110127	0.00119819	0.00115867	0.00107907	0.000746905	0.000839211	0.000698857
A5BYS8	VIT_19s0015g01070	Calcineurin B		26000	228.07	19	14	17	13	11	15	7	5	8	9	4	10	6	9	9	6	7	8	11	2	13	8	10	8	8	16	18	7	2	9	0.000425591	0.000356962	0.000314114	0.000291743	0.00026699	0.000276284	0.000151095	8.81e-05	0.00014568	0.000160094	7.44e-05	0.000222518	0.000140912	0.000208924
A5BZ08	VIT_07s0130g00130	Calcium-dependent protein kinase 4 CPK4	2.7.11.17	55900	490.351	18	12	19	16	20	20	15	17	22	14	15	17	6	7	8	15	5	10	8	12	11	14	17	9	15	21	16	12	15	17	0.000187798	0.000143128	0.000162797	0.000165849	0.000221367	0.000169957	0.000145239	0.000130372	0.00017936	0.000113653	0.000119153	0.000172494	6.55e-05	7.67e-05
A5BZF5	VIT_18s0001g08250	Tubulin alpha-3 chain		49600	435.088	31	26	45	41	0	0	0	65	44	48	48	59	48	31	42	0	43	42	18	0	30	0	21	0	40	29	0	33	49	0	0.000360379	0.000341973	0.000428107	0.000470118	6.08e-06	4.67e-06	5.28e-06	0.000549943	0.000399791	0.000428435	0.000420188	0.000660973	0.000551149	0.000363134
A5BZP4	VIT_11s0016g00020	Translation initiation factor eIF-5A		17500	153.509	60	52	76	66	46	90	74	97	85	97	94	67	57	60	51	75	61	66	79	34	69	109	70	67	60	66	87	68	85	82	0.00196177	0.00192021	0.00204007	0.00213513	0.00160393	0.00239667	0.00222988	0.0023202	0.00217712	0.00244113	0.00232048	0.00212527	0.00185199	0.00197677
A5BZY4	VIT_18s0001g08120	Ubiquitin-like (UBL) post-translational modifier		19500	171.053	6	4	11	4	6	14	5	10	9	9	6	5	5	3	2	5	4	5	10	2	6	8	7	7	4	4	4	3	5	9	0.000189151	0.000147709	0.000275224	0.000129664	0.00020121	0.000344612	0.000147738	0.00022424	0.000217092	0.000213459	0.000143239	0.000155409	0.000158978	0.000102629
A5C0H0	VIT_13s0019g04230	V-type H+-transporting ATPase subunit G		12500	109.649	18	26	28	17	26	13	15	14	27	25	16	29	11	18	8	18	21	16	26	32	29	21	21	24	18	20	29	10	10	18	0.000839832	0.00135695	0.00106404	0.000786627	0.00127969	0.00050052	0.000649509	0.000483077	0.000980341	0.00089383	0.000567227	0.00130035	0.000518557	0.000846253
A5C0I8	VIT_04s0044g01110	Alcohol dehydrogenase 6		41100	360.526	28	60	39	18	20	25	0	26	25	0	0	12	60	81	73	63	117	79	49	9	27	30	41	34	45	26	40	56	73	68	0.00039349	0.000942196	0.000448516	0.000252913	0.00030108	0.000287538	6.37e-06	0.000268511	0.000276473	5.33e-06	5.23e-06	0.000167578	0.000829702	0.00113385
A5C0Z3	VIT_06s0004g04510	Heat shock protein 70	1.3.1.74	71200	624.561	79	118	110	88	0	131	124	152	156	145	182	133	150	126	145	158	158	143	116	92	116	123	0	96	132	91	104	137	120	147	0.000633604	0.00106529	0.000724277	0.0006984	4.24e-06	0.00085594	0.00091591	0.000891966	0.000979465	0.000895381	0.00110145	0.00103312	0.00119142	0.00101589
A5C101	VIT_05s0029g00440	GRP2 (cold, circadian rhythm, and RNA binding 2)		15600	136.842	23	13	24	22	11	32	20	40	21	40	22	23	11	12	15	18	16	15	17	22	11	18	17	7	14	14	21	8	19	24	0.000854819	0.000553907	0.000732933	0.000810399	0.000444983	0.000965508	0.000688323	0.00108116	0.000614141	0.00113751	0.000619785	0.000830026	0.00041551	0.000458167
A5C1K6	VIT_08s0040g01870	Ribosomal protein L12 (RPL12C) 60S		17800	156.14	13	13	13	14	15	24	17	26	24	24	27	12	14	14	21	17	21	18	15	11	13	16	15	10	23	9	14	18	28	27	0.000430373	0.000485447	0.000353945	0.000457708	0.000525632	0.000637887	0.000514969	0.000619989	0.000613339	0.000603074	0.00066389	0.000386935	0.000459152	0.000465786
A5C1M4	VIT_11s0016g02720	SNF7.1		24300	213.158	13	13	22	16	17	17	17	18	12	8	19	20	13	12	11	12	17	14	16	15	9	15	11	13	21	16	18	10	13	15	0.000315252	0.000355595	0.000432114	0.000381521	0.000434712	0.000333756	0.00037722	0.000317047	0.000229223	0.000153263	0.000344835	0.000464832	0.000313138	0.000294132
A5C2R7	VIT_07s0104g00970	Histone H2AXb HTA3		14400	126.316	6	8	4	7	5	7	8	3	0	5	0	0	5	6	0	0	0	0	3	0	0	0	3	0	9	7	9	0	7	0	0.000256143	0.000377819	0.000145839	0.000292644	0.000230553	0.000241377	0.000309186	0.000101219	1.55e-05	0.00016735	1.49e-05	1.91e-05	0.000215283	0.000258101
A5C319	VIT_12s0028g03310	Protein phosphatase 2C		31100	272.807	1	0	3	0	1	7	13	15	18	12	18	5	5	8	9	14	16	11	2	1	1	9	3	4	10	4	5	11	17	12	2.74e-05	1.03e-05	5.25e-05	9.03e-06	2.91e-05	0.000111763	0.000227372	0.000207553	0.000265073	0.000176106	0.00025562	9.74e-05	9.97e-05	0.000156278
A5C347	VIT_17s0000g05650	Putative uncharacterized protein		20500	179.825	7	4	6	4	6	7	4	6	7	8	5	3	5	3	4	7	7	7	5	2	4	6	4	4	5	4	5	3	6	2	0.000207605	0.000140503	0.000147973	0.000123339	0.000191395	0.000169553	0.00011498	0.000132044	0.000163028	0.000181673	0.00011529	9.41e-05	0.000151223	9.76e-05
A5C3B4	VIT_14s0006g03230	14-3-3 protein GF14 nu (GRF7)		29500	258.772	21	23	38	25	18	35	29	52	42	45	46	29	36	37	34	54	32	34	13	15	22	18	21	15	31	19	23	29	29	33	0.000413568	0.000509887	0.000609062	0.00048569	0.000378547	0.000557704	0.000523797	0.000741132	0.00064198	0.000675794	0.000677352	0.000550996	0.000697396	0.000726855
A5C3G7	VIT_18s0001g12730	Carbonate dehydratase	4.2.1.1	29600	259.649	9	7	20	7	4	21	28	29	34	26	31	19	27	19	33	35	33	24	24	10	13	12	15	9	21	11	16	27	19	24	0.000182122	0.00016218	0.00032321	0.000142367	9.18e-05	0.000336623	0.000504332	0.000415039	0.000519376	0.000392264	0.000457301	0.000362987	0.00052366	0.000376687
A5C3I9	VIT_04s0008g06540	Translation initiation factor eIF-5A		17400	152.632	44	39	68	46	38	56	53	74	63	76	73	47	39	33	38	69	53	48	49	25	45	61	49	37	49	49	60	50	67	53	0.00145125	0.00145303	0.00183723	0.00150157	0.00133562	0.00150486	0.00161053	0.00178306	0.00162622	0.00192636	0.00181519	0.00150416	0.00127955	0.00110086
A5C3J4	VIT_14s0060g00710	Synbindin TRAPPC4		16000	140.351	4	6	7	4	2	8	7	11	4	6	4	2	9	5	1	8	3	3	5	4	3	9	4	6	7	4	6	7	8	8	0.000159597	0.000260029	0.000218758	0.000158028	9.43e-05	0.000246205	0.00024553	0.00029932	0.000125328	0.000177999	0.000120858	8.61e-05	0.000334667	0.000196554
A5C3X4	VIT_05s0020g05040	Proteinase inhibitor 1 PPI3B2		8000	70.1754	7	8	9	4	5	4	14	10	19	16	4	6	3	13	4	2	3	5	5	4	4	9	6	3	2	4	3	1	1	1	0.000531988	0.000680075	0.000554187	0.000316055	0.000414995	0.000260687	0.000949383	0.000546585	0.00108617	0.000903688	0.000241716	0.000447684	0.000246596	0.000964899
A5C4C2	VIT_08s0040g02330	Elongation factor 1-alpha 1		49300	432.456	0	0	0	0	0	0	0	0	0	0	46	0	0	38	43	0	54	40	0	0	0	0	0	0	0	0	0	25	47	44	5.76e-06	6.49e-06	4.73e-06	5.7e-06	6.12e-06	4.7e-06	5.31e-06	4.22e-06	4.52e-06	4.44e-06	0.000405312	5.59e-06	5.72e-06	0.000446531
A5C4J2	VIT_17s0000g06980	Ribosomal protein S19 (RPS19C) 40S		15900	139.474	0	3	0	0	0	0	0	0	2	0	3	2	2	3	3	0	0	3	0	0	0	0	0	1	1	0	0	0	0	1	1.78e-05	0.000140896	1.47e-05	1.77e-05	1.9e-05	1.46e-05	1.65e-05	1.31e-05	7.01e-05	1.38e-05	9.46e-05	8.66e-05	8.86e-05	0.000125866
A5C4M9	VIT_10s0116g00820	Adenosine/AMP deaminase	3.5.4.4	39700	348.246	0	0	1	0	0	2	1	6	4	5	1	2	0	0	1	1	0	0	0	0	0	0	0	0	2	0	0	0	0	0	7.15e-06	8.06e-06	1.76e-05	7.08e-06	7.6e-06	2.92e-05	1.98e-05	6.82e-05	5.05e-05	6.07e-05	1.62e-05	3.47e-05	7.1e-06	7.2e-06
A5C4T0	VIT_14s0030g01830	Protein kinase PKN/PRK1, effector		33400	292.982	1	0	0	1	0	0	0	1	0	2	0	1	0	0	0	0	0	0	1	4	3	2	0	1	3	1	2	0	0	0	2.55e-05	9.58e-06	6.99e-06	2.52e-05	9.04e-06	6.94e-06	7.84e-06	1.87e-05	6.67e-06	3.28e-05	6.43e-06	2.47e-05	8.44e-06	8.56e-06
A5C4U9	VIT_19s0014g00160	LHCII type I CAB-1		28300	248.246	75	64	93	117	79	110	109	124	116	125	131	101	75	91	78	114	101	99	53	33	46	74	71	47	71	77	83	56	84	72	0.00151388	0.00145882	0.00154187	0.00233288	0.00169571	0.00180956	0.00202671	0.00183207	0.0018344	0.00194304	0.00199674	0.00197619	0.00150373	0.00184873
A5C501	VIT_07s0151g00490	NADH dehydrogenase (ubiquinone) Fe-S protein 4		17100	150	11	4	14	11	7	4	9	11	11	14	11	9	7	8	10	9	9	10	7	8	9	7	8	10	8	11	9	7	10	14	0.000381621	0.00016844	0.000395726	0.00037787	0.00026475	0.000121959	0.000290999	0.000280066	0.000299679	0.000371532	0.000288991	0.000306109	0.000247214	0.000284224
A5C5K3	VIT_05s0029g00330	Adenosylhomocysteinase (S-adenosyl-L-homocysteine hydrolase)	3.3.1.1	53100	465.789	11	41	10	7	2	6	14	25	38	26	42	26	30	47	42	26	41	33	9	0	12	4	15	15	19	7	12	17	14	18	0.000122895	0.000500243	9.23e-05	7.94e-05	2.84e-05	5.67e-05	0.000143033	0.000199988	0.000323088	0.000218663	0.000343936	0.000274979	0.000323753	0.00051149
A5C6H7	VIT_07s0005g00750	Sucrose synthase	2.4.1.13	92400	810.526	6	18	11	3	0	5	6	15	23	12	18	15	36	47	45	27	44	44	7	4	13	6	16	8	16	7	1	16	9	17	3.99e-05	0.000128153	5.81e-05	2.13e-05	3.27e-06	2.76e-05	3.68e-05	6.99e-05	0.000113331	5.93e-05	8.6e-05	9.24e-05	0.000222654	0.000293941
A5C6J1	VIT_15s0046g03650	(+)-neomenthol dehydrogenase	1.1.1.208; 1.1.1.207	32200	282.456	8	8	14	8	10	17	11	17	20	11	15	16	10	8	7	7	10	14	8	9	8	7	8	9	15	18	9	12	11	11	0.000149794	0.000168963	0.000210153	0.000148321	0.000196836	0.000251872	0.00018707	0.000226329	0.000283695	0.000156483	0.000206852	0.000282343	0.000183799	0.000150939
A5C6P1	VIT_04s0043g00310	Ribulose-phosphate 3-epimerase		21000	184.211	5	6	5	2	2	1	5	3	5	4	3	3	3	2	3	2	2	3	2	4	1	3	3	1	5	6	8	3	3	9	0.000148619	0.000198117	0.000122227	6.69e-05	7.19e-05	3.31e-05	0.000137185	6.94e-05	0.000116707	9.39e-05	7.16e-05	9.18e-05	9.39e-05	6.81e-05
A5C6V1	VIT_18s0001g10820	Proteasome 26S regulatory subunit (RPN11)		34500	302.632	45	37	52	51	37	52	41	67	43	49	43	37	26	19	32	44	27	27	59	52	48	62	41	41	34	48	47	39	46	57	0.000748382	0.000695729	0.000710171	0.000838743	0.000656118	0.000705241	0.000630075	0.000814785	0.000561855	0.000628653	0.000541818	0.000598908	0.000432948	0.000323187
A5C6V7	VIT_08s0007g07430	Galactose-1-phosphate uridyl transferase	2.7.7.35; 2.7.7.10; 2.7.7.12	37200	326.316	4	3	3	2	7	7	6	5	4	5	4	1	2	0	1	6	4	2	5	2	6	5	6	1	3	8	6	4	8	5	6.86e-05	6.02e-05	4.39e-05	3.78e-05	0.000121699	9.34e-05	9.15e-05	6.16e-05	5.39e-05	6.48e-05	5.2e-05	2.22e-05	3.79e-05	7.69e-06
A5C6X0	VIT_06s0061g01380	Pop3 peptide		11700	102.632	2	0	2	0	0	2	0	3	1	2	1	0	0	0	0	0	1	0	0	0	1	2	1	0	1	3	2	1	1	1	0.000121251	2.74e-05	9.97e-05	2.4e-05	2.58e-05	9.9e-05	2.24e-05	0.000124578	5.71e-05	9.36e-05	5.51e-05	2.35e-05	2.41e-05	2.44e-05
A5C718	VIT_17s0000g03690	Ribulose-1,5-bisphophate carboxylase/oxygenase small subunit	4.1.1.39	20400	178.947	92	56	99	108	82	102	116	149	168	173	187	114	101	84	111	137	140	138	114	101	73	119	127	85	82	86	123	99	121	119	0.00257302	0.00177274	0.00227623	0.00298841	0.00244115	0.00232858	0.00299129	0.00305189	0.00368065	0.00372644	0.00394961	0.0030926	0.00280443	0.00236845
A5C7K8	VIT_03s0038g02500	SKP1		17500	153.509	54	33	49	45	49	54	26	29	32	38	18	35	15	29	19	28	23	28	40	34	35	52	48	30	23	43	43	26	22	28	0.00176721	0.00122528	0.00132005	0.00146088	0.00170741	0.0014433	0.000793179	0.000702008	0.00082756	0.000963934	0.000454273	0.00111773	0.000499232	0.000963878
A5C7R4	VIT_09s0002g02560	Ribosomal protein L28e		16400	143.86	0	3	1	0	1	0	4	7	3	0	0	10	3	3	1	2	0	5	2	0	1	0	0	0	2	0	0	0	2	5	1.73e-05	0.0001366	4.27e-05	1.71e-05	5.52e-05	1.41e-05	0.000143725	0.000190448	9.51e-05	1.34e-05	1.31e-05	0.000352772	0.000120291	0.000122029
A5C838	VIT_05s0077g00910	DNA-binding enhancer protein		12300	107.895	15	11	18	17	16	15	6	4	8	7	3	4	2	4	5	5	5	9	10	7	8	12	15	8	7	18	19	6	5	6	0.000715085	0.00059844	0.000701923	0.000799418	0.000809746	0.000584015	0.000276803	0.000152358	0.000307942	0.000267166	0.000122277	0.000201584	0.000114563	0.000209192
A5C8Q8	VIT_03s0038g00460	SH3 domain-containing protein 2		41100	360.526	0	2	0	0	0	5	5	2	1	2	2	0	4	0	2	1	2	2	0	0	0	0	0	0	1	1	0	0	0	2	6.9e-06	3.89e-05	5.68e-06	6.84e-06	7.34e-06	6.2e-05	7.01e-05	2.53e-05	1.63e-05	2.67e-05	2.61e-05	6.7e-06	6.17e-05	6.96e-06
A5C962	VIT_16s0050g00080	Remorin		21700	190.351	10	15	10	14	11	16	10	15	19	18	14	10	3	9	3	6	8	9	8	17	8	14	10	4	6	10	14	3	6	6	0.000274575	0.000457193	0.000225815	0.000375447	0.000319896	0.000352388	0.00025345	0.000297461	0.000400432	0.00037354	0.000287139	0.000266611	9.09e-05	0.000250324
A5C997	VIT_16s0100g01280	Cytochrome b5 domain-containing protein	1.3.1.74	23500	206.14	44	43	51	57	53	56	32	37	43	62	50	36	26	25	26	50	44	37	57	36	57	43	55	37	34	36	41	28	36	40	0.00107454	0.00118481	0.00102273	0.0013748	0.00137422	0.00111424	0.000724401	0.000664541	0.000824852	0.0011653	0.000923436	0.000855802	0.000635604	0.000620455
A5C9F1	VIT_02s0025g04300	Thaumatin		23900	209.649	118	122	154	112	116	200	380	481	508	467	563	243	748	861	913	1079	1113	934	1044	373	479	701	889	601	344	200	307	485	481	462	0.00281353	0.0032807	0.00301685	0.00264482	0.00294238	0.00388789	0.00833912	0.0083899	0.00948085	0.00857054	0.0101316	0.0056137	0.0176524	0.0206108
A5C9F2	VIT_02s0025g04290	Thaumatin		24000	210.526	26	22	36	18	23	34	14	38	27	22	28	22	25	34	32	43	37	33	64	38	37	57	64	35	20	10	19	22	24	20	0.000626564	0.000600066	0.000709748	0.000433113	0.000591053	0.000666201	0.000316461	0.000668048	0.000510594	0.000410767	0.00051029	0.000516559	0.000598877	0.000821951
A5C9H9	VIT_00s0186g00020	SUM2 (small ubiquitin-like modifier 2)		12400	108.772	36	30	43	25	34	42	25	41	23	38	28	27	17	26	17	27	22	27	32	21	31	26	23	19	28	30	33	20	30	30	0.00167033	0.00157437	0.00163716	0.00115547	0.00167945	0.00158842	0.00107716	0.00139375	0.000844502	0.00136039	0.000987658	0.00122197	0.000795472	0.00122197
A5C9Q0	VIT_08s0007g01430	Universal stress protein (USP) family protein		18200	159.649	30	25	47	36	37	50	43	53	42	48	56	47	54	45	46	68	61	52	60	30	47	65	51	49	51	39	53	33	49	47	0.000950954	0.000896802	0.00121799	0.00112684	0.00124374	0.00128593	0.00125193	0.00122417	0.00104057	0.0011676	0.00133401	0.00143804	0.00168785	0.00142948
A5CA75	VIT_00s0615g00010	Cinnamyl alcohol dehydrogenase	1.1.1.195; 1.1.1.90	38800	340.351	0	0	0	11	0	0	0	0	0	0	0	0	13	9	11	17	12	9	13	0	9	12	0	0	0	0	0	0	0	16	7.31e-06	8.25e-06	6.01e-06	0.000166536	7.78e-06	5.97e-06	6.75e-06	5.37e-06	5.74e-06	5.65e-06	5.54e-06	7.1e-06	0.000196115	0.000140001
A5CAF6	VIT_19s0085g00370	Phosphoglycerate kinase, cytosolic	2.7.2.3	42400	371.93	108	128	164	126	93	198	158	222	227	178	234	138	153	128	176	196	188	149	164	112	133	157	153	123	156	98	110	149	194	181	0.00145209	0.00193984	0.0018106	0.00167635	0.00133112	0.00216966	0.00195806	0.00218536	0.00239095	0.00184458	0.00237662	0.00179983	0.00204057	0.00173291
A5CAF8	VIT_19s0085g00380	Phosphoglycerate kinase	2.7.2.3	50100	439.474	114	92	128	113	90	150	118	162	165	166	167	124	86	92	95	151	137	99	129	97	126	161	146	102	124	127	143	119	152	174	0.00129688	0.00118177	0.00119698	0.00127291	0.00109039	0.00139218	0.00123892	0.00135075	0.00147202	0.00145613	0.00143668	0.00136924	0.000973166	0.0010557
A5CAL1	VIT_09s0002g04300	Hydroxyphenylpyruvate reductase (HPPR)	1.1.1.237; 1.1.1.26; 1.1.1.79; 1.1.1.81	34300	300.877	26	23	27	22	18	36	28	47	44	30	37	33	26	26	34	36	35	37	40	34	30	33	41	30	25	20	21	31	35	34	0.000438412	0.000438532	0.000374163	0.000368578	0.000325573	0.000493169	0.000435225	0.000576711	0.000578123	0.00038961	0.000469808	0.000538145	0.000435472	0.000441764
A5CBB3	VIT_11s0016g01070	Cathepsin H		39800	349.123	83	65	86	93	62	80	56	82	95	86	79	54	43	47	36	68	48	54	86	35	54	84	85	76	57	69	92	87	101	93	0.00119051	0.00105338	0.00101428	0.00131999	0.00094791	0.000937368	0.000743582	0.000863235	0.00106924	0.000952265	0.000858356	0.000754504	0.000616048	0.000682415
A5CBL0	VIT_14s0060g02310	Ribosomal protein L22-2 (RPL22B) 60S		14000	122.807	3	1	2	2	2	9	2	9	6	5	8	6	2	0	2	3	3	2	0	4	4	3	1	0	8	0	1	3	5	7	0.000141864	6.86e-05	8.33e-05	0.000100335	0.000107791	0.00031448	9.35e-05	0.000282588	0.00020689	0.000172131	0.0002609	0.000255819	0.000100652	2.04e-05
A5CBR6	VIT_00s0323g00070	Pectin methylesterase inhibitor	3.1.1.11	21900	192.105	7	7	13	2	7	11	8	3	5	3	4	4	1	6	2	2	9	2	2	2	4	2	6	1	2	3	3	2	2	2	0.000194334	0.000219202	0.000287682	6.41e-05	0.000206722	0.000243361	0.0002033	6.66e-05	0.000111911	7e-05	8.83e-05	0.000113218	3.86e-05	0.00016971
A7NVX9	VIT_05s0020g00670	S-adenosylmethionine synthetase 1 (SAM1)	2.5.1.6	43100	378.07	38	31	67	41	31	54	59	63	45	57	58	40	40	33	36	48	40	45	30	16	18	25	32	15	34	36	44	28	37	47	0.000506891	0.000467801	0.000730885	0.000541018	0.000441167	0.000586026	0.000723108	0.000613557	0.000470423	0.000584541	0.00058326	0.000517757	0.000529647	0.000444432
A7PQW3	VIT_06s0061g00120	Beta-1,3-glucanase [Vitis riparia]	3.2.1.39	37100	325.439	6	8	10	6	10	7	29	39	27	44	48	33	15	13	10	10	13	12	12	3	5	5	14	9	8	10	7	3	12	3	9.94192e-05	0.000146647	0.00013208	9.84419e-05	0.000170838	9.36882e-05	0.000416497	0.000443386	0.000330304	0.000525546	0.00056176	0.00049753	0.000235487	0.000208065
A7PRJ6	METK4	S-adenosylmethionine synthase 4 (AdoMet synthase 4) (EC 2.5.1.6) (Methionine adenosyltransferase 4) (MAT 4)	2.5.1.6	42900	376.316	60	45	90	66	48	84	73	74	63	71	76	43	54	37	41	57	39	49	35	26	31	32	41	21	50	51	83	36	53	64	0.000800256	0.000678862	0.000984496	0.000870974	0.000682424	0.000912844	0.000897415	0.000723198	0.000659585	0.000730253	0.00076628	0.000558702	0.000716057	0.000499818
A7Q0V4	METK5	S-adenosylmethionine synthase 5 (AdoMet synthase 5) (EC 2.5.1.6) (Methionine adenosyltransferase 5) (MAT 5)	2.5.1.6	42800	375.439	0	0	0	35	0	43	53	60	0	53	50	38	39	29	29	45	36	0	28	0	0	0	27	0	31	0	38	25	35	41	6.63e-06	7.48e-06	5.45e-06	0.000466042	7.05e-06	0.000471024	0.000654747	0.000588667	5.21e-06	0.00054769	0.000507027	0.000495639	0.00052019	0.000394109
A8QK92	VIT_11s0016g01220	Auxin-binding protein ABP19a precursor		21500	188.596	16	13	15	12	11	15	5	16	14	11	2	13	0	8	9	11	11	4	2	7	8	11	9	7	16	17	18	13	22	22	0.000435488	0.000401905	0.000336446	0.000326672	0.000322871	0.000334111	0.000133995	0.000319598	0.000300527	0.00023436	5e-05	0.000345974	1.31e-05	0.000226057
A8QK93	VIT_14s0128g00570	Germin		24000	210.526	3	2	3	0	0	2	0	0	0	0	0	0	0	9	5	0	4	4	1	0	0	0	0	0	3	3	2	0	0	11	8.28e-05	6.67e-05	6.81e-05	1.17e-05	1.26e-05	4.83e-05	1.09e-05	8.68e-06	9.28e-06	9.13e-06	8.95e-06	1.15e-05	1.17e-05	0.000226334
B2LXS2	VIT_18s0001g05810	Cytochrome c		12200	107.018	17	22	26	15	16	11	17	16	16	26	14	15	12	12	11	18	25	19	25	21	21	16	21	19	13	21	18	10	15	9	0.000813971	0.00118046	0.0010137	0.000713859	0.000816384	0.000436853	0.000751349	0.000563226	0.000602669	0.000951723	0.00051073	0.000700036	0.000577509	0.000585853
B6VJU2	petA	Cytochrome f		35300	309.649	38	42	61	55	43	47	0	0	65	71	76	48	50	41	50	85	64	56	57	0	33	57	56	42	47	37	47	41	56	63	0.000618895	0.000770623	0.000813061	0.000883403	0.000743849	0.000623615	7.42e-06	5.9e-06	0.000826839	0.000887475	0.000931258	0.000757034	0.000806353	0.00067222
B6VJY3	atp1	ATP synthase subunit alpha		55100	483.333	10	25	17	9	6	22	20	27	24	24	41	17	30	30	39	22	40	32	20	11	21	15	16	17	27	10	15	23	26	26	0.000108136	0.000296221	0.000148221	9.69e-05	7.12e-05	0.000189247	0.000194879	0.000207845	0.000198139	0.000194823	0.000323653	0.000174999	0.000312002	0.000316509
C4P7Y8	VIT_02s0236g00140	Calcineurin B 1		24500	214.912	4	3	6	5	1	6	1	1	3	0	2	2	0	0	0	0	0	0	0	0	1	2	2	0	1	4	3	0	0	1	0.000104226	9.14e-05	0.000123814	0.000126136	3.7e-05	0.000122955	3.21e-05	2.55e-05	6.37e-05	8.94e-06	4.38e-05	5.62e-05	1.15e-05	1.17e-05
C5DB50	VIT_08s0056g00200	2,3-bisphosphoglycerate-independent phosphoglycerate mutase	5.4.2.1	61100	535.965	156	139	225	172	109	235	146	185	181	156	163	151	131	129	107	168	149	133	163	131	179	219	157	134	117	133	144	126	163	156	0.00145346	0.00146137	0.00172238	0.00158631	0.00108179	0.00178627	0.00125591	0.00126433	0.0013237	0.00112227	0.0011499	0.00136622	0.00121309	0.0012119
C5DB51	VIT_08s0056g00190	Pyruvate kinase	2.7.1.40	55000	482.456	2	20	2	4	0	0	1	7	14	4	8	6	0	18	13	6	14	12	0	1	6	2	7	1	4	1	2	4	6	4	2.58e-05	0.000238572	2.12e-05	4.6e-05	5.49e-06	4.21e-06	1.43e-05	5.68e-05	0.000117479	3.58e-05	6.64e-05	6.51e-05	5.12e-06	0.00019233
C5MTM1	rbcL	Ribulose-1,5-bisphosphate carboxylase/oxygenase large subunit		52500	460.526	55	50	72	54	45	72	137	190	187	152	194	131	79	76	85	112	108	109	0	64	57	66	88	54	67	45	0	74	73	106	0.00059988	0.000615687	0.000644468	0.000583281	0.000523145	0.000639994	0.00137185	0.0015111	0.00159146	0.00127273	0.001592	0.00138011	0.000853525	0.000833183
D0VBC0	VIT_14s0108g01330	Chorismate mutase, chloroplast (CM1)	5.4.99.5	36400	319.298	9	9	9	8	11	15	7	11	13	8	5	1	1	7	8	6	10	5	15	5	12	7	14	7	3	8	9	2	3	2	0.000148099	0.000167051	0.000121799	0.000131207	0.000190707	0.000197346	0.000107925	0.000131569	0.000165267	0.000102316	6.49e-05	2.27e-05	2.32e-05	0.000117814
D0VBC7	VIT_15s0048g00350	3-phosphoshikimate 1-carboxyvinyltransferase, chloroplast precursor	2.5.1.19	55500	486.842	7	6	9	13	10	13	16	14	21	16	15	16	9	11	15	10	13	17	11	9	7	14	11	8	12	12	5	12	9	11	7.67e-05	7.5e-05	7.99e-05	0.000136673	0.0001142	0.00011273	0.000155724	0.000108801	0.000172623	0.000130261	0.000120011	0.00016381	9.65e-05	0.000118479
D1I234	VIT_01s0010g01180	Anamorsin homolog (Fe-S cluster assembly protein DRE2 homolog)		29200	256.14	11	6	5	8	11	9	7	7	11	8	10	7	1	7	3	4	3	4	12	15	14	14	9	14	12	9	8	4	7	9	0.000223484	0.000142481	8.79e-05	0.00016356	0.000237731	0.000150778	0.000134537	0.000106964	0.000175497	0.000127544	0.000154522	0.000141523	2.9e-05	0.000146864
D6CH07	VIT_05s0049g01790	Ribosomal protein L23 (RPL23C) 60S		15000	131.579	7	6	9	5	11	2	1	11	7	4	1	5	1	4	6	4	4	3	1	1	3	3	2	1	11	5	7	2	16	14	0.000283727	0.000277364	0.000295566	0.000206021	0.000462782	7.72e-05	5.24e-05	0.000319275	0.000222805	0.000131446	4.3e-05	0.000202032	5.64e-05	0.000171538
D7FBC0	VIT_07s0005g03360	Malate dehydrogenase, cytosolic	1.1.1.37	35500	311.404	153	127	209	166	126	233	154	215	179	191	213	147	134	130	130	212	189	159	159	111	164	170	161	119	128	147	156	157	173	179	0.00245364	0.00229884	0.00275409	0.00263528	0.00215096	0.00304829	0.00227962	0.002528	0.00225315	0.00236355	0.00258436	0.00228935	0.00213552	0.00210194
D7SGV2	VIT_17s0000g01740	Aspartyl aminopeptidase	3.4.11.0	53500	469.298	0	2	1	0	0	1	1	0	2	1	4	2	1	3	3	0	5	0	0	0	2	0	2	0	1	0	0	0	0	2	5.3e-06	2.99e-05	1.31e-05	5.25e-06	5.64e-06	1.3e-05	1.47e-05	3.89e-06	2.08e-05	1.23e-05	3.61e-05	2.57e-05	1.58e-05	3.74e-05
D7SGV3	VIT_17s0000g01730	Adenylate kinase	2.7.4.3; 2.7.4.10	27000	236.842	85	71	128	89	92	100	71	83	69	83	64	82	63	70	68	81	72	75	95	96	86	105	105	86	70	86	95	37	52	63	0.00179694	0.001695	0.00222107	0.00186252	0.00206799	0.00172504	0.00138709	0.0012879	0.00114703	0.00135502	0.00102655	0.0016836	0.00132562	0.00149301
D7SGX1	VIT_17s0000g01540	Elongation factor 1-beta		26700	234.211	62	47	67	69	49	82	66	85	76	78	81	77	67	53	63	83	84	76	66	37	47	63	52	40	56	52	62	48	55	62	0.00132831	0.0011387	0.00117982	0.00146256	0.00111909	0.00143199	0.00130459	0.00133356	0.00127675	0.0012882	0.00131168	0.00159933	0.00142496	0.00114573
D7SGY8	VIT_17s0000g01380	Ubiquitin-activating enzyme E1 domain-containing protein 1	1.1.1.0	47200	414.035	1	1	4	5	1	1	1	2	2	3	6	0	3	1	2	0	4	3	0	0	0	0	1	1	4	5	1	1	1	5	1.8e-05	2.03e-05	4.45e-05	6.55e-05	1.92e-05	1.47e-05	1.66e-05	2.21e-05	2.36e-05	3.25e-05	5.92e-05	5.84e-06	4.18e-05	1.82e-05
D7SH22	VIT_17s0000g01020	Putative uncharacterized protein		67800	594.737	0	0	0	0	0	0	1	0	0	1	0	1	0	5	1	0	0	1	1	4	2	0	0	2	0	0	0	1	0	1	4.18e-06	4.72e-06	3.44e-06	4.14e-06	4.45e-06	3.42e-06	1.16e-05	3.07e-06	3.29e-06	9.69e-06	3.17e-06	1.22e-05	4.16e-06	4.64e-05
D7SH37	VIT_17s0000g00780	Import inner membrane translocase subunit Tim8, Mitochondrial		8700	76.3158	5	4	5	2	3	9	2	5	5	3	2	1	2	3	3	3	4	4	8	3	2	2	5	3	1	3	3	0	2	2	0.000358735	0.000331071	0.00029503	0.000161459	0.000242839	0.00050606	0.000150516	0.00026327	0.000281707	0.000176268	0.000123482	9.5e-05	0.000161968	0.000230031
D7SH58	VIT_17s0000g00460	V-type H+-transporting ATPase subunit C		42400	371.93	7	9	13	9	6	9	8	13	9	8	10	10	7	3	4	3	7	6	6	2	0	6	6	0	0	7	5	8	8	8	0.000100375	0.000143412	0.00014859	0.000125892	9.25e-05	0.000103838	0.000105007	0.000132595	9.98e-05	8.78e-05	0.000106416	0.000136449	9.97e-05	4.72e-05
D7SH72	VIT_17s0000g00290	Alpha-mannosidase precursor lysosomal	3.2.1.24	112400	985.965	28	17	38	17	29	23	24	24	23	22	13	29	22	18	10	22	21	20	30	25	32	27	25	24	28	22	23	12	19	25	0.000143883	9.97e-05	0.000159852	8.75e-05	0.000158426	9.69e-05	0.000114173	9.08e-05	9.32e-05	8.77e-05	5.16e-05	0.000144612	0.00011283	9.41e-05
D7SH83	VIT_17s0000g00160	Glycyl-tRNA synthetase 1	6.1.1.14	76300	669.298	0	12	1	1	1	1	4	6	7	7	8	4	7	10	11	10	16	11	1	4	5	4	3	2	9	1	3	7	7	9	3.72e-06	0.000104861	9.17e-06	1.1e-05	1.19e-05	9.11e-06	3.09e-05	3.55e-05	4.38e-05	4.31e-05	4.79e-05	3.25e-05	5.54e-05	7.87e-05
D7SHA2	VIT_17s0000g10280	Nucleotide diphosphate kinase II, chloroplast (NDPK2)	2.7.4.6	25700	225.439	18	10	15	18	11	17	18	16	21	21	21	11	9	12	13	18	17	13	19	18	11	22	18	15	18	22	22	17	15	21	0.000408479	0.000261507	0.000281463	0.000404464	0.000270106	0.000315575	0.000377053	0.000267368	0.000372786	0.000366547	0.000359492	0.000246555	0.000208353	0.000278109
D7SHA5	VIT_17s0000g10250	Proteasome 26S regulatory subunit (RPN7)		44300	388.596	0	1	0	0	0	0	0	0	0	0	4	0	0	2	6	0	3	2	0	0	0	0	1	0	0	0	1	2	2	2	6.4e-06	2.17e-05	5.27e-06	6.34e-06	6.81e-06	5.23e-06	5.91e-06	4.7e-06	5.03e-06	4.95e-06	4.37e-05	6.22e-06	6.36e-06	3.23e-05
D7SHD2	VIT_17s0000g09910	Haloacid dehalogenase hydrolase		35000	307.018	3	2	2	0	1	1	0	3	1	2	3	1	1	0	0	3	6	1	5	3	3	6	1	1	2	4	6	5	1	6	5.67e-05	4.57e-05	3.33e-05	8.03e-06	2.59e-05	1.99e-05	7.48e-06	4.16e-05	1.91e-05	3.13e-05	4.3e-05	2.36e-05	2.42e-05	8.17e-06
D7SHE0	VIT_17s0000g09810	Pectate lyase	4.2.2.2	44100	386.842	5	2	7	1	0	4	1	1	1	0	0	1	2	0	1	0	0	0	0	0	0	1	1	0	3	0	0	0	2	0	7.08e-05	3.63e-05	7.94e-05	1.91e-05	6.84e-06	4.73e-05	1.78e-05	1.42e-05	1.52e-05	4.97e-06	4.87e-06	1.87e-05	3.2e-05	6.48e-06
D7SHF0	VIT_17s0000g09690	L-isoaspartate-O-methyl transferase	2.1.1.77	24800	217.544	24	14	21	16	24	31	17	20	23	20	22	19	12	12	13	29	19	19	26	11	20	27	27	14	20	18	22	14	22	28	0.00056059	0.000374235	0.000404585	0.000373829	0.000596327	0.000588649	0.000369615	0.000344239	0.000422251	0.000362182	0.000389865	0.000433243	0.000284097	0.000288202
D7SHG9	VIT_17s0000g09480	Calcineurin phosphoesterase		36100	316.667	2	1	2	0	0	2	1	2	2	1	1	1	0	0	1	3	2	1	0	2	1	0	2	1	2	1	1	0	1	1	3.93e-05	2.66e-05	3.23e-05	7.78e-06	8.36e-06	3.21e-05	2.18e-05	2.88e-05	3.09e-05	1.82e-05	1.79e-05	2.29e-05	7.81e-06	7.92e-06
D7SHI3	VIT_17s0000g09350	Dehydration-induced 19		21300	186.842	1	2	4	0	2	3	1	2	2	1	1	1	1	0	2	1	0	0	2	4	5	4	4	3	1	1	3	0	1	4	4e-05	7.51e-05	9.86e-05	1.32e-05	7.08e-05	7.62e-05	3.69e-05	4.89e-05	5.23e-05	3.09e-05	3.03e-05	3.88e-05	3.97e-05	1.34e-05
D7SHM5	VIT_17s0000g08890	Cell division control protein 48 homolog E		90300	792.105	20	34	26	18	12	37	28	27	33	32	41	32	42	27	32	28	38	26	33	26	47	33	19	26	40	16	20	22	34	35	0.000128824	0.000244545	0.000136956	0.000115113	8.36e-05	0.00019246	0.000165318	0.000126825	0.000165315	0.000157696	0.000197489	0.00019831	0.000265283	0.000174134
D7SHN0	VIT_17s0000g08840	Trans-2-enoyl-CoA reductase		19700	172.807	51	22	50	43	42	40	39	40	54	52	53	33	26	24	34	44	35	37	39	31	32	38	29	27	29	33	39	30	39	35	0.00148345	0.000731045	0.00119632	0.00124069	0.00130225	0.000952766	0.00105025	0.000856145	0.00123278	0.00116766	0.001167	0.000936973	0.000758208	0.000711112
D7SHP6	VIT_17s0000g08660	Anthranilate phosphoribosyltransferase, chloroplast precursor	2.4.2.18	41800	366.667	5	3	8	2	4	7	3	6	6	5	3	3	7	1	1	2	2	5	2	4	3	4	2	3	6	4	13	6	7	5	7.47e-05	5.36e-05	9.49e-05	3.36e-05	6.5e-05	8.32e-05	4.39e-05	6.48e-05	6.93e-05	5.77e-05	3.6e-05	4.61e-05	0.000101133	2.05e-05
D7SHQ7	VIT_17s0000g08540	Lipase GDSL	3.1.1.1	27400	240.351	1	0	2	5	0	2	1	3	5	4	4	0	0	0	1	5	2	0	6	0	3	0	4	0	2	0	4	0	2	2	3.11e-05	1.17e-05	4.26e-05	0.000112785	1.1e-05	4.23e-05	2.87e-05	5.32e-05	8.94e-05	7.2e-05	7.06e-05	1.01e-05	1.03e-05	1.04e-05
D7SHS0	VIT_17s0000g08410	Peroxisomal protein (PEX14)		57300	502.632	9	7	21	18	15	21	11	10	10	11	14	9	16	7	12	11	13	10	17	8	9	13	15	10	6	10	6	16	10	11	9.41e-05	8.38e-05	0.000175108	0.000181409	0.000163285	0.000173893	0.000105125	7.63e-05	8.17e-05	8.79e-05	0.000108742	9.14e-05	0.000162307	7.48e-05
D7SHS1	VIT_17s0000g08390	1-deoxy-D-xylulose 5-phosphate reductoisomerase, chloroplast	1.1.1.267	51100	448.246	17	13	25	12	14	16	8	27	31	23	27	14	8	5	4	7	5	1	21	17	16	28	23	13	8	8	18	4	4	7	0.000194334	0.000169099	0.000232885	0.000137445	0.000171284	0.000149644	8.71e-05	0.000224115	0.000274691	0.000201498	0.000231257	0.000156349	9.38e-05	6.15e-05
D7SHT5	VIT_17s0000g08170	Chaperonin		60400	529.825	16	18	19	14	8	27	16	27	24	20	27	17	26	16	27	21	28	21	21	11	17	21	17	21	17	17	11	13	14	21	0.000155016	0.000196048	0.000150668	0.000134888	8.49e-05	0.000211005	0.00014309	0.000189607	0.000180752	0.00014871	0.00019565	0.000159643	0.000247296	0.000156202
D7SHU4	VIT_17s0000g08070	Aldehyde dehydrogenase 1 precursor		58600	514.035	12	25	37	19	23	42	24	28	31	18	30	11	21	25	32	22	23	34	27	27	33	30	33	22	21	13	21	34	32	31	0.000121044	0.000278529	0.000298646	0.000186973	0.00024207	0.000336116	0.000218994	0.000202538	0.000239534	0.000138324	0.000223659	0.000108131	0.0002068	0.000248817
D7SHV0	VIT_17s0000g08000	Ribonuclease III	3.1.26.3	19600	171.93	3	3	2	3	1	4	2	3	2	5	3	2	2	1	3	5	4	3	1	1	6	4	3	2	0	0	4	1	3	2	0.000101331	0.000114298	5.95e-05	0.000100335	4.62e-05	0.000106403	6.68e-05	7.44e-05	5.68e-05	0.000122951	7.67e-05	7.03e-05	7.19e-05	4.38e-05
D7SHV4	VIT_17s0000g07960	Ubiquitin-conjugating enzyme E2 H	6.3.2.19	21000	184.211	7	10	5	5	8	7	6	7	8	7	5	9	0	2	0	6	3	5	9	7	9	0	9	9	4	12	9	3	5	4	0.000202662	0.000320035	0.000122227	0.000147158	0.000244326	0.000165516	0.000162128	0.000148731	0.000180366	0.000156483	0.000112545	0.00024926	1.34e-05	6.81e-05
D7SHY3	VIT_17s0000g07650	Betaine aldehyde dehydrogenase	1.2.1.8	54600	478.947	4	8	8	8	3	25	12	12	13	11	28	7	18	18	20	23	24	23	12	10	11	10	12	8	20	8	8	18	23	14	4.68e-05	9.96e-05	7.27e-05	8.75e-05	3.87e-05	0.000216444	0.000119917	9.53e-05	0.000110178	9.23e-05	0.000224303	7.57e-05	0.00019098	0.000193739
D7SHY6	VIT_17s0000g07610	B12D protein		10100	88.5965	14	9	12	13	15	12	5	10	7	13	15	7	12	6	10	12	12	10	9	10	12	18	10	14	6	11	10	12	13	12	0.000814662	0.000602046	0.000577579	0.000751023	0.000926361	0.000573569	0.000285236	0.000432939	0.000330898	0.000585649	0.000659468	0.000409155	0.000697585	0.000367985
D7SHZ8	VIT_17s0000g07450	Glycerophosphoryl diester phosphodiesterase	3.1.4.46	45300	397.368	10	6	16	8	4	15	14	21	16	12	9	12	6	8	13	13	10	14	24	12	14	15	19	11	14	15	14	11	16	19	0.000131529	9.18e-05	0.000169984	0.000105429	6e-05	0.000158574	0.000167661	0.000197651	0.000162308	0.000120903	9.01e-05	0.000152041	8.09e-05	0.00010729
D7SI12	VIT_17s0000g07300	ATP synthase gamma chain, mitochondrial (ATPC)		35200	308.772	3	3	4	2	2	5	2	17	10	4	4	10	8	9	10	2	7	16	1	1	3	0	4	1	3	4	0	5	4	6	5.64e-05	6.36e-05	5.97e-05	3.99e-05	4.29e-05	7.24e-05	3.72e-05	0.00020704	0.000132923	5.6e-05	5.49e-05	0.00016436	0.000136108	0.000154319
D7SI17	VIT_17s0000g07260	Glucan endo-1,3-beta-glucosidase 3 precursor		21000	184.211	0	2	4	5	2	5	4	1	5	1	2	2	2	0	0	5	3	2	1	2	7	2	5	1	7	3	6	3	1	6	1.35e-05	7.62e-05	0.000100004	0.000147158	7.19e-05	0.000121378	0.000112242	2.97e-05	0.000116707	3.13e-05	5.12e-05	6.56e-05	6.71e-05	1.36e-05
D7SI32	VIT_17s0000g07070	UDP-glucoronosyl and UDP-glucosyl transferase		82400	722.807	0	0	0	2	4	3	5	8	7	6	6	5	2	4	2	7	3	5	8	6	10	10	11	4	3	4	1	7	5	4	3.44e-06	3.88e-06	2.83e-06	1.7e-05	3.3e-05	1.97e-05	3.5e-05	4.3e-05	4.06e-05	3.46e-05	3.39e-05	3.68e-05	1.71e-05	3.12e-05
D7SI42	VIT_17s0000g06940	LAP4 protein		29100	255.263	0	0	2	0	0	4	5	0	0	0	1	0	0	0	0	0	0	0	1	4	0	2	0	2	3	2	3	1	1	0	9.75e-06	1.1e-05	4.01e-05	9.65e-06	1.04e-05	7.17e-05	9.9e-05	7.16e-06	7.66e-06	7.53e-06	2.22e-05	9.47e-06	9.68e-06	9.82e-06
D7SI92	VIT_17s0000g06430	Peptidyl-prolyl cis-trans isomerase NIMA-interacting 4		18900	165.789	15	13	17	13	16	15	16	2	13	14	14	10	7	9	4	5	10	15	11	10	12	12	12	12	11	8	11	5	10	12	0.000465373	0.000457193	0.000432114	0.00040134	0.000526978	0.000380073	0.000457283	5.51e-05	0.000318292	0.000336148	0.000329678	0.000306109	0.00022367	0.000287409
D7SIE8	VIT_17s0000g05800	Delta-1-pyrroline-5-carboxylate dehydrogenase (P5CDH)	1.2.1.88	60500	530.702	52	51	74	65	66	67	61	83	88	73	83	55	52	49	57	76	66	50	92	53	64	73	84	68	63	64	69	68	82	79	0.000492419	0.000544853	0.000574677	0.000608312	0.000663493	0.000517066	0.000532455	0.000574764	0.000651842	0.0005323	0.000593082	0.000505459	0.000489117	0.00046783
D7SIH0	VIT_17s0000g05580	Isopiperitenol dehydrogenase	2.7.11.0; 1.1.1.0	19000	166.667	4	1	0	0	0	0	0	1	3	1	2	1	2	3	3	1	2	2	0	0	2	0	3	2	1	4	3	3	3	4	0.000134397	5.05e-05	1.23e-05	1.48e-05	1.59e-05	1.22e-05	1.38e-05	3.29e-05	8.21e-05	3.46e-05	5.65e-05	4.35e-05	7.42e-05	0.00010533
D7SIH5	VIT_17s0000g05540	H(+)-ATPase 11 AHA11	3.6.3.6	105200	922.807	6	0	0	0	0	0	4	6	11	0	17	3	0	11	18	8	0	0	6	0	0	0	0	0	0	5	0	5	0	11	3.51e-05	3.04e-06	2.22e-06	2.67e-06	2.87e-06	2.2e-06	2.24e-05	2.57e-05	4.87e-05	2.08e-06	7.15e-05	1.83e-05	2.68e-06	6.25e-05
D7SIJ5	VIT_17s0000g05350	5-formyltetrahydrofolate cycloligase	6.3.3.2	27000	236.842	4	5	3	2	7	8	5	6	3	6	3	4	1	4	4	3	5	0	3	3	3	1	4	2	3	3	3	3	2	2	9.46e-05	0.000130385	6.05e-05	5.2e-05	0.000167675	0.000145899	0.000106699	0.000100255	5.78e-05	0.000105481	5.57e-05	9.18e-05	3.13e-05	9.53e-05
D7SIK4	VIT_17s0000g05240	Nuclear transport factor 2 (NTF2)		54400	477.193	3	1	4	2	0	2	2	1	2	2	2	2	0	0	0	0	0	0	0	3	2	2	0	0	1	3	4	1	0	2	3.65e-05	1.76e-05	3.86e-05	2.58e-05	5.55e-06	2.13e-05	2.41e-05	1.15e-05	2.05e-05	2.01e-05	1.97e-05	2.53e-05	5.18e-06	5.26e-06
D7SIN7	VIT_17s0000g04910	L-asparaginase		33900	297.368	76	73	75	72	81	92	65	63	72	77	61	58	39	38	37	62	49	55	76	60	60	74	67	58	82	107	99	75	77	86	0.00128054	0.00138776	0.00103937	0.00120165	0.0014512	0.00126456	0.00101206	0.000780068	0.000953	0.00100168	0.000779576	0.000950833	0.000656759	0.000649381
D7SIN9	VIT_17s0000g04890	D-aminoacyl-tRNA deacylase GEKO1		34400	301.754	30	25	37	34	26	36	22	43	34	33	35	20	14	25	19	20	25	34	12	9	22	39	32	16	30	26	37	27	32	28	0.000503121	0.000474471	0.000508739	0.00056351	0.000465005	0.000491736	0.0003426	0.00052661	0.000446905	0.000426689	0.000443459	0.000328355	0.000237585	0.000423858
D7SIR1	VIT_17s0000g04660	Agmatine deiminase		41500	364.035	36	24	32	28	32	27	30	45	35	33	39	22	26	20	27	36	31	29	29	21	24	38	37	28	31	37	42	27	29	38	0.000499086	0.000377873	0.000365475	0.000385867	0.000472722	0.000307101	0.000384959	0.000456585	0.000381184	0.000353689	0.000409008	0.000298733	0.00035992	0.000282452
D7SIR4	VIT_17s0000g04630	Phenylalanyl-tRNA synthetase beta chain	6.1.1.20	67000	587.719	0	0	1	0	0	1	2	2	4	2	2	3	2	1	4	2	3	3	0	0	0	0	1	0	3	0	0	3	1	1	4.23e-06	4.78e-06	1.04e-05	4.19e-06	4.5e-06	1.04e-05	1.95e-05	1.55e-05	2.99e-05	1.63e-05	1.6e-05	2.88e-05	2.1e-05	1.28e-05
D7SIX7	VIT_17s0000g03870	Protein phosphatase 2 regulatory subunit A		71600	628.07	49	46	71	54	54	84	40	61	54	50	56	48	50	32	36	48	47	44	56	28	61	66	40	43	50	50	62	35	48	55	0.000392304	0.000415688	0.000466032	0.000427685	0.000459466	0.000546942	0.000296282	0.000357701	0.000339186	0.000309032	0.000339093	0.00037323	0.000397546	0.000259543
D7SIZ5	VIT_17s0000g03650	Putative uncharacterized protein		38100	334.211	7	7	3	5	5	4	2	0	4	2	0	2	0	1	0	3	0	2	8	5	8	6	10	3	0	4	5	3	0	1	0.000111704	0.000125998	4.29e-05	8.11e-05	8.71e-05	5.47e-05	3.44e-05	5.47e-06	5.26e-05	2.88e-05	5.64e-06	3.62e-05	7.4e-06	2.25e-05
D7SIZ7	VIT_17s0000g03620	Chaperonin 21, Chloroplast		26300	230.702	21	28	22	25	33	25	29	35	41	34	48	23	24	15	22	22	22	26	27	19	19	30	32	25	23	32	24	34	31	33	0.000463888	0.000693612	0.000399254	0.000544785	0.000768881	0.000449347	0.000587529	0.000562123	0.000703148	0.000574762	0.000792445	0.000492335	0.000525072	0.000336988
D7SJ31	VIT_17s0000g03270	CYP77A5P	5.5.1.1	43300	379.825	0	0	0	2	0	0	1	4	3	2	1	2	0	3	0	1	0	1	4	0	2	1	1	0	0	0	0	0	1	0	6.55e-06	7.39e-06	5.39e-06	3.24e-05	6.97e-06	5.35e-06	1.81e-05	4.33e-05	3.6e-05	2.53e-05	1.49e-05	3.18e-05	6.51e-06	4.62e-05
D7SJ67	VIT_17s0000g02880	S-adenosyl-L-methionine:salicylic acid carboxyl methyltransferase	2.1.1.0	41100	360.526	0	0	0	0	0	0	0	0	0	0	0	0	0	0	0	0	0	0	4	4	2	3	0	0	1	2	1	2	2	4	6.9e-06	7.79e-06	5.68e-06	6.84e-06	7.34e-06	5.64e-06	6.37e-06	5.07e-06	5.42e-06	5.33e-06	5.23e-06	6.7e-06	6.86e-06	6.96e-06
D7SJA1	VIT_17s0000g02480	Calcium-binding protein		10400	91.2281	41	28	52	47	46	42	18	34	27	34	23	23	19	23	19	33	24	19	44	25	20	45	39	27	20	31	57	16	23	27	0.00226436	0.00175404	0.00235586	0.00256626	0.00269892	0.00189388	0.000931755	0.00138148	0.00117829	0.00145349	0.000970997	0.00124504	0.00105684	0.00129203
D7SJB8	VIT_17s0000g02320	Glutaredoxin		37200	326.316	12	11	12	14	7	13	9	17	10	14	15	10	6	6	9	5	8	9	6	4	3	3	5	2	9	9	7	6	6	12	0.000190677	0.000197871	0.000156816	0.000219011	0.000121699	0.000168185	0.000133765	0.000195909	0.000125777	0.000170785	0.000179049	0.000155523	9.85e-05	9.99e-05
D7SJC4	VIT_17s0000g02260	Aldose 1-epimerase	5.1.3.3	35200	308.772	42	28	47	46	24	48	32	65	60	60	68	38	20	26	22	52	36	35	62	24	31	58	52	43	37	41	51	42	62	56	0.000685137	0.000518239	0.000629758	0.000742251	0.00042014	0.000638552	0.00048362	0.00077492	0.000765891	0.000753074	0.000836241	0.000602652	0.000328261	0.000430469
D7SJC9	VIT_17s0000g02210	Hsp70 interacting protein	1.8.4.0	38400	336.842	2	1	6	6	7	7	4	0	0	5	3	0	4	0	4	11	7	5	7	1	3	2	5	4	0	3	5	0	0	0	3.69e-05	2.5e-05	7.9e-05	9.51e-05	0.000117896	9.05e-05	6.14e-05	5.42e-06	5.8e-06	6.28e-05	3.92e-05	7.17e-06	6.61e-05	7.45e-06
D7SJF5	VIT_06s0004g08460	CBS1		29200	256.14	72	50	70	73	63	84	60	87	76	101	80	51	58	48	60	86	70	83	66	74	59	75	65	58	58	51	80	58	78	83	0.00140892	0.00110697	0.00112675	0.00141431	0.00131269	0.00134113	0.00108526	0.00124791	0.00116744	0.00152303	0.00118467	0.000971791	0.00112923	0.000949723
D7SJL8	VIT_06s0004g07770	Peroxidase	1.11.1.7	34000	298.246	66	71	80	78	88	106	106	128	126	154	186	125	89	83	69	113	125	91	149	104	124	133	119	123	147	104	111	176	177	147	0.00110987	0.00134603	0.00110494	0.00129727	0.00157121	0.00145167	0.00164072	0.00157392	0.00165793	0.00199101	0.00235713	0.00203382	0.00148372	0.00140426
D7SJM2	VIT_06s0004g07730	Inner envelope protein, 110 kD (IEP110) precursor, Chloroplast		110800	971.93	0	3	0	0	0	0	1	0	4	1	3	0	0	2	7	3	3	7	0	2	2	1	1	0	4	0	1	4	4	2	2.56e-06	2.02e-05	2.11e-06	2.54e-06	2.72e-06	2.09e-06	7.09e-06	1.88e-06	1.81e-05	5.93e-06	1.36e-05	2.49e-06	2.54e-06	1.29e-05
D7SJS7	VIT_06s0004g07110	Gamma interferon responsive lysosomal thiol reductase family protein		28900	253.509	6	7	7	3	4	6	7	6	11	11	9	12	8	5	7	6	6	7	6	11	9	10	14	8	9	7	7	9	7	5	0.000127628	0.000166108	0.000121112	6.8e-05	9.4e-05	0.000104235	0.000135934	9.37e-05	0.000177319	0.000174351	0.000141257	0.00023832	0.000165779	0.000108819
D7SJS8	VIT_06s0004g07100	Translation initiation factor eIF-2 alpha subunit		39100	342.982	3	5	6	1	1	8	0	0	0	4	5	4	0	0	0	0	0	9	0	0	2	2	2	2	4	0	1	4	8	8	5.08e-05	9e-05	7.76e-05	2.16e-05	2.32e-05	0.000100749	6.7e-06	5.33e-06	5.7e-06	5.04e-05	6.04e-05	6.34e-05	7.21e-06	7.31e-06
D7SJT3	VIT_06s0004g07050	Ubiquitin family		41700	365.789	0	1	2	2	2	4	0	3	3	3	2	0	3	5	1	6	3	4	4	1	2	4	4	2	1	6	2	2	2	3	6.8e-06	2.3e-05	2.8e-05	3.37e-05	3.62e-05	5e-05	6.28e-06	3.5e-05	3.74e-05	3.68e-05	2.58e-05	6.61e-06	4.73e-05	7.54e-05
D7SJV2	VIT_06s0004g06870	Metallopeptidase M24	3.4.11.0	43200	378.947	0	0	0	3	0	0	9	0	9	7	8	6	0	0	3	0	7	0	0	0	0	7	0	0	10	7	0	7	4	5	6.57e-06	7.41e-06	5.4e-06	4.55e-05	6.99e-06	5.36e-06	0.000115187	4.82e-06	9.8e-05	7.61e-05	8.46e-05	8.29e-05	6.52e-06	6.62e-06
D7SJV3	VIT_06s0004g06860	Clathrin heavy chain		192800	1691.23	7	25	10	4	0	2	0	9	15	5	13	7	12	32	23	5	22	22	4	0	6	0	5	4	6	3	6	6	5	10	2.21e-05	8.47e-05	2.54e-05	1.31e-05	1.57e-06	6.01e-06	1.36e-06	2.05e-05	3.58e-05	1.25e-05	3.01e-05	2.14e-05	3.65e-05	9.64e-05
D7SJX8	VIT_06s0004g06610	Peptidyl-prolyl cis-trans isomerase ROC7 (rotamase CYP 7)	5.2.1.8	21500	188.596	51	40	57	59	50	48	49	68	61	73	64	50	47	45	47	80	61	39	51	45	49	47	57	43	66	65	57	45	73	68	0.00135925	0.00120571	0.00124811	0.00155496	0.00141783	0.00104544	0.00120595	0.00132682	0.00127465	0.00149787	0.00128915	0.0012942	0.00124527	0.00121007
D7SK01	VIT_06s0004g06340	flavodoxin-like quinone reductase 1		23000	201.754	6	4	7	1	5	9	1	10	5	4	6	1	3	6	4	4	2	3	8	1	3	4	3	7	2	4	3	2	5	1	0.000160368	0.000125231	0.000152179	3.66e-05	0.000144346	0.000191423	3.42e-05	0.000190117	0.000106559	8.57e-05	0.000121442	3.59e-05	8.58e-05	0.000161593
D7SK18	VIT_06s0004g06160	Josephin family protein	3.4.19.0	20900	183.333	0	1	6	0	3	7	3	1	2	1	0	0	0	1	1	0	2	0	3	1	0	0	0	2	0	0	0	1	1	1	1.36e-05	4.59e-05	0.000145141	1.34e-05	0.000101086	0.000166308	8.77e-05	2.99e-05	5.33e-05	3.14e-05	1.03e-05	1.32e-05	1.35e-05	4.1e-05
D7SK19	VIT_06s0004g06150	C2 domain-containing protein		34800	305.263	9	5	11	6	13	16	6	8	6	7	6	6	1	2	1	5	2	5	8	2	3	1	3	6	4	5	9	4	7	8	0.000154908	0.000101161	0.00015422	0.000104948	0.000234166	0.000219736	9.78e-05	0.000101718	8.32e-05	9.44e-05	8.03e-05	0.000102916	2.43e-05	4.11e-05
D7SK33	VIT_06s0004g06020	Alpha-glucan phosphorylase, H isozyme	2.4.1.1	95400	836.842	0	8	0	0	0	1	0	3	3	3	4	2	2	3	8	4	2	5	0	0	1	1	0	0	0	0	0	1	1	1	2.97e-06	5.7e-05	2.45e-06	2.94e-06	3.16e-06	7.29e-06	2.75e-06	1.53e-05	1.63e-05	1.61e-05	2.03e-05	1.44e-05	1.48e-05	2.1e-05
D7SK38	VIT_06s0004g05960	Putative uncharacterized protein		18700	164.035	3	4	4	7	3	2	8	16	9	11	13	7	3	6	6	17	5	4	4	5	3	4	9	2	4	3	6	6	4	5	0.000106208	0.000154028	0.000112304	0.000225351	0.000112979	6.2e-05	0.00023809	0.000367452	0.000226379	0.000269452	0.000310224	0.000220988	0.000105496	0.000198751
D7SK46	VIT_06s0004g05880	ABI3-interacting protein 3 [Callitropsis nootkatensis]		182200	1598.25	38	23	22	29	34	32	27	46	39	40	39	41	20	18	26	30	18	18	31	29	32	34	42	23	27	45	41	32	28	30	0.000119907	8.26e-05	5.76e-05	9.1e-05	0.000114299	8.27e-05	7.91e-05	0.000106283	9.66e-05	9.74e-05	9.32e-05	0.000125501	6.34e-05	5.81e-05
D7SK52	VIT_06s0004g05820	Import inner membrane translocase subunit Tim10, Mitochondrial		9700	85.0877	5	3	5	3	2	1	7	9	7	9	5	3	4	6	6	9	12	7	6	4	11	3	10	5	1	2	4	1	1	6	0.000321752	0.000230953	0.000264614	0.000202739	0.000155574	7.17e-05	0.000404998	0.000407859	0.000344543	0.000429118	0.000243654	0.000198813	0.000261487	0.00038316
D7SK53	VIT_06s0004g05810	TPR-containing protein kinase		55100	483.333	5	0	7	6	3	9	3	5	7	5	6	7	12	4	7	9	0	0	4	4	2	6	2	0	2	5	7	6	9	2	5.66e-05	5.81e-06	6.35e-05	6.63e-05	3.83e-05	7.99e-05	3.33e-05	4.16e-05	6.07e-05	4.37e-05	5.07e-05	7.5e-05	0.00012787	4.67e-05
D7SK62	VIT_06s0004g05730	Universal stress protein (USP) family protein		18000	157.895	32	22	38	21	16	29	21	39	37	37	33	29	25	18	27	38	23	28	29	17	21	34	34	22	29	20	30	20	32	28	0.00102457	0.000800088	0.000998184	0.00067113	0.000553327	0.000759533	0.000625647	0.000913867	0.000928353	0.000912816	0.000799753	0.000903021	0.000798503	0.000587675
D7SK66	VIT_06s0004g05650	Putative uncharacterized protein		16600	145.614	6	1	5	3	4	5	0	2	2	2	1	2	4	4	1	2	3	3	1	2	2	2	3	2	0	2	4	0	1	1	0.000222196	5.78e-05	0.000154624	0.000118468	0.000163634	0.000153551	1.58e-05	6.27e-05	6.71e-05	6.6e-05	3.88e-05	8.3e-05	0.000152796	0.000155004
D7SK79	VIT_06s0004g05490	Myosin heavy chain		50100	439.474	6	3	5	5	3	4	1	0	1	2	2	0	1	1	1	1	1	1	3	2	2	0	2	1	0	5	7	0	2	3	7.36e-05	4.47e-05	5.12e-05	6.17e-05	4.22e-05	4.16e-05	1.57e-05	4.16e-06	1.33e-05	2.19e-05	2.14e-05	5.5e-06	1.69e-05	1.71e-05
D7SK85	VIT_06s0004g05430	Tropinone reductase		28800	252.632	6	0	0	0	0	0	4	6	10	0	0	6	0	0	6	0	7	6	0	0	0	0	0	0	0	0	0	0	4	8	0.000128071	1.11e-05	8.1e-06	9.75e-06	1.05e-05	8.05e-06	8.18e-05	9.4e-05	0.000162462	7.61e-06	7.46e-06	0.000124357	9.79e-06	9.93e-06
D7SK90	VIT_06s0004g05380	Tropinone reductase		28800	252.632	0	8	0	3	3	6	0	0	0	5	0	0	4	7	0	0	0	0	1	2	1	0	1	0	3	5	0	3	0	0	9.85e-06	0.00018891	8.1e-06	6.83e-05	7.34e-05	0.000104597	9.09e-06	7.23e-06	7.74e-06	8.37e-05	7.46e-06	9.57e-06	8.81e-05	0.000148904
D7SKA9	VIT_06s0004g05210	Transcription initiation factor TFIIA large subunit		43000	377.193	2	2	2	4	6	6	4	3	6	3	2	3	3	2	2	3	1	4	5	5	4	4	4	2	4	6	5	3	1	3	3.3e-05	3.72e-05	2.71e-05	5.88e-05	9.12e-05	7.01e-05	5.48e-05	3.39e-05	6.74e-05	3.57e-05	2.5e-05	4.48e-05	4.59e-05	3.32e-05
D7SKB2	VIT_06s0004g05180	Ribulose bisphosphate carboxylase/oxygenase activase, chloroplast		51900	455.263	103	64	98	75	61	71	87	138	141	118	115	81	44	46	54	95	83	72	138	112	116	117	180	147	105	120	173	107	116	163	0.00113163	0.000795463	0.00088571	0.000817373	0.000715283	0.000638463	0.000883088	0.00111132	0.00121491	0.00100041	0.000956308	0.000865244	0.000483283	0.000512299
D7SKC8	VIT_06s0004g05030	FtsH protease that is localized to the mitochondrion	3.4.24.0; 3.6.1.3	90500	793.86	8	2	0	3	0	3	0	5	2	3	4	3	1	2	0	3	1	6	2	0	5	0	0	0	1	4	1	1	6	4	5.33e-05	1.77e-05	2.58e-06	2.17e-05	3.33e-06	1.79e-05	2.89e-06	2.53e-05	1.23e-05	1.69e-05	2.14e-05	2.13e-05	9.34e-06	1.58e-05
D7SKD8	VIT_06s0004g04930	Oxysterol binding protein		52000	456.14	39	39	54	36	34	53	44	42	50	40	52	33	33	29	31	46	37	39	29	16	34	35	35	24	32	28	32	45	51	47	0.000431047	0.000486207	0.00048912	0.000394394	0.000400485	0.000476813	0.00044825	0.000340364	0.000432755	0.000341253	0.00043385	0.000354968	0.00036312	0.000324382
D7SKE9	VIT_06s0004g04800	Triosephosphate isomerase, cytosolic	5.3.1.1	27300	239.474	35	32	56	44	45	52	55	62	54	65	57	48	35	43	40	54	51	55	37	28	38	43	34	40	45	37	47	26	35	41	0.000737898	0.000761989	0.000965847	0.000915879	0.00100605	0.000891239	0.00106486	0.000953401	0.000889587	0.00105124	0.000905083	0.000978875	0.00073295	0.000911098
D7SKF6	VIT_06s0004g04720	Import inner membrane translocase subunit Tim9, Mitochondrial		10900	95.614	15	8	4	6	11	8	8	10	9	7	5	9	10	12	10	8	13	15	8	11	9	9	14	5	6	13	9	5	8	8	0.00080693	0.000499137	0.000192668	0.000335064	0.000636856	0.000361401	0.000408466	0.000401163	0.000388375	0.000301481	0.00021683	0.000480226	0.000542965	0.000655725
D7SKG1	VIT_06s0004g04660	Putative uncharacterized protein		7900	69.2982	16	16	15	12	9	26	14	17	17	23	14	15	7	6	6	5	4	5	9	7	7	0	7	6	4	7	7	2	3	6	0.00118519	0.00133686	0.000915645	0.000889045	0.000725883	0.00155459	0.0009614	0.000922506	0.00098711	0.00130336	0.000788722	0.00108107	0.00053511	0.000470462
D7SKH2	VIT_06s0004g04570	Actin beta/gamma 1		41600	364.912	194	160	248	185	194	263	194	236	200	228	269	194	184	166	157	232	211	176	249	201	172	220	182	190	192	190	203	210	252	230	0.00265312	0.0024695	0.00278776	0.00250548	0.00282226	0.00293552	0.002449	0.00236753	0.00214771	0.00240668	0.00278387	0.00257617	0.00249984	0.00228854
D7SKJ4	VIT_06s0004g04340	ALY protein		25800	226.316	2	0	1	0	0	1	0	0	0	0	3	1	2	1	2	2	4	2	1	0	2	2	0	0	3	0	0	1	0	0	5.5e-05	1.24e-05	2.71e-05	1.09e-05	1.17e-05	2.69e-05	1.02e-05	8.07e-06	8.64e-06	8.49e-06	5.83e-05	3.2e-05	5.46e-05	3.32e-05
D7SKM7	VIT_06s0004g03990	Nudix hydrolase 9		33100	290.351	8	0	4	5	4	7	1	10	5	1	3	4	1	2	3	4	3	1	5	0	2	9	1	1	7	4	7	10	11	4	0.000145721	9.67e-06	6.34e-05	9.34e-05	8.21e-05	0.00010501	2.37e-05	0.000132105	7.4e-05	1.99e-05	4.54e-05	7.49e-05	2.55e-05	4.32e-05
D7SKQ2	VIT_06s0004g03690	Glutathione S-transferase GSTO1	2.5.1.18	27000	236.842	23	17	26	18	23	31	24	40	25	40	25	24	15	23	17	24	21	22	18	21	19	31	39	25	15	24	37	17	16	25	0.000493895	0.00041486	0.000458041	0.000384989	0.000525381	0.000540685	0.000475298	0.000624669	0.000420853	0.000657228	0.000405845	0.000499978	0.000323576	0.000497671
D7SKQ8	VIT_06s0004g03630	HAD superfamily hydrolase		42400	371.93	6	5	8	4	5	5	4	2	8	3	3	4	2	2	2	3	1	1	2	1	3	2	2	5	3	1	4	3	4	5	8.7e-05	8.3e-05	9.36e-05	5.96e-05	7.83e-05	6.01e-05	5.56e-05	2.46e-05	8.93e-05	3.62e-05	3.55e-05	5.85e-05	3.32e-05	3.37e-05
D7SKQ9	VIT_06s0004g03620	MAPK MPK13	2.7.10.0; 2.7.11.24	42500	372.807	0	1	3	3	0	9	8	11	5	9	9	5	5	2	6	8	5	2	5	0	2	3	2	0	2	4	0	4	7	2	6.68e-06	2.26e-05	3.84e-05	4.63e-05	7.1e-06	0.000103593	0.000104759	0.000112685	5.77e-05	9.79e-05	9.61e-05	7.13e-05	7.29e-05	3.36e-05
D7SKR5	VIT_06s0004g03550	L-ascorbate peroxidase 1, cytosolic (APX1)		27500	241.228	435	364	547	454	487	521	431	555	451	517	519	456	334	332	353	531	400	404	409	421	409	478	434	366	490	460	493	436	447	471	0.00898641	0.00848384	0.00929125	0.00928628	0.0107007	0.00878858	0.00821886	0.0084122	0.0073161	0.00824522	0.00811776	0.00914653	0.00685602	0.00691349
D7SKS0	VIT_06s0004g03490	Nuclear transcription factor Y subunit B related		14500	127.193	0	0	2	0	0	0	2	0	0	0	0	1	1	0	0	0	0	0	0	0	3	1	1	0	3	1	2	0	0	0	1.96e-05	2.21e-05	8.05e-05	1.94e-05	2.08e-05	1.6e-05	9.03e-05	1.44e-05	1.54e-05	1.51e-05	1.48e-05	5.7e-05	5.83e-05	1.97e-05
D7SKU2	VIT_06s0004g03280	Transcription initiation factor TFIID subunit D7	2.7.4.3	19900	174.561	7	3	2	5	2	3	5	8	0	3	3	7	1	0	2	1	0	2	0	1	3	0	1	0	4	3	4	1	0	1	0.000213865	0.000112575	5.86e-05	0.000155292	7.58e-05	8.15e-05	0.000144768	0.000177879	1.12e-05	7.71e-05	7.56e-05	0.000207662	4.25e-05	1.44e-05
D7SKU5	VIT_06s0004g03250	Protein disulfide isomerase		16700	146.491	11	6	12	10	20	13	11	14	9	10	9	10	8	5	5	6	6	9	11	11	7	14	9	7	9	10	7	3	5	9	0.000390762	0.000249129	0.000349314	0.000353276	0.000740982	0.00037464	0.000360699	0.000361585	0.00025349	0.000275485	0.00024445	0.000346434	0.000286887	0.000188315
D7SKV3	VIT_06s0004g03190	Proteasome 20S beta subunit G1 (PBG1) (PRCH)	3.4.25.0	27600	242.105	1	6	7	4	3	7	10	10	15	11	16	7	13	14	15	8	12	12	12	1	11	9	12	8	8	3	3	12	10	8	3.08e-05	0.000150741	0.000126816	9.16e-05	7.65e-05	0.000125936	0.000199271	0.00015843	0.000250252	0.000182563	0.000256896	0.000149727	0.000275698	0.000300398
D7SKV8	VIT_06s0004g03140	Isovaleryl-CoA-dehydrogenase (IVD)		44400	389.474	18	13	17	17	15	21	13	19	20	15	23	12	22	10	15	17	19	12	21	16	25	20	14	22	11	11	14	10	12	15	0.000236439	0.000194616	0.000183941	0.00022146	0.000210726	0.000224415	0.000159263	0.000182898	0.000205743	0.000152958	0.000227441	0.000155123	0.000285633	0.000135221
D7SKW9	VIT_06s0004g03020	Beta-galactosidase	3.2.1.23	92100	807.895	48	42	51	40	39	52	45	55	45	43	43	45	25	29	25	35	26	36	61	49	57	64	52	47	31	34	39	32	34	34	0.000298822	0.000295364	0.000260958	0.000247079	0.000258885	0.000264178	0.000258771	0.000250953	0.000220144	0.000206945	0.000202961	0.000272207	0.000156059	0.000183147
D7SKX9	VIT_06s0004g02920	YrdC		29200	256.14	2	0	2	1	2	0	2	2	3	1	0	1	0	0	0	0	1	1	4	1	1	2	3	0	1	0	2	0	0	2	4.86e-05	1.1e-05	4e-05	2.89e-05	5.17e-05	7.94e-06	4.48e-05	3.57e-05	5.34e-05	2.25e-05	7.36e-06	2.83e-05	9.65e-06	9.79e-06
D7SKY0	VIT_06s0004g02910	Ruv DNA-helicase		49700	435.965	3	0	0	2	1	5	2	2	1	3	2	6	7	5	4	2	2	5	1	4	1	2	0	1	3	0	1	4	0	4	4e-05	6.44e-06	4.7e-06	2.83e-05	1.82e-05	5.13e-05	2.63e-05	2.09e-05	1.34e-05	3.09e-05	2.16e-05	7.21e-05	8.51e-05	6.33e-05
D7SKY1	VIT_06s0004g02900	Hydroxymethylbutenyl 4-diphosphate synthase		82300	721.93	2	3	2	0	0	1	0	0	6	0	2	3	0	2	0	3	0	1	4	2	1	3	2	0	3	0	2	3	0	2	1.72e-05	2.72e-05	1.42e-05	3.41e-06	3.67e-06	8.45e-06	3.18e-06	2.53e-06	3.52e-05	2.66e-06	1.31e-05	2.34e-05	3.42e-06	1.74e-05
D7SL01	VIT_06s0004g02680	Lysine decarboxylase		23400	205.263	4	1	3	5	3	5	1	1	4	0	1	0	0	0	0	0	3	0	0	0	0	0	0	1	0	2	0	0	2	0	0.000109126	4.1e-05	6.98e-05	0.000132065	9.03e-05	0.000108929	3.36e-05	2.67e-05	8.57e-05	9.36e-06	2.75e-05	1.18e-05	1.2e-05	1.22e-05
D7SL25	VIT_06s0004g02380	Cinnamyl alcohol dehydrogenase		35200	308.772	15	11	12	13	14	15	14	19	20	15	20	14	15	14	19	20	24	15	7	2	13	7	7	8	18	15	9	13	17	16	0.000249873	0.000209114	0.000165726	0.000215492	0.000248654	0.000204073	0.000215769	0.000230701	0.000259517	0.000192936	0.000250262	0.000226973	0.000248198	0.000235539
D7SLA9	VIT_06s0004g01510	Lipoxygenase (LOX2)	1.13.11.-	101600	891.228	28	45	43	31	19	45	23	36	36	20	25	34	112	69	87	98	81	71	48	37	54	61	66	44	106	86	99	101	102	118	0.000159178	0.000286646	0.00019981	0.000174204	0.000115854	0.000207546	0.000121154	0.000149609	0.000160086	8.84e-05	0.000107852	0.0001871	0.000624119	0.000391137
D7SLG0	VIT_06s0004g00940	Carbamoyl-phosphate synthase, large subunit		25100	220.175	0	0	1	4	1	2	0	0	0	1	0	2	2	0	0	1	0	0	0	0	0	0	0	0	2	0	0	0	1	0	1.13e-05	1.28e-05	2.79e-05	0.000100735	3.61e-05	4.62e-05	1.04e-05	8.3e-06	8.88e-06	2.62e-05	8.56e-06	5.49e-05	5.61e-05	1.14e-05
D7SLG6	VIT_06s0004g00880	Protease inhibitor/seed storage/lipid transfer protein (LTP)		18600	163.158	1	0	1	0	1	3	2	8	4	2	4	4	1	0	0	3	1	0	1	0	0	0	0	0	3	0	2	0	5	1	4.58e-05	1.72e-05	3.76e-05	1.51e-05	4.87e-05	8.72e-05	7.04e-05	0.000190311	0.000107809	5.89e-05	0.000103964	0.000133305	4.55e-05	1.54e-05
D7SLJ5	VIT_06s0004g00590	Lysine decarboxylase		22200	194.737	0	0	0	0	0	0	2	3	3	1	3	2	1	2	1	0	0	0	1	1	1	0	0	0	3	2	0	3	3	0	1.28e-05	1.44e-05	1.05e-05	1.27e-05	1.36e-05	1.04e-05	5.9e-05	6.57e-05	7.03e-05	2.96e-05	6.77e-05	6.2e-05	3.81e-05	6.44e-05
D7SLM7	VIT_06s0004g00260	Shoot1 protein		24200	212.281	4	3	9	5	6	10	3	5	5	5	5	0	1	4	0	4	1	3	4	7	6	4	2	5	2	7	5	4	6	6	0.000105518	9.26e-05	0.000183202	0.000127699	0.000162132	0.000201081	7.58e-05	9.46e-05	0.000101275	9.96e-05	9.77e-05	1.14e-05	3.49e-05	0.000106325
D7SLM9	VIT_06s0004g00240	Chaperonin GroEL		64600	566.667	32	33	38	27	15	55	25	48	38	40	47	31	53	32	39	35	46	46	31	33	29	27	33	18	23	36	21	23	25	30	0.000285484	0.000331925	0.000278132	0.000239189	0.000144834	0.00039816	0.000206762	0.000312657	0.000265572	0.000274693	0.000315969	0.000268674	0.000466799	0.000287666
D7SLN8	VIT_06s0004g00140	Protein kinase C substrate 80K-H		72500	635.965	12	13	15	5	9	11	15	9	23	9	12	8	10	0	5	10	5	4	29	11	20	22	20	17	19	16	16	25	18	15	9.78e-05	0.000119186	9.98e-05	4.26e-05	7.91e-05	7.35e-05	0.000111984	5.46e-05	0.000144439	5.74e-05	7.41e-05	6.46e-05	8.16e-05	3.94e-06
D7SLP2	VIT_06s0004g00100	Putative uncharacterized protein		27500	241.228	0	1	0	1	1	7	2	4	1	1	4	0	0	1	0	0	0	0	0	0	0	0	0	0	0	0	0	0	2	0	1.03e-05	3.49e-05	8.49e-06	3.06e-05	3.29e-05	0.000126394	4.76e-05	6.81e-05	2.43e-05	2.39e-05	7.03e-05	1e-05	1.02e-05	3.12e-05
D7SLR0	VIT_15s0021g02700	Beta-expansin (EXPB4)		29100	255.263	117	89	219	122	198	167	54	57	75	70	55	39	21	30	34	40	46	28	61	33	38	84	56	56	31	24	53	38	32	31	0.00229127	0.0019686	0.00352017	0.00236529	0.00411754	0.00266759	0.000980995	0.000822874	0.00115613	0.0010615	0.000819565	0.000747915	0.000416442	0.000599301
D7SLT0	VIT_15s0021g02410	Malate dehydrogenase, cytosolic	1.1.1.37	35800	314.035	44	30	0	44	33	57	31	45	46	42	46	0	32	0	36	0	52	0	40	27	37	39	53	29	32	0	43	34	44	0	0.000705355	0.000545311	6.52e-06	0.000698422	0.000564848	0.000744358	0.000460883	0.000529282	0.000578794	0.000520152	0.000558153	7.7e-06	0.000511692	7.99e-06
D7SLU2	VIT_15s0021g02240	3-hydroxyisobutyryl-CoA hydrolase	3.1.2.4; 4.2.1.17	44700	392.105	5	3	5	1	1	5	5	1	1	0	1	3	3	1	3	4	2	5	3	2	2	3	1	2	0	2	2	0	3	1	6.98e-05	5.01e-05	5.74e-05	1.89e-05	2.03e-05	5.7e-05	6.44e-05	1.4e-05	1.5e-05	4.9e-06	1.44e-05	4.31e-05	4.41e-05	1.92e-05
D7SLU6	VIT_15s0021g02200	Nucleoporin 62kDa		80100	702.632	5	7	2	0	4	7	6	6	2	3	1	7	3	2	4	2	3	2	4	5	10	9	7	4	1	14	5	1	3	3	3.9e-05	5.99e-05	1.46e-05	3.51e-06	3.39e-05	4.34e-05	4.25e-05	3.38e-05	1.39e-05	1.91e-05	8.05e-06	5.16e-05	2.46e-05	1.78e-05
D7SLX0	VIT_15s0021g01760	Palmitoyl-protein thioesterase 1 precursor	3.1.2.22	37400	328.07	9	10	13	6	5	8	3	8	10	15	8	9	6	5	7	6	8	9	9	7	10	12	5	9	14	9	11	6	4	10	0.000144139	0.000179699	0.000168455	9.77e-05	8.88e-05	0.000105328	4.9e-05	9.46e-05	0.000125104	0.000181587	9.77e-05	0.000139959	9.8e-05	8.41e-05
D7SLX8	VIT_15s0021g01660	H(+)-ATPase 11 AHA11		105300	923.684	0	8	0	0	0	0	0	7	10	7	16	0	7	12	10	0	0	0	0	0	0	5	0	4	0	5	9	0	0	0	2.69e-06	5.17e-05	2.22e-06	2.67e-06	2.87e-06	2.2e-06	2.49e-06	2.97e-05	4.44e-05	3.12e-05	6.73e-05	2.62e-06	4.01e-05	6.79e-05
D7SLX9	VIT_15s0021g01650	Zinc finger (Ran-binding)		21600	189.474	2	2	3	2	3	2	6	0	6	2	1	2	1	0	1	1	1	0	1	5	6	4	1	2	5	3	4	3	3	4	6.57e-05	7.41e-05	7.56e-05	6.5e-05	9.78e-05	5.36e-05	0.000157624	9.64e-06	0.000134095	5.07e-05	2.98e-05	6.38e-05	3.91e-05	1.32e-05
D7SLY4	VIT_15s0021g01580	COP9 signalosome complex subunit 7		29500	258.772	15	9	17	15	16	20	6	6	10	8	6	6	5	5	1	8	8	6	9	10	13	20	17	11	7	23	16	4	2	13	0.000298154	0.000206124	0.000276846	0.000295223	0.000337623	0.000322054	0.000115413	9.18e-05	0.000158607	0.000126247	9.47e-05	0.000121406	0.000105087	0.000106605
D7SLZ5	VIT_15s0021g01420	Nuclear RNA-binding protein		38700	339.474	17	18	20	25	22	26	18	3	33	28	33	17	16	12	15	23	20	25	27	29	24	29	32	20	16	19	31	12	20	20	0.000256601	0.000305977	0.00024721	0.000370229	0.000350947	0.000317345	0.000250394	3.77e-05	0.000385734	0.00032267	0.000371978	0.000249158	0.000240315	0.000184687
D7SM33	VIT_15s0021g00920	ATP synthase delta' chain, mitochondrial		21800	191.228	28	18	42	29	28	42	15	19	16	24	19	20	15	18	13	20	19	21	29	23	32	36	37	27	18	35	47	16	16	26	0.000741855	0.000543179	0.000909819	0.000760337	0.000789148	0.000903503	0.000372425	0.000372509	0.000337273	0.000492418	0.000384381	0.000518138	0.00040076	0.000485237
D7SM49	VIT_15s0021g00570	Acyl carrier protein, mitochondrial		14000	122.807	18	14	12	16	9	15	4	8	15	13	10	5	5	7	6	12	11	7	13	6	7	13	18	8	5	21	18	5	9	8	0.00074985	0.00066293	0.000416682	0.000662211	0.000409605	0.000513099	0.000168363	0.000252842	0.000493353	0.000422504	0.000322288	0.000216463	0.000221433	0.000306317
D7SM51	VIT_15s0021g00500	NADP-dependent malic enzyme	1.6.1.0; 1.1.1.39; 4.1.1.3; 1.1.1.38	69300	607.895	6	7	7	2	2	3	5	11	6	8	13	7	11	10	17	12	16	16	12	4	12	9	9	12	16	3	4	12	12	7	5.32e-05	6.93e-05	5.05e-05	2.03e-05	2.18e-05	2.34e-05	4.16e-05	6.91e-05	4.18e-05	5.37e-05	8.37e-05	5.96e-05	9.35e-05	8.66e-05
D7SM53	VIT_15s0021g00480	Dynamin-like protein 2b		69200	607.018	0	2	3	0	0	3	0	2	4	0	3	3	1	4	2	0	5	5	0	1	2	0	0	0	0	1	0	0	0	2	4.1e-06	2.31e-05	2.36e-05	4.06e-06	4.36e-06	2.34e-05	3.78e-06	1.5e-05	2.9e-05	3.17e-06	2.17e-05	2.79e-05	1.22e-05	3.72e-05
D7SM56	VIT_15s0021g00450	Putative uncharacterized protein		19200	168.421	4	2	3	3	7	6	5	5	5	6	2	1	3	2	2	5	3	3	7	10	8	5	5	7	3	6	4	6	0	1	0.000132997	8.33e-05	8.51e-05	0.000102425	0.000235793	0.000156895	0.000150046	0.000119294	0.000127649	0.000148333	5.6e-05	4.3e-05	0.000102748	7.45e-05
D7SM91	VIT_10s0116g00950	CbbY protein haloacid dehalogenase		40400	354.386	5	3	4	5	3	6	3	0	2	4	0	0	4	0	1	4	2	3	3	0	4	3	5	2	3	6	0	3	0	0	7.73e-05	5.55e-05	5.2e-05	7.65e-05	5.23e-05	7.46e-05	4.54e-05	5.15e-06	2.76e-05	4.88e-05	5.32e-06	6.82e-06	6.28e-05	7.08e-06
D7SMB8	VIT_01s0137g00710	Alpha-L-fucosidase 2 precursor	3.2.1.51; 3.1.1.1	42100	369.298	4	3	2	4	3	4	3	2	3	2	2	1	0	0	0	0	0	0	0	0	4	2	3	1	1	1	1	0	0	2	6.07e-05	5.32e-05	2.77e-05	6.01e-05	5.02e-05	4.95e-05	4.35e-05	2.47e-05	3.7e-05	2.6e-05	2.55e-05	1.96e-05	6.69e-06	6.79e-06
D7SME1	VIT_01s0137g00420	Proteasome 20S beta subunit B (PBB2) (PRCFC)	3.4.25.0	29500	258.772	16	21	38	32	28	30	19	31	30	34	30	22	22	25	14	24	19	28	23	25	25	32	31	26	16	33	21	26	23	20	0.00031739	0.000466492	0.000609062	0.000619016	0.000583167	0.000479154	0.000346239	0.000444679	0.000460715	0.000512415	0.000444284	0.000420251	0.000429902	0.000494261
D7SMI3	VIT_14s0083g00460	Tryptophan synthase beta chain 2	4.2.1.20	53900	472.807	2	0	1	0	0	0	6	6	1	2	3	6	0	4	7	5	7	5	19	6	4	8	6	3	0	0	0	4	0	0	2.63e-05	5.94e-06	1.3e-05	5.21e-06	5.6e-06	4.3e-06	6.32e-05	5.02e-05	1.24e-05	2.03e-05	2.79e-05	6.64e-05	5.23e-06	4.77e-05
D7SMN4	VIT_14s0083g01010	Protein disulfide oxidoreductase DSBA oxidoreductase		28000	245.614	63	33	68	60	41	68	49	69	59	62	58	50	41	37	48	67	60	59	63	32	33	42	68	40	56	66	75	42	53	69	0.00128691	0.000765798	0.00114171	0.00121405	0.000894664	0.00113378	0.000925999	0.00103368	0.00094692	0.000978018	0.000897803	0.00099376	0.000835408	0.000765793
D7SMQ9	VIT_14s0083g00110	Allene oxide cyclase	5.3.99.6	27600	242.105	11	5	4	9	0	18	17	23	17	19	30	11	21	16	11	17	11	9	10	5	9	7	8	5	10	10	15	22	23	22	0.000236439	0.00012755	7.61e-05	0.000193399	1.09e-05	0.000310642	0.000332118	0.000354582	0.000282542	0.000309564	0.000474869	0.000229582	0.000439074	0.000341832
D7SMR3	VIT_14s0083g00160	Proteasome maturation factor UMP1		15500	135.965	3	1	2	0	1	3	0	0	1	2	0	1	0	0	0	0	0	0	2	1	1	2	4	4	1	0	1	0	0	1	0.000128135	6.19e-05	7.53e-05	1.81e-05	5.84e-05	0.000104649	1.69e-05	1.34e-05	4.31e-05	7.07e-05	1.39e-05	5.33e-05	1.82e-05	1.84e-05
D7SMT5	VIT_18s0089g01210	Cupin super		17900	157.018	5	4	3	2	2	2	8	8	7	4	5	7	0	2	1	1	1	1	4	3	2	2	3	3	1	1	2	1	2	3	0.000174357	0.000160912	9.13e-05	7.85e-05	8.43e-05	6.47e-05	0.000248731	0.000197754	0.000186708	0.00011015	0.000132036	0.000230864	1.57e-05	7.99e-05
D7SMT9	VIT_18s0089g01180	Putative uncharacterized protein		14400	126.316	0	0	1	0	1	0	2	2	1	1	0	0	1	0	0	0	1	2	4	1	1	2	5	2	0	6	2	2	3	2	1.97e-05	2.22e-05	4.86e-05	1.95e-05	6.29e-05	1.61e-05	9.09e-05	7.23e-05	4.64e-05	4.56e-05	1.49e-05	1.91e-05	5.87e-05	1.99e-05
D7SN01	VIT_18s0089g00350	Dynamin-like protein 6		100900	885.088	2	0	0	0	0	0	0	0	0	3	0	1	1	5	5	2	5	0	0	0	0	0	0	1	5	0	0	2	2	3	1.41e-05	3.17e-06	2.31e-06	2.78e-06	2.99e-06	2.3e-06	2.6e-06	2.06e-06	2.21e-06	1.52e-05	2.13e-06	8.19e-06	8.38e-06	3.12e-05
D7SN28	VIT_06s0061g01600	Ribosomal protein P2 60s acidic		15000	131.579	50	47	65	52	67	63	28	38	27	43	30	35	20	19	20	34	23	22	40	26	38	51	47	35	23	35	51	18	27	37	0.00191043	0.00202689	0.00203785	0.00196657	0.00271633	0.00196191	0.000995215	0.00106888	0.000816951	0.00127064	0.000873759	0.00130402	0.00077032	0.00074333
D7SN33	VIT_06s0061g01530	Protein tyrosine phosphatase	3.1.3.48	20400	178.947	11	8	15	10	15	9	19	17	16	13	17	14	4	6	8	15	7	10	10	6	11	13	12	9	14	17	10	15	10	15	0.000319888	0.000266696	0.000354588	0.000289201	0.00045864	0.00021582	0.000500689	0.000357245	0.000360419	0.000289953	0.00036863	0.000391639	0.000124334	0.000182189
D7SN69	VIT_06s0061g01120	UDP-D-apiose/UDP-D-xylose synthase	4.1.1.35	43500	381.579	52	44	68	73	68	74	58	83	69	64	68	58	49	48	53	59	50	52	48	46	64	62	57	39	46	60	62	56	65	62	0.000684859	0.000654785	0.000734893	0.000949377	0.000950542	0.000793715	0.000704417	0.000799384	0.000711951	0.000649673	0.000676682	0.000740994	0.000641394	0.000637516
D7SN78	VIT_06s0061g01030	Aspartic proteinase nepenthesin-2 precursor	3.4.23.0	51700	453.509	2	2	1	2	2	1	0	3	4	1	1	4	3	1	1	3	1	1	0	1	2	3	3	0	3	1	1	1	2	3	2.74e-05	3.1e-05	1.35e-05	2.72e-05	2.92e-05	1.34e-05	5.07e-06	2.82e-05	3.88e-05	1.27e-05	1.25e-05	4.8e-05	3.82e-05	1.66e-05
D7SNA2	VIT_06s0061g00750	Superoxide dismutase [Cu-Zn], chloroplast precursor	1.15.1.1	21700	190.351	26	18	30	23	25	29	27	42	38	45	36	42	24	21	22	37	37	29	32	27	24	43	28	35	30	31	38	22	32	39	0.000692974	0.000545682	0.000655938	0.000608484	0.000709334	0.000630028	0.000663798	0.000815619	0.000790597	0.000918706	0.000722797	0.00107914	0.000636378	0.000566522
D7SNC1	VIT_06s0061g00550	Xyloglucan endotransglucosylase/hydrolase 32	3.2.1.4; 2.4.1.207	32700	286.842	11	17	27	13	14	17	8	9	12	8	7	5	17	36	17	19	19	10	22	10	10	19	24	17	11	0	9	6	15	15	0.000199563	0.000342545	0.000392471	0.000231967	0.000267664	0.000248021	0.000136155	0.000120986	0.00017034	0.000113893	9.86e-05	9.27e-05	0.000301647	0.000638239
D7SND0	VIT_06s0061g00460	Lactoylglutathione lyase	4.4.1.5	26500	232.456	27	22	38	24	33	40	45	41	39	37	40	33	32	33	30	50	39	39	35	34	36	34	51	25	50	41	48	41	52	51	0.000588868	0.000543456	0.000678012	0.000519471	0.000763078	0.000708282	0.00089935	0.00065217	0.00066421	0.000620026	0.000656738	0.000696542	0.000691267	0.000722832
D7SNI5	VIT_05s0029g01370	Ubiquitin-associated (UBA)		46600	408.772	17	16	26	22	19	27	23	21	27	23	20	20	10	11	10	12	13	13	19	14	16	20	27	16	16	26	27	20	25	23	0.0002131	0.000226634	0.000265389	0.000271292	0.000252592	0.000273492	0.000264147	0.000192137	0.000262967	0.000220956	0.000189039	0.000242391	0.000127002	0.000141108
D7SNS5	VIT_05s0029g00240	Pentatricopeptide (PPR) repeat-containing		52300	458.772	43	50	67	53	45	81	89	92	89	69	86	59	43	44	51	58	61	67	87	56	62	59	68	47	74	92	80	95	91	93	0.000471974	0.000618041	0.000602316	0.000574768	0.000525146	0.000722193	0.000896364	0.000736544	0.000762563	0.000582248	0.000710719	0.00062685	0.000468809	0.000486515
D7SNU6	VIT_05s0029g00010	Type 1 membrane protein		41200	361.404	5	5	8	6	13	6	7	15	11	8	6	10	4	2	5	2	1	1	1	1	2	1	0	2	1	6	3	1	2	2	7.58e-05	8.54e-05	9.63e-05	8.86e-05	0.000197791	7.31e-05	9.54e-05	0.000156673	0.000124381	9.04e-05	6.78e-05	0.000140424	6.16e-05	3.47e-05
D7SNV6	VIT_04s0023g03820	3-dehydroquinate synthase		49400	433.333	8	10	9	7	4	11	10	19	17	15	18	15	8	6	10	6	12	10	17	8	8	9	8	7	7	9	8	12	14	6	9.76e-05	0.000136047	8.97e-05	8.53e-05	5.5e-05	0.000107887	0.000111333	0.000164386	0.000157858	0.000137477	0.000160927	0.000172883	9.7e-05	7.52e-05
D7SNX0	VIT_04s0023g03690	Proteasome 20S alpha subunit D2 (PAD2) (PRS1) (PRC6)	3.4.25.0	27200	238.596	0	5	9	0	4	14	0	0	4	4	8	0	5	6	7	0	0	3	0	7	6	9	3	4	5	0	4	8	7	5	1.04e-05	0.000129426	0.000162996	1.03e-05	9.99e-05	0.000247057	9.63e-06	7.66e-06	7.37e-05	7.25e-05	0.000134287	1.01e-05	0.000113973	0.000136642
D7SNX7	VIT_04s0023g03620	Proteasome 26S regulatory subunit S5A (RPN10)		42800	375.439	31	28	32	29	27	39	28	38	40	43	39	25	23	20	33	30	21	37	48	23	46	36	40	28	28	34	27	29	23	38	0.000417636	0.000426215	0.000354374	0.000387275	0.000387846	0.000427711	0.00034879	0.000374607	0.000421663	0.000445318	0.000396585	0.00032828	0.00030948	0.000273872
D7SNZ1	VIT_04s0023g03510	Ferredoxin:nadp+ Oxidoreductase PETH		40500	355.263	3	3	9	10	6	9	17	16	22	24	21	15	12	5	12	13	10	10	11	12	13	12	10	7	13	12	12	13	12	20	4.9e-05	5.53e-05	0.000109469	0.000145672	9.69e-05	0.000108709	0.000226332	0.000169663	0.000247561	0.000265055	0.000228122	0.000210875	0.000173966	7.77e-05
D7SP12	VIT_04s0023g03200	Peptide methionine sulfoxide reductase	1.8.4.11	28300	248.246	3	3	5	0	1	4	1	3	5	2	2	1	4	1	3	4	2	1	1	1	2	1	3	2	2	3	4	4	3	3	7.02e-05	7.92e-05	9.07e-05	9.93e-06	3.2e-05	7.37e-05	2.78e-05	5.15e-05	8.66e-05	3.87e-05	3.8e-05	2.92e-05	8.96e-05	3.03e-05
D7SP13	VIT_04s0023g03190	Peptidyl-prolyl cis-trans isomerase NIMA-interacting 1	5.2.1.8	12900	113.158	0	3	1	0	0	6	1	4	5	2	4	0	2	1	1	0	1	1	1	1	0	0	0	1	3	0	0	2	3	3	2.2e-05	0.000173662	5.43e-05	2.18e-05	2.34e-05	0.000233518	6.09e-05	0.000145272	0.000189989	8.49e-05	0.000149902	2.14e-05	0.000109234	6.65e-05
D7SP77	VIT_04s0023g02450	Papain cysteine proteinase		40300	353.509	11	8	12	15	7	10	10	22	19	15	17	9	10	7	8	12	9	12	11	11	12	11	13	9	10	10	8	9	9	11	0.000161929	0.000135002	0.000144753	0.000216106	0.000112338	0.000120748	0.000136473	0.000232507	0.000215617	0.00016852	0.000186602	0.000129887	0.000146856	0.000106413
D7SPA5	VIT_04s0023g02130	1,4-beta-mannan endohydrolase		49600	435.088	1	3	2	1	1	1	1	2	2	2	2	0	0	0	0	0	0	3	2	0	0	2	0	1	0	2	1	0	1	1	1.72e-05	4.52e-05	2.35e-05	1.7e-05	1.83e-05	1.4e-05	1.58e-05	2.1e-05	2.25e-05	2.21e-05	2.17e-05	5.55e-06	5.68e-06	5.76e-06
D7SPB2	VIT_04s0023g02050	Inorganic pyrophosphatase	3.6.1.1	24300	213.158	187	168	241	209	186	225	185	214	192	227	224	156	212	220	211	320	253	244	275	159	220	287	312	224	241	276	299	150	273	257	0.00437851	0.00443835	0.00463803	0.00484416	0.00463279	0.00430069	0.00399854	0.00367603	0.00353003	0.00410204	0.00397003	0.00354859	0.00492903	0.00518848
D7SPB8	VIT_04s0023g01990	Nucleotidyltransferase	2.7.7.3; 2.7.1.24	18900	165.789	4	5	6	10	9	5	5	6	7	9	10	5	7	4	4	9	8	9	9	9	6	11	12	9	4	8	11	7	6	5	0.000135108	0.000186264	0.0001605	0.000312154	0.000303411	0.000134865	0.000152428	0.000143222	0.000176829	0.000220235	0.000238732	0.000160343	0.00022367	0.000136141
D7SPC0	VIT_04s0023g01970	Aldose 1-epimerase	5.1.3.3	33300	292.105	4	1	5	4	0	5	0	0	0	0	0	0	7	7	3	8	8	6	4	3	6	9	8	6	5	1	5	4	6	4	7.67e-05	2.88e-05	7.71e-05	7.59e-05	9.06e-06	7.65e-05	7.86e-06	6.25e-06	6.69e-06	6.58e-06	6.45e-06	8.27e-06	0.000126948	0.000128782
D7SPC8	VIT_04s0023g01890	Putative uncharacterized protein		42600	373.684	0	0	0	0	0	0	0	3	0	3	3	0	0	2	0	2	3	3	5	0	0	2	2	1	0	0	0	1	0	0	6.66e-06	7.51e-06	5.48e-06	6.59e-06	7.08e-06	5.44e-06	6.15e-06	3.42e-05	5.23e-06	3.6e-05	3.53e-05	6.47e-06	6.62e-06	3.36e-05
D7SPF1	VIT_04s0023g01650	Succinate dehydrogenase flavoprotein subunit,precursor		73600	645.614	13	13	15	17	7	20	31	33	37	30	31	20	45	34	34	40	43	35	28	27	33	24	31	16	32	10	22	33	29	36	0.000104085	0.000117404	9.83e-05	0.000133598	6.15e-05	0.000129084	0.00022418	0.000189551	0.000227043	0.000181571	0.000183915	0.00015347	0.000348451	0.000268028
D7SPI5	VIT_04s0023g01300	Aminopeptidase P		71700	628.947	6	5	8	4	5	12	9	15	13	11	15	11	17	11	13	14	22	16	19	14	19	16	19	11	18	13	14	15	20	17	5.14e-05	4.91e-05	5.53e-05	3.53e-05	4.63e-05	8.08e-05	6.94e-05	9e-05	8.39e-05	7.03e-05	9.29e-05	8.84e-05	0.000137571	9.17e-05
D7SPM4	VIT_04s0023g00840	Mitochondrial Acyl carrier protein 2		14400	126.316	8	11	23	12	11	20	10	12	5	8	8	7	11	7	9	4	8	10	14	9	15	20	20	14	11	15	16	10	5	10	0.000334956	0.000511167	0.000761602	0.00048774	0.000482065	0.000659764	0.000381936	0.000361498	0.000170198	0.000258631	0.000253653	0.000286977	0.000450136	0.000297808
D7SPM6	VIT_04s0023g00820	Putative uncharacterized protein		35000	307.018	26	16	18	19	19	19	18	23	21	21	26	18	13	11	14	17	13	11	14	14	16	21	19	10	20	22	28	15	22	26	0.000429644	0.000301747	0.000246676	0.000313045	0.000336308	0.000258205	0.000276864	0.000279614	0.000273732	0.00026915	0.000325358	0.000291241	0.000217407	0.000187875
D7SPM7	VIT_04s0023g00800	LUC7 N_terminus domain-containing protein		49200	431.579	2	1	1	2	3	4	0	0	0	0	2	0	0	0	0	0	0	0	0	0	0	0	0	0	0	2	1	1	3	0	2.88e-05	1.95e-05	1.42e-05	2.86e-05	4.29e-05	4.24e-05	5.32e-06	4.23e-06	4.53e-06	4.45e-06	2.18e-05	5.6e-06	5.73e-06	5.81e-06
D7SPM8	VIT_04s0023g00780	Phage shock protein A		35300	309.649	25	22	22	16	24	20	16	25	17	24	22	15	17	8	13	16	27	16	32	15	21	22	27	21	14	28	27	19	17	20	0.000409917	0.000407977	0.000297461	0.000262633	0.000418949	0.000269139	0.000244834	0.000300832	0.000220911	0.0003041	0.000273899	0.000241939	0.000279429	0.000137684
D7SPN0	VIT_04s0023g00760	Biotin carboxyl carrier protein 2 (BCCP2)	6.4.1.2	29200	256.14	22	20	30	27	25	31	23	25	16	30	25	25	17	15	15	22	15	20	29	33	28	29	33	26	20	21	25	16	15	19	0.000437251	0.000449364	0.000487461	0.000529164	0.000527142	0.000499948	0.000421549	0.000363677	0.0002518	0.000457659	0.000375267	0.000481178	0.000337803	0.00030352
D7SPN1	VIT_04s0023g00740	Thioredoxin F-type 2 (Trx-F2)		18600	163.158	12	6	19	13	8	7	10	9	12	17	6	11	10	8	7	14	12	9	21	19	21	16	23	21	8	18	19	4	9	10	0.000381354	0.000223681	0.000489265	0.000407813	0.000275852	0.000186873	0.000295692	0.000212701	0.000299469	0.00041224	0.00015017	0.000340669	0.000318189	0.000261303
D7SPN2	VIT_04s0023g00730	Aspartyl protease family	3.4.23.0	52100	457.018	13	4	9	9	6	9	13	13	10	11	13	6	4	5	6	9	4	6	13	2	5	7	6	4	7	7	8	14	11	11	0.000147037	5.53e-05	8.51e-05	0.000102453	7.53e-05	8.45e-05	0.000135725	0.000107908	8.98e-05	9.67e-05	0.000111347	6.87e-05	4.87e-05	6.04e-05
D7SPN8	VIT_04s0023g00670	EIF4-gamma/eIF5/eIF2-epsilon domain-containing protein		49200	431.579	6	1	7	1	5	7	5	6	6	5	8	7	4	1	4	3	1	1	3	1	7	5	0	2	8	2	3	7	6	5	7.5e-05	1.95e-05	7.11e-05	1.71e-05	6.75e-05	7.06e-05	5.86e-05	5.5e-05	5.89e-05	4.9e-05	7.42e-05	8.4e-05	5.16e-05	1.74e-05
D7SPT6	VIT_04s0023g00160	Haloacid dehalogenase hydrolase		25100	220.175	4	1	7	0	8	3	2	5	3	2	2	3	0	0	0	3	0	0	1	6	1	2	0	2	2	3	6	1	1	0	0.000101735	3.83e-05	0.000139447	1.12e-05	0.000204416	6.46e-05	5.22e-05	9.13e-05	6.21e-05	4.36e-05	4.28e-05	7.68e-05	1.12e-05	1.14e-05
D7SQ18	VIT_13s0019g01660	Dehydration-induced protein (ERD15)		19300	169.298	4	4	4	3	2	4	1	4	3	2	1	2	3	3	2	0	5	4	5	3	5	4	3	2	4	3	3	1	2	3	0.000132308	0.000149239	0.000108812	0.000101895	7.82e-05	0.000108057	4.07e-05	9.71e-05	8.08e-05	5.68e-05	3.34e-05	7.14e-05	0.000102216	0.000103693
D7SQ20	VIT_13s0019g01690	Ubiquitin-specific protease 24 (UBP24)	3.1.2.15	61000	535.088	4	1	3	2	2	3	3	3	2	3	2	4	0	1	1	2	2	0	1	2	1	1	2	2	0	1	3	3	0	0	4.19e-05	1.57e-05	2.68e-05	2.3e-05	2.47e-05	2.66e-05	3.01e-05	2.39e-05	1.83e-05	2.51e-05	1.76e-05	4.06e-05	4.62e-06	1.41e-05
D7SQ37	VIT_11s0052g01710	Xylose isomerase	5.3.1.5	58700	514.912	135	115	144	128	112	134	97	131	122	105	121	92	99	72	82	116	100	90	120	86	105	107	111	84	83	115	126	66	112	114	0.00130988	0.00125942	0.00114882	0.00123	0.00115687	0.00106189	0.000870021	0.000932924	0.000929935	0.000787479	0.00088945	0.000868264	0.000955418	0.000706217
D7SQ96	VIT_11s0052g01030	Porin		29700	260.526	26	26	23	26	22	32	44	46	54	41	47	32	27	21	38	41	31	35	44	23	31	40	41	31	46	29	30	43	47	55	0.000506314	0.000571107	0.000369261	0.000501337	0.000457295	0.000507136	0.000784814	0.000652011	0.000817701	0.000612232	0.000687259	0.000602942	0.000521897	0.000413924
D7SQA9	VIT_11s0052g00860	Haloacid dehalogenase hydrolase		26000	228.07	10	8	8	5	5	11	5	10	9	5	6	7	2	2	4	3	4	4	5	6	2	6	1	4	6	5	7	6	4	5	0.000229164	0.000209254	0.00015257	0.000118858	0.000127691	0.000204985	0.000110803	0.00016818	0.000162819	9.27e-05	0.000107429	0.000158941	5.42e-05	5.5e-05
D7SQB0	VIT_11s0052g00850	Replicon protein A (ATRPA2/ROR1/RPA2)		30500	267.544	0	1	2	3	2	2	5	0	2	2	4	0	1	0	1	1	0	3	1	3	0	0	2	1	2	2	1	2	1	1	9.3e-06	3.15e-05	3.83e-05	6.45e-05	4.95e-05	3.8e-05	9.45e-05	6.83e-06	3.65e-05	3.59e-05	6.34e-05	9.03e-06	2.77e-05	9.37e-06
D7SQC6	VIT_11s0052g00670	Villin		107900	946.491	0	4	0	1	1	0	5	2	1	4	3	3	4	2	8	0	3	1	1	2	1	0	2	2	0	3	0	1	2	2	2.63e-06	2.67e-05	2.16e-06	7.81e-06	8.39e-06	2.15e-06	2.67e-05	9.65e-06	6.19e-06	1.83e-05	1.39e-05	1.79e-05	2.35e-05	1.32e-05
D7SQC7	VIT_11s0052g00660	Aldose 1-epimerase		35400	310.526	0	1	0	1	1	1	3	6	3	2	2	3	4	3	8	7	5	4	3	2	4	1	1	1	3	0	1	5	2	5	8.01e-06	2.71e-05	6.59e-06	2.38e-05	2.56e-05	1.96e-05	5.18e-05	7.65e-05	4.41e-05	3.09e-05	3.03e-05	5.45e-05	7.17e-05	5.65e-05
D7SQE1	VIT_11s0052g00500	Glutaredoxin	1.20.4.1	14700	128.947	18	11	15	13	6	18	13	7	13	14	8	20	15	12	11	14	11	18	17	15	19	16	15	8	8	12	17	13	10	17	0.000714143	0.000500735	0.000492081	0.000516009	0.000266911	0.000583246	0.000481038	0.000212472	0.000409233	0.000432191	0.000248476	0.000768395	0.000594324	0.000486218
D7SQI5	VIT_11s0052g00040	Macrophage migration inhibitory factor	3.2.1.63	12300	107.895	2	3	3	5	3	1	1	2	2	5	1	1	0	1	1	2	1	1	4	2	3	4	4	3	3	6	4	2	0	3	0.000115336	0.000182134	0.000132796	0.000251246	0.000171764	5.65e-05	6.39e-05	8.46e-05	9.06e-05	0.000195922	5.24e-05	6.72e-05	2.29e-05	6.97e-05
D7SQJ8	VIT_07s0141g00240	NADH dehydrogenase (ubiquinone) flavoprotein 2	1.6.5.3	28400	249.123	30	23	32	28	28	27	27	41	35	38	42	24	24	21	22	38	33	24	37	20	27	33	23	22	27	28	31	17	26	37	0.000609414	0.000529636	0.000534057	0.000563855	0.000605754	0.000448757	0.000507198	0.000608539	0.000557012	0.000593973	0.000643064	0.000475331	0.000486246	0.000432871
D7SQK2	VIT_07s0141g00310	Phosphoribulokinase/uridine kinase	2.7.1.48; 2.7.1.0	34900	306.14	3	1	8	5	6	7	7	13	9	12	9	7	8	8	6	12	10	6	5	8	5	11	8	5	7	4	6	6	3	10	5.69e-05	2.75e-05	0.000113662	8.85e-05	0.000112424	9.96e-05	0.000112564	0.000161089	0.000121298	0.000156931	0.000116972	0.000118409	0.000137278	0.000139262
D7SQL9	VIT_07s0141g00660	Signal recognition particle subunit 9 SRP9		12000	105.263	3	1	0	3	3	3	5	0	2	2	1	3	5	4	3	2	2	4	2	2	0	2	0	0	4	3	2	2	3	2	0.000165507	8e-05	1.94e-05	0.000163881	0.000176058	0.000135171	0.000240074	1.74e-05	9.28e-05	9.13e-05	5.37e-05	0.000160707	0.000258339	0.000214422
D7SQM8	VIT_07s0141g00850	ATP-binding protein involved in chromosome partitioning MRP	3.6.1.15	36500	320.175	0	0	1	1	0	1	5	1	1	0	1	1	0	0	1	1	1	0	0	1	0	0	0	1	1	1	0	1	3	3	7.77e-06	8.77e-06	1.92e-05	2.31e-05	8.27e-06	1.9e-05	7.89e-05	1.71e-05	1.83e-05	6e-06	1.77e-05	2.26e-05	7.72e-06	7.83e-06
D7SQR3	VIT_12s0134g00410	frataxin protein	1.16.3.1	21900	192.105	16	9	9	9	7	12	9	8	14	13	9	13	4	8	4	4	9	8	8	8	9	10	13	8	8	16	10	5	7	10	0.000427534	0.000277656	0.000202443	0.000243736	0.000206722	0.000264523	0.000227218	0.000161634	0.000295038	0.000270094	0.000186407	0.000339655	0.000115818	0.000221929
D7SQT8	VIT_08s0058g00410	ferritin 1 (FER1)	1.16.3.1	29200	256.14	42	35	45	50	30	65	20	28	20	24	0	31	42	44	57	80	49	64	76	29	77	65	69	44	29	45	43	24	0	0	0.000825918	0.000778168	0.000727195	0.000971738	0.000630503	0.00103958	0.000367734	0.000406462	0.000312842	0.000367627	7.36e-06	0.000594396	0.000820379	0.000871396
D7SQW2	VIT_08s0058g00130	BCL2 binding anthogene		25000	219.298	2	0	4	1	3	6	1	5	1	3	2	1	0	1	0	3	2	1	1	0	1	3	0	1	3	4	4	0	1	0	5.67e-05	1.28e-05	8.4e-05	3.37e-05	8.45e-05	0.000120495	3.14e-05	9.16e-05	2.67e-05	6.13e-05	4.3e-05	3.31e-05	1.13e-05	3.43e-05
D7SQY6	VIT_08s0058g01360	Vacuolar sorting receptor 1		69400	608.772	9	8	16	10	9	26	8	19	15	10	19	11	5	7	5	9	7	9	7	9	4	15	13	6	13	9	8	6	7	14	7.77e-05	7.84e-05	0.000110955	8.5e-05	8.26e-05	0.000176964	6.42e-05	0.000117013	9.95e-05	6.63e-05	0.000120742	9.13e-05	4.47e-05	6.18e-05
D7SQZ0	VIT_08s0058g01310	Elongation factor P, putative, expressed		26000	228.07	2	1	3	2	0	2	3	1	4	3	1	0	2	1	1	0	0	0	1	0	2	1	1	3	2	1	2	5	3	2	5.46e-05	3.69e-05	6.28e-05	5.4e-05	1.16e-05	4.46e-05	7.05e-05	2.4e-05	7.71e-05	5.9e-05	2.48e-05	1.06e-05	5.42e-05	3.3e-05
D7SR21	VIT_08s0058g00970	Cationic peroxidase	1.11.1.7	27800	243.86	0	5	5	2	3	0	11	6	7	7	9	3	4	3	9	8	3	9	2	1	3	5	3	3	0	3	2	2	1	6	1.02e-05	0.000126633	9.23e-05	5.05e-05	7.6e-05	8.34e-06	0.000216679	9.74e-05	0.000120218	0.000118206	0.000146846	6.94e-05	9.12e-05	7.2e-05
D7SR32	VIT_08s0058g00820	ALPHA-SNAP2 (alpha-soluble nsf attachment protein)		32600	285.965	33	25	50	37	24	52	37	50	43	53	46	31	44	26	33	34	37	46	34	29	30	33	23	33	30	32	25	30	40	36	0.00058312	0.000500669	0.00072293	0.00064633	0.000453648	0.000746344	0.000602528	0.000645108	0.000594602	0.000719053	0.000612941	0.000532404	0.000769398	0.0004648
D7SR57	VIT_08s0058g00570	Macrophage migration inhibitory factor	5.3.2.1	12800	112.281	105	72	116	96	86	114	43	94	74	88	61	66	32	43	28	70	56	50	82	68	113	142	111	78	43	87	128	28	56	60	0.00467707	0.0036254	0.00424755	0.00423602	0.00407921	0.00414565	0.00178009	0.00307454	0.00259359	0.00302941	0.00206466	0.00286259	0.00143114	0.0019432
D7SR99	VIT_18s0072g00970	DegP protease,	1.3.1.74; 3.4.21.0	45300	397.368	29	18	28	25	26	27	28	39	32	36	34	30	13	16	22	43	25	25	27	23	24	16	31	15	19	29	26	25	30	25	0.000369534	0.000261397	0.000293609	0.000316288	0.000353116	0.00028134	0.000329541	0.000363126	0.000319698	0.000353036	0.000327268	0.00037098	0.000167975	0.000208269
D7SRB0	VIT_18s0072g00810	Ubiquinol-cytochrome c reductase subunit 6	1.10.2.2	12600	110.526	5	7	3	2	5	4	9	11	20	20	19	9	14	12	11	10	16	16	10	3	0	3	10	4	9	9	7	6	10	16	0.000247698	0.000380994	0.000129634	0.000111483	0.000263489	0.000165516	0.000394927	0.000380089	0.000725	0.000712866	0.000665039	0.000415433	0.000648644	0.000567254
D7SRB3	VIT_18s0072g00780	Ubiquitin interaction motif-containing protein		67100	588.596	2	3	2	4	8	2	0	8	4	3	2	5	2	0	3	2	1	5	5	0	1	5	3	0	2	2	5	1	3	3	2.11e-05	3.34e-05	1.74e-05	3.77e-05	7.65e-05	1.73e-05	3.9e-06	5.28e-05	2.99e-05	2.29e-05	1.6e-05	4.52e-05	2.1e-05	4.26e-06
D7SRB4	VIT_18s0072g00770	fructose-1,6-bisphosphatase, cytosolic	3.1.3.11; 1.3.1.74	37100	325.439	3	0	0	0	0	0	0	1	3	1	5	5	1	2	3	3	2	1	0	0	0	1	0	0	2	1	0	3	3	2	5.35e-05	8.63e-06	6.29e-06	7.57e-06	8.14e-06	6.25e-06	7.06e-06	1.68e-05	4.2e-05	1.77e-05	6.37e-05	8.17e-05	2.28e-05	3.85e-05
D7SRD7	VIT_18s0072g00400	Thioredoxin y1 ATY1	5.3.4.1; 1.8.4.0	19500	171.053	5	3	5	2	4	2	2	0	3	3	1	2	0	2	0	1	2	0	4	2	6	4	7	5	2	4	3	1	2	1	0.000160051	0.000114884	0.000131629	7.2e-05	0.000139299	5.94e-05	6.72e-05	1.07e-05	8e-05	7.86e-05	3.31e-05	7.06e-05	1.45e-05	7.33e-05
D7SRG7	VIT_08s0217g00020	DNA-binding protein GBP16	3.4.11.0	43300	379.825	7	2	11	5	3	16	18	9	16	9	18	11	7	3	1	9	16	7	4	12	6	14	7	4	17	8	6	12	14	10	9.83e-05	3.7e-05	0.000123946	7.14e-05	4.88e-05	0.000176601	0.000223793	9.14e-05	0.000169805	9.61e-05	0.000183598	0.000146338	9.76e-05	4.62e-05
D7SRG8	VIT_08s0217g00030	Ran-binding protein 1 RanBP1		24300	213.158	0	5	9	12	6	19	12	16	16	23	23	12	10	10	10	17	11	10	5	8	0	6	4	3	8	5	5	12	12	17	1.17e-05	0.000144872	0.000182448	0.000289031	0.000161465	0.0003719	0.000269443	0.000282772	0.000302574	0.000423727	0.000415571	0.000283434	0.000243552	0.000247071
D7SRI7	VIT_18s0075g00210	Protein disulfide isomerase (PDIL) protein	5.3.4.1	44400	389.474	5	4	6	5	4	11	3	6	2	8	6	2	2	0	0	3	4	0	2	1	4	4	1	1	4	3	1	1	3	2	7.03e-05	6.49e-05	6.83e-05	6.96e-05	6.12e-05	0.000120036	4.13e-05	6.1e-05	2.51e-05	8.39e-05	6.29e-05	3.1e-05	3.17e-05	6.44e-06
D7SRQ5	VIT_07s0095g00730	Sterile alpha motif (SAM) domain-containing protein		23400	205.263	3	2	2	5	3	8	5	7	4	7	9	4	5	1	1	5	7	5	6	3	1	4	5	0	5	5	4	4	5	6	8.49e-05	6.84e-05	4.99e-05	0.000132065	9.03e-05	0.000168345	0.000123115	0.000133476	8.57e-05	0.000140433	0.000174458	0.000105961	0.000132482	3.67e-05
D7SRR6	VIT_09s0054g01880	Calreticulin interacted protein		99000	868.421	25	20	26	21	19	25	27	29	30	34	28	32	18	11	21	32	19	22	26	22	30	31	26	24	22	23	28	23	11	22	0.000146162	0.00013254	0.00012492	0.000122024	0.000118897	0.000119372	0.000145499	0.000124092	0.000137284	0.000152689	0.000123707	0.000180882	0.000105328	6.64e-05
D7SRU0	VIT_09s0054g01600	Splicing factor YT521-B		72700	637.719	2	2	1	0	0	1	0	2	2	4	2	1	1	0	2	4	3	4	5	1	3	2	1	2	0	0	2	4	3	1	1.95e-05	2.2e-05	9.63e-06	3.86e-06	4.15e-06	9.56e-06	3.6e-06	1.43e-05	1.53e-05	2.71e-05	1.48e-05	1.14e-05	1.16e-05	3.93e-06
D7SS00	VIT_09s0054g00970	Putative uncharacterized protein		61500	539.474	0	0	2	2	2	2	2	1	0	1	0	0	0	0	0	0	0	0	2	0	0	0	0	0	0	0	2	0	0	0	4.61e-06	5.2e-06	1.9e-05	2.28e-05	2.45e-05	1.88e-05	2.13e-05	1.02e-05	3.62e-06	1.07e-05	3.49e-06	4.48e-06	4.58e-06	4.65e-06
D7SS06	VIT_09s0054g00890	V-type H+-transporting ATPase subunit A		68700	602.632	88	108	123	90	59	135	95	104	108	101	110	92	104	77	90	114	98	100	96	71	100	105	86	79	89	90	94	85	94	108	0.000731	0.00101088	0.000838944	0.000740172	0.000522794	0.000914071	0.000728132	0.000633458	0.000703765	0.000647342	0.000691176	0.000741879	0.00085737	0.000645035
D7SS28	VIT_09s0054g00600	Pyridoxamine 5-phosphate oxidase		43300	379.825	0	2	1	3	3	3	5	11	6	6	6	3	0	1	2	4	3	1	1	0	5	2	3	3	1	4	2	6	5	4	6.55e-06	3.7e-05	1.62e-05	4.54e-05	4.88e-05	3.75e-05	6.65e-05	0.000110603	6.69e-05	6.58e-05	6.45e-05	4.45e-05	6.51e-06	1.98e-05
D7SS66	VIT_09s0054g00010	Ribosomal protein L7 (RPL7D) 60S		28700	251.754	2	3	2	1	3	0	4	12	5	2	2	3	1	3	2	3	0	3	0	0	0	0	0	0	8	0	2	0	5	3	4.94e-05	7.81e-05	4.07e-05	2.94e-05	7.36e-05	8.07e-06	8.21e-05	0.000181379	8.54e-05	3.82e-05	3.74e-05	6.72e-05	2.95e-05	6.97e-05
D7SS77	VIT_18s0117g00320	Putative uncharacterized protein		11500	100.877	3	4	1	2	4	2	1	1	1	1	1	0	2	1	5	1	2	3	1	0	1	2	2	4	1	2	1	1	0	0	0.000172703	0.000250462	6.09e-05	0.000122147	0.000236203	0.000100749	6.83e-05	5.43e-05	5.81e-05	5.72e-05	5.61e-05	2.4e-05	0.000122532	7.46e-05
D7SSD7	VIT_00s0253g00140	Polyneuridine-aldehyde esterase precursor	3.1.1.78; 3.1.1.1	29900	262.281	3	2	5	0	2	1	1	0	1	0	1	0	0	0	0	0	0	0	0	0	1	1	0	0	0	1	2	2	0	3	6.64e-05	5.35e-05	8.58e-05	9.4e-06	5.05e-05	2.32e-05	2.63e-05	6.96e-06	2.24e-05	7.33e-06	2.16e-05	9.21e-06	9.43e-06	9.56e-06
D7SSE8	VIT_13s0147g00110	ferredoxin		17900	157.018	1	3	0	2	0	1	1	1	0	3	1	1	0	3	2	0	0	5	2	2	1	2	0	0	2	3	5	1	1	0	4.76e-05	0.000125153	1.3e-05	7.85e-05	1.69e-05	3.88e-05	4.39e-05	3.49e-05	1.24e-05	8.57e-05	3.6e-05	4.62e-05	1.57e-05	0.000111803
D7SSG7	VIT_00s0301g00110	Bifunctional nuclease		37400	328.07	4	1	2	2	2	3	0	3	1	3	1	1	0	1	0	0	0	1	0	0	1	2	1	0	0	0	0	0	0	1	6.83e-05	2.57e-05	3.12e-05	3.76e-05	4.03e-05	4.34e-05	7e-06	3.9e-05	1.79e-05	4.1e-05	1.72e-05	2.21e-05	7.54e-06	2.29e-05
D7SSH1	VIT_00s0301g00170	NADPH quinone oxidoreductase-like protein	1.6.5.5	33700	295.614	1	1	0	0	0	0	0	0	0	2	0	0	1	1	2	2	2	2	0	0	0	0	0	1	0	0	0	1	0	0	2.53e-05	2.85e-05	6.92e-06	8.34e-06	8.96e-06	6.88e-06	7.77e-06	6.18e-06	6.61e-06	3.25e-05	6.38e-06	8.18e-06	2.51e-05	2.55e-05
D7SSM6	VIT_00s0274g00080	Benzoquinone reductase	1.6.5.7	21700	190.351	59	54	0	58	59	82	56	96	70	84	70	69	54	58	49	78	88	77	90	55	51	77	97	55	64	0	72	59	0	67	0.00155592	0.00160755	1.08e-05	0.00151474	0.00165511	0.00176194	0.0013638	0.00185194	0.00144772	0.00170617	0.00139609	0.00176471	0.00141562	0.00154147
D7SSP3	VIT_11s0206g00120	Lipocalin, Temperature-induced		15200	133.333	18	18	25	25	11	24	21	27	26	34	36	21	21	26	27	38	41	29	34	27	24	24	33	27	22	26	28	32	39	41	0.000690652	0.000779033	0.000782923	0.000942622	0.000456693	0.000746999	0.000740898	0.000753438	0.000776885	0.000994489	0.00103189	0.000779369	0.000797267	0.000996875
D7SST4	VIT_00s0199g00270	Putative uncharacterized protein		17200	150.877	0	0	0	0	2	0	3	2	4	2	1	4	1	0	0	0	2	0	3	1	5	5	4	2	3	2	4	1	4	4	1.65e-05	1.86e-05	1.36e-05	1.63e-05	8.77e-05	1.35e-05	0.000106587	6.05e-05	0.000116584	6.37e-05	3.75e-05	0.000144156	4.92e-05	1.66e-05
D7SSW2	VIT_07s0141g00930	33 kDa secretory protein		29300	257.018	3	1	0	0	0	0	3	3	2	1	8	1	0	0	0	0	0	0	1	0	2	0	0	0	0	0	0	0	0	1	6.78e-05	3.28e-05	7.96e-06	9.59e-06	1.03e-05	7.91e-06	6.26e-05	4.97e-05	3.8e-05	2.24e-05	0.000124662	2.82e-05	9.62e-06	9.76e-06
D7ST07	VIT_00s0759g00010	Porphobilinogen deaminase, chloroplast precursor	2.5.1.61	35300	309.649	0	1	2	0	2	1	1	0	0	1	1	1	1	0	1	4	2	2	1	0	3	2	2	0	0	7	1	0	2	3	8.04e-06	2.72e-05	3.31e-05	7.96e-06	4.27e-05	1.97e-05	2.23e-05	5.9e-06	6.31e-06	1.86e-05	1.83e-05	2.34e-05	2.4e-05	8.1e-06
D7ST51	VIT_00s1569g00020	Calcineurin B protein 3		21200	185.965	11	7	10	0	6	8	0	3	6	6	0	7	0	0	0	5	0	0	0	0	11	0	7	0	6	10	13	0	0	0	0.000307817	0.00022644	0.00023114	1.33e-05	0.000185075	0.000185815	1.24e-05	6.88e-05	0.000136626	0.000134339	1.01e-05	0.000194928	1.33e-05	1.35e-05
D7ST88	VIT_12s0055g00390	COP9 signalosome complex subunit 8	3.4.24.0	22500	197.368	2	4	5	1	3	1	3	7	4	5	4	6	5	2	1	0	2	0	2	2	2	0	1	2	2	2	3	2	0	5	6.31e-05	0.000128014	0.000114078	3.75e-05	9.39e-05	3.09e-05	8.15e-05	0.000138815	8.91e-05	0.000107104	8.59e-05	0.000159177	0.000137781	6.35e-05
D7STC3	VIT_12s0055g00780	VPS20.2 SNF7		25000	219.298	21	21	20	26	20	19	19	24	18	22	23	17	14	11	13	12	9	13	16	8	15	10	16	11	16	19	12	14	13	9	0.000488011	0.000550461	0.000382681	0.000595589	0.000494976	0.000361486	0.000408562	0.000408117	0.000329751	0.000394337	0.000403935	0.000385697	0.000326916	0.000263024
D7STC5	VIT_12s0055g00810	Cationic peroxidase	1.11.1.7	34600	303.509	4	2	6	0	4	0	0	0	0	0	0	0	0	2	0	0	0	0	2	2	0	1	0	1	0	2	4	1	0	2	7.38e-05	4.62e-05	8.77e-05	8.12e-06	7.85e-05	6.7e-06	7.57e-06	6.02e-06	6.44e-06	6.33e-06	6.21e-06	7.96e-06	8.15e-06	4.13e-05
D7STD2	VIT_12s0055g00900	RAE1 RNA export 1 homolog		38800	340.351	9	11	13	12	12	17	16	19	17	18	18	10	10	7	14	16	10	12	15	13	12	8	15	2	9	14	14	15	20	16	0.000138939	0.000189712	0.000162377	0.000181017	0.000194468	0.000209028	0.000222749	0.000209296	0.000200984	0.000208913	0.000204891	0.00014911	0.000152534	0.000110527
D7STE0	VIT_12s0055g00980	Peroxidase precursor	1.11.1.7	32400	284.211	1	0	1	1	2	1	2	3	2	3	3	4	4	0	2	0	2	1	4	2	3	3	1	0	3	3	3	3	1	4	2.63e-05	9.88e-06	2.16e-05	2.6e-05	4.66e-05	2.15e-05	4.04e-05	4.5e-05	3.44e-05	4.73e-05	4.64e-05	7.65e-05	7.83e-05	8.82e-06
D7STH1	VIT_04s0008g00200	Tryptophan-tRNA ligase	6.1.1.2	46200	405.263	2	1	2	0	1	0	2	4	0	0	0	1	2	0	1	2	3	3	0	0	1	1	0	0	1	4	1	2	1	1	3.07e-05	2.08e-05	2.53e-05	6.08e-06	1.96e-05	5.02e-06	2.83e-05	4.06e-05	4.82e-06	4.74e-06	4.65e-06	1.79e-05	3.05e-05	6.19e-06
D7STJ2	VIT_04s0008g00450	Haloacid dehalogenase hydrolase	3.1.3.0; 3.4.24.0	62900	551.754	5	1	0	0	0	0	5	1	2	1	1	8	1	0	0	0	0	1	0	2	2	2	0	0	0	1	1	0	2	1	4.96e-05	1.53e-05	3.71e-06	4.47e-06	4.8e-06	3.68e-06	4.58e-05	9.93e-06	1.77e-05	1.04e-05	1.02e-05	7.45e-05	1.34e-05	4.55e-06
D7STJ8	VIT_04s0008g00520	6-phosphofructokinase	2.7.1.11; 2.7.1.90	53400	468.421	0	0	0	0	0	0	0	0	0	1	0	0	3	6	0	1	6	7	1	0	0	0	0	0	1	0	0	2	1	0	5.31e-06	5.99e-06	4.37e-06	5.26e-06	5.65e-06	4.34e-06	4.9e-06	3.9e-06	4.17e-06	1.23e-05	4.02e-06	5.16e-06	3.69e-05	6.96e-05
D7STK8	VIT_04s0008g00640	Epsin N-terminal homology (ENTH) domain-containing		65800	577.193	22	27	27	26	21	29	13	26	28	20	22	16	10	11	12	15	13	17	9	12	23	25	13	14	15	27	20	12	20	22	0.000194038	0.000267507	0.000195043	0.000226288	0.000197234	0.000207775	0.000107466	0.000167717	0.000193007	0.000136506	0.00014694	0.000138168	8.99e-05	9.99e-05
D7STL2	VIT_04s0008g00680	Putative uncharacterized protein		18500	162.281	15	6	13	12	13	19	8	17	14	12	14	10	7	6	5	14	7	8	8	10	9	16	11	9	9	7	19	5	11	11	0.000475435	0.00022489	0.000340553	0.000379646	0.000440486	0.000488495	0.000240664	0.000393935	0.000349261	0.000296049	0.000336806	0.000312727	0.000228506	0.0002009
D7STL5	VIT_04s0008g00720	Vacuolar processing enzyme gamma	3.4.22.0	54000	473.684	2	1	3	4	4	3	2	2	4	1	1	2	2	0	0	0	0	4	0	4	1	3	0	2	5	2	7	0	3	4	2.63e-05	1.78e-05	3.02e-05	4.68e-05	5.03e-05	3e-05	2.42e-05	1.93e-05	3.71e-05	1.22e-05	1.19e-05	2.55e-05	2.61e-05	5.29e-06
D7STL9	VIT_04s0008g00760	Thioredoxin Trp26		22500	197.368	11	7	11	7	10	10	11	16	11	13	12	9	10	12	10	11	8	10	21	8	8	11	10	5	11	17	15	10	14	11	0.000290032	0.000213357	0.000238527	0.000187292	0.000281694	0.000216274	0.000267719	0.000305394	0.000227756	0.000262891	0.000238732	0.000232643	0.000263036	0.000317662
D7STM0	VIT_04s0008g00770	Glycine hydroxymethyltransferase	2.1.2.1; 2.1.1.0	57100	500.877	16	10	20	14	7	18	23	25	26	24	28	14	20	11	14	19	14	12	28	23	25	38	37	20	17	21	27	34	17	23	0.000163975	0.000117701	0.000167548	0.000142683	7.93e-05	0.000150153	0.000215573	0.000185978	0.000206806	0.000187999	0.000214483	0.00013992	0.000202361	0.00011516
D7STQ8	VIT_04s0008g01200	Eukaryotic translation initiation factor SUI1		21600	189.474	1	2	1	3	0	2	6	6	5	6	3	3	5	0	5	0	5	3	2	2	3	2	1	3	3	0	3	5	5	3	3.94e-05	7.41e-05	3.24e-05	9.1e-05	1.4e-05	5.36e-05	0.000157624	0.000125319	0.000113465	0.000131851	6.96e-05	8.93e-05	0.000143522	1.32e-05
D7STS2	VIT_04s0008g01340	Putative uncharacterized protein		35000	307.018	11	10	17	18	13	17	13	14	10	13	11	8	7	9	8	18	12	9	15	11	15	14	19	11	7	16	14	7	10	15	0.000186449	0.000192021	0.000233342	0.000296992	0.000232828	0.000231722	0.000202036	0.000172528	0.000133683	0.000169001	0.000141193	0.000133813	0.000120782	0.000155201
D7STS3	VIT_04s0008g01350	Conserved oligomeric Golgi complex component 8		63700	558.772	4	4	4	3	3	2	1	5	0	1	4	0	0	2	0	0	0	1	3	0	3	1	1	1	0	4	0	1	0	0	4.01e-05	4.52e-05	3.3e-05	3.09e-05	3.32e-05	1.82e-05	1.23e-05	3.6e-05	3.5e-06	1.03e-05	3.04e-05	4.32e-06	4.42e-06	2.24e-05
D7STS9	VIT_04s0008g01410	Ran-binding protein 1 RanBP1		24600	215.789	5	6	8	17	5	12	15	25	23	30	26	16	16	15	9	26	18	18	6	5	7	6	6	5	16	6	8	12	18	16	0.00012687	0.000169124	0.000161252	0.000399709	0.000134958	0.00023549	0.000330035	0.000431682	0.000425684	0.000543237	0.000462907	0.00036957	0.000378057	0.000360276
D7STT1	VIT_04s0008g01430	APM1 (Aminopeptidase M1)	3.4.11.0	98800	866.667	0	9	0	0	0	2	0	4	4	2	12	3	3	12	14	3	8	5	2	0	1	0	0	0	4	0	0	2	2	3	2.87e-06	6.15e-05	2.36e-06	2.84e-06	3.05e-06	1.17e-05	2.65e-06	1.9e-05	2.03e-05	1.11e-05	5.44e-05	1.95e-05	2e-05	7.23e-05
D7SU41	VIT_04s0008g02720	Myosin heavy chain		51300	450	19	14	17	15	5	16	16	13	12	16	6	13	11	16	11	14	10	20	4	10	3	14	2	0	12	9	5	6	8	14	0.000215699	0.000180917	0.0001592	0.000169768	6.47e-05	0.000149061	0.000168473	0.000109591	0.000108579	0.000140926	5.44e-05	0.000144999	0.000126354	0.00018391
D7SU51	VIT_04s0008g02840	Avirulence induced gene (AIG)		19800	173.684	3	1	0	0	1	1	3	0	2	3	2	2	0	0	1	0	0	0	3	0	2	1	1	0	3	2	1	1	1	4	0.000100308	4.85e-05	1.18e-05	1.42e-05	4.57e-05	3.51e-05	9.26e-05	1.05e-05	5.63e-05	7.75e-05	5.43e-05	6.96e-05	1.42e-05	1.44e-05
D7SU52	VIT_04s0008g02850	Proteasome 20S beta subunit A (PBA1) (PRCD)	3.4.25.0	24000	210.526	14	17	17	22	20	29	25	33	34	32	31	21	26	20	26	33	24	22	29	21	23	28	32	17	23	18	25	34	34	27	0.000342837	0.000466718	0.00034029	0.000526759	0.0005156	0.00056965	0.000556535	0.000581289	0.000640564	0.000593331	0.000564005	0.0004936	0.000622362	0.000488406
D7SU58	VIT_04s0008g02920	Desiccation protein PCC13-62 precursor		32000	280.702	6	8	11	7	4	7	0	0	0	0	0	0	2	5	3	1	4	1	7	2	2	6	2	2	10	5	7	7	7	6	0.000115264	0.000170019	0.000167714	0.00013169	8.49e-05	0.00010862	8.18e-06	6.51e-06	6.96e-06	6.85e-06	6.71e-06	8.61e-06	4.4e-05	9.83e-05
D7SUA2	VIT_04s0008g03370	YebC		35500	311.404	1	0	1	0	0	1	1	1	2	1	1	0	0	2	1	3	2	3	0	1	1	0	1	0	1	0	1	0	1	2	2.4e-05	9.02e-06	1.97e-05	7.91e-06	8.5e-06	1.96e-05	2.21e-05	1.76e-05	3.14e-05	1.85e-05	1.82e-05	7.76e-06	7.94e-06	4.03e-05
D7SUB6	VIT_04s0008g03560	Lactoylglutathione lyase	4.4.1.5	39800	349.123	10	12	17	15	13	19	27	18	21	23	20	13	0	6	17	0	16	12	24	0	0	15	19	13	12	17	17	11	6	17	0.000149705	0.000201027	0.0002052	0.000218821	0.000204749	0.000227064	0.00036192	0.000193574	0.000240719	0.000258708	0.000221337	0.000186896	7.08e-06	9.34e-05
D7SUC0	VIT_04s0008g03600	Tocopherol cyclase		56500	495.614	0	1	0	0	0	0	1	0	1	0	1	0	1	3	3	1	1	0	0	1	0	1	0	3	0	0	1	0	1	0	5.02e-06	1.7e-05	4.13e-06	4.97e-06	5.34e-06	4.1e-06	1.39e-05	3.69e-06	1.18e-05	3.88e-06	1.14e-05	4.88e-06	1.5e-05	3.54e-05
D7SUC8	VIT_04s0008g03680	Putative uncharacterized protein		39800	349.123	8	2	7	5	6	11	7	9	12	12	8	7	5	2	2	9	3	4	8	5	7	3	7	8	4	8	11	3	9	9	0.00012119	4.02e-05	8.79e-05	7.76e-05	9.86e-05	0.00013391	9.87e-05	9.94e-05	0.000139953	0.000137611	9.18e-05	0.000103831	7.79e-05	3.59e-05
D7SUC9	VIT_04s0008g03690	Peroxin-4	6.3.2.19	17700	155.263	3	2	8	5	4	7	3	8	2	5	5	4	6	4	3	8	3	6	3	4	4	4	2	4	2	4	5	4	6	6	0.000112208	9.04e-05	0.000224114	0.000174594	0.000153465	0.000196375	0.000103576	0.000199988	6.29e-05	0.000136149	0.000133528	0.000140084	0.00020699	0.000145371
D7SUD2	VIT_04s0008g03720	Vacuolar sorting-associated protein (Vps27)		75200	659.649	18	16	24	22	17	23	14	18	18	19	17	15	7	9	6	15	10	12	16	11	17	13	18	14	9	23	22	8	13	12	0.0001396	0.000140441	0.000152045	0.000168115	0.000140472	0.000144826	0.000100998	0.00010245	0.000109625	0.000113617	0.000100001	0.00011357	5.62e-05	7.22e-05
D7SUD3	VIT_04s0008g03730	4-amino-4-deoxychorismate lyase	4.1.3.38; 2.6.1.21	42500	372.807	3	0	3	2	3	2	2	4	4	4	4	2	0	0	2	4	2	2	4	1	1	5	3	1	0	2	5	1	1	1	4.67e-05	7.53e-06	3.84e-05	3.31e-05	4.97e-05	2.73e-05	3.08e-05	4.41e-05	4.72e-05	4.64e-05	4.55e-05	3.24e-05	6.63e-06	6.73e-06
D7SUE8	VIT_04s0008g03880	Adaptor-related protein complex 4, beta 1		93200	817.544	2	1	5	1	0	1	1	5	2	0	3	0	3	2	3	2	3	2	1	0	0	2	0	0	1	3	0	3	1	2	1.52e-05	1.03e-05	2.75e-05	9.04e-06	3.24e-06	7.46e-06	8.43e-06	2.46e-05	1.2e-05	2.35e-06	1.61e-05	2.96e-06	2.12e-05	1.53e-05
D7SUH5	VIT_04s0008g04210	GLB3 (2-on-2 hemoglobin like gene 3)		19500	171.053	9	13	20	14	10	13	11	14	22	12	12	7	11	12	7	11	10	16	11	4	7	6	6	2	4	11	8	2	8	9	0.000276452	0.000443126	0.000490616	0.000417805	0.000325031	0.000320846	0.000308906	0.000309665	0.000514165	0.000280867	0.00027546	0.000211921	0.000332408	0.000366533
D7SUI6	VIT_04s0008g04310	Oxygen-evolving complex PsbP		32200	282.456	3	0	3	1	2	4	1	4	1	2	2	0	0	0	0	2	0	1	1	0	0	2	0	1	0	1	1	1	1	1	6.17e-05	9.94e-06	5.07e-05	2.62e-05	4.69e-05	6.48e-05	2.44e-05	5.82e-05	2.08e-05	3.4e-05	3.34e-05	8.56e-06	8.75e-06	8.88e-06
D7SUI8	VIT_04s0008g04340	Glycoprotein, Mitochondrial		35800	314.035	1	3	2	2	2	1	1	3	2	4	5	4	0	0	3	3	2	3	5	2	3	6	6	5	2	3	5	1	1	4	2.38e-05	6.26e-05	3.26e-05	3.92e-05	4.22e-05	1.94e-05	2.19e-05	4.07e-05	3.11e-05	5.51e-05	6.6e-05	6.93e-05	7.87e-06	7.99e-06
D7SUL9	VIT_04s0008g04690	Proteasome 26S AAA-ATPase subunit (RPT6a)	3.6.1.3	47200	414.035	0	6	0	0	0	0	0	0	5	0	0	0	3	5	8	0	4	5	0	0	8	0	0	0	0	0	0	0	0	7	6.01e-06	8.81e-05	4.94e-06	5.95e-06	6.39e-06	4.91e-06	5.55e-06	4.41e-06	5.19e-05	4.64e-06	4.55e-06	5.84e-06	4.18e-05	6.66e-05
D7SUP9	VIT_04s0008g05000	Ubiquinol-cytochrome c reductase subunit 7	1.10.2.2	14700	128.947	25	17	26	20	21	30	22	25	30	25	27	18	19	13	16	22	20	19	24	12	23	17	24	19	13	26	27	18	21	25	0.000984359	0.000761989	0.0008413	0.000783569	0.000882859	0.000961568	0.000801731	0.000722406	0.000924564	0.000760059	0.000803894	0.00069343	0.000747697	0.000525115
D7SUR0	VIT_04s0008g05100	Cytochrome c oxidase subunit Vb	1.9.3.1	24000	210.526	1	2	5	3	4	2	0	0	0	2	0	0	0	0	0	1	0	1	3	2	1	3	6	3	0	3	1	0	1	0	3.55e-05	6.67e-05	0.000106948	8.19e-05	0.00011318	4.83e-05	1.09e-05	8.68e-06	9.28e-06	4.56e-05	8.95e-06	1.15e-05	1.17e-05	1.19e-05
D7SUT7	VIT_04s0008g05410	Serine hydrolase [Vitis vinifera]	3.1.1.1; 3.1.1.3	34400	301.754	1	0	1	1	2	1	0	0	0	0	0	0	0	0	0	3	0	2	1	0	0	3	1	5	1	3	3	0	0	1	2.47e-05	9.3e-06	2.03e-05	2.45e-05	4.39e-05	2.02e-05	7.61e-06	6.05e-06	6.48e-06	6.37e-06	6.25e-06	8.01e-06	8.19e-06	8.31e-06
D7SUV9	VIT_04s0008g05620	Adenine phosphoribosyltransferase	2.4.2.7	20900	183.333	3	3	6	2	6	4	3	5	2	3	4	4	0	0	0	2	0	1	0	5	3	2	2	1	2	0	3	0	2	1	9.5e-05	0.000107189	0.000145141	6.72e-05	0.000187732	9.98e-05	8.77e-05	0.000109591	5.33e-05	7.34e-05	9.25e-05	0.000118635	1.35e-05	1.37e-05
D7SUX4	VIT_04s0008g05810	NADP-dependent glyceraldehyde-3-phosphate dehydrogenase	1.2.1.9	53100	465.789	0	9	11	4	6	14	15	22	14	17	25	20	15	14	16	19	16	20	16	13	18	10	9	11	13	10	8	21	16	20	5.34e-06	0.000114514	0.000101071	4.76e-05	7.39e-05	0.000126553	0.000152898	0.00017646	0.000121682	0.0001444	0.000206362	0.00021272	0.00016453	0.000156139
D7SUX5	VIT_04s0008g05820	Stromal cell-derived factor 2 protein precursor (SDF2 protein)	2.4.1.109	24000	210.526	4	2	4	4	1	0	1	3	2	2	2	2	1	2	1	1	3	2	2	0	1	1	1	0	1	1	0	3	3	1	0.000106398	6.67e-05	8.75e-05	0.000105352	3.77e-05	9.66e-06	3.27e-05	6.07e-05	4.64e-05	4.56e-05	4.48e-05	5.74e-05	3.52e-05	5.96e-05
D7SUY2	VIT_04s0008g05870	CLPB-M/CLPB4/HSP98.7	3.6.1.3	108000	947.368	0	4	3	2	0	0	4	3	2	1	0	0	9	5	0	3	5	6	2	0	0	2	3	1	0	4	0	5	3	5	2.63e-06	2.67e-05	1.51e-05	1.3e-05	2.79e-06	2.15e-06	2.18e-05	1.35e-05	1.03e-05	6.09e-06	1.99e-06	2.55e-06	4.96e-05	2.91e-05
D7SUY8	VIT_04s0008g05940	Glycoprotein, Mitochondrial		29400	257.895	4	1	4	1	1	6	3	1	1	2	3	2	0	0	2	1	0	0	1	2	4	2	0	0	1	2	0	0	1	1	8.69e-05	3.27e-05	7.14e-05	2.87e-05	3.08e-05	0.000102462	6.24e-05	2.12e-05	2.27e-05	3.73e-05	5.12e-05	4.69e-05	9.59e-06	9.72e-06
D7SV17	VIT_04s0008g06320	Putative uncharacterized protein		32700	286.842	17	17	21	13	12	25	29	39	40	27	29	31	29	25	25	32	25	41	10	9	12	18	14	17	43	17	19	22	25	37	0.000303683	0.000342545	0.000306841	0.000231967	0.000230745	0.000361401	0.000472539	0.000503046	0.000551902	0.000368476	0.000387666	0.000530776	0.000508491	0.000445893
D7SV30	VIT_04s0008g06490	Putative uncharacterized protein		23100	202.632	3	4	1	2	3	2	7	7	7	5	9	7	5	8	5	6	6	5	0	3	2	2	3	1	6	2	1	5	4	6	8.6e-05	0.000124689	3.03e-05	6.08e-05	9.15e-05	5.02e-05	0.000170064	0.00013521	0.000144678	0.000104322	0.000176724	0.000178895	0.000134202	0.0002104
D7SV37	VIT_04s0008g06570	Chorismate mutase, cytosolic (CM2)	5.4.99.5	28200	247.368	46	44	56	38	42	67	28	42	37	50	46	41	30	32	27	40	41	32	36	36	47	34	32	27	27	33	37	16	27	27	0.000935696	0.00101004	0.000935022	0.000767101	0.000909725	0.00110931	0.00052937	0.000627622	0.000592566	0.000784634	0.000708577	0.000810863	0.00060962	0.00065898
D7SV41	VIT_04s0008g06610	3-hydroxyisobutyryl-CoA hydrolase	3.1.2.4; 4.2.1.17	45500	399.123	3	4	4	2	0	6	3	6	2	4	4	4	3	2	1	1	4	2	6	3	4	3	3	3	2	6	6	3	2	3	4.37e-05	6.33e-05	4.62e-05	3.09e-05	6.63e-06	6.62e-05	4.03e-05	5.95e-05	2.45e-05	4.33e-05	4.25e-05	5.45e-05	4.34e-05	3.14e-05
D7SVA4	VIT_14s0068g00220	Proteasome		46700	409.649	11	13	26	26	12	38	19	25	23	21	32	15	21	15	18	23	20	18	12	7	13	19	9	15	25	14	17	14	12	15	0.000139737	0.000185031	0.00026482	0.000318838	0.000161571	0.000382068	0.000218716	0.000227395	0.000224236	0.000201719	0.000299054	0.000182879	0.000259496	0.000189781
D7SVE1	VIT_14s0068g00720	Tudor domain protein 4SNc		108800	954.386	0	5	0	0	0	0	0	0	0	0	1	0	4	1	2	0	0	1	0	0	0	0	0	0	4	0	1	0	1	0	2.61e-06	3.24e-05	2.14e-06	2.58e-06	2.77e-06	2.13e-06	2.41e-06	1.91e-06	2.05e-06	2.01e-06	5.92e-06	2.53e-06	2.33e-05	7.88e-06
D7SVF7	VIT_14s0068g00890	Mitochondrial substrate carrier family protein		54400	477.193	3	0	3	1	0	6	5	7	4	5	2	4	3	0	1	4	1	3	1	1	4	3	3	4	5	1	2	3	2	3	3.65e-05	5.88e-06	3e-05	1.55e-05	5.55e-06	5.54e-05	5.3e-05	5.74e-05	3.69e-05	4.43e-05	1.97e-05	4.56e-05	3.63e-05	5.26e-06
D7SVH6	VIT_14s0068g01110	Alpha-mannosidase precursor lysosomal	3.2.1.24	113600	996.491	14	7	7	8	8	9	8	9	7	11	6	10	10	10	8	11	10	12	22	14	18	13	10	14	6	13	14	15	8	11	7.24e-05	4.23e-05	3.08e-05	4.2e-05	4.52e-05	3.88e-05	3.92e-05	3.48e-05	2.94e-05	4.44e-05	2.46e-05	5.09e-05	5.21e-05	5.29e-05
D7SVH7	VIT_14s0068g01120	Alpha-mannosidase precursor lysosomal	3.2.1.24	115300	1011.4	0	6	4	4	2	3	8	10	4	10	6	7	2	3	4	1	5	7	6	0	7	2	5	2	4	5	7	2	0	3	2.46e-06	3.61e-05	1.82e-05	2.19e-05	1.31e-05	1.41e-05	3.86e-05	3.79e-05	1.74e-05	3.99e-05	2.42e-05	3.58e-05	1.22e-05	1.74e-05
D7SVJ2	VIT_14s0068g01280	V-type H+-transporting ATPase subunit C		42600	373.684	31	33	43	37	21	54	33	38	37	31	44	34	26	15	19	19	25	28	24	17	24	27	19	15	25	23	32	22	31	37	0.000419596	0.000503342	0.000476543	0.000494609	0.000304648	0.000592904	0.000411906	0.000376365	0.000392262	0.000323986	0.000448884	0.000446229	0.000350627	0.000208046
D7SVM3	VIT_14s0068g01650	GYF domain-containing protein		185600	1628.07	0	0	0	1	1	0	3	1	3	1	2	2	1	0	0	1	0	0	1	0	2	0	0	3	0	0	4	3	2	1	1.53e-06	1.72e-06	1.26e-06	4.54e-06	4.88e-06	1.25e-06	9.88e-06	3.37e-06	8.4e-06	3.54e-06	5.79e-06	7.42e-06	4.56e-06	1.54e-06
D7SVQ1	VIT_14s0068g02020	YrdC		33800	296.491	2	3	2	3	4	2	1	0	3	2	1	2	0	0	0	1	2	0	0	0	2	2	0	1	2	3	2	1	2	1	4.2e-05	6.63e-05	3.45e-05	5.82e-05	8.04e-05	3.43e-05	2.32e-05	6.16e-06	4.61e-05	3.24e-05	1.91e-05	4.08e-05	8.34e-06	8.46e-06
D7SVQ2	VIT_14s0068g02030	Import receptor subunit TOM20-3, Mitochondrial		22500	197.368	41	39	42	37	45	42	52	59	57	55	56	51	28	29	33	57	38	36	56	35	49	42	56	41	39	58	44	38	40	49	0.00104664	0.00112368	0.000881514	0.000936461	0.00122067	0.000875394	0.00122219	0.00110127	0.00113878	0.00108077	0.00107907	0.00126117	0.000713955	0.000749683
D7SVS9	VIT_07s0031g00100	flavonol synthase	1.14.11.23; 1.13.11.0	37000	324.561	6	5	8	6	2	10	4	10	6	7	7	7	5	6	6	4	8	8	8	9	9	5	9	7	9	11	10	6	2	6	9.97e-05	9.51e-05	0.000107211	9.87e-05	4.08e-05	0.000131518	6.37e-05	0.000118181	7.83e-05	8.88e-05	8.71e-05	0.000111688	8.38e-05	0.00010045
D7SVT7	VIT_07s0031g00210	PAB8 (poly(A) binding protein 8)		71300	625.439	13	11	12	18	16	26	23	18	15	14	21	16	10	11	12	10	10	10	15	16	12	15	18	8	20	19	20	16	15	15	0.000107442	0.000103237	8.18e-05	0.000145788	0.00013969	0.000172248	0.00017264	0.000108054	9.69e-05	8.91e-05	0.000129578	0.00012751	8.3e-05	9.22e-05
D7SVV0	VIT_07s0031g00330	MAP3K protein kinase		47000	412.281	13	7	7	8	0	5	10	20	12	15	17	5	0	3	4	10	3	4	7	3	9	11	10	10	13	8	16	6	14	19	0.000162992	0.000102139	7.45e-05	0.000101616	6.42e-06	5.42e-05	0.000117019	0.000181641	0.000118513	0.000144497	0.000160001	6.45e-05	6e-06	4.26e-05
D7SVV2	VIT_07s0031g00350	Caffeoyl-CoA O-methyltransferase 1	2.1.1.104	27800	243.86	13	11	12	12	9	14	23	33	39	35	19	22	20	17	25	33	30	29	32	18	18	20	36	11	19	26	28	6	15	25	0.000275562	0.000264777	0.00020984	0.000252642	0.000206276	0.000241724	0.000442778	0.000501832	0.00063315	0.00055951	0.000301421	0.00044595	0.00041564	0.000359941
D7SVY1	VIT_07s0031g00680	Red chlorophyll catabolite reductase (accelerated cell death 2)		35600	312.281	18	15	27	12	12	22	10	30	22	30	13	18	4	4	4	8	8	10	8	2	8	4	12	6	15	22	18	8	15	16	0.000294885	0.000278682	0.0003605	0.000197288	0.000211948	0.000292907	0.000154491	0.000356786	0.000281635	0.000375383	0.000162955	0.000286332	7.12e-05	7.23e-05
D7SVY5	VIT_07s0031g00740	Centrin		22900	200.877	0	0	2	1	1	1	0	6	2	1	2	0	1	0	0	1	0	0	1	3	3	0	1	2	1	2	1	1	1	2	1.24e-05	1.4e-05	5.09e-05	3.68e-05	3.95e-05	3.04e-05	1.14e-05	0.000118205	4.86e-05	2.87e-05	4.69e-05	1.2e-05	3.69e-05	1.25e-05
D7SVZ1	VIT_07s0031g00820	Methionine aminopeptidase 1B, chloroplast precursor	3.4.11.0	38600	338.596	2	1	8	1	0	3	1	3	0	1	1	1	0	0	0	0	0	0	0	1	1	1	1	1	0	0	0	0	0	0	3.68e-05	2.49e-05	0.000102767	2.18e-05	7.82e-06	4.2e-05	2.04e-05	3.78e-05	5.77e-06	1.7e-05	1.67e-05	2.14e-05	7.3e-06	7.41e-06
D7SVZ3	VIT_07s0031g00840	Putative uncharacterized protein		79200	694.737	2	0	3	3	1	0	0	3	3	1	2	1	0	0	2	1	0	0	1	3	3	0	0	2	2	3	5	0	1	0	1.79e-05	4.04e-06	2.06e-05	2.48e-05	1.14e-05	2.93e-06	3.31e-06	1.84e-05	1.97e-05	8.3e-06	1.36e-05	1.04e-05	3.56e-06	3.61e-06
D7SVZ9	VIT_07s0031g00920	Inositol-3-phosphate synthase	5.5.1.4	56300	493.86	4	0	0	1	0	0	0	1	1	0	0	0	0	0	0	0	0	0	4	0	2	2	2	3	0	3	2	1	2	3	4.54e-05	5.68e-06	4.14e-06	1.5e-05	5.36e-06	4.12e-06	4.65e-06	1.11e-05	1.19e-05	3.89e-06	3.82e-06	4.89e-06	5.01e-06	5.08e-06
D7SW18	VIT_07s0031g01150	Peptidyl-prolyl cis-trans isomerase	5.2.1.8	21600	189.474	3	1	3	2	1	1	2	2	3	1	1	0	0	1	0	1	0	1	0	0	0	1	1	0	0	1	3	0	2	2	9.19e-05	4.44e-05	7.56e-05	6.5e-05	4.19e-05	3.22e-05	6.06e-05	4.82e-05	7.22e-05	3.04e-05	2.98e-05	1.28e-05	1.3e-05	3.97e-05
D7SW22	VIT_07s0031g01190	Putative uncharacterized protein		72600	636.842	44	33	40	43	28	51	16	20	21	25	22	22	17	15	19	26	21	22	29	16	27	41	25	29	21	34	31	18	19	17	0.00034782	0.000295349	0.00026034	0.000336661	0.000236962	0.000328752	0.000119045	0.000117591	0.000131964	0.000153896	0.000133177	0.000170763	0.000135866	0.000122077
D7SW34	VIT_07s0031g01330	Alanine:glyoxylate aminotransferase 2	2.6.1.44	51300	450	36	39	49	55	31	58	56	55	59	43	49	34	27	25	33	41	28	36	51	34	50	53	57	47	38	43	53	47	48	45	0.000403744	0.000492842	0.000450309	0.000607878	0.000370649	0.000528489	0.000576892	0.000450541	0.000516837	0.000371532	0.00041464	0.000370553	0.000302151	0.000284224
D7SW49	VIT_07s0031g01480	ATP/GTP binding protein		39400	345.614	5	2	7	4	3	7	6	2	4	2	5	3	5	1	3	0	0	2	2	1	4	2	5	2	3	5	7	0	3	4	7.92e-05	4.06e-05	8.88e-05	6.42e-05	5.36e-05	8.82e-05	8.64e-05	2.64e-05	5.09e-05	2.78e-05	6e-05	4.89e-05	7.87e-05	2.18e-05
D7SW54	VIT_07s0031g01540	4-alpha-glucanotransferase	2.4.1.25	66300	581.579	8	5	9	4	6	9	2	8	5	5	3	3	2	4	3	1	0	3	6	4	6	14	3	0	2	3	2	1	2	1	7.28e-05	5.31e-05	6.69e-05	3.81e-05	5.92e-05	6.64e-05	1.98e-05	5.34e-05	3.7e-05	3.63e-05	2.27e-05	2.91e-05	2.13e-05	3.88e-05
D7SW56	VIT_07s0031g01560	Putative uncharacterized protein		35500	311.404	1	1	0	2	0	3	0	3	3	0	0	3	0	0	0	0	0	1	1	2	2	2	6	1	2	5	11	2	0	7	2.4e-05	2.7e-05	6.57e-06	3.96e-05	8.5e-06	4.57e-05	7.38e-06	4.11e-05	4.39e-05	6.17e-06	6.05e-06	5.43e-05	7.94e-06	8.05e-06
D7SW64	VIT_07s0031g01630	Putative uncharacterized protein		11200	98.2456	5	3	5	6	6	8	1	5	1	5	0	2	1	2	1	0	1	3	1	0	0	1	3	1	0	4	4	0	1	2	0.000278661	0.000200022	0.000229175	0.000326089	0.00035032	0.000351721	7.02e-05	0.000204505	5.97e-05	0.000215164	1.92e-05	0.00012299	7.55e-05	0.000127632
D7SW76	VIT_07s0031g01740	ATP synthase 24 kDa subunit		27700	242.982	84	64	104	92	95	95	77	80	77	91	107	72	71	61	67	72	87	61	99	83	85	81	82	78	77	86	83	49	79	70	0.00173104	0.00149042	0.00176059	0.0018763	0.0020811	0.00159779	0.0014655	0.00121025	0.00124674	0.00144732	0.00166768	0.00144214	0.00145491	0.0012695
D7SWC3	VIT_07s0031g02220	Putative uncharacterized protein		18300	160.526	3	2	6	2	6	3	2	10	9	8	4	4	3	1	4	4	3	7	4	3	6	4	3	2	1	4	4	3	8	3	0.00010853	8.74e-05	0.000165762	7.68e-05	0.000214404	8.86e-05	7.16e-05	0.000238944	0.000231327	0.000203513	0.000105668	0.000135491	0.000107802	4.69e-05
D7SWD3	VIT_07s0031g02310	Leucine-rich repeat-containing protein 40	3.1.3.16	61900	542.982	2	2	2	1	0	0	0	1	0	2	0	1	0	0	0	0	0	0	1	0	0	1	0	0	2	2	6	0	3	2	2.29e-05	2.59e-05	1.88e-05	1.36e-05	4.88e-06	3.74e-06	4.23e-06	1.01e-05	3.6e-06	1.77e-05	3.47e-06	1.34e-05	4.55e-06	4.62e-06
D7SWF1	VIT_07s0031g02480	Beta-galactosidase	3.2.1.23	94900	832.456	3	6	10	6	6	14	3	9	4	9	3	6	8	8	6	8	7	7	5	4	6	7	3	5	0	4	8	4	7	7	2.09e-05	4.38e-05	5.16e-05	3.85e-05	4.13e-05	7.08e-05	1.93e-05	4.17e-05	2.11e-05	4.39e-05	1.58e-05	3.77e-05	5.05e-05	5.12e-05
D7SWG5	VIT_07s0031g02630	Aldehyde dehydrogenase	1.2.1.5; 1.2.1.3; 1.2.1.4	60300	528.947	13	15	27	17	12	38	16	19	17	17	18	13	16	16	14	17	15	18	46	16	35	41	29	39	5	12	10	16	7	11	0.000127042	0.000164529	0.000212833	0.000163065	0.00012513	0.000295897	0.000143328	0.000134671	0.000129323	0.000127159	0.000131837	0.000123357	0.000154232	0.000156461
D7SWL6	VIT_07s0031g03190	VHS and GAT domain protein		44100	386.842	6	3	3	1	3	1	0	0	1	0	0	0	3	0	0	2	0	2	0	3	4	2	2	0	3	5	5	0	0	2	8.36e-05	5.08e-05	3.7e-05	1.91e-05	4.79e-05	1.58e-05	5.94e-06	4.72e-06	1.52e-05	4.97e-06	4.87e-06	6.25e-06	4.47e-05	6.48e-06
D7SWL7	VIT_07s0031g03200	ferrochelatase II	4.99.1.1	58500	513.158	1	2	1	2	1	4	6	2	2	1	1	3	2	2	1	1	1	3	3	0	3	1	0	2	0	1	2	0	2	2	1.46e-05	2.74e-05	1.2e-05	2.4e-05	1.55e-05	3.56e-05	5.82e-05	1.78e-05	1.9e-05	1.12e-05	1.1e-05	3.3e-05	2.41e-05	2.44e-05
D7SWY6	VIT_19s0027g00500	GTP-binding protein YchF		40200	352.632	7	1	6	1	1	3	2	3	3	2	1	0	3	1	2	4	2	3	3	2	4	3	4	1	2	6	1	2	1	3	0.000105868	2.39e-05	7.55e-05	2.1e-05	2.25e-05	4.03e-05	3.26e-05	3.63e-05	3.88e-05	2.72e-05	1.6e-05	6.85e-06	4.91e-05	2.13e-05
D7SXJ4	VIT_14s0108g01560	Alpha-1,4 glucan phosphorylase, L isozyme, chloroplast precursor	2.4.1.1	111300	976.316	0	3	0	0	0	0	0	1	0	0	0	0	2	2	3	1	2	1	0	0	0	0	0	0	1	0	0	0	0	2	2.55e-06	2.01e-05	2.1e-06	2.52e-06	2.71e-06	2.08e-06	2.35e-06	5.61e-06	2e-06	1.97e-06	1.93e-06	2.48e-06	1.27e-05	1.28e-05
D7SXR1	VIT_03s0091g00740	Vacuolar sorting receptor 3		69400	608.772	1	3	3	6	1	5	1	3	0	1	0	3	0	0	2	2	1	0	0	1	1	2	0	2	0	2	2	1	1	3	1.23e-05	3.23e-05	2.35e-05	5.26e-05	1.3e-05	3.67e-05	1.13e-05	2.1e-05	3.21e-06	9.47e-06	3.1e-06	2.78e-05	4.06e-06	4.12e-06
D7SXR5	VIT_03s0091g00700	ATP-dependent Clp protease proteolytic subunit (ClpR1) (nClpP5)	3.4.21.0	42400	371.93	2	0	6	2	2	3	8	7	6	2	6	1	0	0	0	7	3	3	4	3	4	4	3	3	5	3	4	3	2	10	3.35e-05	7.55e-06	7.15e-05	3.31e-05	3.56e-05	3.83e-05	0.000105007	7.37e-05	6.83e-05	2.58e-05	6.59e-05	1.95e-05	6.65e-06	6.74e-06
D7SXS3	VIT_03s0091g00610	Sulfhydryl oxidase Erv1/Alr	1.8.3.2	22300	195.614	0	1	0	1	0	0	2	3	2	1	0	2	0	0	0	2	1	1	0	2	0	1	3	1	0	0	2	0	0	0	1.27e-05	4.31e-05	1.05e-05	3.78e-05	1.35e-05	1.04e-05	5.87e-05	6.54e-05	5e-05	2.95e-05	9.63e-06	6.18e-05	1.26e-05	1.28e-05
D7SXW6	VIT_03s0091g00160	NtPRp27 secretory protein		25400	222.807	13	14	19	16	13	20	53	71	60	67	67	55	24	21	28	29	32	25	36	23	22	20	22	20	26	8	11	17	33	16	0.0003016	0.000365394	0.000358281	0.000364998	0.000320826	0.00037404	0.00110327	0.00117228	0.00106139	0.00116438	0.00114197	0.00120395	0.000543677	0.000483997
D7SY09	VIT_08s0105g00300	Phospholipase C	3.1.4.11	62700	550	14	12	27	14	15	17	21	22	24	21	23	22	9	15	9	13	12	12	26	24	30	25	24	22	22	17	28	20	26	29	0.000131229	0.000127606	0.000204686	0.00012994	0.000149222	0.00012935	0.000179612	0.000149442	0.000174122	0.000150243	0.000161058	0.000197726	8.54e-05	0.000141352
D7SY25	VIT_08s0105g00490	Glutaredoxin-related protein;		32500	285.088	4	4	9	5	8	6	3	5	7	3	7	5	9	2	6	6	4	4	6	6	11	4	7	7	5	9	8	3	2	11	7.86e-05	8.86e-05	0.000136415	9.51e-05	0.000157872	9.27e-05	5.64e-05	7.05e-05	0.000102833	4.72e-05	9.92e-05	9.32e-05	0.000164759	4.4e-05
D7SY28	VIT_08s0105g00550	Electron transport SCO1/SenC		33700	295.614	4	1	4	3	2	5	0	5	1	3	2	0	3	0	1	1	0	2	3	0	1	3	2	0	2	2	5	0	0	3	7.58e-05	2.85e-05	6.23e-05	5.84e-05	4.48e-05	7.56e-05	7.77e-06	6.8e-05	1.98e-05	4.55e-05	3.19e-05	8.18e-06	5.85e-05	8.48e-06
D7SY30	VIT_08s0105g00590	Chlorophyll synthetase	2.5.1.62	39900	350	4	0	2	2	2	1	2	3	4	1	0	2	0	1	1	3	1	0	2	0	0	3	4	0	2	0	1	2	2	1	6.4e-05	8.02e-06	2.92e-05	3.52e-05	3.78e-05	1.74e-05	3.28e-05	3.65e-05	5.03e-05	1.65e-05	5.38e-06	3.45e-05	7.06e-06	2.15e-05
D7SY37	VIT_05s0077g01100	Ubiquitin-conjugating enzyme E2 J1	6.3.2.19	33100	290.351	11	3	6	5	5	3	6	11	10	12	10	8	6	4	6	6	6	6	3	4	7	10	9	1	8	5	11	5	3	8	0.000197152	6.77e-05	9.16e-05	9.34e-05	0.000100301	4.9e-05	0.000102861	0.000144687	0.000141356	0.000165465	0.000136315	0.000141494	0.000110686	7.77e-05
D7SY46	VIT_05s0077g01210	Dihydrolipoyl dehydrogenase	1.8.1.4	60400	529.825	10	15	17	10	3	12	14	23	20	17	19	9	16	9	15	22	13	14	26	16	18	19	31	13	16	15	15	15	13	21	9.86e-05	0.000164256	0.000135215	9.77e-05	3.5e-05	9.59e-05	0.000125746	0.000162028	0.000151242	0.000126948	0.000138733	8.67e-05	0.000153977	8.99e-05
D7SY60	VIT_05s0077g01350	Mov34 STAM-binding protein		58800	515.789	5	5	10	1	8	8	4	2	3	2	3	0	0	0	1	1	0	0	1	1	2	1	3	1	1	5	5	3	3	6	5.31e-05	5.99e-05	8.33e-05	1.43e-05	8.73e-05	6.7e-05	4.01e-05	1.77e-05	2.65e-05	1.86e-05	2.56e-05	4.69e-06	4.79e-06	4.86e-06
D7SY66	VIT_05s0077g01430	Importin alpha		58100	509.649	78	66	108	66	61	119	47	81	78	68	71	63	58	37	48	64	52	50	83	50	74	85	75	58	51	63	89	40	61	72	0.000766698	0.000732611	0.000871518	0.000643111	0.000638953	0.000953211	0.000428234	0.000584171	0.000602071	0.000516582	0.000528827	0.000602207	0.000567529	0.000369057
D7SY74	VIT_05s0077g01530	Pathogenesis protein 10 [Vitis vinifera]		17200	150.877	28	0	27	0	0	47	93	133	132	126	148	78	70	71	84	86	106	90	57	41	38	66	53	41	56	41	46	0	61	0	0.000940259	1.86e-05	0.000746151	1.63e-05	1.75e-05	0.00127986	0.00284739	0.0032323	0.00343275	0.00322245	0.00371006	0.00251472	0.0023103	0.00237693
D7SY75	VIT_05s0077g01550	Pathogenesis protein 10.3 [Vitis quinquangularis]		17400	152.632	0	0	0	0	0	0	0	110	0	103	121	69	69	64	83	0	100	79	0	0	0	60	0	0	0	36	0	0	55	0	1.63e-05	1.84e-05	1.34e-05	1.61e-05	1.73e-05	1.33e-05	1.51e-05	0.00264467	1.28e-05	0.00260625	0.00300061	0.00220082	0.00225136	0.00211957
D7SY76	VIT_05s0077g01560	Pathogenesis protein 10.3 [Vitis quinquangularis]		17400	152.632	6	10	10	9	0	17	56	64	66	70	78	40	32	44	43	34	57	35	0	20	15	26	0	18	18	0	0	26	30	0	0.00021198	0.000386249	0.000281619	0.000306772	1.73e-05	0.000466108	0.00170084	0.00154372	0.00170305	0.00177527	0.00193867	0.00128249	0.00105279	0.00146234
D7SY80	VIT_05s0077g01620	Putative uncharacterized protein		9500	83.3333	1	0	0	0	1	1	0	0	0	0	1	0	1	0	0	0	0	0	0	0	0	0	0	0	4	1	4	5	4	6	8.96e-05	3.37e-05	2.46e-05	2.96e-05	9.53e-05	7.32e-05	2.76e-05	2.19e-05	2.35e-05	2.31e-05	6.79e-05	2.9e-05	8.9e-05	3.01e-05
D7SY82	VIT_05s0077g01650	Major allergen Pru ar 1		17300	151.754	0	0	0	0	0	0	0	0	0	0	0	0	0	0	0	1	0	0	0	0	0	0	0	0	12	16	28	49	67	41	1.64e-05	1.85e-05	1.35e-05	1.62e-05	1.74e-05	1.34e-05	1.51e-05	1.2e-05	1.29e-05	1.27e-05	1.24e-05	1.59e-05	1.63e-05	1.65e-05
D7SY83	VIT_05s0077g01660	Major allergen protein homolog		17600	154.386	2	3	0	0	1	0	1	0	0	2	4	4	1	0	3	2	1	3	0	2	0	1	1	1	2	2	1	3	3	0	8.06e-05	0.000127287	1.33e-05	1.6e-05	5.14e-05	1.32e-05	4.46e-05	1.18e-05	1.27e-05	6.22e-05	0.000109871	0.00014088	4.8e-05	1.62e-05
D7SYA4	VIT_05s0077g01870	Tetratricopeptide repeat (TPR)-containing		47500	416.667	3	5	10	5	4	7	0	14	4	12	10	5	7	4	4	2	6	4	4	2	3	0	0	5	7	10	3	1	4	6	4.18e-05	7.41e-05	0.000103162	6.51e-05	5.72e-05	7.32e-05	5.51e-06	0.000127126	4.22e-05	0.000115303	9.5e-05	6.38e-05	8.9e-05	5.42e-05
D7SYB8	VIT_05s0077g02040	fumarylacetoacetate hydrolase	4.1.1.68	24300	213.158	17	12	10	6	8	6	11	15	16	15	17	14	12	9	9	16	11	12	8	8	11	6	13	9	11	17	15	7	9	14	0.00040866	0.000329254	0.000201653	0.000150296	0.000211146	0.000123967	0.000247888	0.000265634	0.000302574	0.00027948	0.000309468	0.000328783	0.000289943	0.00022354
D7SYC1	VIT_05s0077g02080	Branched chain alpha-keto acid dehydrogenase E2 subunit (din3)	2.3.1.168	50800	445.614	8	8	12	6	6	5	18	18	20	14	17	10	9	6	6	17	10	7	15	8	12	11	21	13	8	10	7	10	11	15	9.49e-05	0.000107098	0.000114834	7.19e-05	7.72e-05	5.02e-05	0.000190753	0.000151658	0.000179823	0.000125063	0.000148033	0.000113887	0.000105407	7.32e-05
D7SYD9	VIT_05s0077g02290	Ribosomal protein L22-2 (RPL22B) 60S		14100	123.684	4	0	5	3	0	7	11	0	6	6	10	5	6	5	8	0	9	5	4	2	0	5	2	2	9	0	3	7	10	0	0.000181102	2.27e-05	0.00018204	0.000139473	2.14e-05	0.000246513	0.000427211	1.48e-05	0.000205423	0.000201985	0.000320003	0.000214927	0.000259838	0.00022304
D7SYF3	VIT_05s0077g00170	Heat stable protein 1 HS1		12400	108.772	28	21	28	24	27	28	12	21	22	20	18	17	12	12	9	14	14	11	14	0	25	30	22	26	11	22	24	9	11	21	0.00130423	0.0011098	0.00107262	0.00111016	0.00133869	0.00106517	0.000528022	0.000722063	0.000808566	0.000724364	0.000641111	0.000777615	0.000568194	0.000576403
D7SYG9	VIT_05s0077g00450	Ribosomal protein S1 30S		44700	392.105	8	4	13	5	7	9	8	8	13	10	5	8	5	0	3	2	3	3	12	5	5	13	14	9	4	12	15	6	5	12	0.000107905	6.44e-05	0.000140945	6.91e-05	0.00010128	9.85e-05	9.96e-05	7.92e-05	0.00013458	0.000102922	5.29e-05	0.000104775	6.94e-05	6.4e-06
D7SYK8	VIT_05s0077g00950	ATP citrate lyase a-subunit	2.3.3.8; 6.2.1.5	65900	578.07	14	22	16	18	15	14	27	40	51	31	45	42	38	53	53	28	47	49	27	18	24	13	20	9	20	14	16	15	21	34	0.000124857	0.000218537	0.000116848	0.000157735	0.000141976	0.000101972	0.00021858	0.000255934	0.000348238	0.000209435	0.000296694	0.000355346	0.000329294	0.000464202
D7SYR7	VIT_00s0225g00130	Alanine transaminase.		53200	466.667	4	4	8	0	0	5	3	2	4	2	3	5	6	5	6	5	3	7	9	5	8	4	3	6	2	2	0	6	4	8	4.8e-05	5.41e-05	7.46e-05	5.28e-06	5.67e-06	4.79e-05	3.45e-05	1.96e-05	3.77e-05	2.06e-05	2.83e-05	5.7e-05	6.89e-05	5.91e-05
D7SYS5	VIT_00s0225g00230	Alliin lyase precursor	2.6.1.2; 2.6.1.58; 2.6.1.28; 2.6.1.6; 2.6.1.27; 2.6.1.1; 2.6.1.5; 2.6.1.57; 2.6.1.9; 2.6.1.50	46000	403.509	7	5	12	10	3	8	0	6	9	9	9	2	1	1	0	5	2	2	0	0	2	1	0	1	2	2	8	10	14	9	9.25e-05	7.65e-05	0.000126816	0.000128254	4.59e-05	8.56e-05	5.69e-06	5.88e-05	9.2e-05	9.05e-05	8.87e-05	2.99e-05	1.84e-05	1.86e-05
D7SYX3	VIT_00s0250g00020	Protein tyrosine phosphatase		42700	374.561	1	0	0	4	1	0	3	5	3	2	2	2	2	0	0	1	0	3	0	4	6	4	4	1	0	2	1	0	2	0	1.99e-05	7.49e-06	5.46e-06	5.92e-05	2.12e-05	5.43e-06	4.29e-05	5.36e-05	3.65e-05	2.57e-05	2.52e-05	3.23e-05	3.3e-05	6.7e-06
D7SZ16	VIT_00s0524g00030	Armadillo/beta-catenin repeat protein / U-box domain-containing protein		50500	442.982	1	1	4	1	2	2	1	0	1	0	0	0	0	0	0	0	0	0	0	0	0	0	0	0	0	1	0	0	0	0	1.69e-05	1.9e-05	4.16e-05	1.67e-05	2.99e-05	2.29e-05	1.56e-05	4.12e-06	1.32e-05	4.34e-06	4.25e-06	5.46e-06	5.58e-06	5.66e-06
D7SZD2	VIT_05s0049g00470	Electron transfer flavoprotein beta-subunit		27200	238.596	2	6	5	4	2	6	7	6	11	6	4	2	7	5	5	9	6	8	2	3	1	6	0	4	6	2	3	4	7	8	5.22e-05	0.000152958	9.44e-05	9.3e-05	5.55e-05	0.00011075	0.000144429	9.95e-05	0.000188401	0.000104705	7.11e-05	5.06e-05	0.000155418	0.00011562
D7SZI2	VIT_05s0049g01230	Splicing factor 3B subunit 5		10100	88.5965	2	1	0	0	0	0	1	1	1	2	0	0	2	1	0	2	2	2	0	2	1	1	3	1	0	1	1	0	0	2	0.000140459	9.51e-05	2.31e-05	2.78e-05	2.99e-05	2.29e-05	7.78e-05	6.18e-05	6.62e-05	0.000108453	2.13e-05	2.73e-05	0.000139517	8.49e-05
D7SZJ5	VIT_05s0049g01360	HrBP1-1 PAP/fibrillin family		31500	276.316	14	14	17	10	10	19	15	24	21	12	20	16	5	7	12	10	6	7	10	14	12	11	17	13	15	14	14	19	18	16	0.000261209	0.000294636	0.000259269	0.000187292	0.00020121	0.000286894	0.000257742	0.000323902	0.000304146	0.00017387	0.000279658	0.000288617	9.84e-05	0.000136141
D7SZP6	VIT_05s0049g01980	3-isopropylmalate dehydratase large subunit 2	4.2.1.33; 5.4.4.0; 4.2.1.3	55500	486.842	13	7	5	12	5	8	13	6	12	7	7	9	7	12	8	13	7	0	11	7	10	8	9	9	9	12	8	8	8	12	0.000138029	8.65e-05	4.62e-05	0.000126549	5.98e-05	7.1e-05	0.00012741	4.88e-05	0.000100362	5.92e-05	5.81e-05	9.43e-05	7.62e-05	0.000128782
D7SZW5	VIT_12s0034g01980	Globulin-like protein		10600	92.9825	1	0	3	0	2	6	6	4	7	10	15	1	2	4	2	4	5	5	4	0	0	1	4	1	1	1	0	1	1	3	8.03e-05	3.02e-05	0.000154094	2.65e-05	0.000142365	0.000284187	0.000321196	0.000176793	0.00031529	0.000434018	0.000628361	7.8e-05	0.000132936	0.000242742
D7SZX9	VIT_12s0034g01870	Cupin		38500	337.719	26	61	60	33	21	102	132	173	178	130	178	111	71	118	78	74	114	90	47	28	31	53	48	33	17	9	12	26	20	28	0.000390585	0.00102245	0.00073336	0.000488905	0.000337092	0.00123384	0.00180268	0.00187671	0.00206601	0.00148516	0.00199233	0.00159574	0.00104678	0.00175993
D7T037	VIT_12s0034g01140	Plastocyanin domain-containing protein		12800	112.281	20	21	34	22	16	29	14	17	21	24	33	9	32	20	22	28	27	22	37	18	15	26	19	24	15	9	16	33	31	20	0.000908814	0.00107512	0.00125786	0.000987673	0.000778116	0.00106809	0.000593364	0.000569359	0.000748485	0.00083865	0.00112465	0.000408942	0.00143114	0.000915761
D7T043	VIT_12s0034g01080	3-isopropylmalate dehydrogenase 2, chloroplast precursor	1.1.1.85	55200	484.211	8	7	9	6	8	10	6	15	9	12	9	6	11	6	8	10	7	8	10	7	16	8	10	8	6	17	15	5	9	3	8.74e-05	8.7e-05	8.03e-05	6.62e-05	9.3e-05	8.82e-05	6.17e-05	0.000116937	7.67e-05	9.92e-05	7.4e-05	6.49e-05	0.000117427	6.73e-05
D7T0B0	VIT_19s0177g00150	Putative uncharacterized protein		34300	300.877	2	0	4	2	2	2	1	0	1	0	1	2	0	0	1	3	1	1	0	0	1	0	0	0	1	0	1	1	2	0	4.14e-05	9.33e-06	6.12e-05	4.1e-05	4.4e-05	3.38e-05	2.29e-05	6.07e-06	1.95e-05	6.39e-06	1.88e-05	4.02e-05	8.22e-06	8.34e-06
D7T0B5	VIT_19s0177g00220	Electron transfer flavoprotein alpha subunit		38000	333.333	10	8	10	11	8	12	14	15	11	12	17	9	12	6	10	12	9	8	11	7	15	16	13	13	6	8	11	10	9	12	0.000156797	0.000143174	0.000128952	0.000170042	0.000135022	0.000152449	0.00019987	0.000169866	0.000134855	0.000144129	0.000197896	0.000137749	0.000185411	9.78e-05
D7T0J3	VIT_04s0069g00800	Splicing factor		20600	180.702	2	1	4	1	1	0	0	0	1	0	0	0	0	0	0	0	0	1	0	0	1	0	0	0	0	0	0	0	0	0	6.89e-05	4.66e-05	0.000101945	4.09e-05	4.4e-05	1.12e-05	1.27e-05	1.01e-05	3.24e-05	1.06e-05	1.04e-05	1.34e-05	1.37e-05	1.39e-05
D7T0M7	VIT_11s0065g00320	Proteasome 20S beta subunit A (PBA1) (PRCD)	3.4.25.0	25000	219.298	30	31	34	38	34	40	42	52	51	44	52	38	36	33	39	38	44	41	42	33	42	48	36	37	33	45	46	47	47	52	0.000692294	0.000806489	0.000644023	0.00086529	0.000833008	0.000750779	0.000890455	0.000874536	0.000917955	0.00077991	0.000902407	0.000848534	0.000822927	0.000766202
D7T0N7	VIT_11s0065g00450	Adhesion regulating molecule 1 Adrm1 protein		35600	312.281	7	8	6	4	2	5	10	3	7	4	8	9	6	4	8	6	4	9	7	6	14	11	5	7	9	13	7	7	7	11	0.000119548	0.000152826	8.52e-05	7.1e-05	4.24e-05	7.16e-05	0.000154491	4.09e-05	9.39e-05	5.54e-05	0.000102601	0.000147035	0.000102913	7.23e-05
D7T0T9	VIT_19s0085g00720	3-deoxy-8-phosphooctulonate synthase.	2.5.1.55	31900	279.825	8	1	5	5	5	7	9	11	7	9	7	5	5	4	4	3	1	3	1	1	2	1	0	0	6	5	4	4	6	9	0.000151203	3.01e-05	8.05e-05	9.69e-05	0.000104074	0.00010896	0.00015599	0.000150129	0.000104767	0.000130484	0.000101031	9.5e-05	9.72e-05	8.07e-05
D7T0U8	VIT_19s0085g00600	Glyceraldehyde-3-phosphate dehydrogenase, cytosolic	1.2.1.12	45500	399.123	2	0	0	0	0	0	4	0	8	0	8	3	12	10	11	10	11	0	0	0	0	0	0	0	0	0	2	0	0	0	3.12e-05	7.03e-06	5.13e-06	6.17e-06	6.63e-06	5.09e-06	5.18e-05	4.58e-06	8.32e-05	4.81e-06	8.03e-05	4.24e-05	0.000154849	0.000131952
D7T0Y4	VIT_19s0085g00040	Related to Ubiquitin 1 (RUB1)		17200	150.877	60	61	71	65	77	87	63	0	49	0	0	65	33	32	0	33	49	0	30	60	37	0	41	39	50	56	98	40	41	0	0.00199599	0.00228862	0.00193999	0.0021397	0.00271984	0.00235764	0.00193379	1.21e-05	0.00128242	1.27e-05	1.25e-05	0.00209827	0.0010978	0.00108042
D7T0Z4	VIT_19s0085g01180	HUA1 (enhancer of AG-4 1)		57700	506.14	6	5	3	3	6	2	8	8	6	5	6	2	2	2	3	2	1	0	11	6	8	8	4	5	6	8	5	2	8	8	6.39e-05	6.1e-05	2.83e-05	3.41e-05	6.8e-05	2.01e-05	7.72e-05	6.13e-05	5.02e-05	4.18e-05	4.84e-05	2.39e-05	2.44e-05	2.48e-05
D7T102	VIT_19s0085g01100	ECT8 (evolutionarily conserved C-terminal region 8)		65000	570.175	8	3	8	4	6	7	7	9	8	11	8	7	4	4	2	4	5	6	8	4	11	7	3	2	11	10	10	4	6	7	7.42e-05	3.45e-05	6.1e-05	3.89e-05	6.04e-05	5.35e-05	6.04e-05	6.09e-05	5.83e-05	7.75e-05	5.62e-05	6.36e-05	3.9e-05	3.96e-05
D7T110	VIT_19s0085g00990	Putative uncharacterized protein		14800	129.825	3	2	3	1	1	6	1	1	4	2	2	1	1	0	1	4	1	1	1	0	2	2	2	1	0	2	1	3	4	4	0.000134195	0.00010812	0.000110364	5.69e-05	6.12e-05	0.00020354	5.31e-05	4.22e-05	0.000135489	7.4e-05	7.26e-05	5.58e-05	5.71e-05	1.93e-05
D7T141	VIT_06s0009g03660	Protein kinase		18100	158.772	1	3	5	0	0	0	4	4	5	4	3	4	0	3	0	1	0	2	3	6	4	4	5	5	4	4	4	3	0	2	4.7e-05	0.000123771	0.00014181	1.55e-05	1.67e-05	1.28e-05	0.000130226	0.000103536	0.000135406	0.000108933	8.31e-05	0.000136988	1.56e-05	0.000110568
D7T187	VIT_06s0009g02790	Dihydropyrimidinase	3.5.2.2	58000	508.772	1	5	2	3	2	3	2	15	3	6	8	3	15	13	18	3	10	9	8	5	4	2	3	1	8	2	1	1	6	11	1.47e-05	6.07e-05	2.01e-05	3.39e-05	2.6e-05	2.8e-05	2.26e-05	0.000111292	2.69e-05	4.91e-05	6.3e-05	3.32e-05	0.00015063	0.00013309
D7T1A7	VIT_06s0009g02550	Chaperonin		10600	92.9825	22	18	22	22	23	31	17	27	22	33	16	16	16	22	14	17	15	20	20	13	19	24	28	11	14	19	25	7	14	16	0.0012045	0.0011171	0.000990602	0.00119266	0.00133823	0.00137722	0.00086476	0.0010804	0.000945869	0.00138473	0.0006689	0.000857682	0.000877378	0.00121371
D7T1A8	VIT_06s0009g02540	Putative uncharacterized protein		13700	120.175	4	1	8	6	5	5	4	4	2	5	3	5	4	4	2	3	3	2	4	1	3	3	3	2	3	1	5	1	2	3	0.00018639	7.01e-05	0.000289548	0.000266584	0.000242333	0.000186054	0.00017205	0.000136789	8.13e-05	0.0001759	0.000109782	0.000221203	0.00018514	0.000187815
D7T1B2	VIT_06s0009g02500	Plastocyanin domain-containing protein		25100	220.175	0	1	3	2	0	4	1	4	2	2	4	2	1	1	1	0	1	1	1	0	0	0	0	0	1	3	0	0	3	1	1.13e-05	3.83e-05	6.51e-05	5.6e-05	1.2e-05	8.31e-05	3.13e-05	7.47e-05	4.44e-05	4.36e-05	7.7e-05	5.49e-05	3.37e-05	3.42e-05
D7T1C6	VIT_06s0009g02320	4-diphosphocytidyl-2-C-methyl-D-erythritol kinase, chloroplast precursor	2.7.1.148	43400	380.702	4	5	1	3	1	0	3	3	3	3	3	1	0	1	1	0	2	2	4	2	1	4	5	2	2	0	1	2	3	2	5.88e-05	8.11e-05	1.61e-05	4.53e-05	2.09e-05	5.34e-06	4.22e-05	3.36e-05	3.59e-05	3.53e-05	3.47e-05	1.9e-05	6.49e-06	1.98e-05
D7T1C8	VIT_06s0009g02300	Cysteine desulfurase	2.6.1.0; 2.8.1.7; 4.4.1.16	50300	441.228	10	3	9	5	7	5	5	4	4	4	6	5	3	6	6	7	3	5	12	9	7	8	11	4	4	6	5	8	5	4	0.000118455	4.45e-05	8.81e-05	6.14e-05	9e-05	5.07e-05	5.73e-05	3.73e-05	3.99e-05	3.92e-05	5.55e-05	6.02e-05	3.92e-05	7.39e-05
D7T1F1	VIT_06s0009g01930	5'-AMP-activated protein kinase beta-2 subunit		31600	277.193	0	0	3	3	2	2	0	3	2	2	3	2	0	0	0	2	1	0	0	0	1	3	1	0	2	0	4	1	1	4	8.98e-06	1.01e-05	5.17e-05	6.22e-05	4.78e-05	3.67e-05	8.29e-06	4.61e-05	3.53e-05	3.47e-05	4.76e-05	4.36e-05	8.92e-06	9.05e-06
D7T1H1	VIT_06s0009g01710	NADH-cytochrome b5 reductase	1.6.2.2	31000	271.93	2	4	3	1	3	4	0	3	4	2	3	0	3	0	3	0	0	1	3	2	3	2	1	6	0	0	0	0	0	0	4.58e-05	9.29e-05	5.27e-05	2.72e-05	6.82e-05	6.73e-05	8.45e-06	4.7e-05	6.47e-05	3.53e-05	4.85e-05	8.89e-06	6.36e-05	9.22e-06
D7T1I0	VIT_06s0009g01570	C2H2 zinc-finger protein SERRATE (SE)		83300	730.702	3	0	2	2	0	7	1	0	2	0	2	0	1	0	1	2	1	0	4	6	4	3	1	2	2	4	2	0	0	2	2.38e-05	3.84e-06	1.4e-05	1.69e-05	3.62e-06	4.17e-05	9.43e-06	2.5e-06	1.34e-05	2.63e-06	1.29e-05	3.31e-06	1.01e-05	3.43e-06
D7T1L2	VIT_06s0009g01080	5-methyltetrahydropteroyltriglutamate--homocysteine S-methyltransferase		89300	783.333	7	19	0	0	0	0	11	0	0	0	20	9	16	21	19	0	26	18	0	0	0	0	0	0	13	0	0	0	0	17	4.77e-05	0.000139769	2.61e-06	3.15e-06	3.38e-06	2.59e-06	6.75e-05	2.33e-06	2.5e-06	2.45e-06	9.86e-05	5.86e-05	0.000104146	0.000137666
D7T1M5	VIT_06s0009g00900	Putative uncharacterized protein		31300	274.561	5	2	3	4	3	4	6	6	2	5	3	0	0	0	3	0	2	2	1	0	1	3	2	1	3	4	4	0	0	2	9.97e-05	5.11e-05	5.22e-05	8.08e-05	6.75e-05	6.66e-05	0.000108776	8.65e-05	3.56e-05	7.7e-05	4.81e-05	8.8e-06	9e-06	9.13e-06
D7T1R6	VIT_00s0264g00030	Aconitate hydratase, cytoplasmic	4.2.1.3; 1.14.17.4	100400	880.702	38	40	54	39	28	58	57	63	55	61	56	51	48	40	66	63	58	50	57	55	57	59	55	45	56	40	39	48	38	47	0.0002176	0.000258196	0.000253329	0.000221057	0.000171349	0.000270035	0.000299984	0.000263389	0.000246328	0.00026839	0.000241823	0.000282632	0.000272281	0.000230653
D7T1T7	VIT_16s0022g02340	fructokinase-2	2.7.1.15; 2.7.1.4	37300	327.193	0	4	3	2	3	0	0	4	2	0	7	3	6	2	3	6	4	2	0	0	3	3	4	3	3	0	0	4	2	4	7.61e-06	7.72e-05	4.38e-05	3.77e-05	5.66e-05	6.21e-06	7.02e-06	5.02e-05	2.99e-05	5.87e-06	8.64e-05	5.17e-05	9.82e-05	3.83e-05
D7T1T9	VIT_16s0022g02320	Phosphoglucomutase chloroplast precursor	5.4.2.2	66900	586.842	0	0	0	0	0	0	3	1	2	0	2	0	0	1	3	1	1	1	1	2	0	0	0	0	2	0	0	1	4	0	4.24e-06	4.78e-06	3.49e-06	4.2e-06	4.51e-06	3.46e-06	2.74e-05	9.34e-06	1.67e-05	3.27e-06	1.61e-05	4.12e-06	4.21e-06	1.28e-05
D7T1V9	VIT_16s0022g02100	Embryo-specific 3		21100	185.088	3	6	0	0	1	5	4	8	11	2	10	5	0	2	1	0	1	1	0	1	0	0	0	1	1	0	1	7	2	0	9.41e-05	0.000197178	1.11e-05	1.33e-05	4.29e-05	0.000120803	0.00011171	0.000167762	0.000242868	5.19e-05	0.000213841	0.000143624	1.34e-05	6.77e-05
D7T227	VIT_16s0022g01770	Phosphopyruvate hydratase.	4.2.1.11	48100	421.93	352	327	598	454	337	599	308	457	430	410	435	350	576	454	450	595	571	539	584	335	433	632	471	424	389	343	444	354	497	426	0.00415858	0.00435807	0.00580686	0.00530921	0.00423544	0.00577619	0.00335949	0.003961	0.00398825	0.00373932	0.00389069	0.00401505	0.00675558	0.0054029
D7T232	VIT_16s0022g01690	Band 7 family		32100	281.579	15	16	28	17	14	29	21	32	29	29	27	16	9	10	14	13	12	13	9	3	9	13	11	8	10	7	11	14	12	18	0.000274004	0.000329008	0.000414345	0.000306319	0.000272667	0.000425907	0.00035083	0.000421635	0.000409516	0.000402663	0.000368138	0.000283222	0.000166812	0.000187035
D7T276	VIT_16s0022g00980	Adenylate kinase	2.7.4.14; 2.7.4.10	26700	234.211	15	8	13	13	12	13	10	12	11	13	9	7	5	3	7	18	11	7	11	9	11	14	14	8	7	15	13	10	10	12	0.000329421	0.000203768	0.000235964	0.000284095	0.000282598	0.000234326	0.000205988	0.000194965	0.000191929	0.000221537	0.000152896	0.000154774	0.000116107	7.5e-05
D7T2A7	VIT_05s0094g00100	Peptidylprolyl isomerase	5.2.1.8	24700	216.667	6	4	7	8	7	4	9	12	11	12	5	9	2	4	2	12	5	7	6	2	3	7	9	7	9	6	5	6	5	6	0.00014933	0.000116612	0.000141706	0.000193358	0.000183288	8.44e-05	0.000201461	0.000210752	0.00020747	0.000221737	9.57e-05	0.000211921	5.7e-05	0.000104173
D7T2A9	VIT_05s0094g00120	DNA-directed RNA polymerase II subunit H	2.7.7.6	16200	142.105	5	1	3	3	1	4	1	3	6	5	2	1	1	0	2	4	3	0	4	0	3	3	0	0	1	0	3	1	7	4	0.000192654	5.93e-05	0.000100827	0.000121393	5.59e-05	0.000128734	4.85e-05	9e-05	0.000178794	0.000148755	6.63e-05	5.1e-05	5.22e-05	1.76e-05
D7T2B3	VIT_05s0094g00150	Membrane-associated 30 kDa protein, chloroplast precursor (M30)		28900	253.509	5	4	3	3	4	5	5	5	4	7	5	4	4	2	2	2	3	4	7	2	5	4	2	2	5	5	6	2	3	4	0.000107993	9.97e-05	5.65e-05	6.8e-05	9.4e-05	8.82e-05	9.97e-05	7.93e-05	6.94e-05	0.000113707	8.18e-05	8.58e-05	8.78e-05	4.95e-05
D7T2C8	VIT_05s0094g00350	Chitinase class IV	3.2.1.14	46300	406.14	113	87	139	122	109	119	58	61	66	61	57	48	25	24	18	25	23	22	24	8	14	18	22	16	127	103	121	105	131	121	0.00139106	0.00120964	0.0014061	0.00148661	0.00142759	0.00119615	0.000661817	0.000553162	0.000640022	0.000581994	0.000533667	0.000577177	0.000310433	0.000302568
D7T2E2	VIT_05s0094g00490	Selenoprotein		17100	150	9	9	15	10	11	13	7	7	10	9	6	11	4	5	5	9	4	8	14	6	9	13	14	9	10	15	14	3	7	9	0.000315252	0.000355595	0.000423017	0.000345012	0.000405949	0.000365877	0.000229736	0.000182652	0.00027362	0.000243418	0.000163343	0.000370553	0.000148329	0.00018391
D7T2G3	VIT_05s0094g00750	Stearoyl-CoA 9-desaturase	1.14.19.2	36900	323.684	17	11	19	23	19	23	16	19	20	18	13	17	13	9	10	15	14	17	22	17	16	21	17	10	16	20	26	19	16	15	0.000269118	0.00019948	0.000246621	0.000357835	0.000318991	0.000295147	0.000234218	0.000220073	0.000247561	0.00021967	0.000157214	0.000261312	0.000206213	0.000147209
D7T2G6	VIT_05s0094g00780	Cysteine synthase	2.5.1.47	40600	356.14	20	19	21	20	8	17	23	26	33	22	24	21	17	12	16	23	22	19	22	16	21	26	29	17	19	20	21	18	21	28	0.000286522	0.000307423	0.000247135	0.000283706	0.000126376	0.00019976	0.000303183	0.000271818	0.000367683	0.000242818	0.000259312	0.000291783	0.000242952	0.000176044
D7T2I1	VIT_05s0094g00940	U6 snRNA-associated Sm-like protein LSm6		9800	85.9649	0	0	1	0	1	1	2	2	1	1	4	1	0	0	0	2	1	0	0	0	0	1	1	0	0	1	0	1	0	0	2.9e-05	3.27e-05	7.14e-05	2.87e-05	9.24e-05	7.09e-05	0.000133622	0.000106236	6.82e-05	6.71e-05	0.000197319	8.43e-05	2.88e-05	2.92e-05
D7T2J4	VIT_05s0094g01070	Leucine zipper-EF-hand containing transmembrane protein 1		85800	752.632	6	3	4	4	4	5	4	1	1	3	0	3	5	2	1	2	1	5	1	2	2	0	2	1	4	0	2	2	5	6	4.3e-05	2.61e-05	2.45e-05	2.95e-05	3.17e-05	2.97e-05	2.75e-05	7.28e-06	7.79e-06	1.79e-05	2.5e-06	2.25e-05	3.61e-05	1.67e-05
D7T2L0	VIT_05s0094g01240	Caltractin / centrin	1.3.1.74	18800	164.912	3	2	5	3	1	3	1	0	1	3	1	2	1	2	0	1	1	1	3	1	1	1	2	0	0	2	3	1	0	0	0.000105643	8.51e-05	0.00013653	0.000104605	4.82e-05	8.63e-05	4.18e-05	1.11e-05	3.56e-05	8.16e-05	3.43e-05	7.33e-05	4.5e-05	7.6e-05
D7T2M4	VIT_05s0094g01390	Ion channel OEP37		36700	321.93	5	6	3	9	5	6	2	11	4	3	6	1	4	4	3	10	3	7	4	1	7	7	6	5	1	4	3	11	9	11	8.5e-05	0.000113364	4.45e-05	0.000145445	9.05e-05	8.21e-05	3.57e-05	0.000130494	5.46e-05	4.18e-05	7.61e-05	2.25e-05	6.91e-05	7.01e-05
D7T2M7	VIT_05s0094g01420	Inosine-uridine preferring nucleoside hydrolase	3.2.2.2	34200	300	1	1	5	1	1	1	0	0	0	0	2	6	1	3	0	1	1	2	0	0	2	0	0	0	0	1	2	1	0	2	2.49e-05	2.81e-05	7.51e-05	2.46e-05	2.65e-05	2.03e-05	7.66e-06	6.09e-06	6.51e-06	6.41e-06	3.14e-05	0.000104721	2.47e-05	5.85e-05
D7T2N4	VIT_05s0094g01490	6,7-dimethyl-8-ribityllumazine synthase, chloroplast precursor	2.7.7.27	19200	168.421	5	4	5	4	5	7	4	8	4	5	4	4	3	2	4	9	4	6	4	3	2	2	5	0	3	3	4	4	2	5	0.000162552	0.000150016	0.000133685	0.00013169	0.000172915	0.000181033	0.000122765	0.000184364	0.00010444	0.000125512	0.000100715	0.00012914	0.000102748	7.45e-05
D7T2N7	VIT_05s0094g01520	Late embryogenesis abundant protein		44200	387.719	209	154	257	196	209	269	192	256	211	228	210	189	114	127	143	222	152	143	107	87	127	166	155	121	150	147	178	92	159	146	0.00268963	0.00223735	0.0027188	0.00249793	0.00286109	0.00282575	0.00228124	0.0024167	0.00213227	0.00226511	0.00204651	0.0023623	0.00146013	0.0016494
D7T2W1	VIT_13s0064g01450	Electron carrier/ protein disulfide oxidoreductase		15100	132.456	54	42	49	55	42	57	21	26	27	32	26	24	20	29	28	35	30	42	58	45	46	58	64	51	31	50	46	28	39	40	0.0020481	0.00180152	0.00152986	0.00206517	0.00169896	0.00176477	0.000745804	0.000730848	0.00081154	0.000943042	0.00075414	0.000894	0.000765219	0.00111708
D7T2W3	VIT_13s0064g01430	Pigment defective 322		26900	235.965	4	4	4	5	2	4	5	9	7	10	9	11	4	2	1	7	6	1	7	5	2	4	3	3	4	8	7	4	5	2	9.49e-05	0.000107075	7.81e-05	0.000114882	5.61e-05	7.75e-05	0.000107096	0.000147072	0.000124241	0.000171026	0.000151759	0.000235556	9.43e-05	5.31e-05
D7T300	VIT_13s0064g00970	F-type H+-transporting ATPase oligomycin sensitivity conferral		27500	241.228	1	4	5	5	0	5	6	4	7	3	9	2	7	6	7	1	9	5	2	1	3	3	3	3	8	1	1	7	2	5	3.1e-05	0.000104739	9.33e-05	0.000112375	1.1e-05	9.27e-05	0.000123807	6.81e-05	0.00012153	5.58e-05	0.000148448	5.01e-05	0.000153722	0.000135151
D7T313	VIT_13s0064g00840	9,10[9',10']carotenoid cleavage dioxygenase		61600	540.351	2	7	1	0	0	1	1	2	5	1	4	6	1	7	6	2	6	8	4	1	2	2	5	4	8	1	3	2	2	8	2.3e-05	7.79e-05	1.14e-05	4.56e-06	4.9e-06	1.13e-05	1.28e-05	1.69e-05	3.98e-05	1.07e-05	3.14e-05	5.81e-05	1.37e-05	6.96e-05
D7T325	VIT_13s0064g00730	Actin-related protein 7		39800	349.123	1	2	2	0	4	1	0	0	1	0	3	1	0	2	2	2	0	0	1	0	0	0	0	0	2	4	7	1	1	4	2.14e-05	4.02e-05	2.93e-05	7.06e-06	6.82e-05	1.75e-05	6.58e-06	5.23e-06	1.68e-05	5.5e-06	3.78e-05	2.08e-05	7.08e-06	3.59e-05
D7T3A9	VIT_13s0073g00560	DnaJ homolog, subfamily A, member 2		46200	405.263	40	50	66	54	53	65	59	57	64	59	77	57	45	37	34	47	53	41	61	51	43	56	50	50	52	61	56	48	64	66	0.000497444	0.000699644	0.000671742	0.000662819	0.000699008	0.000657047	0.000674587	0.000518304	0.000622117	0.000564287	0.000720847	0.000685763	0.000555109	0.000464117
D7T3I7	VIT_03s0088g01250	D-threo-aldose 1-dehydrogenase	1.4.1.3; 1.1.1.107	34600	303.509	14	14	15	14	10	13	11	11	9	7	13	12	12	11	14	14	11	14	13	12	11	15	8	9	8	14	13	10	16	11	0.000237806	0.000268238	0.000209063	0.000235468	0.000183182	0.000180824	0.000174094	0.000138414	0.000122349	9.5e-05	0.000167664	0.000199059	0.00020363	0.000190047
D7T3J3	VIT_03s0088g01170	Proline iminopeptidase	3.4.11.0	43900	385.088	46	35	56	46	44	62	59	66	53	54	49	49	39	39	35	61	48	47	65	38	56	64	53	55	36	44	52	33	43	56	0.000601062	0.000517597	0.000600629	0.000595154	0.000611879	0.000659801	0.00070993	0.000630835	0.000543055	0.000543947	0.000484534	0.000621282	0.000507156	0.000514483
D7T3P2	VIT_03s0088g00390	DnaJ homolog, subfamily C, member 17		38300	335.965	3	2	2	3	2	3	2	0	0	4	3	5	0	2	0	0	1	0	0	2	1	2	1	0	2	1	1	4	1	2	5.19e-05	4.18e-05	3.05e-05	5.13e-05	3.94e-05	4.24e-05	3.42e-05	5.44e-06	5.82e-06	5.15e-05	3.93e-05	7.91e-05	7.36e-06	3.73e-05
D7T3Q1	VIT_03s0088g00260	Serine carboxypeptidase S10	3.4.16.0	53100	465.789	26	25	36	27	16	35	30	43	54	47	54	34	24	18	26	32	28	29	42	16	27	33	40	34	24	19	38	39	33	33	0.000283193	0.000307378	0.00032079	0.000290991	0.000187568	0.000309835	0.000300863	0.000341156	0.000457358	0.000391944	0.000441047	0.000357992	0.000260064	0.000199212
D7T3Z8	VIT_09s0018g01180	TTL (transthyretin-like protein)	3.5.2.17	36400	319.298	7	11	14	9	5	22	10	16	14	17	14	14	9	9	11	9	9	12	24	9	18	18	21	9	2	10	9	8	11	9	0.000116921	0.00020222	0.000185904	0.000146644	9.12e-05	0.00028647	0.000151095	0.000188773	0.000177509	0.00021065	0.000171179	0.00021949	0.000147106	0.000149231
D7T439	VIT_09s0018g01780	ACT domain repeat 1 (ACR1) uridylyltransferase		31400	275.439	3	2	5	2	1	2	2	3	5	2	1	3	1	2	1	5	1	0	4	6	7	4	9	3	3	5	5	2	2	3	6.33e-05	5.1e-05	8.17e-05	4.47e-05	2.88e-05	3.69e-05	4.17e-05	4.64e-05	7.81e-05	3.49e-05	2.05e-05	6.14e-05	2.69e-05	4.55e-05
D7T448	VIT_09s0018g01880	RNA-binding protein		32600	285.965	3	5	7	7	3	6	9	10	8	7	7	5	6	4	7	7	6	6	7	2	2	5	8	6	4	9	2	5	5	5	6.09e-05	0.000107987	0.000107366	0.000129266	6.48e-05	9.24e-05	0.00015264	0.000134131	0.000116187	0.000100802	9.89e-05	9.3e-05	0.000112384	7.89e-05
D7T473	VIT_13s0067g03850	Putative uncharacterized protein		76200	668.421	1	2	1	0	2	1	2	5	3	7	1	3	9	3	4	2	3	0	0	0	0	0	0	0	0	1	0	2	0	0	1.12e-05	2.1e-05	9.19e-06	3.69e-06	1.98e-05	9.12e-06	1.72e-05	3.01e-05	2.05e-05	4.31e-05	8.46e-06	2.53e-05	7.03e-05	2.63e-05
D7T475	VIT_13s0067g03820	Chalcone--flavonone isomerase (Chalcone isomerase)		25100	220.175	78	69	88	79	86	93	100	122	117	128	111	91	57	48	47	62	58	57	44	44	44	42	32	38	50	51	63	56	62	52	0.00177471	0.00177231	0.00164548	0.00177965	0.00208024	0.00172638	0.00209728	0.00203245	0.00208602	0.00224313	0.00190891	0.00200861	0.00129123	0.00110486
D7T492	VIT_13s0067g03470	Glutathione S-transferase GSTO1	2.5.1.18	27000	236.842	27	21	31	27	25	30	14	24	27	25	20	25	14	14	10	21	18	20	16	10	21	18	17	16	20	25	30	13	22	23	0.000577963	0.000509686	0.000544464	0.000572281	0.000570094	0.00052352	0.000281299	0.000377886	0.000453861	0.00041381	0.000326267	0.000520385	0.0003027	0.000307074
D7T498	VIT_13s0067g03360	Adenylate kinase	2.7.4.3	31200	273.684	3	3	3	3	1	3	1	6	3	4	0	1	0	1	1	3	1	0	5	1	1	2	3	3	2	4	5	2	0	2	6.37e-05	7.18e-05	5.24e-05	6.3e-05	2.9e-05	5.2e-05	2.52e-05	8.68e-05	5e-05	6.32e-05	6.89e-06	2.65e-05	9.03e-06	2.75e-05
D7T4A0	VIT_13s0067g03320	Tonneau 1b TON1B		29800	261.404	6	0	4	0	4	8	3	3	1	5	5	4	1	2	2	3	1	2	0	0	2	1	3	0	0	4	1	0	0	1	0.000123774	1.07e-05	7.05e-05	9.43e-06	9.12e-05	0.00013219	6.15e-05	4.89e-05	2.24e-05	8.09e-05	7.93e-05	8.32e-05	2.84e-05	4.8e-05
D7T4B9	VIT_13s0067g03060	Methionyl-tRNA synthetase		42800	375.439	45	42	44	50	45	48	36	59	43	51	52	40	32	32	42	56	38	41	42	40	35	45	48	35	38	40	45	38	37	48	0.000603252	0.000635584	0.00048522	0.000662962	0.000641708	0.000525164	0.000446696	0.000578937	0.000452897	0.000527215	0.000527107	0.000521386	0.000428004	0.000434188
D7T4C9	VIT_13s0067g02950	Appr-1-p processing enzyme	2.7.7.48	20400	178.947	23	25	31	31	28	39	38	33	30	30	27	28	22	31	25	36	27	32	45	34	36	37	41	29	24	35	36	24	26	27	0.000653685	0.000800088	0.000720614	0.000867603	0.000843305	0.000897355	0.000988539	0.000683869	0.00066623	0.00065508	0.000579276	0.000769774	0.000621672	0.000882915
D7T4E7	VIT_13s0067g02640	Alpha-galactosidase precursor	3.2.1.22	46800	410.526	6	2	8	6	7	9	3	2	3	4	2	5	6	3	5	7	3	7	7	1	6	4	4	2	0	1	1	2	1	0	7.88e-05	3.42e-05	8.48e-05	7.8e-05	9.67e-05	9.41e-05	3.92e-05	2.22e-05	3.33e-05	4.21e-05	2.3e-05	6.48e-05	7.83e-05	4.28e-05
D7T4F6	VIT_13s0067g02450	Uroporphyrinogen decarboxylase	4.1.1.37	43200	378.947	3	3	3	3	3	1	1	2	1	3	1	3	0	1	0	2	1	1	1	0	2	3	1	2	4	2	3	0	3	3	4.6e-05	5.19e-05	3.78e-05	4.55e-05	4.89e-05	1.61e-05	1.82e-05	2.41e-05	1.55e-05	3.55e-05	1.49e-05	4.46e-05	6.52e-06	1.99e-05
D7T4H1	VIT_13s0067g02210	ALPHA-SNAP2 (alpha-soluble nsf attachment protein)		32600	285.965	0	0	7	3	4	0	9	7	11	7	16	6	10	5	2	4	7	4	0	0	0	0	0	0	4	0	0	0	6	4	8.7e-06	9.82e-06	0.000107366	6.03e-05	8.33e-05	7.11e-06	0.00015264	9.58e-05	0.000157194	0.000100802	0.000217495	0.000109861	0.000181543	9.65e-05
D7T4I1	VIT_13s0067g02060	Biotin/lipoyl attachment domain-containing protein		30500	267.544	11	12	10	13	10	17	9	14	13	14	8	12	4	6	9	14	8	11	8	10	5	10	10	11	9	12	17	7	12	10	0.000213958	0.000262324	0.000160662	0.000248699	0.000207807	0.000265911	0.00016315	0.000197982	0.000197237	0.000208302	0.000119757	0.000225818	8.32e-05	0.000121857
D7T4J5	VIT_13s0067g01840	ferritin	1.16.3.1	29500	258.772	92	77	103	101	87	125	47	70	50	66	49	53	73	64	77	108	81	90	107	62	102	102	103	83	69	92	92	56	66	70	0.00177931	0.00168154	0.00163735	0.00193324	0.00179043	0.0019716	0.000843402	0.000995235	0.000762823	0.000987698	0.000721052	0.000999264	0.00140435	0.00125019
D7T4J7	VIT_13s0067g01800	Histidine acid phosphatase	3.1.3.62; 3.1.3.2	55800	489.474	2	4	9	3	2	4	2	7	6	4	2	1	4	0	5	3	3	4	8	1	4	7	6	3	6	5	3	6	10	4	2.54e-05	5.16e-05	7.95e-05	3.52e-05	2.7e-05	3.74e-05	2.35e-05	5.6e-05	5.19e-05	3.53e-05	1.93e-05	1.48e-05	4.55e-05	5.12e-06
D7T4N6	VIT_13s0067g01110	N-(5phosphoribosyl)anthranilate isomerase (PRAI)	5.3.1.24	30100	264.035	2	3	1	2	3	0	3	1	0	2	0	1	1	0	3	1	0	2	2	1	1	3	2	0	0	1	2	0	0	0	4.71e-05	7.44e-05	2.33e-05	4.67e-05	7.02e-05	7.7e-06	6.09e-05	2.08e-05	7.4e-06	3.64e-05	7.14e-06	2.75e-05	2.81e-05	9.5e-06
D7T4P7	VIT_13s0067g00870	Peptidyl-prolyl cis-trans isomerase ROC7 (rotamase CyP 7)	5.2.1.8	24600	215.789	14	15	18	17	0	0	17	22	22	0	14	0	13	12	15	23	15	12	25	14	19	16	14	11	22	27	15	19	22	19	0.000334475	0.000403296	0.000350961	0.000399709	1.23e-05	9.42e-06	0.00037262	0.000380895	0.00040757	8.91e-06	0.000253289	1.12e-05	0.00030932	0.000290545
D7T4Q9	VIT_13s0067g00670	Nuclear pore complex protein Nup88		90400	792.982	0	0	0	0	0	2	0	1	1	0	2	0	0	0	0	0	0	0	0	1	0	3	1	0	3	2	0	2	3	1	3.14e-06	3.54e-06	2.58e-06	3.11e-06	3.34e-06	1.28e-05	2.9e-06	6.91e-06	7.39e-06	2.42e-06	1.19e-05	3.05e-06	3.12e-06	3.16e-06
D7T4T3	VIT_13s0067g00180	Hydroxyacylglutathione hydrolase	3.1.2.6	28700	251.754	33	19	21	24	26	29	39	64	42	39	40	39	29	27	27	42	28	20	35	25	29	37	27	35	32	35	35	32	43	39	0.00066236	0.000434891	0.000349606	0.000479651	0.000557358	0.000476362	0.000720906	0.000935915	0.000659875	0.000603031	0.000606396	0.000758339	0.00057936	0.000547885
D7T4X2	VIT_11s0118g00350	Vacuolar pyrophosphatase		80100	702.632	0	4	2	0	3	2	0	3	0	6	0	4	0	7	10	0	0	7	4	0	0	0	5	3	5	2	4	8	5	0	3.54e-06	3.6e-05	1.46e-05	3.51e-06	2.64e-05	1.45e-05	3.27e-06	1.82e-05	2.78e-06	3.56e-05	2.68e-06	3.1e-05	3.52e-06	5.35e-05
D7T5C1	VIT_00s0211g00120	Glycine hydroxymethyltransferase	2.1.2.1; 2.1.1.0	57200	501.754	14	10	16	11	0	23	10	18	16	12	16	9	13	10	5	14	6	6	11	10	14	13	9	14	14	6	10	16	14	16	0.000143848	0.000117495	0.00013462	0.000112965	5.28e-06	0.000190401	9.62e-05	0.00013469	0.000128541	9.57e-05	0.000123957	9.15e-05	0.000133029	0.000104962
D7T5I6	VIT_02s0234g00100	Ubiquitinyl hydrolase 1	3.1.2.15	25800	226.316	34	35	48	35	37	51	30	40	36	35	34	33	18	22	24	34	30	29	32	30	38	40	34	23	40	33	47	24	42	33	0.000758805	0.000880717	0.000877293	0.000773124	0.000877368	0.000925092	0.000619218	0.000653723	0.000630416	0.000602883	0.000574623	0.00071544	0.000404167	0.000498656
D7T5J5	VIT_00s0233g00020	Transaldolase	2.2.1.2	43400	380.702	0	0	0	0	16	0	0	16	0	0	0	0	7	4	3	0	4	5	0	0	0	0	17	8	0	0	0	0	0	13	6.54e-06	7.37e-06	5.38e-06	6.47e-06	0.00022949	5.34e-06	6.03e-06	0.000158326	5.13e-06	5.05e-06	4.95e-06	6.35e-06	9.74e-05	5.93e-05
D7T5P6	VIT_10s0116g00560	Polyphenol oxidase II, chloroplast precursor		51400	450.877	276	264	335	254	289	328	357	368	421	413	412	330	334	274	255	338	301	263	290	286	222	308	373	303	0	211	0	161	0	216	0.00305255	0.00329375	0.00304616	0.00278205	0.00339982	0.00296189	0.00364314	0.00298561	0.00365417	0.00352482	0.00344861	0.00354288	0.0036681	0.00305364
D7T5Q2	VIT_00s0510g00010	Putative uncharacterized protein		22700	199.123	6	6	6	5	6	5	6	1	3	5	3	7	0	4	3	3	3	2	5	9	10	7	6	9	0	7	6	1	4	2	0.000162487	0.00018328	0.000133632	0.000136137	0.000172845	0.000112288	0.000149986	2.75e-05	6.87e-05	0.00010616	6.63e-05	0.000182047	1.24e-05	0.000113351
D7T5Q6	VIT_00s0510g00050	Aspartyl protease	3.4.23.0	32600	285.965	1	1	1	2	1	1	5	0	2	1	2	3	0	0	1	0	0	1	0	0	0	0	0	2	0	0	0	0	0	0	2.61e-05	2.95e-05	2.15e-05	4.31e-05	2.78e-05	2.13e-05	8.84e-05	6.39e-06	3.42e-05	2.02e-05	3.3e-05	5.92e-05	8.64e-06	8.77e-06
D7T684	VIT_05s0020g00720	Pto kinase interactor 1		38900	341.228	13	10	10	12	14	13	16	15	20	17	24	15	15	5	14	17	11	10	13	8	15	14	13	10	15	9	16	11	11	18	0.000196931	0.00017277	0.000125969	0.000180552	0.000225003	0.000160835	0.000222176	0.000165936	0.000234833	0.000197112	0.000270645	0.000219548	0.00022459	8.08e-05
D7T6C5	VIT_05s0020g01180	Proteasome 26S AAA-ATPase subunit (RPT5a)		47300	414.912	0	73	96	78	81	116	79	121	116	119	129	86	80	78	77	114	83	77	127	0	97	118	0	0	107	81	105	79	105	112	6e-06	0.000994612	0.000952114	0.000932501	0.00104008	0.00114146	0.000880378	0.00106973	0.00109754	0.00110696	0.0011765	0.00100763	0.000959276	0.000948958
D7T6E4	VIT_05s0020g01370	Putative uncharacterized protein		21200	185.965	0	0	4	3	3	0	3	6	8	4	5	1	4	3	5	4	5	5	4	5	0	6	0	0	2	5	3	3	3	4	1.34e-05	1.51e-05	9.91e-05	9.28e-05	9.97e-05	1.09e-05	8.65e-05	0.000127684	0.000178664	9.3e-05	0.000111483	3.9e-05	0.000119642	9.44e-05
D7T6H0	VIT_05s0020g01650	Zinc finger (CCCH-type) family protein		50500	442.982	2	1	4	4	5	2	7	3	1	4	2	4	0	1	3	2	0	1	1	4	2	6	1	2	3	2	2	1	3	2	2.81e-05	1.9e-05	4.16e-05	5.01e-05	6.57e-05	2.29e-05	7.78e-05	2.89e-05	1.32e-05	3.9e-05	2.13e-05	4.91e-05	5.58e-06	1.7e-05
D7T6H9	VIT_05s0020g01750	Glutaredoxin		11300	99.1228	2	0	1	1	0	0	0	0	0	3	3	1	0	1	1	0	1	3	1	2	4	7	4	0	2	2	2	4	4	3	0.000125543	2.83e-05	6.19e-05	7.46e-05	2.67e-05	2.05e-05	2.32e-05	1.84e-05	1.97e-05	0.000135711	0.000133098	7.31e-05	2.49e-05	7.59e-05
D7T6L5	VIT_05s0020g02150	NADH dehydrogenase (ubiquinone) 1 alpha subcomplex 8	1.6.5.3	12000	105.263	7	8	13	7	12	9	9	9	14	11	10	7	7	4	4	8	8	10	14	6	9	7	6	8	7	11	7	2	7	9	0.000354659	0.000453383	0.000525019	0.000351173	0.00062878	0.000366893	0.000414673	0.000329686	0.000538445	0.000419896	0.000376003	0.000344372	0.000352281	0.000214422
D7T6L9	VIT_05s0020g02200	Inosine-uridine preferring nucleoside hydrolase		99700	874.561	0	1	1	0	0	2	6	7	11	7	5	3	4	0	2	1	5	0	8	3	5	5	9	5	1	1	0	1	1	1	2.85e-06	9.63e-06	7.02e-06	2.82e-06	3.03e-06	1.16e-05	3.41e-05	3.13e-05	5.14e-05	3.3e-05	2.37e-05	1.93e-05	2.54e-05	2.87e-06
D7T6M0	VIT_05s0020g02210	Histidine-containing phosphotransfer protein		17400	152.632	1	5	6	0	2	1	1	0	0	0	0	1	0	2	2	0	0	2	1	1	1	1	1	1	1	2	2	1	1	0	4.89e-05	0.000202321	0.000174336	1.61e-05	8.67e-05	4e-05	4.52e-05	1.2e-05	1.28e-05	1.26e-05	1.23e-05	4.75e-05	1.62e-05	8.22e-05
D7T6M1	VIT_05s0020g02220	Prolyl 4-hydroxylase alpha subunit	1.14.11.2	32800	287.719	8	9	18	14	19	15	17	31	21	23	28	11	8	8	6	21	19	12	13	4	5	16	19	8	11	17	12	9	21	17	0.000147054	0.000185386	0.000263221	0.00024839	0.000358865	0.000219006	0.000279465	0.00039994	0.000292092	0.00031392	0.000373383	0.000193184	0.000146068	0.000148178
D7T6M3	VIT_05s0020g02240	Putative uncharacterized protein		36300	318.421	22	17	23	22	19	23	15	20	17	18	19	11	11	11	9	9	8	13	20	16	16	21	22	17	14	13	19	10	11	18	0.000351728	0.000308574	0.000302123	0.00034827	0.000324264	0.000300026	0.00022366	0.000235183	0.000214825	0.000223301	0.00023084	0.000174558	0.000178566	0.000181146
D7T6N1	VIT_05s0020g02340	Methionine sulfoxide reductase		14900	130.702	11	7	15	12	13	19	7	13	11	10	7	8	3	10	7	11	4	7	16	13	9	21	14	17	8	8	12	8	8	9	0.000437968	0.000322183	0.000485476	0.000471373	0.000546912	0.000606521	0.000263656	0.000377317	0.000343927	0.000308765	0.000216301	0.000314326	0.000132401	0.000402941
D7T6P4	VIT_05s0020g02480	Glutamine synthetase	6.3.1.2	47900	420.175	36	27	48	44	31	39	54	82	66	72	73	54	31	39	33	46	40	37	58	30	50	49	45	43	34	53	42	33	54	49	0.000432403	0.000367473	0.000472529	0.000521994	0.000396959	0.000382172	0.00059597	0.00071726	0.000618644	0.000663174	0.000659379	0.000626916	0.000370667	0.00047152
D7T6P5	VIT_05s0020g02490	Putative uncharacterized protein		66100	579.825	1	0	0	1	0	1	2	2	1	3	2	2	1	2	1	1	0	1	1	2	0	1	0	0	1	1	2	2	3	3	1.29e-05	4.84e-06	3.53e-06	1.28e-05	4.57e-06	1.05e-05	1.98e-05	1.58e-05	1.01e-05	2.32e-05	1.63e-05	2.08e-05	1.28e-05	2.16e-05
D7T6Q0	VIT_05s0020g02540	Endo-1,3;1,4-beta-D-glucanase precursor		25600	224.561	162	128	197	131	134	187	94	124	110	123	109	100	139	150	139	219	177	164	205	143	166	226	211	176	155	205	215	150	170	177	0.00360201	0.00321285	0.00360039	0.0028862	0.00317141	0.00339437	0.00193355	0.00202529	0.00192343	0.00211374	0.00183805	0.00216309	0.00307145	0.00336151
D7T6S7	VIT_05s0020g02820	Ubiquitin activating enzyme E1c (ECR1)	6.3.2.0	49600	435.088	13	5	13	7	5	15	10	10	15	9	14	9	3	4	9	9	8	5	12	6	9	13	9	10	7	8	6	11	9	9	0.000154448	7.1e-05	0.000127021	8.5e-05	6.69e-05	0.000144826	0.000110885	8.82e-05	0.000139253	8.39e-05	0.000125623	0.000105533	3.98e-05	5.19e-05
D7T6T0	VIT_05s0020g02850	Peroxiredoxin-5	1.11.1.7; 1.11.1.15	21800	191.228	57	25	46	38	37	52	56	79	68	63	66	44	43	29	46	57	46	37	59	47	54	55	56	43	68	55	50	47	48	72	0.00149673	0.000748706	0.000995449	0.000992305	0.00103835	0.00111609	0.00135755	0.00151869	0.00140019	0.00127627	0.00131084	0.00112474	0.00112471	0.000773756
D7T6X3	VIT_05s0020g03370	5-nucleotidase surE	3.1.3.2; 3.1.3.5	33100	290.351	2	3	4	5	3	3	4	5	2	5	5	2	3	2	5	2	0	1	0	3	1	0	0	1	4	2	4	2	2	4	4.29e-05	6.77e-05	6.34e-05	9.34e-05	6.38e-05	4.9e-05	7.12e-05	6.92e-05	3.37e-05	7.28e-05	7.14e-05	4.16e-05	5.96e-05	4.32e-05
D7T6Z1	VIT_05s0020g03550	Lactoylglutathione lyase	4.4.1.5	16400	143.86	13	9	15	14	13	13	11	10	13	10	7	9	3	8	5	8	9	6	11	4	6	11	17	5	10	11	17	6	6	8	0.000467112	0.000370772	0.000441073	0.000496781	0.00049689	0.000381494	0.000367297	0.000266627	0.000366813	0.000280524	0.000196517	0.000319174	0.000120291	0.000296356
D7T706	VIT_05s0020g03690	GCN5 N-acetyltransferase (GNAT)		20200	177.193	0	0	0	0	1	2	0	4	6	7	6	0	1	3	4	2	0	5	0	1	0	0	0	0	1	0	1	1	0	0	1.4e-05	1.58e-05	1.16e-05	1.39e-05	4.48e-05	5.74e-05	1.3e-05	9.28e-05	0.000143389	0.00016268	0.000138276	1.36e-05	4.19e-05	9.91e-05
D7T737	VIT_05s0020g04070	1,2-dihydroxy-3-keto-5-methylthiopentene dioxygenase 4	1.13.11.54	22600	198.246	6	4	6	7	6	4	10	14	9	7	8	10	1	4	2	3	2	4	0	1	6	4	4	0	2	7	7	4	3	8	0.000163206	0.000127448	0.000134223	0.000186463	0.00017361	9.23e-05	0.000243357	0.000267189	0.000187314	0.000145404	0.00016162	0.000255994	3.74e-05	0.000113852
D7T743	VIT_05s0020g04130	Perakine reductase aldo/keto reductase	1.1.1.65	38400	336.842	0	0	11	8	6	0	0	0	9	9	0	0	0	0	0	0	0	6	8	5	10	0	0	4	0	0	9	6	10	7	7.39e-06	8.33e-06	0.000139762	0.000124374	0.000102177	6.03e-06	6.82e-06	5.42e-06	0.000110242	0.000108397	5.6e-06	7.17e-06	7.34e-06	7.45e-06
D7T745	VIT_05s0020g04160	Stem-specific protein TSJT1		27100	237.719	120	97	137	125	117	161	137	204	156	185	179	130	78	82	91	140	113	114	132	122	104	134	135	74	112	106	127	105	119	133	0.00252318	0.00230284	0.00236786	0.00260205	0.00261721	0.00276185	0.00265764	0.00314255	0.00257335	0.00299916	0.00284629	0.00265332	0.00163271	0.0017407
D7T753	VIT_05s0020g04250	U5 snRNP protein, DIM1 family		16600	145.614	1	0	2	2	0	4	4	2	2	3	3	2	2	2	3	1	1	4	0	1	1	1	4	2	0	1	2	3	2	2	5.13e-05	1.93e-05	7.03e-05	8.46e-05	1.82e-05	0.000125632	0.000141993	6.27e-05	6.71e-05	9.24e-05	9.06e-05	8.3e-05	8.49e-05	8.61e-05
D7T764	VIT_05s0020g04450	G-protein gamma subunit 1 (AGG1)		11900	104.386	0	1	4	0	1	0	0	1	2	1	1	0	2	0	2	1	1	3	1	0	1	4	3	2	0	1	3	2	0	0	2.38e-05	8.07e-05	0.000176477	2.36e-05	7.61e-05	1.95e-05	2.2e-05	5.25e-05	9.36e-05	5.52e-05	5.42e-05	2.32e-05	0.000118414	2.4e-05
D7T777	VIT_05s0020g04590	Acylamino-acid-releasing enzyme	3.4.21.0	89400	784.211	0	0	1	1	0	0	0	1	3	2	1	0	5	2	6	3	4	1	4	0	1	0	3	1	1	0	1	0	0	0	3.17e-06	3.58e-06	7.83e-06	9.43e-06	3.38e-06	2.59e-06	2.93e-06	6.99e-06	1.74e-05	1.23e-05	7.21e-06	3.08e-06	3.47e-05	1.6e-05
D7T795	VIT_05s0020g04790	Ribosomal protein S15 (RPS15D) 40S		13500	118.421	0	0	0	0	0	0	4	20	4	6	1	13	0	0	0	0	0	0	0	0	0	0	0	0	0	0	0	0	0	0	2.1e-05	2.37e-05	1.73e-05	2.08e-05	2.24e-05	1.72e-05	0.000174599	0.000632381	0.000148536	0.000210962	4.77e-05	0.000550996	2.09e-05	2.12e-05
D7T7A4	VIT_05s0020g04900	N-carbamyl-L-amino acid amidohydrolase	3.5.3.9; 3.5.3.19	47800	419.298	27	25	32	22	20	43	20	24	21	22	15	19	23	17	19	24	21	21	23	24	35	18	21	20	29	24	30	27	20	25	0.000326464	0.00034146	0.000317306	0.000264482	0.000258879	0.000421753	0.000224641	0.00021345	0.000200431	0.000206243	0.000139344	0.000224779	0.000277108	0.000209338
D7T7B5	VIT_05s0020g05020	Inhibitor of trypsin and hageman factor (CMTI-V)		7700	67.5439	0	0	0	0	0	0	4	2	2	0	0	2	0	0	0	0	0	0	0	0	0	0	0	0	0	0	0	0	0	0	3.68e-05	4.16e-05	3.03e-05	3.65e-05	3.92e-05	3.01e-05	0.000306115	0.00013521	0.000144678	2.85e-05	2.79e-05	0.000178895	3.66e-05	3.71e-05
D7T7C4	VIT_16s0039g00200	Ubiquinol-cytochrome c reductase subunit 8	1.10.2.2	8400	73.6842	2	2	3	2	0	3	1	6	8	8	3	2	4	3	3	6	8	2	2	0	5	4	7	0	3	2	3	1	4	4	0.000168885	0.000190497	0.000194452	0.000167225	3.59e-05	0.000193102	9.35e-05	0.00032225	0.000450914	0.000443368	0.000179049	0.000163987	0.000301955	0.000238247
D7T7D4	VIT_16s0039g00300	Putative uncharacterized protein		13700	120.175	9	7	7	6	8	9	6	4	6	6	4	4	0	0	0	1	0	2	0	1	3	4	4	1	0	3	7	0	0	2	0.00039349	0.000350403	0.000255484	0.000266584	0.000374514	0.000321366	0.000248517	0.000136789	0.000211421	0.000207882	0.000141148	0.000180984	2.06e-05	2.09e-05
D7T7D9	VIT_16s0039g00370	Coiled-coil domain-containing protein 12		17000	149.123	2	2	2	0	0	4	2	0	2	2	1	1	0	1	0	0	0	0	4	3	3	3	7	3	1	1	4	2	1	0	8.34e-05	9.41e-05	6.86e-05	1.65e-05	1.78e-05	0.000122676	7.7e-05	1.22e-05	6.55e-05	6.44e-05	3.79e-05	4.86e-05	1.66e-05	5.05e-05
D7T7K9	VIT_16s0039g01590	Ubiquinone biosynthesis methyltransferase COQ5		32500	285.088	0	0	11	1	7	6	4	2	3	4	2	4	5	2	1	4	1	2	1	4	3	4	4	0	1	3	5	3	3	5	8.73e-06	9.85e-06	0.000165134	2.59e-05	0.000139299	9.27e-05	7.25e-05	3.2e-05	4.8e-05	6.07e-05	3.31e-05	7.63e-05	9.54e-05	4.4e-05
D7T7L7	VIT_16s0039g01680	NA	4.1.1.49	46200	405.263	78	59	84	82	74	88	67	96	107	102	104	59	62	65	63	102	71	73	89	63	74	85	83	55	76	87	104	76	90	104	0.000964181	0.000824333	0.000853566	0.00100335	0.000973384	0.000887766	0.000765288	0.000869849	0.00103686	0.00097209	0.000971981	0.000709616	0.000762512	0.000810658
D7T7N4	VIT_16s0039g01860	RNA recognition motif (RRM)-containing protein		29300	257.018	4	4	5	4	3	7	4	9	6	4	7	5	8	8	6	5	11	6	1	2	2	2	5	5	6	5	5	6	10	12	8.72e-05	9.83e-05	8.76e-05	8.63e-05	7.21e-05	0.000118629	8.04e-05	0.000135025	9.89e-05	6.73e-05	0.000109996	0.000103429	0.000163516	0.000165878
D7T7Q4	VIT_16s0039g02120	NADH dehydrogenase (ubiquinone) Fe-S protein 6		11300	99.1228	10	6	12	8	2	7	1	1	0	3	0	0	1	1	1	1	0	1	4	0	5	3	6	5	2	3	6	0	2	2	0.000527281	0.000368182	0.000516243	0.00042265	0.000133546	0.000307596	6.95e-05	5.53e-05	1.97e-05	0.000135711	1.9e-05	2.44e-05	7.48e-05	7.59e-05
D7T7R0	VIT_16s0039g02180	NADH dehydrogenase subunit B17.2	1.6.5.3	18300	160.526	7	8	14	11	11	23	8	19	13	16	16	11	11	9	11	11	13	9	6	6	6	10	8	6	14	10	13	14	7	9	0.000232563	0.0002973	0.000369777	0.000353092	0.00037933	0.000595133	0.000243294	0.000443754	0.000328728	0.000395055	0.00038745	0.000346254	0.000354206	0.000296832
D7T7R5	VIT_16s0039g02230	UDP-glucose:flavonoid 3-O-glucosyltransferase		50000	438.596	9	13	21	6	8	18	13	10	13	7	15	5	22	23	37	25	25	27	0	0	0	0	0	0	1	0	0	0	0	0	0.000107816	0.000172819	0.000200674	7.3e-05	0.000102617	0.000171474	0.000141425	8.75e-05	0.000120315	6.57e-05	0.000133213	6.06e-05	0.000253642	0.000268742
D7T7R7	VIT_16s0039g02250	Cytochrome c oxidase subunit XI assembly protein		32600	285.965	0	1	2	0	2	2	0	1	2	1	3	2	0	2	1	1	0	1	1	1	1	0	1	1	2	1	0	3	2	2	8.7e-06	2.95e-05	3.58e-05	8.62e-06	4.63e-05	3.55e-05	8.03e-06	1.92e-05	3.42e-05	2.02e-05	4.61e-05	4.23e-05	8.64e-06	4.38e-05
D7T7U3	VIT_16s0039g02500	Shikimate kinase		20200	177.193	2	0	1	3	3	3	2	1	1	1	0	0	3	1	0	1	1	0	3	0	3	2	2	0	0	2	2	0	0	0	7.02e-05	1.58e-05	3.47e-05	9.74e-05	0.000104589	8.03e-05	6.48e-05	3.09e-05	3.31e-05	3.25e-05	1.06e-05	1.36e-05	9.77e-05	4.25e-05
D7T7Y3	VIT_19s0090g00460	Aconitate hydratase, cytoplasmic	4.2.1.3	110000	964.912	78	81	134	86	61	137	125	140	137	121	134	102	131	114	157	160	162	145	193	128	140	138	134	121	96	78	84	109	94	107	0.000404956	0.000474234	0.000570627	0.000441839	0.000337483	0.000579305	0.000597605	0.000531915	0.000557012	0.000483959	0.000525428	0.000513428	0.000673817	0.000595184
D7T7Z7	VIT_19s0090g00660	Lipase GDSL		39600	347.368	0	0	0	0	0	0	0	0	0	0	0	0	1	3	1	0	0	0	0	0	0	0	0	0	10	5	5	0	2	3	7.16e-06	8.08e-06	5.89e-06	7.09e-06	7.62e-06	5.85e-06	6.61e-06	5.26e-06	5.63e-06	5.53e-06	5.43e-06	6.96e-06	2.14e-05	5.05e-05
D7T828	VIT_19s0090g01070	Glucan endo-1,3-beta-glucosidase 7 precursor	3.2.1.39	50200	440.351	0	0	0	0	0	0	1	3	1	0	2	4	0	11	2	2	2	3	0	0	0	0	0	0	0	0	0	0	0	0	5.65e-06	6.38e-06	4.65e-06	5.6e-06	6.01e-06	4.62e-06	1.57e-05	2.9e-05	1.33e-05	4.36e-06	2.14e-05	4.94e-05	5.61e-06	0.000130988
D7T831	VIT_19s0090g01130	Calcium-binding EF hand		61200	536.842	25	20	29	20	19	35	25	22	23	26	28	20	6	7	10	13	13	12	19	18	15	16	17	9	26	26	27	23	24	33	0.000236439	0.000214403	0.000224954	0.00018821	0.000192333	0.000268828	0.000218249	0.000153105	0.000171108	0.000189723	0.000200114	0.000184566	5.99e-05	7.01e-05
D7T837	VIT_19s0090g01200	Putative uncharacterized protein		21700	190.351	0	0	0	0	0	1	3	3	0	4	3	1	1	3	0	2	0	0	0	0	0	1	0	0	0	0	0	1	1	0	1.31e-05	1.47e-05	1.08e-05	1.29e-05	1.39e-05	3.2e-05	8.45e-05	6.72e-05	1.03e-05	9.09e-05	6.93e-05	3.81e-05	3.9e-05	9.22e-05
D7T838	VIT_19s0090g01210	Trigger factor type chaperone	5.2.1.8	61200	536.842	2	1	1	1	1	3	0	2	5	2	3	1	1	1	3	2	2	0	3	0	1	1	3	1	3	3	3	4	2	7	2.32e-05	1.57e-05	1.14e-05	1.38e-05	1.48e-05	2.65e-05	4.28e-06	1.7e-05	4e-05	1.79e-05	2.46e-05	1.35e-05	1.38e-05	1.4e-05
D7T850	VIT_19s0090g01320	Cell division protein FtsZ		37400	328.07	2	3	2	7	2	4	3	8	8	8	12	3	4	2	4	3	3	4	6	4	4	5	5	3	8	5	5	5	3	3	3.79e-05	5.99e-05	3.12e-05	0.000112676	4.03e-05	5.58e-05	4.9e-05	9.46e-05	0.000101275	9.96e-05	0.000143622	5.16e-05	6.78e-05	3.82e-05
D7T852	VIT_19s0090g01340	Putative uncharacterized protein		9600	84.2105	0	0	0	0	0	0	0	2	1	2	2	0	5	1	0	2	3	1	0	0	0	0	2	0	0	0	2	0	5	0	2.96e-05	3.33e-05	2.43e-05	2.93e-05	3.14e-05	2.41e-05	2.73e-05	0.000108449	6.96e-05	0.000114102	0.000111906	2.87e-05	0.000322924	8.93e-05
D7T853	VIT_19s0090g01350	Aspartyl protease		8900	78.0702	3	2	2	2	2	5	1	2	1	2	2	2	1	6	1	3	0	1	0	1	0	1	3	0	0	1	0	0	1	0	0.000223156	0.000179795	0.000131091	0.00015783	0.000169559	0.000286398	8.83e-05	0.000116979	7.51e-05	0.000123076	0.000120707	0.000154774	9.5e-05	0.000417601
D7T881	VIT_19s0090g01760	NADH dehydrogenase		10900	95.614	0	0	2	2	2	3	0	1	0	2	1	2	2	1	1	1	0	0	3	2	0	2	0	1	4	1	2	2	1	0	2.6e-05	2.94e-05	0.000107038	0.000128871	0.000138447	0.000148812	2.4e-05	5.73e-05	2.04e-05	0.000100494	5.91e-05	0.000126375	0.000129277	7.87e-05
D7T8C3	VIT_19s0090g00390	Endoribonuclease L-PSP		19900	174.561	34	22	29	26	36	23	23	15	17	28	16	19	13	18	18	30	21	17	31	33	30	40	42	35	14	20	27	17	12	13	0.000983778	0.000723698	0.000691817	0.000748227	0.00110716	0.000547283	0.000618555	0.000324367	0.000391868	0.000627504	0.000356299	0.00053992	0.000382375	0.000531566
D7T8D6	VIT_01s0011g06590	Protease inhibitor/seed storage/lipid transfer protein (LTP)		12200	107.018	4	2	2	0	1	0	0	0	0	1	0	1	1	0	0	0	0	0	0	0	2	1	1	1	4	3	2	0	0	3	0.000209307	0.000131162	9.56e-05	2.3e-05	7.42e-05	1.9e-05	2.15e-05	1.71e-05	1.83e-05	5.39e-05	1.76e-05	6.77e-05	6.93e-05	2.34e-05
D7T8G5	VIT_01s0011g06260	Anthranilate synthase beta subunit	4.1.3.27	30100	264.035	4	3	4	1	3	4	4	8	2	7	7	2	3	1	3	4	2	3	2	3	4	3	5	3	6	6	5	5	5	7	8.48e-05	7.44e-05	6.98e-05	2.8e-05	7.02e-05	6.93e-05	7.83e-05	0.000117601	3.7e-05	0.000109174	0.000107073	4.58e-05	6.55e-05	2.85e-05
D7T8M1	VIT_01s0011g05610	Caleosin		22800	200	0	0	0	0	0	0	1	0	1	0	1	2	8	3	5	5	4	4	3	2	5	5	7	4	1	0	0	1	0	0	1.24e-05	1.4e-05	1.02e-05	1.23e-05	1.32e-05	1.02e-05	3.45e-05	9.13e-06	2.93e-05	9.61e-06	2.83e-05	6.04e-05	0.000210132	8.78e-05
D7T8P4	VIT_01s0011g05360	High mobility group protein HMGI/Y-1		19200	168.421	0	2	3	4	1	0	2	0	1	0	0	0	1	1	1	3	2	1	3	1	3	1	2	1	1	4	0	0	0	1	1.48e-05	8.33e-05	8.51e-05	0.00013169	4.72e-05	1.21e-05	6.82e-05	1.08e-05	3.48e-05	1.14e-05	1.12e-05	1.43e-05	4.4e-05	4.47e-05
D7T8P7	VIT_01s0011g05330	Clathrin assembly protein 8	1.3.1.74	62600	549.123	1	3	1	0	0	3	1	7	1	4	2	0	2	0	0	6	2	0	0	0	2	4	2	0	3	1	0	0	1	2	1.36e-05	3.58e-05	1.12e-05	4.49e-06	4.82e-06	2.59e-05	1.26e-05	4.99e-05	1.07e-05	3.15e-05	1.72e-05	4.4e-06	2.25e-05	4.57e-06
D7T8S3	VIT_01s0011g05010	Phytanoyl-CoA dioxygenase (PhyH)	1.14.11.18; 1.13.11.0	31900	279.825	2	4	2	3	3	4	0	0	0	0	2	0	2	2	1	1	1	2	0	0	0	0	0	1	0	0	1	0	0	1	4.45e-05	9.03e-05	3.66e-05	6.16e-05	6.62e-05	6.54e-05	8.21e-06	6.53e-06	6.98e-06	6.87e-06	3.37e-05	8.64e-06	4.42e-05	4.48e-05
D7T904	VIT_01s0011g04050	Nucleotidyltransferase	2.7.7.0	43000	377.193	1	0	1	1	2	3	0	2	0	0	0	0	5	2	5	5	0	3	2	2	0	1	0	0	0	0	0	3	4	1	1.98e-05	7.44e-06	1.63e-05	1.96e-05	3.51e-05	3.77e-05	6.09e-06	2.42e-05	5.18e-06	5.09e-06	5e-06	6.41e-06	7.21e-05	3.32e-05
D7T937	VIT_01s0011g03670	Bifunctional nuclease		32000	280.702	20	20	27	10	9	26	8	13	10	19	16	8	1	0	0	1	1	2	5	11	8	9	3	9	4	6	6	4	2	10	0.000363525	0.000410045	0.000401056	0.000184366	0.000179202	0.00038379	0.000139134	0.000175688	0.000146216	0.000266999	0.000221573	0.000146358	2.64e-05	8.93e-06
D7T959	VIT_01s0011g03410	DNA repair protein RAD23		41900	367.544	39	42	46	43	52	49	40	47	44	38	41	48	27	33	40	50	34	35	56	43	62	65	61	43	31	48	63	42	27	36	0.000534951	0.000649236	0.000517919	0.000583332	0.000756337	0.000547506	0.000506296	0.000472104	0.000473261	0.000402598	0.000425615	0.000637787	0.000369937	0.000457161
D7T986	VIT_01s0011g03120	Putative uncharacterized protein		37400	328.07	4	3	2	2	3	2	0	0	0	1	0	1	0	0	0	2	1	0	2	1	1	2	2	2	0	4	2	0	0	1	6.83e-05	5.99e-05	3.12e-05	3.76e-05	5.65e-05	3.1e-05	7e-06	5.57e-06	5.96e-06	1.76e-05	5.74e-06	2.21e-05	7.54e-06	7.64e-06
D7T9E4	VIT_01s0011g02430	Metal-dependent phosphohydrolase HD domain-containing protein		28900	253.509	4	1	0	0	2	1	4	1	3	2	2	1	3	0	0	2	1	1	3	0	4	6	2	0	5	5	3	2	4	0	8.84e-05	3.32e-05	8.07e-06	9.72e-06	5.22e-05	2.41e-05	8.16e-05	2.16e-05	5.4e-05	3.79e-05	3.72e-05	2.86e-05	6.83e-05	9.89e-06
D7T9F2	VIT_01s0011g02320	Putative uncharacterized protein		44200	387.719	0	0	1	0	0	0	0	0	1	0	0	0	1	4	2	0	3	1	1	0	0	0	0	0	0	0	0	1	0	0	6.42e-06	7.24e-06	1.58e-05	6.36e-06	6.83e-06	5.24e-06	5.93e-06	4.71e-06	1.51e-05	4.96e-06	4.86e-06	6.23e-06	1.91e-05	5.82e-05
D7T9I1	VIT_01s0011g02030	Serine carboxypeptidase S10	3.4.16.0	53400	468.421	14	8	24	15	18	16	11	12	9	8	9	8	0	0	0	0	0	0	0	2	5	6	4	7	2	1	4	4	2	2	0.000154084	0.000101884	0.000214115	0.000163091	0.000209122	0.000143199	0.000112803	9.75e-05	7.93e-05	6.97e-05	7.64e-05	8.77e-05	5.28e-06	5.35e-06
D7T9I3	VIT_01s0011g02000	Serine carboxypeptidase S10	3.4.16.0	53200	466.667	16	14	30	18	20	25	15	16	16	10	12	11	0	2	1	1	1	1	6	3	5	7	6	10	1	1	3	0	1	0	0.000175996	0.000174455	0.000267554	0.000195389	0.000232601	0.00022214	0.00015261	0.000129161	0.000138206	8.65e-05	0.000100968	0.000119106	5.3e-06	2.69e-05
D7T9I4	VIT_01s0011g01990	Glycine decarboxylase	1.4.4.2	16700	146.491	23	20	21	20	20	24	18	20	12	18	21	15	5	12	13	23	22	15	23	7	13	28	17	9	11	22	19	10	21	18	0.000798514	0.000785715	0.00060082	0.000689728	0.000740982	0.000679903	0.000580255	0.000511206	0.00033354	0.000485378	0.000553229	0.000511403	0.000185633	0.000427988
D7T9I6	VIT_01s0011g01960	Proteasome 20S alpha subunit B	3.4.25.1	25600	224.561	42	49	49	37	39	61	49	64	58	53	73	49	42	29	33	54	55	41	57	38	45	49	44	52	43	47	41	44	60	59	0.000942063	0.00123764	0.000902377	0.000823061	0.000931381	0.00111335	0.00101281	0.00104925	0.00101829	0.000915669	0.00123376	0.0010654	0.000935745	0.000658901
D7T9K0	VIT_01s0011g01780	F-box protein PP2-B12 (Protein phloem protein 2-like B12)		21200	185.965	0	0	1	0	0	0	0	0	0	0	0	0	3	0	0	0	0	1	0	2	0	1	2	2	3	1	2	2	0	0	1.34e-05	1.51e-05	3.3e-05	1.33e-05	1.42e-05	1.09e-05	1.24e-05	9.82e-06	1.05e-05	1.03e-05	1.01e-05	1.3e-05	9.31e-05	1.35e-05
D7T9K7	VIT_01s0011g01690	Zinc finger (ZPR1-type) family protein		54000	473.684	3	0	0	1	0	2	0	0	2	3	2	4	0	0	0	0	0	0	0	1	0	0	1	0	0	2	2	0	1	3	3.68e-05	5.93e-06	4.32e-06	1.56e-05	5.59e-06	2.15e-05	4.85e-06	3.86e-06	2.06e-05	2.84e-05	1.99e-05	4.59e-05	5.22e-06	5.29e-06
D7T9L4	VIT_01s0011g01620	ParB nuclease domain-containing protein	1.8.98.2	14000	122.807	3	2	2	1	1	1	2	2	1	3	0	2	2	2	1	2	1	0	2	2	2	0	3	2	1	2	1	2	2	3	0.000141864	0.000114298	8.33e-05	6.02e-05	6.47e-05	4.97e-05	9.35e-05	7.44e-05	4.77e-05	0.000109538	1.53e-05	9.84e-05	0.000100652	0.000102106
D7T9L8	VIT_01s0011g01570	Coatomer subunit delta		61500	539.474	4	7	2	3	3	3	4	4	4	5	4	4	1	2	5	0	4	2	1	0	4	3	2	4	1	0	1	3	5	3	4.15e-05	7.81e-05	1.9e-05	3.2e-05	3.44e-05	2.64e-05	3.83e-05	3.05e-05	3.26e-05	3.92e-05	3.14e-05	4.03e-05	1.37e-05	2.32e-05
D7T9M5	VIT_01s0011g01490	Protein kinase	2.7.12.1; 2.7.11.0	136500	1197.37	0	3	4	1	2	5	3	7	5	8	3	2	2	0	5	5	4	1	3	5	6	2	3	5	4	8	5	5	2	7	2.08e-06	1.64e-05	1.54e-05	6.17e-06	1.11e-05	1.87e-05	1.34e-05	2.29e-05	1.8e-05	2.73e-05	1.1e-05	1.01e-05	1.03e-05	2.09e-06
D7T9M8	VIT_01s0011g01460	AICARFT/IMPCHase bienzyme; MGS	2.1.2.3; 3.5.4.10	65600	575.439	3	4	5	6	0	3	1	7	5	4	7	1	6	4	5	4	3	5	6	3	4	3	5	1	5	2	1	5	4	4	3.03e-05	4.39e-05	3.91e-05	5.57e-05	4.6e-06	2.47e-05	1.2e-05	4.76e-05	3.74e-05	3.01e-05	4.91e-05	1.26e-05	5.58e-05	3.92e-05
D7T9N2	VIT_01s0011g01420	UDP-N-acetylglucosamine pyrophosphorylase	2.7.7.9; 2.7.7.23	53700	471.053	16	7	16	10	7	20	11	24	21	15	20	9	17	10	15	21	16	14	29	10	18	19	22	17	10	18	19	7	12	24	0.000174357	8.94e-05	0.000143394	0.000109864	8.43e-05	0.00017692	0.000112173	0.000189999	0.00017841	0.000126468	0.000164045	9.75e-05	0.000183684	0.000111803
D7T9N8	VIT_01s0011g01370	Thioredoxin O1 ATO1	1.8.4.0	20700	181.579	11	4	16	12	13	10	8	6	9	12	9	6	10	10	10	12	20	15	23	7	10	16	16	12	6	9	11	4	7	5	0.000315252	0.000139146	0.000371994	0.000339297	0.000393671	0.00023508	0.000215086	0.000130768	0.000204507	0.000264584	0.000197213	0.000173018	0.000285909	0.00029004
D7T9Q7	VIT_01s0011g01160	Haloacid dehalogenase hydrolase	3.1.3.18	28300	248.246	24	17	32	24	25	40	27	20	26	23	30	14	25	24	29	28	31	28	45	25	23	26	29	24	14	19	17	14	19	20	0.000491259	0.000395803	0.000535944	0.00048643	0.000543906	0.000663233	0.00050899	0.000301666	0.000417267	0.000363836	0.000463123	0.000282312	0.000507881	0.000495014
D7T9R2	VIT_01s0011g01110	Molybdenum cofactor sulfurase		34300	300.877	1	2	2	1	3	4	3	3	1	3	4	0	3	9	7	7	16	14	5	0	1	1	2	2	3	1	1	9	12	5	2.48e-05	4.67e-05	3.4e-05	2.46e-05	6.16e-05	6.08e-05	5.34e-05	4.25e-05	1.95e-05	4.47e-05	5.64e-05	8.03e-06	5.75e-05	0.000158368
D7T9S4	VIT_01s0011g00930	FK506-binding protein 1 (FKBP13)	5.2.1.8	22900	200.877	8	12	13	5	7	9	9	9	11	9	6	5	2	12	8	9	8	8	10	9	5	7	15	9	11	8	13	5	7	16	0.000210627	0.000349383	0.000275119	0.000134948	0.000197695	0.000192258	0.000217296	0.000172761	0.000223778	0.000181766	0.000121972	0.000132335	6.15e-05	0.000312114
D7T9W2	VIT_01s0011g00540	SPFH domain-containing protein 2 precursor band 7 family		43500	381.579	21	21	28	22	22	43	17	22	20	15	25	14	21	19	16	17	15	21	28	30	27	35	24	23	28	28	33	19	24	22	0.000280466	0.000316357	0.000305758	0.000290626	0.000312222	0.000463444	0.000210723	0.000215403	0.00021	0.000156123	0.000251904	0.000183665	0.000278585	0.000256321
D7T9X8	VIT_01s0011g00370	SP1L2 (SPIRAL2)		12100	106.14	3	4	0	3	5	5	2	7	3	5	2	1	0	2	1	2	3	1	2	2	3	0	5	1	0	0	9	1	7	2	0.00016414	0.000238043	1.93e-05	0.000162526	0.000274377	0.000210656	0.000108223	0.000258128	0.000128895	0.00019916	8.88e-05	6.83e-05	2.33e-05	0.000118139
D7T9Y7	VIT_01s0011g00210	Cytochrome b5 isoform Cb5-D	1.7.1.1	14800	129.825	5	3	8	4	4	10	6	5	7	7	6	5	7	6	5	6	3	6	3	0	4	5	2	4	4	8	4	1	5	4	0.000210878	0.000151368	0.000268028	0.000170841	0.000183536	0.000328795	0.000230046	0.00015476	0.000225816	0.000222036	0.000188727	0.000204762	0.000285633	0.000251125
D7TA34	VIT_04s0079g00600	Glutamate decarboxylase 1	4.1.1.15	55200	484.211	10	15	19	12	5	14	15	31	27	22	29	19	23	20	27	23	23	19	15	6	9	12	7	7	18	7	16	15	21	25	0.00010794	0.00017973	0.000164861	0.000127236	6.01e-05	0.000121738	0.000147081	0.000237646	0.000221997	0.000178595	0.00022965	0.000194645	0.000239959	0.00021235
D7TA35	VIT_04s0079g00610	Early nodulin ENOD18 protein		17800	156.14	20	15	23	22	20	30	25	37	29	31	32	28	27	23	21	33	29	32	32	24	18	21	28	18	23	20	25	22	36	29	0.000653529	0.000557365	0.000616127	0.000710237	0.000695191	0.000794104	0.000750384	0.000877343	0.00073851	0.000775381	0.000784597	0.000882212	0.000870806	0.000754894
D7TA50	VIT_04s0079g00800	DJ-1 protein / protease		41400	363.158	11	11	11	15	13	19	16	34	27	30	26	21	21	16	17	40	18	23	25	15	27	29	29	20	18	13	16	29	28	26	0.000157626	0.000177797	0.000129634	0.000210364	0.000196836	0.000218289	0.00020876	0.000347038	0.000295997	0.000322793	0.000275061	0.000286145	0.000292716	0.000227888
D7TA79	VIT_01s0010g00580	Translin-associated factor X		30500	267.544	3	1	4	2	1	7	0	0	1	0	0	1	1	0	0	0	0	0	1	0	0	2	0	2	1	2	1	3	0	1	6.51e-05	3.15e-05	6.89e-05	4.61e-05	2.97e-05	0.000113962	8.59e-06	6.83e-06	2.19e-05	7.18e-06	7.04e-06	2.71e-05	2.77e-05	9.37e-06
D7TAG7	VIT_01s0010g01840	GEM-like protein 5		31500	276.316	1	1	3	1	2	1	7	8	9	8	18	9	2	4	1	8	7	5	5	0	1	3	4	3	2	0	0	1	1	3	2.7e-05	3.05e-05	5.19e-05	2.68e-05	4.79e-05	2.21e-05	0.000124714	0.000112374	0.00013439	0.000118231	0.000252374	0.000166173	4.47e-05	8.17e-05
D7TAI4	VIT_01s0010g02030	Gamma-thionin precursor		8600	75.4386	3	2	4	1	3	10	7	0	18	9	12	2	8	6	6	9	8	9	11	5	3	3	3	5	5	1	4	9	10	7	0.000230941	0.000186067	0.000244195	9.8e-05	0.000245663	0.000565833	0.0004568	2.42e-05	0.000958579	0.000484005	0.00062459	0.000160173	0.000557095	0.000432169
D7TAI6	VIT_01s0010g02050	UBX domain-containing protein		51000	447.368	2	3	6	4	3	4	5	7	6	2	5	5	5	1	1	8	2	1	1	0	1	2	4	2	2	4	4	4	2	3	2.78e-05	4.39e-05	5.95e-05	4.96e-05	4.14e-05	4.09e-05	5.65e-05	6.12e-05	5.68e-05	2.15e-05	4.63e-05	5.94e-05	6.08e-05	1.68e-05
D7TAL0	VIT_01s0010g02290	Heat shock protein 26a, chloroplast		20700	181.579	28	50	23	30	14	37	39	40	43	65	49	54	48	35	38	52	64	62	25	46	32	42	75	42	30	33	19	26	20	45	0.000781278	0.00156152	0.00052981	0.000827885	0.000422832	0.000839573	0.000999517	0.000814785	0.000936426	0.00138642	0.00102759	0.00145069	0.00132063	0.00098061
D7TAY2	VIT_01s0010g03610	RW1		15000	131.579	18	20	9	14	18	12	19	20	20	20	16	14	14	14	13	19	10	11	13	11	14	14	16	9	18	12	15	6	18	14	0.00069986	0.000874763	0.000295566	0.000543147	0.000744476	0.000386203	0.000680937	0.000569142	0.000609	0.000598808	0.00047269	0.000532629	0.000544861	0.000552733
D7TAY3	VIT_01s0010g03620	LHCA2 (Photosystem I light harvesting complex gene 2)		28900	253.509	10	5	12	12	8	4	14	9	6	16	15	10	9	11	9	9	26	16	13	4	7	10	10	13	12	15	12	12	8	11	0.000206169	0.000121813	0.000201853	0.000243026	0.000177538	7.22e-05	0.000262805	0.000136894	0.000100224	0.000250156	0.000230471	0.000200189	0.000185283	0.00022753
D7TB33	VIT_07s0130g00250	4,5-DOPA dioxygenase extradiol		30100	264.035	14	11	12	15	10	19	14	26	27	23	27	23	9	13	11	10	0	12	20	7	11	16	11	10	7	7	6	9	7	11	0.000273358	0.000244545	0.000193805	0.000289338	0.000210568	0.000300238	0.000252328	0.000366638	0.000407118	0.000342079	0.000392599	0.000430179	0.000177896	0.000256452
D7TB48	VIT_07s0130g00410	T-complex protein 1 subunit gamma		60500	530.702	0	17	16	0	0	22	12	24	23	24	30	17	22	18	21	17	27	18	16	12	18	15	15	0	13	0	0	16	13	17	4.69e-06	0.000185144	0.000127277	4.64e-06	4.99e-06	0.000172355	0.000108223	0.000168643	0.000173088	0.000177433	0.000216635	0.000159379	0.000209621	0.000174846
D7TB53	VIT_07s0130g00470	Ankyrin repeat		31200	273.684	2	5	5	4	2	2	2	5	1	3	0	2	0	1	0	1	1	0	2	1	0	1	4	1	2	6	9	1	4	6	4.55e-05	0.000112833	8.23e-05	8.1e-05	4.84e-05	3.71e-05	4.2e-05	7.34e-05	2.14e-05	4.92e-05	6.89e-06	4.42e-05	9.03e-06	2.75e-05
D7TB70	VIT_11s0016g02120	Density-regulated protein DRP1		21500	188.596	7	5	8	7	4	7	6	10	5	7	7	5	7	5	5	9	6	3	2	4	10	10	2	5	6	5	7	5	9	7	0.000197949	0.000163739	0.000184503	0.000196003	0.000126341	0.000161667	0.000158357	0.00020338	0.000113993	0.000152844	0.000149902	0.000140952	0.000196622	0.000146272
D7TB79	VIT_11s0016g02220	Transducin family protein / WD-40 repeat		42200	370.175	0	0	0	0	0	0	0	0	0	2	3	3	0	0	0	2	0	0	5	0	0	0	0	0	0	0	0	0	0	0	6.72e-06	7.58e-06	5.53e-06	6.66e-06	7.15e-06	5.49e-06	6.21e-06	4.93e-06	5.28e-06	2.6e-05	3.56e-05	4.57e-05	6.68e-06	6.77e-06
D7TB93	VIT_11s0016g02380	1-aminocyclopropane-1-carboxylate oxidase 2		35000	307.018	0	0	0	1	1	2	3	1	3	0	0	1	0	1	3	0	3	5	1	0	0	1	0	0	0	0	0	0	0	0	8.11e-06	9.14e-06	6.67e-06	2.41e-05	2.59e-05	3.31e-05	5.24e-05	1.78e-05	4.46e-05	6.26e-06	6.14e-06	2.36e-05	8.05e-06	2.45e-05
D7TBA6	VIT_11s0016g02520	Putative uncharacterized protein		34200	300	0	0	0	1	1	1	5	3	6	1	3	1	6	4	5	3	4	5	3	2	3	1	2	1	2	2	3	3	4	5	8.3e-06	9.36e-06	6.82e-06	2.46e-05	2.65e-05	2.03e-05	8.42e-05	4.26e-05	8.47e-05	1.92e-05	4.4e-05	2.42e-05	0.000107126	7.52e-05
D7TBB5	VIT_11s0016g02600	Caffeoyl-CoA O-methyltransferase		26400	231.579	0	0	0	0	0	0	0	0	0	0	0	0	4	2	0	0	2	4	5	0	1	5	2	4	3	8	5	1	3	4	1.07e-05	1.21e-05	8.84e-06	1.06e-05	1.14e-05	8.78e-06	9.92e-06	7.89e-06	8.44e-06	8.3e-06	8.14e-06	1.04e-05	9.61e-05	5.41e-05
D7TBD5	VIT_11s0016g02830	Gamma-glutamyltranspeptidase	2.3.2.2; 2.3.2.15	67500	592.105	0	0	0	0	0	4	1	4	3	4	4	2	0	2	2	7	0	3	6	1	10	13	6	0	0	0	1	0	1	3	4.2e-06	4.74e-06	3.46e-06	4.16e-06	4.47e-06	3.09e-05	1.16e-05	2.78e-05	2.31e-05	2.92e-05	2.86e-05	2.04e-05	4.18e-06	2.12e-05
D7TBD9	VIT_11s0016g02870	Peptidase alpha subunit, Mitochondrial	1.10.2.2; 3.4.24.0	54400	477.193	69	52	74	65	72	72	56	70	56	58	69	65	65	52	57	69	67	66	72	56	60	65	60	58	56	70	59	61	63	64	0.000724965	0.000617715	0.000639116	0.000676524	0.000804469	0.000617641	0.000544017	0.000539695	0.000462811	0.000471174	0.000548996	0.000663423	0.000678658	0.000551822
D7TBH4	VIT_11s0016g03210	NADP-dependent malic enzyme	1.6.1.0; 1.1.1.40; 1.1.1.38; 1.1.1.39	65200	571.93	129	136	190	146	112	196	173	198	207	170	203	168	195	155	175	231	203	182	246	202	232	286	203	202	168	149	200	179	207	212	0.00112708	0.00134002	0.00136355	0.0012625	0.00104154	0.00139673	0.00139385	0.00126786	0.00141816	0.00114578	0.00134122	0.00142397	0.00169008	0.00136371
D7TBH6	VIT_11s0016g03230	Putative uncharacterized protein		79000	692.982	0	1	1	0	0	0	0	0	0	0	3	2	2	0	0	0	1	1	0	0	1	1	1	0	2	5	2	1	0	0	3.59e-06	1.22e-05	8.86e-06	3.56e-06	3.82e-06	2.93e-06	3.32e-06	2.64e-06	2.82e-06	2.77e-06	1.9e-05	1.74e-05	1.78e-05	3.62e-06
D7TBJ2	VIT_11s0016g03440	Lactoylglutathione lyase	4.4.1.5	40000	350.877	27	21	43	31	24	36	51	48	51	40	47	37	29	29	34	44	35	35	50	26	43	50	54	45	49	49	52	41	35	55	0.000390125	0.000344038	0.000507518	0.000442478	0.000369723	0.000422893	0.000674389	0.00050494	0.000573722	0.000443629	0.00051029	0.000516559	0.000415691	0.000421697
D7TBK4	VIT_11s0016g03580	Catalytic	6.3.2.19	36100	316.667	0	0	0	0	0	0	0	0	0	0	0	0	0	0	0	2	0	0	1	0	0	3	2	1	5	4	9	10	8	9	7.86e-06	8.87e-06	6.46e-06	7.78e-06	8.36e-06	6.42e-06	7.25e-06	5.77e-06	6.17e-06	6.07e-06	5.95e-06	7.63e-06	7.81e-06	7.92e-06
D7TBK8	VIT_11s0016g03630	Peroxiredoxin-5	1.11.1.15	17300	151.754	666	523	690	628	552	685	463	519	529	580	489	400	237	310	202	432	301	337	388	370	406	513	465	374	341	513	524	329	368	432	0.0218617	0.0193686	0.0186269	0.0204127	0.0192777	0.0183636	0.0140335	0.0125054	0.0136387	0.0147021	0.0121588	0.0127557	0.00773795	0.0102625
D7TBL7	VIT_11s0016g03720	Aspartate aminotransferase, cytoplasmic (Transaminase A)	2.6.1.1	45100	395.614	11	18	12	7	7	11	8	17	23	11	35	10	21	22	28	15	27	23	14	9	12	8	13	0	12	7	7	13	10	22	0.000144695	0.000262557	0.000129347	9.34e-05	0.000100382	0.000118173	9.87e-05	0.000161592	0.000232191	0.000111724	0.000338248	0.000128281	0.000268702	0.000285262
D7TBS1	VIT_11s0016g04270	Hydrolase, alpha/beta fold		30800	270.175	1	0	0	0	0	2	0	1	0	0	1	0	0	0	0	1	0	0	2	0	0	0	1	2	0	0	1	2	4	1	2.76e-05	1.04e-05	7.58e-06	9.12e-06	9.8e-06	3.76e-05	8.5e-06	2.03e-05	7.23e-06	7.11e-06	2.09e-05	8.94e-06	9.15e-06	9.28e-06
D7TBS5	VIT_11s0016g04320	Nudix hydrolase 20		41000	359.649	3	1	6	4	3	5	4	4	7	5	2	5	5	3	2	6	6	4	8	3	3	6	3	3	5	4	0	11	6	4	4.84e-05	2.34e-05	7.4e-05	6.17e-05	5.15e-05	6.22e-05	5.75e-05	4.57e-05	8.15e-05	5.88e-05	2.62e-05	7.39e-05	7.56e-05	4.88e-05
D7TBS7	VIT_11s0016g04340	NA	1.14.11.0	49600	435.088	10	2	8	7	7	12	3	9	12	14	13	2	5	2	2	4	3	4	6	1	6	8	6	5	5	1	3	5	3	3	0.000120126	3.23e-05	8e-05	8.5e-05	9.13e-05	0.000116795	3.7e-05	7.98e-05	0.000112301	0.000128089	0.000116959	2.78e-05	6.25e-05	2.88e-05
D7TBT3	VIT_11s0016g04410	Putative uncharacterized protein		9500	83.3333	4	3	6	11	10	11	0	0	1	2	1	0	0	0	0	0	0	0	2	2	3	1	2	2	1	4	5	0	0	3	0.000268794	0.000235815	0.00031931	0.000680166	0.000667169	0.000561011	2.76e-05	2.19e-05	7.04e-05	0.000115303	6.79e-05	2.9e-05	2.97e-05	3.01e-05
D7TBV9	VIT_11s0016g04690	SOUL heme-binding		36300	318.421	2	0	2	1	3	0	2	2	3	2	3	1	1	0	0	3	0	0	1	0	4	0	0	0	0	2	1	1	0	1	3.91e-05	8.82e-06	3.21e-05	2.32e-05	5.82e-05	6.38e-06	3.61e-05	2.87e-05	4.3e-05	3.02e-05	4.14e-05	2.28e-05	2.33e-05	7.88e-06
D7TBX4	VIT_11s0016g04850	Carboxylic ester hydrolase	3.1.1.1; 3.1.1.3	27400	240.351	0	2	4	1	0	3	1	4	5	1	4	2	3	3	5	4	3	1	1	1	0	3	1	1	3	2	5	3	5	8	1.04e-05	5.84e-05	7.66e-05	3.08e-05	1.1e-05	5.92e-05	2.87e-05	6.84e-05	8.94e-05	2.4e-05	7.06e-05	5.03e-05	7.2e-05	7.3e-05
D7TBX5	VIT_11s0016g04860	Ethylene-responsive element-binding protein EREBP-4		23900	209.649	1	0	0	0	0	1	1	1	2	0	0	3	0	0	0	0	0	0	0	1	0	2	0	0	3	1	2	0	2	0	3.56e-05	1.34e-05	9.76e-06	1.18e-05	1.26e-05	2.91e-05	3.29e-05	2.61e-05	4.66e-05	9.17e-06	8.99e-06	8.07e-05	1.18e-05	1.2e-05
D7TBY5	VIT_11s0016g04970	NADH-cytochrome b5 reductase	1.6.2.2	35800	314.035	93	67	84	106	87	93	48	73	69	98	59	68	51	55	59	94	63	67	91	82	79	69	98	81	66	102	113	54	56	59	0.00148204	0.00120684	0.00110153	0.0016715	0.00147535	0.00121039	0.000709614	0.000854993	0.00086508	0.00120553	0.000714196	0.00105428	0.000810836	0.000886438
D7TBZ6	VIT_11s0016g05100	Putative uncharacterized protein		14500	127.193	18	23	14	21	14	20	17	22	17	20	16	19	8	11	8	15	19	19	13	11	16	12	19	12	15	23	11	8	14	15	0.000723993	0.00103736	0.000466684	0.000833127	0.000603629	0.000655214	0.000632169	0.000646209	0.000537805	0.000619456	0.000488989	0.000740994	0.000330415	0.00045349
D7TC09	VIT_11s0016g05260	Putative uncharacterized protein		23400	205.263	0	0	2	1	0	2	2	3	2	0	4	0	2	1	1	2	1	1	1	1	1	1	3	0	3	2	5	3	1	2	1.21e-05	1.37e-05	4.99e-05	3.6e-05	1.29e-05	4.95e-05	5.6e-05	6.23e-05	4.76e-05	9.36e-06	8.26e-05	1.18e-05	6.02e-05	3.67e-05
D7TC29	VIT_11s0016g05470	Nuclear pore complex protein Nup98-Nup96		82500	723.684	2	2	1	1	0	0	4	4	3	4	6	0	1	1	1	4	1	2	0	1	2	3	4	0	0	0	0	6	1	0	1.72e-05	1.94e-05	8.49e-06	1.02e-05	3.66e-06	2.81e-06	2.86e-05	2.27e-05	1.89e-05	2.39e-05	3.39e-05	3.34e-06	1.02e-05	1.04e-05
D7TC38	VIT_11s0016g05570	Thylakoid lumenal 16.5 kDa protein, chloroplast precursor		25100	220.175	13	14	23	12	13	10	8	11	17	14	7	6	6	5	5	7	10	10	9	13	9	11	14	8	6	14	19	4	9	7	0.000305204	0.000369762	0.000436935	0.000279819	0.000324661	0.000193871	0.000177382	0.000190802	0.000310684	0.000253116	0.000128402	0.000142688	0.000145965	0.000125293
D7TC42	VIT_11s0016g05610	Translation elongation factor Ts (EF-Ts)		41400	363.158	0	1	1	3	0	1	1	2	3	3	0	2	1	0	0	2	0	0	0	0	0	0	0	0	0	0	0	1	0	1	6.85e-06	2.32e-05	1.69e-05	4.75e-05	7.29e-06	1.68e-05	1.9e-05	2.51e-05	3.77e-05	3.7e-05	5.19e-06	3.33e-05	2.04e-05	6.91e-06
D7TC95	VIT_11s0016g00450	Translation initiation factor 3 subunit K		26200	229.825	20	15	22	14	10	12	14	10	13	15	17	11	7	12	9	18	19	10	29	18	27	29	27	27	16	24	23	13	8	18	0.000444	0.000378668	0.000400778	0.000310962	0.000241912	0.000221109	0.000289888	0.000166896	0.000229608	0.000259212	0.000287025	0.000241849	0.00016135	0.000272802
D7TCA3	VIT_11s0016g00530	Adrenodoxin ferredoxin 2		22100	193.86	7	2	4	3	3	3	3	3	6	5	5	3	1	1	0	3	1	3	2	3	3	3	2	0	4	3	5	3	1	6	0.000192575	7.24e-05	9.5e-05	8.9e-05	9.56e-05	7.34e-05	8.3e-05	6.6e-05	0.000131062	0.000109042	0.000106943	8.73e-05	3.83e-05	3.88e-05
D7TCA6	VIT_11s0016g00560	Peroxiredoxin bcp	1.11.1.7; 1.11.1.15	23400	205.263	40	35	47	39	43	40	38	54	49	64	46	29	23	19	23	31	34	25	25	26	24	25	26	23	26	35	42	19	35	41	0.000982132	0.000971047	0.000947328	0.000948466	0.00112213	0.000802115	0.000861803	0.000969927	0.000942635	0.00120773	0.000853926	0.000694631	0.000566058	0.000476494
D7TCC5	VIT_11s0016g00780	Putative uncharacterized protein		21100	185.088	28	22	32	26	26	27	12	21	18	22	14	16	12	11	7	19	8	9	23	21	23	30	37	25	5	22	24	2	11	5	0.000766467	0.000682539	0.000718826	0.000705674	0.000758112	0.000604015	0.000310306	0.00042434	0.0003907	0.000467224	0.000295304	0.000430873	0.000333915	0.00031164
D7TCC6	VIT_11s0016g00790	Small nuclear ribonucleoprotein LSM1		14400	126.316	0	0	0	0	0	0	0	2	4	4	4	1	0	0	0	4	0	0	0	0	3	0	0	0	0	0	0	0	3	0	1.97e-05	2.22e-05	1.62e-05	1.95e-05	2.1e-05	1.61e-05	1.82e-05	7.23e-05	0.000139253	0.000136922	0.000134287	5.74e-05	1.96e-05	1.99e-05
D7TCD0	VIT_11s0016g00830	Ribose isomerase	5.3.1.23	39800	349.123	5	0	7	5	5	6	8	12	8	7	9	7	2	5	2	6	5	1	9	1	10	8	11	7	3	1	0	3	3	2	7.84e-05	8.04e-06	8.79e-05	7.76e-05	8.34e-05	7.57e-05	0.000111866	0.000130793	9.52e-05	8.26e-05	0.000102571	0.000103831	3.54e-05	7.9e-05
D7TCD6	VIT_11s0016g00900	Aldehyde dehydrogenase 7 member A1	1.2.1.3	54600	478.947	0	5	0	1	0	0	0	3	5	2	1	0	2	3	5	4	10	9	5	3	3	0	6	1	1	0	3	0	3	4	5.2e-06	6.45e-05	4.27e-06	1.54e-05	5.53e-06	4.24e-06	4.8e-06	2.67e-05	4.49e-05	2.01e-05	1.18e-05	5.05e-06	2.58e-05	3.67e-05
D7TCH9	VIT_11s0016g01440	VPS2.1 SNF7		25400	222.807	0	0	0	0	0	0	0	1	0	2	2	0	1	1	1	2	3	3	0	0	0	0	0	0	1	0	0	1	0	1	1.12e-05	1.26e-05	9.19e-06	1.11e-05	1.19e-05	9.12e-06	1.03e-05	2.46e-05	8.77e-06	4.31e-05	4.23e-05	1.08e-05	3.33e-05	3.38e-05
D7TCK8	VIT_11s0016g01730	VIP3 (vernalization independence 3)		34300	300.877	0	1	1	0	1	1	1	3	5	1	4	1	3	3	2	2	3	2	4	1	0	2	1	1	2	2	3	3	2	1	8.27e-06	2.8e-05	2.04e-05	8.19e-06	2.64e-05	2.03e-05	2.29e-05	4.25e-05	7.15e-05	1.92e-05	5.64e-05	2.41e-05	5.75e-05	5.83e-05
D7TCL2	VIT_11s0016g01770	MKK2	2.7.10.0; 2.7.11.0	39100	342.982	0	1	0	2	0	2	0	2	0	4	1	2	1	0	2	0	1	3	3	0	0	0	0	0	0	0	1	1	0	1	7.26e-06	2.46e-05	5.97e-06	3.59e-05	7.72e-06	2.96e-05	6.7e-06	2.66e-05	5.7e-06	5.04e-05	1.65e-05	3.52e-05	2.16e-05	7.31e-06
D7TCM2	VIT_11s0016g01870	Dihydrolipoamide S-acetyltransferase	2.3.1.12; 2.3.1.168	59200	519.298	25	33	37	38	32	54	40	46	42	38	42	29	42	31	45	36	39	40	33	38	36	37	39	40	40	41	43	44	40	49	0.000244427	0.000362202	0.000295619	0.000365409	0.000331384	0.00042665	0.000358341	0.000327107	0.000319905	0.000284947	0.000308497	0.000274567	0.000404647	0.000304248
D7TCM7	VIT_11s0016g01920	EIF-4A3		46800	410.526	5	20	4	5	4	7	4	0	15	12	18	0	11	26	28	17	16	22	11	5	9	0	0	9	15	4	8	12	0	15	6.67e-05	0.000280373	4.49e-05	6.6e-05	5.8e-05	7.43e-05	5.04e-05	4.45e-06	0.000147584	0.000117028	0.000169867	5.89e-06	0.000138503	0.000323771
D7TCN5	VIT_06s0080g01270	HAT dimerisation domain-containing protein		34400	301.754	1	3	2	0	1	2	0	0	0	0	0	0	0	0	0	0	0	0	1	1	1	0	1	0	0	2	2	0	1	0	2.47e-05	6.51e-05	3.39e-05	8.17e-06	2.63e-05	3.37e-05	7.61e-06	6.05e-06	6.48e-06	6.37e-06	6.25e-06	8.01e-06	8.19e-06	8.31e-06
D7TCR2	VIT_06s0080g00880	Nicalin precursor		62400	547.368	0	5	3	2	1	6	7	6	1	7	6	4	6	4	7	3	2	5	2	0	2	1	7	0	4	0	2	2	1	3	4.55e-06	5.64e-05	2.62e-05	2.25e-05	1.45e-05	4.83e-05	6.3e-05	4.34e-05	1.07e-05	5.27e-05	4.48e-05	3.97e-05	5.87e-05	4.12e-05
D7TCT6	VIT_06s0080g00560	Beta-alanine synthase	3.5.1.53	33200	291.228	0	0	0	0	0	0	0	1	1	1	3	2	0	1	3	1	2	1	0	0	0	0	1	0	0	0	0	1	0	2	8.55e-06	9.64e-06	7.03e-06	8.46e-06	9.09e-06	6.98e-06	7.89e-06	1.88e-05	2.01e-05	1.98e-05	4.53e-05	4.15e-05	8.49e-06	2.58e-05
D7TCX7	VIT_06s0080g00150	Subtilisin-like proteinase AIR3	3.4.21.0	77500	679.825	5	6	5	3	3	2	4	7	6	1	6	4	5	11	7	10	15	10	14	3	5	4	11	2	11	7	6	9	12	9	4.03e-05	5.37e-05	3.31e-05	2.54e-05	2.73e-05	1.49e-05	3.04e-05	4.03e-05	3.74e-05	8.48e-06	3.6e-05	3.2e-05	4e-05	8.48e-05
D7TD52	VIT_12s0057g00700	Glucan endo-1,3-beta-glucosidase 3 precursor		12900	113.158	2	1	2	0	0	4	0	0	0	0	0	0	0	1	0	2	0	0	3	4	2	2	3	0	2	3	4	0	1	3	0.000109972	7.44e-05	9.04e-05	2.18e-05	2.34e-05	0.000161667	2.03e-05	1.61e-05	1.73e-05	1.7e-05	1.67e-05	2.14e-05	2.18e-05	6.65e-05
D7TD89	VIT_12s0057g01210	Nitrate-responsive NOI protein		8500	74.5614	6	4	10	5	3	9	0	5	3	3	2	2	2	1	2	3	1	1	2	2	0	3	4	0	0	3	3	1	0	3	0.000433936	0.000338861	0.000576492	0.000363567	0.000248553	0.000517967	3.08e-05	0.000269465	0.000183486	0.000180415	0.000126388	0.000162058	0.000165779	0.000100905
D7TD92	VIT_12s0057g01240	Indole-3-glycerol phosphate synthase	4.1.1.48	40200	352.632	17	20	22	17	18	28	27	34	24	27	27	21	16	13	18	24	28	18	19	15	18	20	23	11	26	27	27	21	27	33	0.000247026	0.000326404	0.000261204	0.000244598	0.000277789	0.000328561	0.000358319	0.000357397	0.000271578	0.000299731	0.000293961	0.000294687	0.000231348	0.00019202
D7TD95	VIT_12s0057g01270	Acyl-CoA synthetase long-chain member 8	6.2.1.3	78800	691.228	2	5	1	3	1	3	1	2	6	4	3	4	0	3	3	2	4	5	1	0	3	0	3	2	3	1	2	1	2	3	1.8e-05	4.47e-05	8.88e-06	2.5e-05	1.15e-05	2.06e-05	9.97e-06	1.32e-05	3.68e-05	2.5e-05	1.91e-05	3.15e-05	3.58e-06	2.54e-05
D7TD96	VIT_12s0057g01280	Heterogeneous nuclear ribonucleoprotein A1/A3		28400	249.123	0	2	4	4	4	5	3	8	0	7	1	7	0	0	2	0	1	2	0	0	2	2	1	0	0	2	0	0	0	2	9.99e-06	5.63e-05	7.39e-05	8.9e-05	9.56e-05	8.98e-05	6.46e-05	0.00012464	7.85e-06	0.000115709	2.27e-05	0.000145509	9.92e-06	1.01e-05
D7TD97	VIT_12s0057g01290	Hydroxyproline-rich glycoprotein family protein-like		94300	827.193	3	3	6	4	2	7	6	12	8	6	11	10	8	4	4	7	9	8	8	6	8	4	10	4	8	7	8	13	8	11	2.11e-05	2.38e-05	3.22e-05	2.68e-05	1.6e-05	3.69e-05	3.61e-05	5.52e-05	4.02e-05	3.02e-05	5.24e-05	6.14e-05	5.08e-05	2.73e-05
D7TDA5	VIT_12s0057g01370	Putative uncharacterized protein		25200	221.053	8	7	9	6	6	5	10	8	6	12	9	0	1	1	4	9	2	4	5	4	10	6	8	6	6	10	7	4	4	6	0.000191403	0.000190497	0.000175932	0.000144928	0.000155698	0.000101149	0.000218249	0.000140468	0.000114939	0.000217337	0.000161997	1.09e-05	3.36e-05	3.4e-05
D7TDB6	VIT_12s0057g01480	Glucose-1-phosphate adenylyltransferase small subunit, chloroplast	2.7.7.27	55900	490.351	5	11	11	9	4	18	17	21	19	21	24	15	15	14	26	17	17	24	17	5	12	14	10	12	22	17	9	15	23	14	5.58e-05	0.000131678	9.6e-05	9.55e-05	4.86e-05	0.000153376	0.000163979	0.000160171	0.000155445	0.00016852	0.000188338	0.000152781	0.000156289	0.000148318
D7TDD2	VIT_00s0323g00040	Putative uncharacterized protein		27700	242.982	1	1	2	3	4	6	0	1	2	0	1	1	1	0	0	0	0	0	8	1	4	7	3	6	1	2	4	0	0	1	3.07e-05	3.47e-05	4.21e-05	7.1e-05	9.81e-05	0.00010875	9.45e-06	2.26e-05	4.02e-05	7.91e-06	2.33e-05	2.98e-05	3.05e-05	1.03e-05
D7TDF1	VIT_01s0127g00720	Carbonic anhydrase, beta	4.2.1.1	28100	246.491	14	7	12	8	17	19	22	33	30	22	32	22	14	10	19	15	15	15	13	16	14	13	15	9	9	11	12	11	9	11	0.000292814	0.000170837	0.000207599	0.000169963	0.000375926	0.000321607	0.000419411	0.000496474	0.000483669	0.000350833	0.000497005	0.000441189	0.000290851	0.000213659
D7TDJ2	VIT_01s0127g00270	Signal recognition particle receptor beta subunit		29000	254.386	4	4	4	2	2	5	1	1	5	1	3	4	4	5	5	2	0	6	2	0	3	1	3	0	0	2	2	2	0	4	8.81e-05	9.93e-05	7.24e-05	4.84e-05	5.2e-05	8.79e-05	2.71e-05	2.15e-05	8.45e-05	2.27e-05	5.19e-05	8.55e-05	8.75e-05	0.000108443
D7TDJ3	VIT_01s0127g00260	ATP-citrate synthase		51500	451.754	6	14	11	15	11	13	22	25	24	13	23	19	16	9	23	10	10	21	10	4	11	10	7	8	24	16	15	20	21	23	7.16e-05	0.000180214	0.000104211	0.000169108	0.000134791	0.000121485	0.000228843	0.000206201	0.000211989	0.000114855	0.000196085	0.000208629	0.000180587	0.000105476
D7TDL2	VIT_01s0127g00060	Alpha-glucan water dikinase, chloroplast precursor	2.7.13.3; 2.7.9.4	164500	1442.98	1	4	0	0	0	0	2	0	1	0	0	2	1	1	0	1	1	1	0	0	0	0	0	0	6	3	4	0	0	3	5.17e-06	1.75e-05	1.42e-06	1.71e-06	1.83e-06	1.41e-06	7.96e-06	1.27e-06	4.06e-06	1.33e-06	1.31e-06	8.37e-06	5.14e-06	5.21e-06
D7TDV0	VIT_04s0043g00870	Putative uncharacterized protein		27300	239.474	4	3	4	3	1	3	4	4	1	2	2	2	5	1	1	1	3	2	2	2	1	2	1	4	1	2	3	3	3	0	9.35e-05	8.21e-05	7.69e-05	7.2e-05	3.32e-05	5.94e-05	8.63e-05	6.86e-05	2.45e-05	4.01e-05	3.94e-05	5.05e-05	0.000113556	3.14e-05
D7TDW8	VIT_07s0151g01110	Ribosome recycling factor, chloroplast precursor		30900	271.053	16	12	12	15	16	16	8	15	16	13	11	14	6	8	7	7	12	11	9	10	13	19	19	5	12	18	24	6	9	17	0.00030301	0.000258928	0.000188788	0.000281847	0.000322326	0.00024747	0.000144087	0.000208897	0.000237947	0.000191426	0.000159927	0.000258558	0.000118567	0.000157289
D7TE48	VIT_12s0059g00230	Epoxide hydrolase 2		35300	309.649	3	4	3	5	5	7	7	14	4	5	8	4	0	0	0	0	0	1	0	2	8	6	6	2	9	5	0	6	12	7	5.63e-05	8.16e-05	4.63e-05	8.75e-05	9.4e-05	9.85e-05	0.000111288	0.000171061	5.68e-05	6.83e-05	0.000103473	7.02e-05	7.98e-06	8.1e-06
D7TE52	VIT_12s0059g00270	NADPH-protochlorophyllide oxidoreductase	1.6.99.1; 1.3.1.33	43300	379.825	0	0	6	0	2	2	0	3	0	1	2	3	1	0	1	0	2	0	0	0	0	1	1	0	0	0	1	0	0	0	6.55e-06	7.39e-06	7.01e-05	6.49e-06	3.49e-05	2.68e-05	6.05e-06	3.37e-05	5.15e-06	1.52e-05	2.48e-05	4.45e-05	1.95e-05	6.6e-06
D7TEB2	VIT_12s0059g01030	Dentin sialophosphoprotein		56100	492.105	9	3	10	5	4	8	2	3	4	5	1	4	1	2	4	8	6	5	7	7	9	6	9	3	5	7	17	5	4	3	9.61e-05	3.99e-05	8.73e-05	5.51e-05	4.84e-05	7.02e-05	2.33e-05	2.6e-05	3.57e-05	4.3e-05	1.15e-05	4.42e-05	1.51e-05	2.55e-05
D7TEB3	VIT_12s0059g01040	Putative uncharacterized protein		21500	188.596	2	0	2	1	0	2	0	3	2	1	1	0	0	0	0	0	0	0	0	0	1	0	1	1	3	1	2	0	1	1	6.6e-05	1.49e-05	5.43e-05	3.92e-05	1.4e-05	5.39e-05	1.22e-05	6.78e-05	5.18e-05	3.06e-05	3e-05	1.28e-05	1.31e-05	1.33e-05
D7TED8	VIT_12s0059g01310	SUM2 (small ubiquitin-like modifier 2)		11300	99.1228	36	29	47	27	32	45	31	44	36	44	31	34	22	34	17	29	27	28	36	19	29	29	27	25	29	34	38	29	31	33	0.00183293	0.00167098	0.00196172	0.0013674	0.0017361	0.00186608	0.00146014	0.00163999	0.00143936	0.00172547	0.00119789	0.00168224	0.00112231	0.00174574
D7TEE8	VIT_12s0059g01450	Zinc finger CCCH domain-containing protein ZFN-like 4		48700	427.193	0	4	4	3	1	3	2	6	6	6	9	3	3	2	2	6	4	2	0	2	0	3	0	2	4	1	1	1	2	1	5.83e-06	5.91e-05	4.31e-05	4.04e-05	1.86e-05	3.33e-05	2.69e-05	5.56e-05	5.95e-05	5.85e-05	8.38e-05	3.96e-05	4.05e-05	2.94e-05
D7TEF8	VIT_12s0059g01560	Protein disulfide-isomerase A6	5.3.4.1	46600	408.772	76	68	84	83	59	72	69	62	66	62	71	56	54	54	58	82	64	57	64	41	63	82	82	53	68	70	83	54	80	103	0.00093155	0.000940876	0.00084624	0.0010068	0.000770728	0.000721024	0.0007812	0.000558538	0.000635902	0.00058765	0.000659331	0.000668053	0.000659203	0.000668727
D7TEG1	VIT_12s0059g01590	Lipase GDSL		73400	643.86	4	0	3	2	2	1	0	2	0	2	2	0	1	1	2	3	1	0	0	0	2	2	1	0	5	3	3	5	0	3	3.48e-05	4.36e-06	2.23e-05	1.91e-05	2.06e-05	9.47e-06	3.57e-06	1.42e-05	3.04e-06	1.49e-05	1.46e-05	3.75e-06	1.15e-05	1.17e-05
D7TEG6	VIT_12s0059g01650	Division site determinant MinD, Plastid	3.1.3.48	30300	265.789	3	2	5	7	5	3	5	5	4	5	3	5	4	6	3	1	3	4	0	2	3	6	3	3	8	3	5	2	3	2	6.55e-05	5.28e-05	8.47e-05	0.000139078	0.00010957	5.35e-05	9.51e-05	7.56e-05	6.62e-05	7.95e-05	4.96e-05	0.000100016	8.37e-05	0.000122662
D7TEK2	VIT_12s0059g02050	Putative uncharacterized protein		11100	97.3684	3	0	3	2	2	2	3	2	2	4	0	1	1	0	2	1	3	1	2	0	0	0	0	0	0	0	1	0	1	2	0.000178927	2.88e-05	0.000147152	0.000126549	0.000135952	0.000104379	0.000165161	9.38e-05	0.000100362	0.000177629	1.94e-05	7.45e-05	7.62e-05	2.58e-05
D7TEL2	VIT_12s0059g02150	Aconitate hydratase, cytoplasmic		107400	942.105	31	33	57	30	28	58	47	52	53	49	53	44	51	0	52	56	58	50	60	36	53	56	46	45	40	35	21	37	29	35	0.000166432	0.00019965	0.000249854	0.000159565	0.000160181	0.000252435	0.000231661	0.00020357	0.000221975	0.000201942	0.000214059	0.000228299	0.000270279	2.66e-06
D7TEM8	VIT_12s0059g02370	Translation initiation factor eIF-1		12600	110.526	3	6	2	0	3	0	0	0	0	0	4	0	0	1	3	7	4	0	2	3	0	6	0	4	0	6	0	5	0	0	0.000157626	0.000330195	9.26e-05	2.23e-05	0.000167675	1.84e-05	2.08e-05	1.65e-05	1.77e-05	1.74e-05	0.000153471	2.19e-05	2.24e-05	6.81e-05
D7TER4	VIT_10s0042g00010	Strictosidine synthase	4.3.3.2	34900	306.14	2	0	5	6	4	1	3	5	1	2	0	2	1	1	0	0	0	2	1	3	1	0	5	0	0	5	9	1	1	0	4.06e-05	9.17e-06	7.35e-05	0.000104647	7.78e-05	1.99e-05	5.25e-05	6.56e-05	1.92e-05	3.14e-05	6.16e-06	3.95e-05	2.42e-05	2.46e-05
D7TEW7	VIT_10s0042g00800	Proteasome 26S regulatory subunit (RPN2)		109500	960.526	0	2	0	0	0	0	0	1	3	0	1	3	1	5	5	2	2	1	0	1	3	0	2	0	1	2	1	1	1	2	2.59e-06	1.46e-05	2.13e-06	2.57e-06	2.76e-06	2.12e-06	2.39e-06	5.7e-06	1.42e-05	2e-06	5.89e-06	1.76e-05	7.72e-06	2.87e-05
D7TEX3	VIT_10s0042g00950	Succinyl-CoA ligase alpha 1 subunit	2.3.3.8; 6.2.1.4; 6.2.1.5	34300	300.877	0	0	0	0	0	0	0	1	0	0	0	0	0	6	7	3	5	4	1	0	0	0	0	0	0	0	0	0	0	3	8.27e-06	9.33e-06	6.8e-06	8.19e-06	8.8e-06	6.76e-06	7.64e-06	1.82e-05	6.5e-06	6.39e-06	6.26e-06	8.03e-06	8.22e-06	0.000108357
D7TEZ4	VIT_10s0042g01190	Ribosomal protein P2 (RPP2A) acidic 60S		11400	100	0	0	23	14	0	0	0	0	11	16	13	10	9	0	0	0	0	0	0	13	0	13	15	0	9	0	0	5	12	0	2.49e-05	2.81e-05	0.000962023	0.000714667	2.65e-05	2.03e-05	2.3e-05	1.83e-05	0.000449518	0.000634167	0.000508876	0.000507496	0.000469707	2.51e-05
D7TF68	VIT_13s0047g00940	Cinnamyl alcohol dehydrogenase		35600	312.281	4	2	3	3	1	7	0	0	0	2	0	0	0	0	0	0	0	0	0	0	2	0	0	0	1	1	0	0	0	0	7.17e-05	4.49e-05	4.59e-05	5.52e-05	2.54e-05	9.76e-05	7.36e-06	5.85e-06	6.26e-06	3.08e-05	6.04e-06	7.74e-06	7.92e-06	8.03e-06
D7TFE6	VIT_02s0087g00400	Pectinacetylesterase	3.1.1.1	43800	384.211	2	6	3	1	1	6	0	5	3	4	7	3	16	12	16	16	23	26	7	5	19	9	7	4	11	2	2	5	11	11	3.24e-05	9.5e-05	3.73e-05	1.92e-05	2.07e-05	6.88e-05	5.98e-06	5.23e-05	3.56e-05	4.5e-05	7.36e-05	4.4e-05	0.000212333	0.000163183
D7TFH9	VIT_01s0150g00040	Putative uncharacterized protein		52200	457.895	3	2	3	0	1	3	2	4	3	3	3	1	0	0	0	0	0	0	0	1	2	1	1	1	4	2	2	4	0	0	3.8e-05	3.07e-05	3.13e-05	5.38e-06	1.73e-05	3.11e-05	2.51e-05	3.59e-05	2.99e-05	2.94e-05	2.88e-05	1.58e-05	5.4e-06	5.48e-06
D7TFI1	VIT_01s0150g00060	SOUL heme-binding		18100	158.772	0	0	0	0	0	0	0	0	0	0	0	0	0	0	0	0	0	0	0	3	3	1	6	2	0	0	0	0	1	0	1.57e-05	1.77e-05	1.29e-05	1.55e-05	1.67e-05	1.28e-05	1.45e-05	1.15e-05	1.23e-05	1.21e-05	1.19e-05	1.52e-05	1.56e-05	1.58e-05
D7TFI5	VIT_01s0150g00100	Ubiquitin thioesterase protein OTUB1	3.4.19.0	34300	300.877	2	0	3	7	4	5	1	2	2	3	1	6	1	2	1	4	1	1	2	0	2	6	0	1	0	3	0	0	5	0	4.14e-05	9.33e-06	4.76e-05	0.000122859	7.92e-05	7.43e-05	2.29e-05	3.04e-05	3.25e-05	4.47e-05	1.88e-05	0.000104416	2.46e-05	4.17e-05
D7TFJ1	VIT_01s0150g00160	Ubiquinol-cytochrome C reductase iron-sulfur subunit, mitochondrial	1.10.2.2	29700	260.526	21	19	28	16	23	17	18	22	28	23	26	16	28	21	29	18	23	25	31	22	18	22	14	25	14	26	22	27	24	22	0.000410783	0.000420248	0.000447828	0.000312154	0.000477619	0.000273073	0.000326271	0.000315489	0.000427605	0.000346686	0.000383418	0.000306109	0.000540875	0.000413924
D7TFJ4	VIT_01s0150g00190	Transaldolase	2.2.1.2	48100	421.93	101	76	118	103	106	127	101	112	117	101	112	98	80	76	80	111	99	94	108	68	83	98	88	71	89	101	117	84	106	100	0.00119743	0.00101799	0.00114973	0.00120903	0.00133652	0.00122846	0.00110531	0.000974015	0.00108855	0.000924582	0.00100506	0.00112834	0.000943321	0.000909399
D7TFJ5	VIT_01s0150g00200	Peptidyl-prolyl cis-trans isomerase, FKBP-type	5.2.1.8	28100	246.491	4	0	5	5	1	1	1	8	4	7	4	3	0	1	2	5	0	1	1	0	2	2	4	0	2	5	7	1	4	9	9.09e-05	1.14e-05	9.13e-05	0.000109976	3.22e-05	2.47e-05	2.8e-05	0.000125971	7.14e-05	0.000116944	6.88e-05	6.86e-05	1e-05	3.05e-05
D7TFK6	VIT_01s0150g00310	Ribosomal protein S27 (ARS27A) 40S		9800	85.9649	0	1	0	1	0	0	1	0	0	1	2	1	1	2	1	3	5	6	4	1	2	0	1	1	0	0	1	1	3	1	2.9e-05	9.8e-05	2.38e-05	8.6e-05	3.08e-05	2.36e-05	8.02e-05	2.12e-05	2.27e-05	6.71e-05	0.000109622	8.43e-05	8.63e-05	0.000145865
D7TFL3	VIT_01s0150g00400	Calnexin 1 (CNX1)		60600	531.579	40	48	59	40	33	64	42	34	47	33	45	24	39	22	34	45	34	47	30	25	25	28	22	27	41	40	42	33	42	48	0.000379239	0.000512268	0.000458212	0.000375511	0.000333689	0.00049327	0.00036735	0.000237085	0.000349281	0.000242213	0.000322643	0.000222762	0.000367395	0.000212299
D7TFN0	VIT_01s0150g00590	U2 small nuclear ribonucleoprotein A'		32600	285.965	28	17	27	22	20	27	23	29	24	27	26	26	14	15	16	22	18	16	22	11	16	14	23	8	14	28	14	10	14	18	0.000496087	0.000343596	0.000393675	0.000387798	0.000379583	0.000390942	0.000377584	0.000376845	0.000334891	0.000369607	0.00034931	0.000447895	0.000250703	0.000271864
D7TFN3	VIT_01s0150g00620	Putative uncharacterized protein		49000	429.825	5	8	6	2	5	3	4	5	3	5	8	1	2	4	2	9	5	2	4	3	5	5	2	2	5	5	5	6	1	3	6.37e-05	0.000111033	6.19e-05	2.87e-05	6.78e-05	3.31e-05	4.81e-05	4.67e-05	3.18e-05	4.92e-05	7.45e-05	1.69e-05	2.88e-05	5.25e-05
D7TFR8	VIT_18s0001g01940	Ripening regulated protein DDTFR8		24700	216.667	2	1	1	0	0	1	1	1	1	0	1	1	0	0	0	0	0	0	1	0	3	2	1	0	1	2	3	1	0	0	5.74e-05	3.89e-05	2.83e-05	1.14e-05	1.22e-05	2.81e-05	3.18e-05	2.53e-05	2.71e-05	8.87e-06	2.61e-05	3.35e-05	1.14e-05	1.16e-05
D7TFV8	VIT_03s0132g00200	Methylmalonate-semialdehyde dehydrogenase	1.2.1.27	58000	508.772	1	3	1	2	1	5	8	4	8	6	8	4	9	8	10	11	5	12	13	3	12	7	7	5	4	2	4	9	6	7	1.47e-05	3.86e-05	1.21e-05	2.42e-05	1.56e-05	4.39e-05	7.68e-05	3.23e-05	6.53e-05	4.91e-05	6.3e-05	4.27e-05	9.23e-05	8.38e-05
D7TG96	VIT_00s0558g00030	Pro-X carboxypeptidase Lysosomal		58000	508.772	10	4	19	7	9	10	9	10	13	6	8	4	1	2	1	0	0	0	0	0	0	0	0	0	3	3	5	5	4	5	0.000102729	4.97e-05	0.000156902	7.27e-05	9.89e-05	8.39e-05	8.58e-05	7.54e-05	0.000103719	4.91e-05	6.3e-05	4.27e-05	1.46e-05	2.46e-05
D7TGB6	VIT_00s0620g00020	Nuclear RNA-binding protein		39100	342.982	40	27	46	35	41	32	35	9	55	47	43	22	23	17	27	35	32	36	45	40	32	41	51	25	30	33	46	20	30	30	0.000587772	0.000450177	0.000555007	0.000510143	0.00064068	0.000385216	0.00047557	0.000101182	0.000632515	0.000532282	0.000478075	0.000317069	0.000338766	0.000255917
D7TGC8	VIT_00s0769g00010	Peptidyl-prolyl cis-trans isomerase, FKBP-type		64000	561.404	0	0	1	0	0	2	0	2	0	2	4	0	3	3	2	1	1	1	0	0	1	1	0	0	1	0	1	1	0	0	4.43e-06	5e-06	1.09e-05	4.39e-06	4.72e-06	1.81e-05	4.09e-06	1.63e-05	3.48e-06	1.71e-05	3.02e-05	4.3e-06	3.08e-05	3.13e-05
D7TGI0	VIT_12s0035g02270	Putative uncharacterized protein		36500	320.175	4	0	3	3	1	3	0	1	2	3	0	1	0	0	0	0	0	0	0	0	0	0	0	0	0	0	0	0	0	0	7e-05	8.77e-06	4.48e-05	5.39e-05	2.48e-05	4.44e-05	7.18e-06	1.71e-05	3.05e-05	4.2e-05	5.89e-06	2.26e-05	7.72e-06	7.83e-06
D7TGJ2	VIT_12s0035g02070	Cinnamoyl-CoA reductase	1.2.1.44; 1.1.1.219	36300	318.421	17	12	20	17	14	17	16	20	18	21	26	14	16	14	10	19	17	13	14	6	11	19	19	10	17	14	22	12	11	19	0.000273566	0.00022041	0.000263554	0.000270877	0.000241119	0.000223423	0.00023809	0.000235183	0.000227101	0.000259511	0.000313706	0.000220095	0.000256204	0.000228402
D7TGJ9	VIT_12s0035g01980	PHD finger protein alfin		28500	250	1	0	3	1	2	3	1	2	0	1	2	1	0	1	0	1	0	0	0	0	2	0	0	0	0	2	1	2	2	1	2.99e-05	1.12e-05	5.73e-05	2.96e-05	5.29e-05	5.69e-05	2.76e-05	3.65e-05	7.82e-06	2.31e-05	3.77e-05	2.9e-05	9.89e-06	3.01e-05
D7TGK2	VIT_12s0035g01950	4-diphosphocytidyl-2-C-methyl-D-erythritol synthase	2.7.7.60	33800	296.491	1	3	2	3	2	2	6	10	9	9	4	8	4	3	3	4	2	1	2	2	5	1	1	3	6	3	2	6	2	6	2.52e-05	6.63e-05	3.45e-05	5.82e-05	4.46e-05	3.43e-05	0.00010073	0.000129369	0.000125245	0.000123149	5.72e-05	0.000138564	7.5e-05	5.92e-05
D7TGR0	VIT_12s0035g01210	Cytochrome c		12000	105.263	19	15	23	11	14	9	10	18	12	17	13	10	10	12	6	11	9	10	12	15	12	10	0	9	7	14	11	11	10	6	0.000922113	0.000826758	0.000913922	0.000538465	0.000729385	0.000366893	0.000458323	0.00064202	0.000464177	0.000638971	0.000483432	0.000482121	0.000493193	0.000595617
D7TGR6	VIT_12s0035g01140	RAB GTPase RAB11C		23800	208.772	0	2	0	0	0	3	0	3	7	2	4	3	5	8	4	1	10	10	0	0	2	0	1	0	3	0	0	2	3	6	1.19e-05	6.72e-05	9.8e-06	1.18e-05	1.27e-05	6.82e-05	1.1e-05	6.12e-05	0.000140423	4.6e-05	8.12e-05	8.1e-05	0.000130255	0.000204212
D7TGS1	VIT_12s0035g01100	KH domain-containing quaking protein		33300	292.105	1	4	3	9	3	2	0	0	0	0	0	0	0	0	0	0	0	0	0	0	0	0	0	0	2	4	4	2	3	5	2.56e-05	8.65e-05	4.91e-05	0.000160295	6.34e-05	3.48e-05	7.86e-06	6.25e-06	6.69e-06	6.58e-06	6.45e-06	8.27e-06	8.46e-06	8.59e-06
D7TGV2	VIT_12s0035g00770	Nitrogen fixation NifU		24500	214.912	4	2	3	5	2	2	0	0	0	0	0	0	0	0	0	0	0	0	3	2	0	2	1	1	0	0	1	0	0	0	0.000104226	6.53e-05	6.67e-05	0.000126136	6.16e-05	4.73e-05	1.07e-05	8.5e-06	9.09e-06	8.94e-06	8.77e-06	1.12e-05	1.15e-05	1.17e-05
D7TGZ4	VIT_12s0035g00280	Endomembrane protein 70		67400	591.228	2	4	1	2	2	2	1	4	3	3	5	2	5	3	3	3	6	6	1	0	1	0	2	0	2	2	2	0	0	3	2.1e-05	4.27e-05	1.04e-05	2.08e-05	2.24e-05	1.72e-05	1.17e-05	2.78e-05	2.31e-05	2.28e-05	3.51e-05	2.04e-05	4.6e-05	2.97e-05
D7TH48	VIT_08s0007g02580	Ubiquitin-conjugating enzyme E2 variant	6.3.2.0	16600	145.614	66	49	64	59	66	77	62	94	99	91	103	67	46	58	68	93	77	61	75	56	36	63	67	46	74	58	82	80	101	98	0.00227324	0.00190864	0.00181332	0.00201395	0.00241815	0.00216367	0.00197213	0.00237073	0.00267097	0.00241511	0.00267926	0.00224049	0.0015789	0.00201505
D7TH54	VIT_08s0007g02490	2-cys peroxiredoxin BAS1, chloroplast precursor		30200	264.912	100	72	121	102	113	105	79	112	113	125	127	90	75	82	82	114	105	90	96	78	90	109	123	95	78	119	100	57	79	110	0.00188838	0.00153659	0.00187755	0.00190703	0.00226861	0.00161899	0.00137887	0.00155133	0.00167472	0.0018208	0.00181421	0.00165116	0.00140912	0.00156201
D7TH70	VIT_08s0007g02300	VPS60.2 SNF7		26500	232.456	10	4	9	10	4	11	5	6	4	4	1	8	3	6	0	3	1	3	8	6	2	5	5	4	1	5	11	2	1	4	0.00022484	0.000108691	0.000167302	0.00022263	0.000102503	0.000201117	0.000108713	0.000102147	7.57e-05	7.44e-05	2.43e-05	0.000176734	7.44e-05	0.000140251
D7THA1	VIT_08s0007g01980	Proteasome 26S regulatory subunit (RPN8)		34800	305.263	41	28	45	40	28	39	34	30	34	29	39	31	35	19	30	25	23	28	45	39	38	36	36	30	26	26	32	33	32	38	0.000676706	0.000524196	0.000610175	0.000653908	0.000494351	0.000526036	0.000519282	0.000364988	0.000441768	0.000371422	0.000487754	0.000498746	0.000574987	0.000320401
D7THC1	VIT_08s0007g01730	Ataxin-3		30400	266.667	10	6	7	6	9	5	5	4	5	7	8	8	3	3	0	7	4	2	2	3	7	5	6	3	8	4	4	5	4	6	0.000195996	0.000136857	0.000115136	0.000120138	0.000188634	8.38e-05	9.48e-05	6.16e-05	8.06e-05	0.000108097	0.000120151	0.000154061	6.49e-05	6.58e-05
D7THC6	VIT_08s0007g01680	Ceramidase		80900	709.649	0	0	0	0	0	3	2	3	2	4	2	2	3	0	1	2	3	2	2	6	2	0	1	2	0	0	2	0	2	0	3.51e-06	3.96e-06	2.88e-06	3.47e-06	3.73e-06	2.01e-05	1.62e-05	1.8e-05	1.38e-05	2.44e-05	1.33e-05	1.7e-05	2.44e-05	3.53e-06
D7THE2	VIT_08s0007g01520	TPR-containing protein kinase		55000	482.456	3	1	5	4	0	8	0	3	5	3	0	5	0	4	8	9	9	6	0	0	1	0	2	0	0	5	0	6	8	3	3.61e-05	1.75e-05	4.67e-05	4.6e-05	5.49e-06	7.16e-05	4.76e-06	2.65e-05	4.46e-05	2.79e-05	3.91e-06	5.51e-05	5.12e-06	4.68e-05
D7THF7	VIT_08s0007g01340	Proteasome inhibitor subunit 1 (PI31)		31600	277.193	35	40	33	34	21	41	34	54	54	39	53	34	42	30	37	45	31	32	39	44	30	38	35	38	33	37	40	31	36	38	0.000637488	0.000820343	0.000494744	0.000613441	0.000410697	0.000608637	0.000571867	0.000718237	0.000768535	0.00054769	0.000727528	0.000601562	0.000758072	0.000551888
D7THI1	VIT_08s0007g01020	Aldo-keto reductase	1.1.1.2	41100	360.526	7	3	0	6	4	8	16	23	17	22	20	13	10	7	11	20	13	13	22	9	14	22	20	14	11	12	13	0	14	14	0.00010355	5.45e-05	5.68e-06	8.89e-05	6.61e-05	9.58e-05	0.000210284	0.000238114	0.000189736	0.000239864	0.000214336	0.000180984	0.000143998	0.000104342
D7THJ7	VIT_08s0007g00840	Ribulose bisphosphate carboxylase/oxygenase activase, chloroplast		51800	454.386	84	58	82	71	55	61	71	117	115	111	99	77	41	42	57	88	74	64	116	92	95	95	145	114	82	103	131	77	100	123	0.000925673	0.000722859	0.00074327	0.000775563	0.000646745	0.000550228	0.000723002	0.00094464	0.000993589	0.000943126	0.000825423	0.000824366	0.000451572	0.000469135
D7THK7	VIT_08s0007g00730	U3 small nucleolar RNA-associated protein 21		101600	891.228	2	0	1	0	1	0	0	0	0	0	0	0	0	0	0	0	0	0	0	0	0	0	0	0	11	2	1	3	3	2	1.4e-05	3.15e-06	6.89e-06	2.77e-06	8.91e-06	2.28e-06	2.58e-06	2.05e-06	2.19e-06	2.16e-06	2.11e-06	2.71e-06	2.77e-06	2.81e-06
D7THM2	VIT_08s0007g00540	Haloacid dehalogenase hydrolase		45600	400	3	5	3	4	7	0	6	4	3	3	5	2	0	0	0	2	1	0	0	2	3	0	0	3	2	3	0	0	2	2	4.36e-05	7.72e-05	3.58e-05	5.54e-05	9.93e-05	5.08e-06	7.47e-05	4.11e-05	3.42e-05	3.36e-05	5.18e-05	3.02e-05	6.18e-06	6.27e-06
D7THM8	VIT_08s0007g00480	Oxysterol binding protein		50700	444.737	14	10	12	10	8	16	9	17	16	14	15	7	6	8	7	12	6	11	6	5	7	11	7	5	7	10	12	13	18	17	0.00016229	0.000132559	0.00011506	0.000116365	0.0001012	0.000150825	9.81e-05	0.000143744	0.000145021	0.00012531	0.000131373	8.15e-05	7.23e-05	9.59e-05
D7THN9	VIT_08s0007g00350	Import inner membrane translocase subunit Tim9, Mitochondrial		10800	94.7368	0	2	3	2	0	1	2	2	2	3	1	0	1	2	0	0	2	5	1	0	3	3	7	1	2	0	3	1	0	2	2.63e-05	0.000148164	0.00015124	0.000130064	2.79e-05	6.44e-05	0.000121249	9.64e-05	0.00010315	0.000141994	5.97e-05	2.55e-05	7.83e-05	0.000132359
D7THQ9	VIT_08s0007g00120	Ubiquitin-conjugating enzyme 13 (UBC13), E2	6.3.2.0	18900	165.789	13	8	22	12	6	11	14	19	19	10	13	15	12	12	12	9	10	10	13	7	8	9	7	10	15	14	12	8	17	13	0.000405324	0.000287862	0.000555576	0.000371611	0.000207597	0.00028199	0.000401855	0.000429666	0.000459756	0.000243418	0.000306941	0.000451875	0.000372784	0.000378169
D7THS4	VIT_08s0007g09010	Esterase	3.1.1.1; 3.1.2.12	32600	285.965	50	52	54	51	55	50	66	70	83	58	77	71	51	35	42	72	52	43	55	44	70	65	76	53	57	54	63	56	57	67	0.000879032	0.00103079	0.000780192	0.000887627	0.00102765	0.000717912	0.00106848	0.000900596	0.00114136	0.000786254	0.00102157	0.00120847	0.000890427	0.000622657
D7THV1	VIT_08s0007g08690	Villin-3		104300	914.912	4	13	3	3	1	3	3	4	7	7	6	10	2	17	10	2	12	11	0	0	1	3	2	2	4	4	1	2	3	4	2.45e-05	8.28e-05	1.57e-05	1.89e-05	8.68e-06	1.56e-05	1.76e-05	1.8e-05	3.2e-05	3.15e-05	2.68e-05	5.55e-05	1.35e-05	9.59e-05
D7THW3	VIT_08s0007g08550	Exosome complex component RRP43		33600	294.737	0	0	0	0	2	0	2	0	0	2	0	0	1	0	0	0	2	0	0	0	1	2	0	0	2	3	2	1	0	0	8.44e-06	9.52e-06	6.94e-06	8.36e-06	4.49e-05	6.9e-06	3.9e-05	6.2e-06	6.63e-06	3.26e-05	6.39e-06	8.2e-06	2.52e-05	8.51e-06
D7TI00	VIT_08s0007g08130	Adenylosuccinate synthetase (ADSS)	6.3.4.4	53300	467.544	19	23	23	20	18	28	19	32	34	31	37	30	19	16	15	17	18	16	26	12	23	20	19	16	20	20	18	24	28	28	0.000207605	0.000282207	0.000205761	0.000216106	0.000209515	0.000247808	0.000191633	0.00025393	0.000288434	0.000258945	0.000302334	0.000315298	0.000206213	0.000177009
D7TI60	VIT_08s0007g07460	Chaperonin		58900	516.667	2	6	3	0	2	3	2	3	5	2	4	8	6	9	11	6	16	9	0	0	3	0	4	1	3	3	0	0	3	4	2.41e-05	7.06e-05	2.77e-05	4.77e-06	2.56e-05	2.75e-05	2.22e-05	2.47e-05	4.16e-05	1.86e-05	3.28e-05	7.95e-05	6.22e-05	9.22e-05
D7TI61	VIT_08s0007g07450	Splicing factor YT521-B		75600	663.158	0	2	5	2	2	6	10	8	8	5	7	6	1	2	2	2	4	5	11	10	8	7	4	10	9	12	5	3	4	8	3.75e-06	2.12e-05	3.4e-05	1.86e-05	2e-05	3.98e-05	7.27e-05	4.68e-05	5.01e-05	3.19e-05	4.26e-05	4.74e-05	1.12e-05	1.89e-05
D7TI69	VIT_08s0007g07370	Adenylyl-sulfate kinase, chloroplast precursor	1.3.1.74; 2.7.1.25	23000	201.754	2	0	0	5	4	1	0	5	0	0	2	1	3	1	0	0	3	0	0	0	1	0	2	0	2	2	2	0	2	4	6.17e-05	1.39e-05	1.01e-05	0.000134362	0.000118101	3.02e-05	1.14e-05	9.96e-05	9.69e-06	9.53e-06	4.67e-05	3.59e-05	8.58e-05	3.73e-05
D7TI73	VIT_08s0007g07290	Translation initiation factor eIF-4E		25900	227.193	0	0	1	2	0	0	2	3	2	0	1	0	2	1	2	0	1	1	1	0	0	0	0	0	0	2	0	1	0	2	1.1e-05	1.24e-05	2.7e-05	5.42e-05	1.17e-05	8.95e-06	5.06e-05	5.63e-05	4.3e-05	8.46e-06	2.49e-05	1.06e-05	5.44e-05	3.31e-05
D7TI74	VIT_08s0007g07280	Superoxide dismutase [Cu-Zn] 2	1.15.1.1	15800	138.596	5	1	9	5	12	10	13	13	9	7	9	8	7	8	9	6	6	10	10	8	10	4	10	8	13	12	9	22	9	13	0.000197532	6.08e-05	0.000280601	0.00019559	0.000477555	0.000307985	0.000447548	0.000355824	0.00026793	0.000207983	0.000258375	0.000296422	0.000267555	0.00030761
D7TIC1	VIT_08s0007g06750	Protein kinase 1	2.7.10.0	39300	344.737	6	0	0	6	5	0	0	0	7	0	0	6	0	0	0	4	0	9	0	0	0	0	3	5	7	4	6	4	6	6	9.39e-05	8.14e-06	5.94e-06	9.29e-05	8.45e-05	5.9e-06	6.66e-06	5.3e-06	8.5e-05	5.57e-06	5.47e-06	9.11e-05	7.17e-06	7.27e-06
D7TIF7	VIT_08s0007g06300	RNA recognition motif (RRM)-containing		36500	320.175	1	1	0	2	3	3	0	0	1	3	3	1	3	1	1	1	0	0	0	1	3	0	4	0	1	1	1	0	1	2	2.33e-05	2.63e-05	6.39e-06	3.85e-05	5.79e-05	4.44e-05	7.18e-06	5.7e-06	1.83e-05	4.2e-05	4.12e-05	2.26e-05	5.4e-05	2.35e-05
D7TIG5	VIT_08s0007g06200	Rhodanese domain-containing protein		25500	223.684	4	1	6	5	3	5	4	2	3	4	2	2	0	0	2	1	2	0	5	3	4	2	2	2	0	3	4	0	0	1	0.000100139	3.77e-05	0.000118959	0.000121189	8.29e-05	0.0001	9.24e-05	4.08e-05	6.12e-05	7.73e-05	4.21e-05	5.4e-05	1.11e-05	1.12e-05
D7TIL1	VIT_08s0007g05600	Pyrroline-5-carboxylate reductase	1.5.1.2	28800	252.632	4	5	5	4	4	10	2	0	2	0	3	2	7	5	5	4	3	1	4	2	2	4	1	2	2	4	1	4	1	2	8.87e-05	0.000122236	8.91e-05	8.78e-05	9.43e-05	0.000168964	4.55e-05	7.23e-06	3.87e-05	7.61e-06	5.22e-05	4.78e-05	0.000146784	0.000109196
D7TIL3	VIT_08s0007g05580	Embryo-abundant protein	2.1.1.0	30300	265.789	24	24	29	17	20	18	21	24	25	17	22	19	35	36	42	33	51	39	31	30	29	37	44	24	33	30	19	11	26	22	0.000458833	0.000517549	0.000454362	0.000324516	0.000408396	0.000282961	0.000371671	0.00033673	0.000375018	0.000253058	0.000319097	0.000354601	0.000660381	0.000688793
D7TIL4	VIT_08s0007g05570	Embryo-abundant protein	2.1.1.0	60500	530.702	9	6	7	0	6	3	1	4	6	1	3	3	5	7	8	8	9	10	19	1	15	13	18	7	8	10	9	4	11	5	8.91e-05	6.88e-05	5.79e-05	4.64e-06	6.49e-05	2.68e-05	1.3e-05	3.1e-05	4.79e-05	1.09e-05	2.49e-05	3.19e-05	5.12e-05	7.09e-05
D7TIL6	VIT_08s0007g05550	Protein kinase		18000	157.895	6	9	12	9	11	10	8	5	8	10	5	10	10	8	5	3	5	5	12	6	6	13	8	5	2	6	6	3	4	3	0.000204914	0.000337815	0.000324086	0.000296546	0.000385652	0.000270342	0.000247349	0.000127247	0.000210427	0.000255589	0.000131303	0.000321414	0.000328795	0.000270013
D7TIM8	VIT_08s0007g05410	Cystathionine beta-lyase	4.4.1.1; 4.4.1.8	50500	442.982	0	0	0	0	0	1	2	1	3	1	0	0	0	1	1	1	1	0	0	0	0	0	0	0	0	0	0	0	1	0	5.62e-06	6.34e-06	4.62e-06	5.56e-06	5.98e-06	1.38e-05	2.59e-05	1.24e-05	3.09e-05	1.3e-05	4.25e-06	5.46e-06	5.58e-06	1.7e-05
D7TIM9	VIT_08s0007g05400	Putative uncharacterized protein		35700	313.158	8	3	4	4	7	5	1	4	4	1	3	2	0	3	1	0	0	1	3	3	3	3	4	4	2	3	5	0	3	1	0.000135108	6.28e-05	5.88e-05	7.08e-05	0.000126813	7.14e-05	2.2e-05	5.25e-05	5.62e-05	1.84e-05	4.21e-05	3.86e-05	7.89e-06	5.61e-05
D7TIT9	VIT_08s0007g04760	Tankyrase 1		21500	188.596	8	6	8	13	9	6	2	3	1	3	3	1	2	1	1	0	0	0	5	4	1	7	8	2	0	2	4	2	0	1	0.000224342	0.00019351	0.000184503	0.000352806	0.00026672	0.000140111	6.09e-05	6.78e-05	3.11e-05	7.13e-05	7e-05	3.84e-05	6.55e-05	3.99e-05
D7TIW6	VIT_08s0007g04470	Vacuolar protein sorting 37C		26700	234.211	0	1	1	1	1	0	0	2	0	2	1	4	0	0	0	1	1	1	0	1	1	0	0	0	0	1	1	1	0	0	1.06e-05	3.6e-05	2.62e-05	3.16e-05	3.39e-05	8.68e-06	9.81e-06	3.9e-05	8.34e-06	4.1e-05	2.41e-05	9.29e-05	1.06e-05	1.07e-05
D7TIZ1	VIT_08s0007g04210	Ribosomal protein L24 60S		18700	164.035	0	3	1	0	0	0	2	1	0	0	2	1	3	3	1	1	2	3	0	0	0	0	0	0	2	0	0	0	3	2	1.52e-05	0.000119799	3.74e-05	1.5e-05	1.61e-05	1.24e-05	7e-05	3.34e-05	1.19e-05	1.17e-05	5.74e-05	4.42e-05	0.000105496	0.00010702
D7TIZ5	VIT_08s0007g04170	Pyruvate kinase, cytosolic isozyme	2.7.1.40	55900	490.351	0	9	0	2	0	0	0	1	4	1	4	2	4	6	11	6	5	6	2	0	4	1	0	2	0	0	0	2	3	3	5.08e-06	0.000108778	4.17e-06	2.51e-05	5.4e-06	4.15e-06	4.69e-06	1.12e-05	3.59e-05	1.18e-05	3.46e-05	2.46e-05	4.54e-05	6.65e-05
D7TJ39	VIT_08s0007g03690	Inosine-uridine preferring nucleoside hydrolase family protein	3.2.2.3; 3.2.2.7; 3.2.2.2	36800	322.807	4	3	2	4	0	2	5	2	3	3	3	4	1	3	1	6	6	3	0	0	3	3	2	1	2	1	0	0	5	4	6.94e-05	6.09e-05	3.17e-05	6.87e-05	8.2e-06	3.15e-05	7.83e-05	2.83e-05	4.24e-05	4.17e-05	4.09e-05	6.74e-05	2.3e-05	5.44e-05
D7TJ45	VIT_08s0007g03620	Ribosomal protein P2 (RPP2A) acidic 60S		11500	100.877	28	17	40	29	40	39	13	17	18	27	18	16	17	20	21	31	22	21	34	23	19	36	39	21	13	21	30	9	23	21	0.0014063	0.00097402	0.00164354	0.00144133	0.00212582	0.00159183	0.000614893	0.000633722	0.00071685	0.00104775	0.000691285	0.000790559	0.000857727	0.00101928
D7TJ46	VIT_08s0007g03610	Monodehydroascorbate reductase	1.6.5.4	47300	414.912	6	14	4	7	5	6	4	8	7	5	12	5	7	13	15	8	16	9	6	3	4	3	9	1	10	9	9	2	10	12	7.8e-05	0.000196216	4.44e-05	8.91e-05	7.02e-05	6.37e-05	4.98e-05	7.48e-05	7.07e-05	5.09e-05	0.000113562	6.41e-05	8.94e-05	0.000163197
D7TJ75	VIT_08s0007g03250	Putative uncharacterized protein		37100	325.439	9	6	4	5	4	4	5	6	6	2	5	4	3	1	1	2	2	4	11	8	9	8	7	7	4	11	5	11	8	11	0.000145305	0.000112142	5.66e-05	8.33e-05	7.32e-05	5.62e-05	7.77e-05	7.3e-05	7.81e-05	2.95e-05	6.37e-05	6.68e-05	5.32e-05	2.31e-05
D7TJ87	VIT_08s0007g03130	Small nuclear ribonucleoprotein G		8900	78.0702	0	0	2	2	0	3	4	1	2	0	1	3	3	1	3	1	5	2	2	0	2	1	0	2	1	3	0	2	2	1	3.19e-05	3.6e-05	0.000131091	0.00015783	3.39e-05	0.000182253	0.000264841	7.02e-05	0.000125171	2.46e-05	7.24e-05	0.000216684	0.00022166	9.64e-05
D7TJ98	VIT_08s0007g03010	Hydrolase, alpha/beta fold		36500	320.175	1	2	9	5	3	11	7	15	15	8	15	7	5	6	3	9	9	11	15	8	14	12	12	14	10	15	13	6	4	16	2.33e-05	4.38e-05	0.000121466	8.47e-05	5.79e-05	0.000146017	0.00010763	0.000176847	0.000189231	0.000102035	0.000182483	0.000113218	8.49e-05	0.000101826
D7TJA9	VIT_08s0007g02900	Peptidyl-prolyl cis-trans isomerase-like 1	5.2.1.8	18300	160.526	3	5	6	3	6	4	3	3	4	2	3	2	3	1	4	2	3	2	2	3	2	2	1	1	2	5	4	2	2	4	0.00010853	0.000192371	0.000165762	0.000107463	0.000214404	0.000113962	0.00010018	7.96e-05	0.000109576	5.99e-05	8.22e-05	7.53e-05	0.000107802	4.69e-05
D7TJB2	VIT_08s0007g02870	DCP1 (decapping 1)		40500	355.263	0	2	2	2	2	3	4	4	6	4	3	0	1	2	1	4	3	3	0	0	3	3	1	0	0	0	0	0	1	0	7.01e-06	3.95e-05	2.88e-05	3.47e-05	3.73e-05	4.01e-05	5.82e-05	4.63e-05	7.15e-05	4.87e-05	3.71e-05	6.8e-06	2.09e-05	3.53e-05
D7TJB4	VIT_08s0007g02860	RNA-binding protein		14500	127.193	1	1	3	1	4	4	4	1	3	1	0	2	4	4	3	2	5	2	1	6	0	3	2	1	3	1	3	0	1	3	5.87e-05	6.62e-05	0.000112648	5.81e-05	0.000187333	0.000143827	0.000162558	4.31e-05	0.000107561	4.53e-05	1.48e-05	9.5e-05	0.000174926	0.000177453
D7TJG0	VIT_10s0003g00530	28 kDa heat- and acid-stable phosphoprotein		18300	160.526	8	8	7	11	9	5	8	4	1	3	2	13	3	0	3	0	3	0	1	11	10	9	6	2	6	8	6	0	0	1	0.000263572	0.0002973	0.000191264	0.000353092	0.000313359	0.000139286	0.000243294	0.000102405	3.65e-05	8.38e-05	5.87e-05	0.000406472	0.000107802	1.56e-05
D7TJI9	VIT_10s0003g00990	Pyruvate decarboxylase isozyme 2	4.1.1.1	62400	547.368	1	14	0	0	0	0	3	5	9	3	12	7	7	16	10	6	12	12	2	0	5	0	3	2	6	0	5	5	10	9	1.36e-05	0.000148734	3.74e-06	4.5e-06	4.84e-06	3.71e-06	2.94e-05	3.67e-05	6.78e-05	2.46e-05	8.61e-05	6.62e-05	6.77e-05	0.000151195
D7TJL0	VIT_10s0003g01240	14-3-3 protein GF14 iota (GRF12)		32400	284.211	0	0	0	0	0	0	0	15	0	11	10	9	0	9	0	0	0	10	3	0	0	3	0	0	0	0	0	0	0	0	8.76e-06	9.88e-06	7.2e-06	8.67e-06	9.32e-06	7.15e-06	8.08e-06	0.000199226	6.88e-06	0.000155517	0.00013926	0.000161557	8.7e-06	0.000167655
D7TJP7	VIT_10s0003g01640	Transcription repressor		66500	583.333	2	4	7	2	1	6	7	10	8	4	10	5	4	6	8	11	9	7	3	6	3	4	11	5	3	1	3	11	6	12	2.13e-05	4.33e-05	5.26e-05	2.11e-05	1.36e-05	4.53e-05	5.91e-05	6.58e-05	5.7e-05	2.96e-05	6.79e-05	4.56e-05	3.81e-05	5.59e-05
D7TJT3	VIT_10s0003g02030	Nitrate transporter 1:2		138300	1213.16	2	0	4	2	1	3	1	1	3	2	2	3	2	2	3	2	2	1	0	1	3	1	1	0	0	2	0	1	3	4	1.03e-05	2.31e-06	1.52e-05	1.02e-05	6.55e-06	1.17e-05	5.68e-06	4.52e-06	1.13e-05	7.92e-06	7.77e-06	1.39e-05	1.02e-05	1.03e-05
D7TJT5	VIT_10s0003g02050	Cyclic phosphodiesterase		20400	178.947	5	4	10	2	4	8	1	3	1	2	2	1	2	4	1	2	4	1	3	0	4	3	4	3	0	1	2	2	2	3	0.00015299	0.000141192	0.000240205	6.89e-05	0.000133153	0.000193102	3.85e-05	7.14e-05	3.28e-05	5.37e-05	5.27e-05	4.05e-05	6.91e-05	0.000126131
D7TJT6	VIT_10s0003g02060	Ankyrin protein kinase	2.7.10.2; 2.7.12.1; 2.7.11.0	52500	460.526	0	0	3	3	2	2	2	0	3	2	1	1	1	3	1	1	1	1	0	2	0	0	1	0	2	3	2	1	0	3	5.4e-06	6.1e-06	3.11e-05	3.75e-05	2.87e-05	2.21e-05	2.49e-05	3.97e-06	2.97e-05	2.09e-05	1.23e-05	1.57e-05	1.61e-05	3.81e-05
D7TJU3	VIT_10s0003g02120	Lipase GDSL		40200	352.632	2	0	3	1	3	1	1	3	1	11	3	3	14	6	9	15	10	9	0	1	0	0	2	0	0	1	2	2	2	1	3.53e-05	7.96e-06	4.06e-05	2.1e-05	5.26e-05	1.73e-05	1.95e-05	3.63e-05	1.66e-05	0.000125342	3.74e-05	4.8e-05	0.000203306	9.25e-05
D7TJY4	VIT_10s0003g02590	SH3 domain-containing protein 3 (SH3P3)		38900	341.228	2	1	4	1	0	4	3	2	3	0	1	4	2	2	0	4	2	4	0	1	0	2	0	0	2	1	0	3	2	2	3.65e-05	2.47e-05	5.4e-05	2.17e-05	7.76e-06	5.36e-05	4.71e-05	2.68e-05	4.01e-05	5.63e-06	1.66e-05	6.37e-05	3.62e-05	3.67e-05
D7TJZ9	VIT_10s0003g02760	Zeta-cop, subunit of COP-I complex		22000	192.982	9	12	13	8	10	7	13	10	14	10	13	9	8	12	8	15	15	10	10	10	7	12	14	8	7	16	11	10	15	14	0.000245037	0.000363676	0.000286374	0.000217089	0.000288096	0.000157992	0.000321421	0.000198758	0.000293697	0.000209118	0.00026369	0.00023793	0.000217773	0.000324882
D7TK00	VIT_10s0003g02770	Pterin-4-alpha-carbinolamine dehydratase	4.2.1.9; 4.2.1.96	19600	171.93	1	1	2	1	1	0	2	1	1	2	0	1	0	1	2	3	1	1	1	0	3	1	2	1	2	4	2	1	0	3	4.34e-05	4.9e-05	5.95e-05	4.3e-05	4.62e-05	1.18e-05	6.68e-05	3.19e-05	3.41e-05	5.59e-05	1.1e-05	4.22e-05	1.44e-05	4.38e-05
D7TK03	VIT_10s0003g02790	Double-stranded DNA-binding protein		13200	115.789	11	13	32	14	16	17	10	17	13	21	11	15	6	5	6	10	11	11	11	14	10	16	21	9	5	14	22	4	11	11	0.000494373	0.000654617	0.00114903	0.000617213	0.000754536	0.000614414	0.000416657	0.000552106	0.000455737	0.000713656	0.000374375	0.000647003	0.000277554	0.000238247
D7TK33	VIT_10s0003g03120	Urease accessory protein G		58000	508.772	52	35	41	48	45	42	23	42	37	40	25	34	20	12	22	34	26	23	34	45	40	46	52	33	28	36	45	20	25	24	0.000513644	0.000391767	0.00033392	0.000469845	0.000473537	0.000339593	0.000212228	0.000305154	0.00028811	0.000305951	0.000188928	0.000327747	0.000199221	0.000123231
D7TK45	VIT_10s0003g03250	Putative uncharacterized protein		42600	373.684	6	4	3	2	1	1	0	0	1	0	0	0	0	0	0	0	0	0	0	1	0	0	0	0	1	0	0	0	0	0	8.66e-05	6.76e-05	3.83e-05	3.3e-05	2.13e-05	1.63e-05	6.15e-06	4.89e-06	1.57e-05	5.14e-06	5.04e-06	6.47e-06	6.62e-06	6.71e-06
D7TK50	VIT_10s0003g03300	Putative uncharacterized protein		16700	146.491	0	4	1	2	2	8	7	6	6	5	12	3	8	6	5	3	7	2	2	0	3	1	1	1	6	2	3	5	5	8	1.7e-05	0.000172474	4.19e-05	8.41e-05	9.04e-05	0.000235885	0.000235238	0.00016209	0.000173441	0.000144302	0.000321645	0.000115478	0.000286887	0.000222554
D7TK62	VIT_10s0003g03430	Putative uncharacterized protein		22200	194.737	2	3	7	1	1	1	1	0	1	1	0	0	1	0	0	1	1	0	2	2	1	0	3	1	1	1	1	0	0	0	6.39e-05	0.000100912	0.000157663	3.8e-05	4.08e-05	3.13e-05	3.54e-05	9.38e-06	3.01e-05	2.96e-05	9.68e-06	1.24e-05	3.81e-05	1.29e-05
D7TK63	VIT_10s0003g03440	Putative uncharacterized protein		30600	268.421	6	2	3	1	1	5	0	2	0	0	0	0	0	0	0	0	0	0	2	2	5	3	0	3	1	1	2	0	0	0	0.000120538	5.23e-05	5.34e-05	2.75e-05	2.96e-05	8.33e-05	8.56e-06	3.4e-05	7.28e-06	7.16e-06	7.02e-06	9e-06	9.21e-06	9.34e-06
D7TK67	VIT_10s0003g03510	HSP20 chaperone		24600	215.789	26	23	19	11	18	23	21	22	28	19	21	30	27	13	19	25	21	22	22	14	21	25	23	16	20	21	25	18	22	31	0.000611282	0.000611449	0.000369932	0.000262666	0.000453949	0.000442721	0.00045779	0.000380895	0.000516255	0.000347316	0.000375566	0.000683145	0.000630095	0.000313788
D7TKA5	VIT_10s0003g03870	Ornithine aminotransferase		51300	450	15	12	22	19	17	17	17	20	24	22	32	17	14	15	19	28	10	9	17	5	13	16	7	14	23	15	20	27	24	23	0.000171453	0.000155963	0.000204686	0.000213579	0.000205916	0.000158095	0.000178683	0.000166416	0.000212815	0.000192172	0.000272238	0.000187962	0.000159316	0.000172764
D7TKC4	VIT_10s0003g04070	Metallo-beta-lactamase		45200	396.491	1	4	9	5	3	2	2	5	3	8	5	6	0	1	1	4	4	4	2	0	5	2	2	2	7	6	4	1	3	3	1.88e-05	6.37e-05	9.81e-05	6.84e-05	4.67e-05	2.56e-05	2.9e-05	5.07e-05	3.45e-05	8.24e-05	5.23e-05	7.92e-05	6.24e-06	1.9e-05
D7TKH1	VIT_10s0003g04580	Accelerated cell death 11 (ACD11)		22400	196.491	3	6	6	4	2	4	3	5	8	7	5	4	3	5	3	9	5	3	4	3	4	5	7	3	3	3	4	5	5	5	8.87e-05	0.000185735	0.000135422	0.000112877	6.74e-05	9.31e-05	8.18e-05	0.000102252	0.000169093	0.000146703	0.000105511	0.000110691	8.81e-05	0.000140395
D7TKH5	VIT_10s0003g04630	SIT4 phosphatase-associated		87900	771.053	2	7	1	4	1	6	5	9	7	6	8	7	4	2	2	4	3	5	2	2	2	0	0	1	5	4	5	4	8	3	1.61e-05	5.46e-05	7.96e-06	2.88e-05	1.03e-05	3.43e-05	3.28e-05	4.5e-05	3.8e-05	3.24e-05	4.16e-05	4.7e-05	2.89e-05	1.63e-05
D7TKI7	VIT_10s0003g04800	Dienelactone hydrolase		8700	76.3158	0	1	3	3	1	1	0	2	0	3	2	2	0	0	0	1	2	0	1	0	0	4	0	1	3	3	0	2	0	0	3.26e-05	0.000110357	0.000187746	0.000226042	0.000104074	7.99e-05	3.01e-05	0.000119668	2.56e-05	0.000176268	0.000123482	0.000158332	3.24e-05	3.29e-05
D7TKJ3	VIT_10s0003g04880	Ferredoxin:nadp+ Oxidoreductase PETH	1.18.1.2	42300	371.053	19	18	31	29	16	39	44	59	53	47	50	37	15	17	13	33	19	20	38	15	27	33	31	20	38	22	27	36	33	38	0.000261592	0.000279936	0.00034753	0.000391852	0.000235458	0.000432767	0.00055104	0.000585781	0.000563596	0.000492015	0.00051302	0.000488471	0.000206538	0.000236557
D7TKK5	VIT_10s0003g05020	GTP-binding protein obg		44400	389.474	14	17	26	21	17	39	33	47	42	41	44	26	25	17	26	33	28	27	14	23	20	23	15	15	33	22	28	42	45	42	0.000185317	0.00025228	0.000278539	0.00027208	0.000237917	0.000412298	0.000395207	0.000445522	0.000426541	0.000409534	0.000430686	0.00032886	0.000323717	0.000225369
D7TKK7	VIT_10s0003g05040	3-hydroxyisobutyrate dehydrogenase	1.1.1.31; 1.1.1.44	36900	323.684	0	1	0	1	0	1	2	0	1	0	0	0	0	2	3	3	2	3	2	5	2	3	2	3	3	2	2	2	2	2	7.69e-06	2.6e-05	6.32e-06	2.28e-05	8.18e-06	1.88e-05	3.55e-05	5.64e-06	1.81e-05	5.94e-06	5.82e-06	7.47e-06	7.64e-06	3.87e-05
D7TKQ8	VIT_10s0003g05630	Coatomer subunit epsilon		32000	280.702	55	41	60	40	42	56	36	47	39	49	40	41	26	30	26	39	34	35	43	16	51	35	34	30	30	51	47	29	40	42	0.000984179	0.000830091	0.000882324	0.000711125	0.000801695	0.000818268	0.000597456	0.000618162	0.000550049	0.000677766	0.000543862	0.000714573	0.000466772	0.000544989
D7TKY7	VIT_08s0056g00510	KH domain-containing protein		31200	273.684	2	2	5	2	4	3	0	4	4	7	1	3	2	2	0	2	2	1	0	0	0	1	0	0	3	3	2	2	0	2	4.55e-05	5.13e-05	8.23e-05	4.5e-05	8.71e-05	5.2e-05	8.39e-06	6.01e-05	6.43e-05	0.000105325	2.07e-05	6.18e-05	4.52e-05	4.58e-05
D7TL73	VIT_18s0001g03550	Molybdenum cofactor synthesis CNX7/SIR5		11400	100	5	2	2	4	1	3	0	1	0	0	0	0	0	0	1	1	1	1	2	4	4	4	5	4	0	4	5	1	1	1	0.000273772	0.000140366	0.000102343	0.000221793	7.94e-05	0.000142285	2.3e-05	5.48e-05	1.95e-05	1.92e-05	1.88e-05	2.42e-05	2.47e-05	2.51e-05
D7TLI1	VIT_18s0001g06720	Rieske [2Fe-2S] domain		30300	265.789	5	2	5	4	7	3	7	4	9	5	8	4	4	2	1	5	3	0	4	1	1	3	6	3	4	5	4	7	2	6	0.000103003	5.28e-05	8.47e-05	8.34e-05	0.000149413	5.35e-05	0.000129653	6.18e-05	0.000139713	7.95e-05	0.000120548	8.18e-05	8.37e-05	4.72e-05
D7TLI7	VIT_18s0001g06900	Putative uncharacterized protein		39200	343.86	1	2	4	5	5	2	1	2	3	0	3	3	3	2	0	3	0	5	4	0	0	0	3	3	0	0	5	0	2	1	2.17e-05	4.08e-05	5.36e-05	7.88e-05	8.47e-05	2.96e-05	2e-05	2.66e-05	3.98e-05	5.59e-06	3.84e-05	4.92e-05	5.03e-05	3.65e-05
D7TLM6	VIT_13s0019g02350	Glycoprotein, Mitochondrial		28600	250.877	41	27	29	37	31	43	29	45	34	35	49	34	14	18	19	34	26	17	32	12	30	39	39	23	23	27	23	18	24	25	0.000823404	0.000615452	0.000481369	0.000736726	0.000664836	0.000704889	0.00054028	0.000662527	0.000537536	0.00054386	0.000743742	0.000664663	0.000285766	0.000369866
D7TLP2	VIT_13s0019g02180	Tropinone reductase	1.1.1.206	28500	250	0	0	4	0	0	3	1	4	5	0	2	3	5	2	7	4	7	5	1	1	1	1	0	0	0	0	0	0	1	0	9.96e-06	1.12e-05	7.37e-05	9.86e-06	1.06e-05	5.69e-05	2.76e-05	6.58e-05	8.6e-05	7.69e-06	3.77e-05	6.77e-05	0.000108774	5.02e-05
D7TLP9	VIT_13s0019g02090	Thylakoid lumenal 15 kDa protein 1		23400	205.263	6	3	6	7	9	8	5	6	4	5	4	7	4	8	4	6	8	3	6	4	7	8	7	6	1	1	1	1	3	1	0.000157626	9.57e-05	0.000129634	0.000180089	0.000245063	0.000168345	0.000123115	0.000115679	8.57e-05	0.000102984	8.26e-05	0.000176601	0.000108394	0.000207702
D7TLR6	VIT_13s0019g01900	FK506-binding protein 4/5	5.2.1.8	20100	176.316	5	4	3	6	4	4	6	4	7	5	7	10	4	3	6	6	4	5	8	6	5	8	5	6	4	9	3	2	7	6	0.000155274	0.000143299	8.13e-05	0.000181701	0.000135141	0.000103756	0.000169387	9.32e-05	0.000166272	0.000119892	0.000160342	0.000287834	0.00012619	9.96e-05
D7TLT1	VIT_13s0019g01490	C2 domain-containing protein		17400	152.632	1	1	1	1	0	2	5	7	5	2	3	2	3	2	2	4	3	6	2	0	3	2	1	1	1	3	5	4	3	3	4.89e-05	5.52e-05	4.02e-05	4.84e-05	1.73e-05	6.66e-05	0.000165568	0.000179502	0.000140854	6.3e-05	8.64e-05	7.92e-05	0.000113378	8.22e-05
D7TLU7	VIT_13s0019g01090	Triosephosphate isomerase, cytosolic	5.3.1.1	27100	237.719	87	79	138	105	115	155	133	174	145	154	170	145	88	87	87	125	124	103	112	113	103	136	101	92	107	75	114	98	119	122	0.00183219	0.0018777	0.00238508	0.00218738	0.00257266	0.00265925	0.00258033	0.00268154	0.00239248	0.00249795	0.00270358	0.0029583	0.0018407	0.00184619
D7TLV6	VIT_13s0019g00910	Ubiquitin-conjugating enzyme 13 (UBC13), E2	6.3.2.19	18700	164.035	10	8	7	4	6	8	7	9	9	9	8	12	9	4	6	6	8	6	7	6	9	5	8	9	4	11	8	6	7	10	0.000318624	0.000290941	0.000187173	0.000135211	0.000209818	0.000210656	0.000210079	0.000211563	0.000226379	0.000222591	0.000195326	0.000368313	0.000286346	0.000137597
D7TLX7	VIT_13s0019g00520	RAB GTPase ARA3		23900	209.649	1	1	3	0	0	2	0	5	4	0	0	2	6	7	11	4	8	7	7	0	2	0	3	2	0	2	4	0	3	2	3.56e-05	4.02e-05	6.83e-05	1.18e-05	1.26e-05	4.85e-05	1.1e-05	9.58e-05	8.39e-05	9.17e-06	8.99e-06	5.76e-05	0.000153294	0.000179433
D7TLZ4	VIT_13s0019g00260	Photosystem II reaction center PsbP		26500	232.456	17	16	22	12	11	23	13	27	14	21	20	16	12	7	12	13	15	14	11	4	7	16	19	6	12	14	18	12	14	13	0.000374734	0.000398534	0.000396241	0.000265036	0.000261952	0.000410979	0.00026684	0.000432161	0.000243824	0.000355482	0.000332423	0.000343073	0.000265872	0.000161828
D7TM05	VIT_13s0019g00090	Putative uncharacterized protein		26600	233.333	0	2	4	0	3	0	2	3	2	0	0	0	0	2	0	0	0	2	0	0	0	0	0	0	0	2	0	0	0	0	1.07e-05	6.02e-05	7.9e-05	1.06e-05	7.94e-05	8.71e-06	4.92e-05	5.48e-05	4.19e-05	8.24e-06	8.08e-06	1.04e-05	1.06e-05	5.37e-05
D7TM15	VIT_13s0019g05360	KH domain-containing protein NOVA	3.1.2.15	39000	342.105	0	2	1	0	1	3	2	1	2	2	3	2	2	0	1	1	1	0	1	0	0	0	2	0	1	1	1	2	1	1	7.28e-06	4.1e-05	1.79e-05	7.2e-06	2.32e-05	4.16e-05	3.36e-05	1.6e-05	2.86e-05	2.81e-05	3.86e-05	3.53e-05	3.61e-05	7.33e-06
D7TM20	VIT_13s0019g05250	Malate dehydrogenase [NADP], chloroplast precursor (NADP-MDH)	1.1.1.82	48000	421.053	6	10	8	8	8	9	6	12	18	18	15	10	10	11	12	17	11	14	14	10	3	18	10	9	9	10	10	9	18	14	7.68e-05	0.000140015	8.26e-05	9.95e-05	0.000106893	9.17e-05	7.09e-05	0.000108449	0.000171745	0.000168871	0.000138763	0.00012053	0.000123298	0.000136992
D7TM77	VIT_13s0019g04470	Adenosine kinase 2	2.7.1.20; 2.7.1.0	36800	322.807	111	0	165	119	95	0	131	0	0	139	0	111	138	104	126	170	141	117	111	0	107	0	0	83	122	0	140	0	128	147	0.00171933	8.7e-06	0.00209881	0.00182457	0.00156648	6.3e-06	0.00187172	5.66e-06	6.05e-06	0.00166093	5.84e-06	0.00166946	0.00212134	0.0016237
D7TM87	VIT_13s0019g04370	Phosphoglucomutase/phosphomannomutase	5.4.2.3; 5.4.2.8	66600	584.211	35	30	37	22	22	39	20	33	20	20	21	14	35	23	16	25	26	32	26	23	28	15	20	24	34	34	27	28	19	27	0.000302472	0.000293125	0.000262772	0.000189823	0.000203929	0.000274865	0.000161229	0.000209473	0.000137162	0.000134867	0.000138723	0.000119962	0.000300443	0.000201759
D7TMA3	VIT_13s0019g04190	Chorismate synthase 1, chloroplast precursor	4.2.3.5	47100	413.158	0	1	2	1	0	4	10	12	16	8	13	6	10	12	20	16	13	15	5	6	4	11	4	2	7	1	2	7	11	9	6.02e-06	2.04e-05	2.48e-05	1.79e-05	6.41e-06	4.43e-05	0.00011677	0.000110522	0.000156105	7.91e-05	0.000123168	7.6e-05	0.000125654	0.00015175
D7TMB8	VIT_13s0019g04030	Serine carboxypeptidase SCPL27	3.4.16.0	51700	453.509	9	4	19	11	17	13	5	12	14	18	11	9	8	3	6	6	8	8	4	2	7	7	5	4	11	8	18	7	11	15	0.000104271	5.57e-05	0.000176022	0.000124982	0.000204323	0.000121015	5.57e-05	0.000100688	0.000124978	0.000156785	9.56e-05	0.000101247	9.27e-05	3.87e-05
D7TMC5	VIT_13s0019g03960	Alpha-taxilin		47800	419.298	2	0	3	2	2	1	3	4	1	2	2	2	0	0	1	2	0	1	0	3	4	7	5	1	0	4	5	0	2	0	2.97e-05	6.7e-06	3.42e-05	2.94e-05	3.16e-05	1.45e-05	3.84e-05	3.92e-05	1.4e-05	2.29e-05	2.25e-05	2.88e-05	5.9e-06	5.98e-06
D7TME6	VIT_13s0019g03680	NA	3.5.3.19	21200	185.965	8	6	8	8	10	6	10	14	14	11	13	5	3	5	0	7	3	6	10	5	11	8	10	9	10	8	11	7	7	7	0.000227517	0.000196248	0.000187114	0.000225281	0.000298967	0.000142094	0.000259428	0.000284833	0.00030478	0.000237677	0.000273641	0.000142947	9.31e-05	0.000148342
D7TMG2	VIT_13s0019g03470	Translation initiation factor eIF-3 subunit 5		31400	275.439	52	43	40	35	29	44	30	29	37	38	27	43	19	25	12	27	23	30	29	36	36	44	42	25	30	41	40	24	29	28	0.000948769	0.000886722	0.000601933	0.000635242	0.000567104	0.000656792	0.000508784	0.000391247	0.000532177	0.000537224	0.000376345	0.000763322	0.000350037	0.000464354
D7TMG7	VIT_13s0019g03400	Signal peptidase complex subunit 2		22200	194.737	5	1	4	2	1	6	0	2	1	1	1	0	4	0	1	0	1	2	0	0	1	1	1	0	1	1	1	1	0	2	0.000140586	4.32e-05	9.46e-05	6.33e-05	4.08e-05	0.000135693	1.18e-05	4.69e-05	3.01e-05	2.96e-05	2.9e-05	1.24e-05	0.000114253	1.29e-05
D7TMH3	VIT_13s0019g03350	Sedoheptulose-1,7-bisphosphatase (SBPase), Chloroplast	3.1.3.11; 3.1.3.37	42500	372.807	32	26	39	26	36	36	36	58	54	46	46	41	25	17	24	32	28	30	42	47	43	43	52	41	32	42	54	32	29	44	0.000433936	0.000399103	0.000433741	0.000350346	0.000518411	0.000398017	0.000449849	0.000573225	0.000571429	0.00047939	0.000470162	0.000538031	0.000338189	0.000235444
D7TMH4	VIT_13s0019g03330	Adenylosuccinate lyase	4.3.2.2	62100	544.737	8	6	9	10	9	11	8	1	11	8	3	7	10	3	5	7	5	3	12	5	11	10	7	6	8	12	5	10	8	8	7.77e-05	6.7e-05	7.14e-05	9.5e-05	9.23e-05	8.58e-05	7.17e-05	1.01e-05	8.25e-05	6e-05	2.42e-05	6.65e-05	9.53e-05	3.22e-05
D7TMN2	VIT_12s0142g00190	Putative uncharacterized protein		34400	301.754	4	3	3	7	7	11	6	8	8	14	3	9	5	4	2	10	4	2	12	1	10	10	13	13	4	4	10	6	9	3	7.42e-05	6.51e-05	4.75e-05	0.000122502	0.000131605	0.00015493	9.9e-05	0.000102901	0.000110107	0.000184686	4.37e-05	0.000152165	9.01e-05	7.48e-05
D7TMQ2	VIT_12s0142g00610	Citrate synthase, glyoxysomal precursor	2.3.3.1	56300	493.86	12	16	5	11	9	11	11	10	11	12	16	10	15	18	20	10	17	22	15	14	17	14	13	8	12	9	5	7	14	13	0.000125989	0.000187587	4.56e-05	0.00011477	0.000101856	9.47e-05	0.000106992	7.77e-05	9.1e-05	9.73e-05	0.000125939	0.000102761	0.000155179	0.000187889
D7TMR6	VIT_16s0100g01210	6-phospho 3-hexuloisomerase		20800	182.456	2	1	1	1	3	1	1	0	2	0	0	2	0	2	0	0	1	0	2	1	4	2	0	3	3	3	1	1	1	5	6.82e-05	4.62e-05	3.37e-05	4.05e-05	0.000101572	3.34e-05	3.78e-05	1e-05	5.36e-05	1.05e-05	1.03e-05	6.62e-05	1.35e-05	6.87e-05
D7TMY3	VIT_16s0100g00300	Sorbitol dehydrogenase	1.1.1.14	39300	344.737	48	46	71	59	40	83	39	62	58	60	62	42	42	29	37	55	40	35	64	46	49	73	63	56	42	51	53	50	54	63	0.000700293	0.000757335	0.000849055	0.000850678	0.00062206	0.000984671	0.000526463	0.000662286	0.000663312	0.000674509	0.000683393	0.000595861	0.000609544	0.000429208
D7TN08	VIT_02s0154g00040	Thylakoid lumenal protein		27700	242.982	9	5	6	5	4	7	1	4	3	7	4	2	3	5	3	7	2	5	1	3	4	9	5	3	3	9	11	7	3	7	0.000194614	0.00012709	0.000109511	0.000111564	9.81e-05	0.000125481	2.84e-05	6.77e-05	5.63e-05	0.000118633	6.98e-05	4.97e-05	7.12e-05	0.000113533
D7TN13	VIT_02s0154g00100	Transaldolase totaL2	2.2.1.2	43400	380.702	11	9	21	9	0	16	8	17	8	13	12	10	0	0	0	6	0	0	15	14	7	17	0	0	10	9	11	8	12	0	0.000150362	0.000140108	0.000231191	0.000122991	6.95e-06	0.000176194	0.000102587	0.000167922	8.73e-05	0.000136291	0.000123767	0.000133305	6.49e-06	6.59e-06
D7TN17	VIT_02s0154g00140	3-oxoacyl-[acyl-carrier-protein] synthase 3 A, chloroplast precursor	2.3.1.180; 2.3.1.41	42400	371.93	0	1	2	0	1	0	2	2	2	0	3	2	1	2	3	4	2	5	4	3	4	3	3	1	2	1	1	2	1	0	6.69e-06	2.26e-05	2.75e-05	6.63e-06	2.14e-05	5.47e-06	3.09e-05	2.46e-05	2.63e-05	5.17e-06	3.55e-05	3.25e-05	1.99e-05	3.37e-05
D7TN38	VIT_02s0154g00370	YbaK/prolyl-tRNA synthetase associated region		25900	227.193	0	1	1	0	0	1	4	2	0	1	0	2	0	0	2	1	1	2	0	1	0	0	2	2	2	1	3	3	2	0	1.1e-05	3.71e-05	2.7e-05	1.08e-05	1.17e-05	2.68e-05	9.1e-05	4.02e-05	8.6e-06	2.54e-05	8.3e-06	5.32e-05	1.09e-05	1.1e-05
D7TN47	VIT_02s0154g00480	Heat shock protein MTSHP		22400	196.491	5	6	3	4	8	3	8	6	7	10	11	11	25	10	12	18	19	16	10	18	12	9	21	11	8	3	1	6	4	3	0.00013933	0.000185735	7.29e-05	0.000112877	0.000229056	7.24e-05	0.000198762	0.000120844	0.0001492	0.000205384	0.000220614	0.000282877	0.000641654	0.000268028
D7TN48	VIT_02s0154g00490	Heat shock 22 kDa protein mitochondrial		22500	197.368	0	0	0	0	0	0	6	4	1	2	2	4	13	5	3	4	8	10	0	2	1	0	10	6	2	6	0	7	0	3	1.26e-05	1.42e-05	1.04e-05	1.25e-05	1.34e-05	1.03e-05	0.000151319	8.33e-05	2.97e-05	4.87e-05	4.77e-05	0.000110199	0.000338189	0.000139771
D7TN67	VIT_01s0026g02660	Negatively light-regulated protein		30200	264.912	5	3	11	5	4	12	3	7	4	15	7	3	0	4	0	11	5	3	7	4	7	10	11	4	5	2	9	4	3	6	0.000103344	7.42e-05	0.000177711	0.000102328	8.99e-05	0.000191823	6.07e-05	0.000103422	6.64e-05	0.000224879	0.000106718	6.39e-05	9.33e-06	8.52e-05
D7TN77	VIT_01s0026g02520	Ribonuclease T2	3.1.27.1	25500	223.684	3	3	5	2	1	5	3	3	0	2	2	1	0	0	0	2	3	0	4	4	2	2	3	2	3	1	2	0	0	0	7.79e-05	8.79e-05	0.000100657	5.51e-05	3.55e-05	0.0001	7.19e-05	5.72e-05	8.74e-06	4.3e-05	4.21e-05	3.24e-05	1.11e-05	1.12e-05
D7TNA0	VIT_01s0026g02250	Haloacid dehalogenase hydrolase	3.1.3.18	28600	250.877	3	0	0	3	4	1	7	1	3	0	5	1	1	3	6	2	2	1	4	7	3	0	2	3	3	2	1	2	1	3	6.94e-05	1.12e-05	8.16e-06	6.88e-05	9.5e-05	2.43e-05	0.000137359	2.18e-05	5.45e-05	7.66e-06	8.26e-05	2.89e-05	2.96e-05	7e-05
D7TNA2	VIT_01s0026g02210	Putative uncharacterized protein		23800	208.772	0	0	0	0	2	1	3	1	2	0	1	2	0	0	0	1	2	1	2	0	4	2	0	0	6	0	0	0	1	1	1.19e-05	1.34e-05	9.8e-06	1.18e-05	6.34e-05	2.92e-05	7.7e-05	2.62e-05	4.68e-05	9.2e-06	2.71e-05	5.79e-05	1.18e-05	1.2e-05
D7TNB2	VIT_01s0026g02070	Peptidyl-prolyl cis-trans isomerase cyclophilin-type	5.2.1.8	25200	221.053	0	0	0	0	0	1	2	3	1	0	2	5	2	1	1	2	0	1	0	0	0	0	0	0	0	1	0	0	0	0	1.13e-05	1.27e-05	9.26e-06	1.11e-05	1.2e-05	2.76e-05	5.2e-05	5.78e-05	2.65e-05	8.69e-06	4.26e-05	0.000120257	5.59e-05	3.4e-05
D7TND2	VIT_01s0026g01770	Ubiquitin-conjugating enzyme E2 A	6.3.2.19	21700	190.351	7	10	13	17	15	10	21	14	19	20	16	21	14	15	12	11	16	19	16	11	15	12	9	10	13	11	13	9	12	11	0.000196125	0.000309711	0.000290333	0.000453126	0.000431164	0.000224247	0.00051897	0.00027827	0.000400432	0.000413922	0.000326744	0.000545917	0.000376632	0.000408423
D7TNE5	VIT_01s0026g01640	Band 7 family		41300	362.281	8	10	8	8	9	12	12	20	20	14	18	14	12	10	14	17	11	9	7	5	5	7	7	6	10	11	20	15	23	16	0.000116788	0.00016273	9.6e-05	0.00011564	0.000138849	0.000140268	0.000158534	0.00020671	0.000221186	0.000153831	0.000192489	0.000193449	0.000170596	0.000145371
D7TNE6	VIT_01s0026g01630	Putative uncharacterized protein		42600	373.684	22	17	25	14	15	26	19	24	21	30	23	11	12	15	20	26	23	21	35	21	30	26	32	23	4	7	9	2	4	9	0.000299712	0.00026294	0.000279353	0.000191249	0.00021963	0.000288293	0.000239766	0.000239505	0.000224897	0.0003137	0.000237051	0.000148743	0.00016539	0.000208046
D7TNI8	VIT_01s0026g01080	Serine/threonine protein phosphatase PP2A-1 catalytic subunit (PP2A1)	3.1.3.16	35000	307.018	0	4	5	5	0	7	8	9	10	0	6	5	4	3	4	4	3	4	4	0	4	2	5	0	6	4	3	8	5	3	8.11e-06	8.23e-05	7.33e-05	8.83e-05	8.62e-06	9.93e-05	0.000127208	0.000113035	0.000133683	6.26e-06	7.98e-05	8.66e-05	7.25e-05	5.72e-05
D7TNL4	VIT_01s0026g00750	Putative uncharacterized protein		18700	164.035	3	3	2	1	4	2	5	2	4	1	5	2	1	0	1	1	0	0	2	1	0	2	0	0	3	2	3	4	2	3	0.000106208	0.000119799	6.24e-05	4.51e-05	0.000145258	6.2e-05	0.000154058	5.57e-05	0.000107232	3.51e-05	0.000126388	7.37e-05	4.52e-05	1.53e-05
D7TNN1	VIT_01s0026g00570	Bet v I allergen		17200	150.877	1	2	1	4	0	0	1	2	1	2	3	1	0	0	0	2	1	0	0	0	0	0	0	0	0	0	0	0	0	0	4.95e-05	9.3e-05	4.07e-05	0.000147003	1.75e-05	1.35e-05	4.57e-05	6.05e-05	3.89e-05	6.37e-05	8.74e-05	4.81e-05	1.64e-05	1.66e-05
D7TNQ7	VIT_01s0026g00240	Spermidine synthase	2.5.1.16; 2.1.1.53	32600	285.965	15	12	18	17	12	17	16	23	18	19	25	16	11	6	12	16	17	10	22	14	13	12	10	11	12	9	9	11	19	17	0.000269802	0.000245426	0.000264836	0.000301621	0.000231453	0.000248781	0.000265112	0.000300199	0.000252877	0.000262085	0.000336129	0.000278878	0.000198833	0.000114008
D7TNT9	VIT_13s0156g00180	Citrate synthase 4	2.3.3.1	52400	459.649	144	113	170	126	119	162	120	175	161	165	149	125	103	96	94	167	109	120	183	105	139	146	172	110	133	135	150	115	153	152	0.00156483	0.00138641	0.0015185	0.00135644	0.0013766	0.00143721	0.00120453	0.00139478	0.0013734	0.00138386	0.00122601	0.00131966	0.00111331	0.00105301
D7TNV1	VIT_13s0156g00350	Zeaxanthin epoxidase (ZEP) (ABA1)	1.14.13.90	53100	465.789	0	0	0	0	0	0	1	0	0	0	1	0	3	4	1	1	0	2	1	2	1	0	0	0	0	0	0	0	0	0	5.34e-06	6.03e-06	4.39e-06	5.29e-06	5.68e-06	4.36e-06	1.48e-05	3.92e-06	4.2e-06	4.13e-06	1.21e-05	5.19e-06	3.72e-05	4.85e-05
D7TNV2	VIT_13s0156g00360	Emsy N terminus domain-containing protein		47400	415.789	2	0	0	0	3	0	0	0	0	0	1	1	0	0	0	0	0	0	4	4	2	2	2	0	0	0	5	2	0	4	2.99e-05	6.75e-06	4.92e-06	5.93e-06	4.46e-05	4.89e-06	5.53e-06	4.39e-06	4.7e-06	4.62e-06	1.36e-05	1.74e-05	5.95e-06	6.03e-06
D7TNY8	VIT_13s0101g00380	Vacuolar protein sorting 36 / VPS36		29900	262.281	0	0	4	1	0	0	1	0	5	2	3	0	0	2	1	0	0	0	2	0	0	0	4	2	4	1	4	0	0	2	9.49e-06	1.07e-05	7.02e-05	2.82e-05	1.01e-05	7.75e-06	2.63e-05	6.96e-06	8.2e-05	3.66e-05	5.03e-05	9.21e-06	9.43e-06	4.78e-05
D7TP00	VIT_07s0104g01800	Glutathione S-transferase 13 GSTF13	2.5.1.18	24600	215.789	35	21	31	47	38	47	46	35	49	36	37	25	22	42	27	35	35	28	30	31	24	33	25	23	31	30	41	21	49	30	0.000818887	0.000559411	0.000597583	0.00108492	0.000944704	0.000894862	0.000990105	0.000600968	0.000896653	0.000650103	0.000655058	0.000571154	0.000515533	0.000987852
D7TP33	VIT_07s0104g01430	Phototropic-responsive NPH3		9300	81.5789	5	2	6	4	5	5	5	2	5	5	2	2	5	6	6	4	7	4	6	2	2	3	6	6	5	4	6	3	2	3	0.000335591	0.000172062	0.000326177	0.000271876	0.000356985	0.00027408	0.000309773	0.000111948	0.000263532	0.000259122	0.000115516	0.000148117	0.000333341	0.00039964
D7TP35	VIT_07s0104g01380	GP5 ubiquitin-like		13200	115.789	3	1	3	1	2	2	5	1	5	1	2	5	2	1	4	1	2	2	0	1	0	2	0	1	2	1	1	1	1	1	0.000150461	7.27e-05	0.000123742	6.38e-05	0.000114324	8.78e-05	0.000218249	4.73e-05	0.000185671	4.98e-05	8.14e-05	0.000229582	0.000106752	6.5e-05
D7TP79	VIT_07s0104g00880	Arabidopsis histidine phosphotransfer AHP1	1.3.1.74	17400	152.632	3	2	6	3	3	0	6	2	10	3	12	8	4	4	4	4	7	5	5	9	9	7	7	6	1	5	5	2	3	5	0.000114143	9.2e-05	0.000174336	0.000113021	0.00012142	1.33e-05	0.000195671	5.98e-05	0.000268902	8.81e-05	0.000308705	0.000269165	0.000145771	0.000147877
D7TPA2	VIT_07s0104g00610	Glutamine synthetase	6.3.1.2	47700	418.421	22	0	0	0	0	32	34	49	41	43	0	0	0	0	23	0	0	0	43	20	34	35	0	34	22	33	0	23	36	0	0.000267667	6.71e-06	4.89e-06	5.89e-06	6.33e-06	0.000315764	0.000378847	0.000432161	0.00038769	0.000399572	4.5e-06	5.78e-06	5.91e-06	5.99e-06
D7TPB8	VIT_07s0104g00440	Endo-1,3;1,4-beta-D-glucanase precursor	3.1.1.45	28100	246.491	61	47	72	60	58	63	54	57	60	65	60	47	35	36	39	65	54	44	67	44	56	53	51	50	55	52	55	51	50	51	0.00124194	0.00108197	0.00120408	0.00120973	0.00125666	0.00104729	0.00101591	0.000852158	0.000959408	0.00102132	0.000925193	0.000931399	0.000712083	0.000742719
D7TPB9	VIT_07s0104g00430	Endo-1,3;1,4-beta-D-glucanase precursor	3.1.1.45	26100	228.947	0	0	12	0	0	0	10	0	19	0	0	0	10	0	11	0	18	0	25	0	0	21	27	27	0	0	0	17	0	20	1.09e-05	1.23e-05	0.000223507	1.08e-05	1.16e-05	8.88e-06	0.000210723	7.98e-06	0.000332927	8.39e-06	8.23e-06	1.06e-05	0.000226755	1.1e-05
D7TPC0	VIT_07s0104g00420	Endo-1,3;1,4-beta-D-glucanase precursor	3.1.1.45	25500	223.684	88	50	74	80	61	66	47	66	70	69	57	60	47	50	54	68	69	64	92	91	92	124	121	105	76	90	113	54	80	82	0.0019694	0.00126759	0.00136345	0.00177377	0.00145581	0.00120859	0.000975701	0.00108603	0.00123198	0.00119418	0.000968971	0.00130726	0.00104993	0.00113237
D7TPC1	VIT_07s0104g00410	Endo-1,3;1,4-beta-D-glucanase precursor	3.1.1.45	25500	223.684	43	33	42	45	46	36	23	39	30	39	35	30	24	27	22	43	42	42	34	44	38	44	46	31	32	39	34	18	45	35	0.00096801	0.000840877	0.000777806	0.00100256	0.00110074	0.000663361	0.000482715	0.000645083	0.000532984	0.000678706	0.000598235	0.000659034	0.000541545	0.000616639
D7TPC9	VIT_07s0104g00320	Glutathione peroxidase 4	1.11.1.9	19100	167.544	3	1	4	2	1	4	0	0	1	0	2	1	3	0	1	2	1	0	1	0	0	2	1	2	1	0	0	2	2	0	0.000103984	5.03e-05	0.000109952	7.35e-05	4.74e-05	0.000109188	1.37e-05	1.09e-05	3.5e-05	1.15e-05	5.62e-05	4.33e-05	0.000103286	1.5e-05
D7TPD8	VIT_07s0104g00220	Phenazine biosynthesis PhzC/PhzF		33300	292.105	0	1	0	0	0	0	0	0	0	0	2	0	2	0	3	2	3	3	1	1	1	1	2	0	2	3	0	2	1	3	8.52e-06	2.88e-05	7.01e-06	8.44e-06	9.06e-06	6.96e-06	7.86e-06	6.25e-06	6.69e-06	6.58e-06	3.23e-05	8.27e-06	4.23e-05	8.59e-06
D7TPF7	VIT_03s0063g00060	IMP dehydrogenase		25000	219.298	7	6	8	6	5	3	7	5	5	9	7	7	5	5	6	8	7	8	11	0	9	7	12	6	9	8	6	6	15	7	0.000170236	0.000166418	0.000158672	0.000146088	0.000132798	6.49e-05	0.000157139	9.16e-05	9.8e-05	0.000166498	0.000128915	0.000165299	0.000124003	0.000125794
D7TPG4	VIT_03s0063g00140	Caffeoyl-CoA O-methyltransferase	2.1.1.104	27200	238.596	9	8	13	9	8	11	21	23	27	17	10	17	11	0	10	21	14	17	18	9	13	11	19	7	11	18	16	4	8	0	0.000198192	0.000200022	0.000231626	0.000196244	0.000188634	0.000195941	0.000414031	0.000359797	0.000450524	0.000281899	0.000165884	0.000354501	0.000238307	1.05e-05
D7TPI6	VIT_03s0063g00400	Alpha-amylase / 1,4-alpha-D-glucan glucanohydrolase	3.2.1.60; 3.2.1.1	47200	414.035	9	8	24	6	6	8	10	24	16	14	11	14	20	22	25	31	31	34	45	14	25	31	36	26	22	22	21	16	15	22	0.000114212	0.000115267	0.00024224	7.74e-05	8.31e-05	8.35e-05	0.000116523	0.000216164	0.000155774	0.000134602	0.000104698	0.000169268	0.000244805	0.00027257
D7TPJ4	VIT_03s0063g00500	Prpk (p53-related protein kinase)		18900	165.789	5	5	3	3	1	2	6	4	5	6	3	3	2	7	5	7	4	6	3	1	3	8	5	2	8	7	5	6	2	9	0.000165132	0.000186264	8.64e-05	0.000104051	4.79e-05	6.13e-05	0.000180142	9.92e-05	0.000129675	0.000150687	7.96e-05	0.000102036	7.46e-05	0.000226902
D7TPN8	VIT_03s0063g01030	Peptidyl-prolyl isomerase D (cyclophilin D)	5.2.1.8	40300	353.509	0	0	0	4	4	4	0	0	2	6	3	0	2	0	0	3	0	0	4	0	0	4	4	3	2	0	0	0	2	0	7.04e-06	7.94e-06	5.79e-06	6.27e-05	6.74e-05	5.17e-05	6.5e-06	5.17e-06	2.76e-05	7.07e-05	3.73e-05	6.84e-06	3.5e-05	7.09e-06
D7TPS1	VIT_03s0063g01360	Putative uncharacterized protein		54900	481.579	5	8	10	9	6	10	4	5	1	5	3	2	7	5	2	8	5	6	10	4	6	12	8	6	3	9	6	2	6	3	5.68e-05	9.91e-05	8.93e-05	9.72e-05	7.15e-05	8.86e-05	4.29e-05	4.17e-05	1.22e-05	4.39e-05	2.74e-05	2.51e-05	7.7e-05	5.73e-05
D7TPV2	VIT_03s0063g01800	Clast3		31100	272.807	10	2	5	10	7	9	4	12	8	5	3	3	4	5	4	8	7	5	4	3	3	6	5	5	4	7	6	2	8	8	0.000191584	5.15e-05	8.25e-05	0.000189701	0.00014557	0.000141567	7.58e-05	0.000167382	0.00012179	7.75e-05	4.84e-05	6.2e-05	8.16e-05	0.000101121
D7TPX8	VIT_03s0063g02100	Dolichyl-diphosphooligosaccharide-protein glycosyltransferase 48kDa	2.4.1.119	48700	427.193	1	4	0	0	0	0	3	0	1	3	4	1	4	7	2	1	3	2	0	0	0	0	2	0	2	0	1	2	1	5	1.75e-05	5.91e-05	4.79e-06	5.77e-06	6.2e-06	4.76e-06	3.76e-05	4.28e-06	1.37e-05	3.15e-05	3.97e-05	1.7e-05	5.21e-05	8.81e-05
D7TPY0	VIT_03s0063g02120	Minor allergen		27500	241.228	3	4	2	2	3	4	0	6	3	0	4	2	0	3	2	4	2	0	3	0	2	2	1	4	3	0	2	3	0	3	7.22e-05	0.000104739	4.24e-05	5.11e-05	7.68e-05	7.58e-05	9.52e-06	9.84e-05	5.67e-05	7.97e-06	7.03e-05	5.01e-05	1.02e-05	7.28e-05
D7TQ06	VIT_03s0063g02450	Coatomer subunit gamma		98600	864.912	0	6	0	0	0	0	0	0	4	4	5	2	1	10	9	3	3	5	0	0	0	0	2	1	0	0	0	6	0	1	2.88e-06	4.22e-05	2.37e-06	2.85e-06	3.06e-06	2.35e-06	2.66e-06	2.11e-06	2.03e-05	2e-05	2.4e-05	1.4e-05	8.57e-06	6.09e-05
D7TQ09	VIT_03s0063g02490	Glucan endo-1,3-beta-glucosidase 7 precursor	3.2.1.39	52300	458.772	1	0	2	3	4	3	0	2	0	1	3	1	5	5	5	7	8	8	7	4	4	7	6	6	2	2	7	0	1	2	1.63e-05	6.12e-06	2.23e-05	3.76e-05	5.19e-05	3.1e-05	5.01e-06	1.99e-05	4.26e-06	1.26e-05	2.88e-05	1.58e-05	5.93e-05	6.01e-05
D7TQ10	VIT_03s0063g02500	Adenylyl cyclase associated protein		50600	443.86	2	3	1	0	0	1	3	4	2	1	4	2	3	5	3	2	5	2	2	0	2	2	2	3	3	5	2	3	4	6	2.8e-05	4.43e-05	1.38e-05	5.55e-06	5.96e-06	1.37e-05	3.62e-05	3.7e-05	2.2e-05	1.3e-05	3.82e-05	2.72e-05	3.9e-05	6.22e-05
D7TQ15	VIT_03s0063g02550	NADH dehydrogenase (ubiquinone) Fe-S protein 8	1.6.5.3	25600	224.561	19	11	20	26	17	27	16	31	22	30	23	12	14	13	8	24	13	16	21	10	12	25	27	14	18	18	26	16	24	28	0.000432241	0.000287532	0.000373712	0.00058163	0.000412637	0.00049784	0.000337604	0.000512423	0.000391649	0.000522017	0.000394467	0.000269041	0.000319254	0.000301531
D7TQ16	VIT_03s0063g02560	Phenylalanyl-tRNA synthetase alpha chain	6.1.1.20	56000	491.228	7	7	8	8	8	9	6	12	13	5	13	7	6	1	5	5	4	5	6	7	3	7	11	6	5	6	3	4	10	12	7.6e-05	8.57e-05	7.08e-05	8.53e-05	9.16e-05	7.86e-05	6.08e-05	9.3e-05	0.000107424	4.3e-05	0.000103593	7.38e-05	6.54e-05	1.53e-05
D7TQ82	VIT_08s0040g00020	Thioredoxin H		15600	136.842	4	3	1	1	2	1	1	3	0	0	2	1	0	1	0	2	1	1	0	0	0	2	1	0	0	1	0	1	1	0	0.000163689	0.000143606	4.49e-05	5.4e-05	9.67e-05	4.46e-05	5.04e-05	9.34e-05	1.43e-05	1.4e-05	6.89e-05	5.3e-05	1.81e-05	5.5e-05
D7TQ86	VIT_08s0040g03360	Cofilin		21200	185.965	7	8	10	8	5	12	8	16	15	9	17	8	12	9	11	10	13	9	5	6	5	0	3	0	13	8	9	11	16	9	0.00020075	0.000256632	0.00023114	0.000225281	0.000156602	0.000273257	0.000210013	0.00032412	0.000325799	0.000196342	0.00035472	0.000220918	0.00033234	0.000256228
D7TQ88	VIT_08s0040g03330	RNA-binding protein		15500	135.965	2	1	3	0	1	5	2	5	0	1	0	6	1	0	3	0	0	2	2	0	0	0	0	2	0	1	1	0	0	1	9.15e-05	6.19e-05	0.00010538	1.81e-05	5.84e-05	0.000164448	8.45e-05	0.000147771	1.44e-05	4.24e-05	1.39e-05	0.000231063	5.45e-05	1.84e-05
D7TQ89	VIT_08s0040g03320	Glutamate N-acetyltransferase	2.3.1.35; 2.3.1.1	48800	428.07	22	22	28	25	19	29	22	35	29	28	29	13	17	21	22	33	23	25	19	15	17	20	25	21	15	23	26	21	15	23	0.000261634	0.000295114	0.000272551	0.000293603	0.000241204	0.000280156	0.000241505	0.000302947	0.000269375	0.000255888	0.000259768	0.000152427	0.000202128	0.000251917
D7TQA5	VIT_08s0040g03150	L-ascorbate peroxidase 1, cytosolic (APX1)	1.11.1.11	28000	245.614	78	73	113	84	93	101	80	94	75	91	85	81	79	77	93	108	96	95	104	84	89	95	102	89	109	139	150	92	96	113	0.0015909	0.00168019	0.00189174	0.00169566	0.00201569	0.00167998	0.00150592	0.0014055	0.00120155	0.00143182	0.00131217	0.00160379	0.00160036	0.00158264
D7TQA7	VIT_08s0040g03130	NA	1.11.1.7; 1.11.1.15	27500	241.228	0	2	0	2	0	2	3	1	1	1	2	0	2	1	1	1	0	0	1	1	2	1	1	4	2	0	0	3	1	3	1.03e-05	5.82e-05	8.49e-06	5.11e-05	1.1e-05	4.21e-05	6.67e-05	2.27e-05	2.43e-05	2.39e-05	3.91e-05	1e-05	5.12e-05	3.12e-05
D7TQB0	VIT_08s0040g03100	Glutathione S-transferase GSTO1	2.5.1.18	27700	242.982	77	65	81	65	73	103	69	102	87	84	66	64	45	62	40	69	58	65	79	55	65	85	80	65	64	72	79	52	74	71	0.00158764	0.00151352	0.00137309	0.00132862	0.00160169	0.00173164	0.00131422	0.001541	0.00140761	0.0013366	0.00103163	0.00128301	0.000925849	0.00129014
D7TQB6	VIT_08s0040g03040	Glutathione S-transferase GSTO1	2.5.1.18	26800	235.088	57	0	0	48	55	79	52	77	64	55	55	50	35	0	37	47	48	53	54	49	50	69	56	47	0	0	0	0	50	55	0.00121749	1.19e-05	8.71e-06	0.00101683	0.00125005	0.00137477	0.0010261	0.00120427	0.00107246	0.000907367	0.000889901	0.00103826	0.000746624	1.07e-05
D7TQC4	VIT_08s0040g02910	Putative uncharacterized protein		24700	216.667	1	0	2	1	0	3	2	2	3	1	3	3	1	0	3	2	2	1	2	1	4	2	1	1	3	3	3	4	3	5	3.45e-05	1.3e-05	4.72e-05	3.41e-05	1.22e-05	6.57e-05	5.3e-05	4.22e-05	6.31e-05	2.66e-05	6.09e-05	7.81e-05	3.42e-05	1.16e-05
D7TQG4	VIT_08s0040g02470	Inorganic pyrophosphatase	3.6.1.1	24600	215.789	94	100	115	103	100	118	98	115	101	117	132	84	103	104	102	171	120	124	163	60	125	144	152	122	114	124	107	78	109	106	0.00217986	0.00261492	0.00219114	0.00236399	0.00246605	0.00223244	0.00209732	0.00195526	0.00183859	0.0020928	0.00231454	0.00189265	0.00237145	0.00242896
D7TQJ1	VIT_08s0040g02130	Syntaxin of plants SYP7		29700	260.526	23	10	22	22	16	24	10	22	16	20	22	19	7	8	9	15	11	8	19	17	12	15	12	7	6	16	22	14	12	15	0.000448996	0.000226287	0.000353548	0.000425664	0.000335349	0.000382302	0.000185181	0.000315489	0.000247561	0.000302428	0.000325544	0.000361765	0.000142336	0.000163644
D7TQK9	VIT_08s0040g01910	V-type H+-transporting ATPase subunit G		12200	107.018	23	21	24	19	24	15	31	21	32	38	25	22	19	24	21	29	32	27	62	42	34	35	38	33	17	20	30	13	16	20	0.00109305	0.00112799	0.000937193	0.000898081	0.00121221	0.000588802	0.00135243	0.0007339	0.00118707	0.00138269	0.000898181	0.00101618	0.000900914	0.00114827
D7TQM9	VIT_08s0040g01700	Isocitrate dehydrogenase (NAD+) precursor	1.1.1.41	40200	352.632	26	28	38	25	25	38	31	37	35	39	37	26	24	26	27	34	30	23	28	25	16	20	24	22	26	21	24	32	25	28	0.000374068	0.000453781	0.000446948	0.000356414	0.000382899	0.000443846	0.000410438	0.000388475	0.000393511	0.000430522	0.000400856	0.000363219	0.000343517	0.000376928
D7TQP5	VIT_08s0040g01480	Cell division cycle protein 48	3.6.4.3	89500	785.088	29	46	49	26	18	71	51	49	57	56	57	52	58	35	44	41	49	42	52	48	63	52	36	38	57	30	36	46	45	51	0.000187038	0.000332551	0.00025811	0.000166366	0.000124772	0.000370237	0.000301403	0.000230325	0.000286285	0.000276599	0.000276076	0.00032321	0.000368419	0.0002268
D7TQS3	VIT_08s0040g01150	Small molecular heat shock protein 10		10700	93.8596	9	8	6	5	8	6	4	6	6	5	3	6	0	4	2	5	7	7	10	5	12	5	10	10	6	8	6	0	4	8	0.000503815	0.000508467	0.000283499	0.000288815	0.000479518	0.000281531	0.000220289	0.000252981	0.000270697	0.000225218	0.000140562	0.000334717	2.63e-05	0.000240473
D7TQS4	VIT_08s0040g01140	Serine carboxypeptidase K10B2.2 precursor	3.4.16.0	50400	442.105	3	1	4	2	0	4	0	5	0	2	1	1	3	2	4	6	5	4	2	0	0	3	2	3	0	1	4	2	0	4	3.94e-05	1.9e-05	4.17e-05	2.79e-05	5.99e-06	4.14e-05	5.2e-06	4.54e-05	4.42e-06	2.17e-05	1.28e-05	1.64e-05	3.91e-05	2.84e-05
D7TQU9	VIT_08s0040g00850	Thylakoid lumenal 20 kDa protein		28800	252.632	11	9	9	11	15	12	6	6	6	11	7	7	2	6	4	8	2	1	8	6	6	2	4	5	7	9	14	3	4	5	0.000226588	0.000211134	0.000153941	0.00022436	0.00032487	0.000201148	0.000118218	9.4e-05	0.000100572	0.000174956	0.000111906	0.000143488	4.89e-05	0.00012905
D7TR32	VIT_12s0142g00120	Nuclear movement protein		18200	159.649	2	1	3	1	0	1	2	1	2	0	4	2	1	0	2	1	0	0	1	0	2	0	1	0	3	0	1	1	1	1	7.79e-05	5.28e-05	8.97e-05	4.63e-05	1.66e-05	3.82e-05	7.2e-05	3.43e-05	6.12e-05	1.2e-05	0.000106249	7.57e-05	4.65e-05	1.57e-05
D7TR81	VIT_10s0116g00360	Pyrophosphate-dependent phosphofructokinase beta subunit	2.7.1.90; 2.7.1.11	61500	539.474	2	12	16	12	4	18	17	20	16	12	15	12	13	14	14	7	13	13	7	7	9	2	7	6	11	16	10	14	10	22	2.31e-05	0.000130096	0.000125208	0.000114203	4.42e-05	0.00013941	0.000149048	0.000138815	0.000119554	8.91e-05	0.000108303	0.000111991	0.000123728	0.000134813
D7TR93	VIT_07s0185g00170	Hexaprenyldihydroxybenzoate methyltransferase	2.1.1.114	16900	148.246	3	1	5	1	2	5	1	3	1	3	2	2	4	1	3	6	2	4	3	4	1	2	2	0	2	1	2	1	2	5	0.00011752	5.68e-05	0.000151879	4.99e-05	8.93e-05	0.000150825	4.65e-05	8.62e-05	3.96e-05	9.07e-05	6.36e-05	8.15e-05	0.000150084	5.08e-05
D7TRJ7	VIT_00s0187g00340	fumarylacetoacetase		45500	399.123	70	58	81	58	67	75	80	96	80	92	104	74	44	59	64	100	75	64	67	51	67	78	87	63	57	49	61	66	83	71	0.000879242	0.000822948	0.000835928	0.000722412	0.000895494	0.000769012	0.000926718	0.000883231	0.000788386	0.000890748	0.000986934	0.00090218	0.000551261	0.000747728
D7TRT6	VIT_00s0371g00050	Mannitol dehydrogenase	1.1.1.195; 1.1.1.90	38800	340.351	15	16	14	15	7	19	13	19	17	12	20	9	13	7	0	14	11	0	20	7	13	0	16	7	7	10	10	14	22	24	0.000226689	0.000272195	0.000174405	0.000224461	0.000116681	0.000232916	0.000182249	0.000209296	0.000200984	0.000141157	0.000227042	0.000134909	0.000196115	0.000110527
D7TRU0	VIT_00s0371g00100	Mannitol dehydrogenase	1.1.1.195; 1.1.1.90	39000	342.105	11	8	10	14	11	12	5	11	9	6	12	7	0	0	0	0	0	0	1	0	2	4	2	1	0	5	5	5	11	12	0.000167326	0.000139503	0.000125646	0.000208903	0.000177993	0.00014854	7.39e-05	0.000122798	0.000108546	7.3e-05	0.00013773	0.000105961	7.23e-06	7.33e-06
D7TRU8	VIT_00s0532g00030	Thioredoxin H	5.3.4.1	14200	124.561	9	7	19	4	11	12	21	18	20	25	29	14	12	15	14	28	22	18	29	11	15	19	24	24	16	10	18	18	12	14	0.000379635	0.000338065	0.000640868	0.000178059	0.000488854	0.000407961	0.000793073	0.000542553	0.000643309	0.000786822	0.000892724	0.000562637	0.00049617	0.000624139
D7TRZ5	VIT_00s1351g00010	Polyadenylate-binding protein 2		17400	152.632	0	1	0	2	0	2	1	0	0	0	1	0	1	0	1	0	0	0	0	1	0	1	0	0	1	1	1	2	3	2	1.63e-05	5.52e-05	1.34e-05	8.07e-05	1.73e-05	6.66e-05	4.52e-05	1.2e-05	1.28e-05	1.26e-05	3.7e-05	1.58e-05	4.86e-05	1.64e-05
D7TS18	VIT_00s1308g00010	NA	1.11.1.15; 1.11.1.7	28300	248.246	2	2	7	2	3	9	4	4	7	3	3	7	4	3	6	4	4	7	6	5	7	4	5	0	4	0	1	3	2	2	5.01e-05	5.65e-05	0.000123679	4.96e-05	7.47e-05	0.000155573	8.33e-05	6.62e-05	0.000118094	5.42e-05	5.31e-05	0.000146024	8.96e-05	7.07e-05
D7TS43	VIT_05s0051g00090	Putative uncharacterized protein		88000	771.93	0	2	1	3	1	3	1	2	2	2	1	2	0	0	2	3	0	0	3	0	0	0	0	1	0	1	3	0	1	2	3.22e-06	1.82e-05	7.95e-06	2.23e-05	1.03e-05	1.84e-05	8.93e-06	1.18e-05	1.27e-05	1.24e-05	7.32e-06	1.57e-05	3.2e-06	3.25e-06
D7TS57	VIT_05s0051g00340	Chaperonin GroEL		61300	537.719	44	62	76	57	26	91	79	72	49	70	77	65	113	67	77	76	92	83	55	55	60	57	42	48	52	43	32	44	53	59	0.000411937	0.0006526	0.000582403	0.000527046	0.000260949	0.000691764	0.000679313	0.000492534	0.000359831	0.00050391	0.000543281	0.000588748	0.00104362	0.000629624
D7TS77	VIT_05s0051g00640	Purple acid phosphatase 23- ATPAP23/PAP23	3.1.3.2	59400	521.053	1	0	2	0	0	2	2	2	0	0	0	2	2	2	2	2	3	3	3	0	1	2	2	0	2	0	4	6	4	3	1.43e-05	5.39e-06	1.96e-05	4.73e-06	5.08e-06	1.95e-05	2.2e-05	1.75e-05	3.75e-06	3.69e-06	3.62e-06	2.32e-05	2.37e-05	2.41e-05
D7TS82	VIT_05s0051g00720	3-ketoacyl-CoA thiolase PED1	2.3.1.16	48600	426.316	67	45	81	69	60	70	67	90	73	75	97	68	70	64	57	83	80	68	82	60	69	78	87	69	76	78	81	91	72	90	0.000788131	0.000599243	0.000782607	0.000803506	0.000751431	0.00067228	0.000727496	0.00077548	0.000673916	0.000680668	0.000862088	0.000776609	0.000817639	0.00075886
D7TS92	VIT_05s0051g00870	Glutathione reductase	1.8.1.7	53800	471.93	2	6	0	0	0	0	1	1	4	1	5	6	2	9	4	3	7	9	4	0	0	2	5	3	4	0	0	1	1	4	2.64e-05	7.73e-05	4.34e-06	5.22e-06	5.61e-06	4.31e-06	1.46e-05	1.16e-05	3.73e-05	1.22e-05	4.39e-05	6.66e-05	2.62e-05	0.000100967
D7TSJ8	VIT_14s0006g00350	Glutamine synthetase cytosolic isozyme 2	6.3.1.2	39300	344.737	113	94	125	120	111	148	152	231	199	196	189	131	80	109	95	111	121	125	204	132	133	143	145	118	95	123	120	86	151	0	0.00163883	0.0015391	0.0014903	0.0017228	0.00171259	0.00175118	0.00203255	0.00245311	0.00226206	0.00219076	0.00207205	0.00184366	0.00115455	0.00159316
D7TSM7	VIT_14s0006g00820	Ribosomal protein L13 (RPL13D) 60S		24000	210.526	0	3	1	0	0	0	0	0	0	0	0	4	3	6	4	3	1	5	0	0	0	0	0	0	0	0	0	2	0	0	1.18e-05	9.33e-05	2.92e-05	1.17e-05	1.26e-05	9.66e-06	1.09e-05	8.68e-06	9.28e-06	9.13e-06	8.95e-06	0.000103312	8.22e-05	0.00015486
D7TSR0	VIT_14s0006g01410	fructokinase-2	2.7.1.15	41200	361.404	38	27	43	32	31	32	44	59	53	53	63	43	34	22	29	51	33	37	38	29	46	39	44	33	37	35	38	34	22	35	0.000530267	0.000427231	0.000492736	0.000443228	0.000461512	0.000365581	0.000565752	0.00060142	0.000578643	0.000568959	0.000662308	0.000581755	0.000471988	0.000312265
D7TSS8	VIT_14s0006g01660	Pyridoxal kinase	2.7.1.35	37700	330.702	20	19	26	20	24	26	30	30	26	35	27	29	11	17	17	20	18	15	20	13	16	12	14	8	22	23	21	18	12	20	0.000308563	0.000331071	0.00032804	0.00030553	0.000392279	0.000325763	0.000423762	0.000336912	0.000313227	0.000412583	0.000313455	0.000431151	0.000171935	0.000265421
D7TSV6	VIT_14s0006g02010	Putative uncharacterized protein		12800	112.281	4	2	4	1	2	7	3	3	3	0	3	0	0	0	1	0	0	1	2	3	5	6	6	3	2	3	6	0	0	0	0.000199496	0.000125014	0.000164068	6.58e-05	0.000117896	0.000271549	0.000143226	0.000113872	0.000121846	1.71e-05	0.000117501	2.15e-05	2.2e-05	2.23e-05
D7TSW3	VIT_14s0006g02080	S locus-linked protein SLL2	2.1.1.0	37500	328.947	5	4	5	4	4	3	5	8	6	4	4	7	7	3	5	6	3	5	3	4	2	2	2	1	2	1	2	3	1	2	8.32e-05	7.68e-05	6.84e-05	6.74e-05	7.24e-05	4.33e-05	7.68e-05	9.44e-05	7.72e-05	5.26e-05	5.16e-05	0.000110199	0.00011273	5.34e-05
D7TT01	VIT_14s0006g02550	Non-specific lipid-transfer protein 2 (LTP 2)		9800	85.9649	18	18	20	17	23	12	5	5	4	11	3	14	0	4	0	2	1	1	5	2	10	9	13	14	16	12	26	4	9	12	0.00107121	0.0012083	0.000976226	0.00100335	0.00144748	0.000591128	0.000293968	0.00023372	0.000204617	0.000514158	0.000153471	0.000815249	2.88e-05	0.000262558
D7TT38	VIT_14s0006g03040	DNA repair protein RAD23		40700	357.018	23	26	29	23	24	41	19	29	27	18	22	23	16	8	25	28	23	14	35	26	30	36	32	20	11	23	26	20	15	14	0.000327646	0.000416753	0.00033826	0.000324425	0.000363364	0.000472554	0.000250959	0.000301846	0.000301087	0.00019916	0.000237559	0.000318143	0.000228506	0.000119416
D7TT48	VIT_14s0006g03200	Chaperonin		59100	518.421	10	22	19	13	2	19	13	17	24	19	26	14	18	16	16	14	21	23	11	12	12	16	8	9	12	3	5	12	11	8	0.000100817	0.000243682	0.000153982	0.000128347	2.55e-05	0.000152913	0.000119649	0.000123313	0.000184728	0.000144568	0.000192682	0.000135185	0.000176438	0.000159637
D7TT84	VIT_07s0129g00290	formamidase, putative / formamide amidohydrolase, putative	3.5.1.49	49600	435.088	0	0	10	0	8	0	10	0	0	12	0	0	7	0	0	14	12	14	0	17	0	19	16	12	0	0	0	0	0	0	5.72e-06	6.45e-06	9.88e-05	5.66e-06	0.000103444	4.67e-06	0.000110885	4.2e-06	4.49e-06	0.000110421	4.33e-06	5.55e-06	8.52e-05	5.76e-06
D7TT87	VIT_07s0129g00310	Formamidase	3.5.1.49	49800	436.842	8	9	10	7	0	8	10	15	10	0	14	11	7	12	6	18	0	15	16	16	19	18	0	0	8	7	13	8	9	8	9.69e-05	0.000122102	9.84e-05	8.46e-05	6.06e-06	7.91e-05	0.000110439	0.000129617	9.4e-05	4.4e-06	0.000125119	0.000127238	8.49e-05	0.000143522
D7TTJ6	VIT_02s0012g00180	Serine protease		51100	448.246	3	4	4	1	0	3	12	8	12	10	8	11	3	1	7	9	7	8	3	1	3	3	2	0	8	6	4	9	7	6	3.89e-05	5.64e-05	4.11e-05	1.65e-05	5.91e-06	3.17e-05	0.00012813	6.93e-05	0.000109004	9e-05	7.15e-05	0.000124001	3.86e-05	1.68e-05
D7TTP0	VIT_02s0012g02530	Phosphomevalonate kinase	2.7.4.2	55100	483.333	9	10	15	11	11	14	21	21	26	21	26	26	20	12	11	13	15	17	12	19	11	9	10	14	18	14	17	26	15	19	9.78e-05	0.000121973	0.000131281	0.00011727	0.000125984	0.000121959	0.000204386	0.000162497	0.000214313	0.000170967	0.00020667	0.000264998	0.000209706	0.000129717
D7TTQ8	VIT_02s0012g02160	Glycerol-3-phosphate acyltransferase	2.3.1.15	50800	445.614	14	7	9	12	10	6	9	9	5	8	7	6	3	10	1	3	3	3	9	5	6	10	12	7	2	8	16	7	4	6	0.00016197	9.45e-05	8.73e-05	0.000138257	0.000124766	5.93e-05	9.8e-05	7.79e-05	4.82e-05	7.33e-05	6.34e-05	7.05e-05	3.88e-05	0.000118185
D7TTS6	VIT_02s0012g01900	3-beta hydroxysteroid dehydrogenase		31600	277.193	6	2	13	0	5	5	14	22	23	17	23	9	12	7	11	17	12	10	8	14	10	5	12	8	11	6	7	14	9	13	0.000116723	5.06e-05	0.000199374	8.89e-06	0.000105062	8.07e-05	0.00024035	0.00029652	0.000331387	0.000242647	0.000319569	0.000165647	0.000222962	0.00013571
D7TTW7	VIT_02s0012g01330	ARF GTPase activator, ARF-GAP Domain 9		43500	381.579	3	3	4	5	4	3	4	11	11	7	7	5	6	5	5	1	3	5	0	1	2	3	7	2	4	2	6	4	3	7	4.57e-05	5.15e-05	4.83e-05	7.1e-05	6.24e-05	3.73e-05	5.42e-05	0.000110095	0.000117805	7.55e-05	7.41e-05	6.97e-05	8.42e-05	7.23e-05
D7TTY4	VIT_02s0012g01120	Glycine cleavage system H protein, mitochondrial		17500	153.509	29	16	21	20	13	17	11	18	17	18	20	9	13	12	6	13	21	14	23	20	22	30	38	28	12	27	38	17	11	18	0.000956566	0.000603495	0.000573354	0.000658198	0.000465657	0.000463444	0.00034421	0.000440243	0.000445609	0.000463189	0.000503384	0.000299112	0.000434815	0.000408423
D7TTZ9	VIT_02s0012g00930	Putative uncharacterized protein		17600	154.386	0	1	5	1	4	6	6	7	10	6	5	3	2	2	5	3	2	4	3	0	2	2	3	1	3	3	2	1	1	2	1.61e-05	5.46e-05	0.000145839	4.79e-05	0.000154337	0.000171158	0.000193448	0.000177463	0.000265847	0.000161817	0.000134287	0.000109573	8.01e-05	8.12e-05
D7TU16	VIT_02s0012g00760	Haloacid dehalogenase hydrolase	3.1.3.18	27900	244.737	61	55	66	52	73	47	49	63	61	56	44	51	26	28	24	38	25	27	51	51	56	73	65	46	42	79	79	39	28	45	0.00125084	0.00127326	0.00111235	0.00105729	0.0015902	0.000789018	0.000929318	0.000947824	0.000982257	0.000887297	0.000685392	0.00101707	0.000535365	0.000584089
D7TU17	VIT_02s0012g00750	Haloacid dehalogenase hydrolase	3.1.3.18	27600	242.105	33	32	32	26	47	27	30	34	35	30	21	29	0	16	16	20	15	14	32	27	0	45	33	25	0	46	48	24	0	0	0.000688758	0.000753706	0.000549537	0.000539483	0.00103885	0.000461765	0.000578834	0.000520557	0.000573157	0.00048419	0.000334744	0.000588927	1.02e-05	0.000341832
D7TU39	VIT_03s0017g00460	Magnesium-dependent phosphatase 1	3.1.3.48	18700	164.035	2	0	0	2	1	0	3	6	5	4	2	2	2	4	2	4	4	7	1	5	1	5	3	2	4	4	3	4	3	9	7.59e-05	1.71e-05	1.25e-05	7.51e-05	4.84e-05	1.24e-05	9.8e-05	0.000144754	0.000131062	0.000105438	5.74e-05	7.37e-05	7.54e-05	0.000137597
D7TU47	VIT_03s0017g00550	Beta-ureidopropionase	3.5.1.6	46200	405.263	13	9	10	11	14	13	19	26	22	26	26	19	22	27	22	36	37	32	36	24	22	24	18	19	5	11	12	6	13	17	0.000165815	0.000131616	0.000106064	0.000139861	0.000189451	0.000135422	0.000221083	0.00023887	0.000217018	0.000251321	0.000246483	0.000232563	0.000274504	0.000340353
D7TU58	VIT_03s0017g00680	UDP-d-apiose/udp-d-xylose synthase 1 AXS1	4.1.1.35	43400	380.702	47	39	57	58	49	62	38	58	48	44	44	40	39	39	44	42	37	42	44	35	44	48	45	26	33	47	48	45	47	48	0.000621062	0.000582553	0.000618302	0.000757368	0.000688471	0.000667402	0.000464659	0.000561338	0.000497974	0.000449257	0.000440609	0.000514178	0.000512998	0.00052041
D7TU83	VIT_03s0017g01060	Peptidyl-prolyl isomerase FKBP12	5.2.1.8	12000	105.263	22	16	28	35	29	38	40	56	50	60	59	37	9	17	22	20	20	21	24	17	10	20	26	10	28	25	30	22	36	37	0.00106398	0.000880097	0.00110837	0.00166222	0.00148392	0.00148688	0.00176782	0.00196077	0.00187527	0.00220902	0.00213068	0.00172186	0.000446222	0.000833864
D7TU94	VIT_03s0017g01240	2-nitropropane dioxygenase	1.1.1.205; 1.13.11.0; 1.13.12.16	36500	320.175	14	4	11	17	9	17	10	13	10	12	11	5	4	10	11	10	5	7	20	21	19	19	17	20	2	4	3	4	2	1	0.000225427	7.89e-05	0.000147037	0.000269393	0.000157109	0.000222199	0.000150681	0.000154028	0.000128189	0.000150052	0.000135391	8.3e-05	6.95e-05	0.000164488
D7TUA2	VIT_03s0017g01350	Ribosomal protein S6 (RPS6B) 40S		28300	248.246	1	4	0	1	0	0	0	6	3	2	4	10	7	8	4	4	5	10	2	0	0	0	2	0	5	1	0	2	4	3	3.01e-05	0.000101778	8.25e-06	2.98e-05	1.07e-05	8.19e-06	9.25e-06	9.57e-05	5.51e-05	3.87e-05	6.83e-05	0.000204433	0.000149377	0.00017174
D7TUC2	VIT_03s0017g01640	Cysteine--tRNA ligase.		58000	508.772	5	5	10	2	0	0	3	10	11	5	11	5	7	0	8	7	4	6	14	7	5	9	0	1	7	0	7	11	5	14	5.38e-05	6.07e-05	8.45e-05	2.42e-05	5.2e-06	4e-06	3.16e-05	7.54e-05	8.84e-05	4.15e-05	8.52e-05	5.22e-05	7.29e-05	4.93e-06
D7TUC6	VIT_03s0017g01700	Glycine cleavage system H protein, mitochondrial	1.4.4.2	16700	146.491	5	1	6	1	1	5	5	6	3	7	4	3	0	2	2	4	8	3	11	1	0	4	5	1	0	4	2	1	8	3	0.000186886	5.75e-05	0.000181643	5.05e-05	5.42e-05	0.000152631	0.000172508	0.00016209	9.34e-05	0.000196775	0.000115792	0.000115478	1.69e-05	8.56e-05
D7TUI4	VIT_14s0030g02220	Sec-independent protein translocase protein TatA		14700	128.947	4	0	3	2	2	1	1	0	1	3	2	0	2	1	2	1	1	2	3	0	2	3	2	3	0	2	2	2	1	2	0.00017371	2.18e-05	0.000111115	9.56e-05	0.000102658	4.73e-05	5.34e-05	1.42e-05	4.55e-05	0.000104322	7.31e-05	1.87e-05	9.59e-05	5.83e-05
D7TUK1	VIT_14s0030g02020	Aldo/keto reductase		38500	337.719	83	68	106	98	82	108	103	163	146	155	150	105	34	26	32	0	51	48	125	84	93	97	120	73	96	110	111	91	115	123	0.00123071	0.00113883	0.00129096	0.00143753	0.00129349	0.00130607	0.00140813	0.00176854	0.00169563	0.00176968	0.00167981	0.00150987	0.000505088	0.000393571
D7TUK6	VIT_14s0030g01980	Auxin-induced protein PCNT115		37900	332.456	74	52	85	78	76	90	76	126	116	124	120	82	39	37	42	72	61	61	115	71	75	80	102	59	69	84	74	70	84	82	0.00111544	0.000886641	0.00105281	0.00116378	0.00121841	0.00110664	0.00105727	0.00138998	0.00136975	0.00143931	0.00136625	0.0011994	0.000587444	0.000565758
D7TUL3	VIT_14s0030g01910	Thioredoxin 1		19600	171.93	0	2	2	5	1	0	3	8	3	3	4	2	3	0	3	0	1	3	1	1	2	0	1	0	3	0	0	5	6	5	1.45e-05	8.16e-05	5.95e-05	0.000157669	4.62e-05	1.18e-05	9.35e-05	0.000180601	7.96e-05	7.82e-05	9.87e-05	7.03e-05	0.000100652	1.46e-05
D7TUN8	VIT_14s0030g01610	Cytidine/deoxycytidylate deaminase	3.5.4.3	20200	177.193	1	2	0	1	1	2	2	3	2	2	3	2	2	1	2	1	1	0	1	0	3	0	0	1	2	3	0	0	1	1	4.21e-05	7.92e-05	1.16e-05	4.17e-05	4.48e-05	5.74e-05	6.48e-05	7.22e-05	5.51e-05	5.42e-05	7.45e-05	6.82e-05	6.98e-05	4.25e-05
D7TUP8	VIT_14s0030g01520	Cysteine synthase [Vitis pseudoreticulata]	2.5.1.51; 2.5.1.47	34200	300	8	8	15	0	9	10	21	16	18	13	16	9	10	6	11	8	9	11	8	6	7	15	12	9	11	13	10	0	10	0	0.000141034	0.000159082	0.000211509	8.21e-06	0.000167675	0.000142285	0.000329288	0.000200917	0.000241046	0.000172955	0.00020732	0.000153054	0.00017305	0.000108674
D7TUR7	VIT_14s0030g01300	Putative uncharacterized protein		36800	322.807	3	2	1	2	0	1	4	5	2	3	4	1	0	6	3	0	3	8	0	3	3	2	2	0	0	0	0	0	0	0	5.4e-05	4.35e-05	1.9e-05	3.82e-05	8.2e-06	1.89e-05	6.41e-05	6.22e-05	3.03e-05	4.17e-05	5.25e-05	2.25e-05	7.66e-06	0.000100996
D7TUX1	VIT_14s0030g00670	Dehydroquinate dehydratase	1.1.1.25; 1.1.1.282; 4.2.1.10	57100	500.877	0	1	0	0	0	3	1	0	0	0	0	0	0	0	1	0	0	0	1	2	4	0	1	0	0	0	1	2	2	0	4.97e-06	1.68e-05	4.09e-06	4.92e-06	5.29e-06	2.84e-05	1.38e-05	3.65e-06	3.9e-06	3.84e-06	3.76e-06	4.82e-06	4.94e-06	5.01e-06
D7TV25	VIT_14s0030g00030	Glutathione synthetase, chloroplast precursor	6.3.2.3	54100	474.561	14	7	21	10	5	15	9	13	12	6	18	8	2	1	1	3	1	3	9	10	8	9	13	3	6	5	9	2	5	6	0.00015209	8.87e-05	0.000185466	0.000109052	6.14e-05	0.00013278	9.2e-05	0.000103919	0.00010296	5.26e-05	0.000146946	8.66e-05	2.6e-05	1.59e-05
D7TV41	VIT_02s0025g00100	Adaptor-related protein complex 2, beta 1 subunit		102100	895.614	1	6	0	4	0	0	0	3	1	2	2	4	0	3	3	0	5	0	0	0	0	0	1	0	0	0	0	0	0	2	8.34e-06	4.07e-05	2.29e-06	2.48e-05	2.96e-06	2.27e-06	2.57e-06	1.43e-05	6.55e-06	1.07e-05	1.05e-05	2.43e-05	2.76e-06	1.96e-05
D7TV61	VIT_02s0025g00340	Monodehydroascorbate reductase, chloroplast precursor	4.2.99.18; 1.6.5.4	53300	467.544	0	6	0	1	0	2	1	1	5	6	4	3	2	5	7	2	6	4	2	0	0	0	4	0	2	1	0	1	3	5	5.32e-06	7.81e-05	4.38e-06	1.58e-05	5.66e-06	2.17e-05	1.47e-05	1.17e-05	4.6e-05	5.34e-05	3.63e-05	3.62e-05	2.64e-05	5.9e-05
D7TV74	VIT_02s0025g00490	Putative uncharacterized protein		74700	655.263	1	1	0	1	1	0	1	0	0	3	3	0	1	1	1	0	0	2	0	0	1	4	2	4	2	2	2	1	1	2	1.14e-05	1.29e-05	3.12e-06	1.13e-05	1.21e-05	3.1e-06	1.05e-05	2.79e-06	2.98e-06	2.05e-05	2.01e-05	3.69e-06	1.13e-05	1.15e-05
D7TV84	VIT_02s0025g00640	BTI2 (VIRB2- interacting protein 2)		28100	246.491	0	0	2	0	0	1	0	1	1	0	1	2	2	2	3	1	2	1	0	0	1	1	0	0	1	0	1	1	0	2	1.01e-05	1.14e-05	4.15e-05	1e-05	1.07e-05	2.47e-05	9.32e-06	2.22e-05	2.38e-05	7.8e-06	2.29e-05	4.9e-05	5.01e-05	5.09e-05
D7TV86	VIT_02s0025g00650	AAA-type ATPase	3.6.4.3	92900	814.912	2	0	0	5	6	8	3	0	5	5	7	0	0	0	3	0	0	0	0	2	0	0	0	0	0	6	0	0	5	7	1.53e-05	3.44e-06	2.51e-06	3.33e-05	4.22e-05	4.24e-05	1.97e-05	2.24e-06	2.64e-05	2.59e-05	3.47e-05	2.97e-06	3.03e-06	3.08e-06
D7TVB7	VIT_02s0025g01000	V-type H+-transporting ATPase subunit E		26400	231.579	33	36	60	49	40	62	43	42	39	57	54	37	36	29	26	29	38	29	39	36	19	29	31	27	33	39	48	34	30	40	0.000720065	0.000884946	0.00106948	0.00105352	0.000926022	0.00109717	0.000863075	0.000670414	0.000666726	0.000954308	0.000887107	0.000782664	0.000779287	0.000638935
D7TVC4	VIT_02s0025g01070	CHCH domain containing protein		7500	65.7895	2	2	3	0	2	0	2	0	0	3	0	0	0	3	1	1	3	1	3	1	3	0	0	0	0	0	3	0	0	0	0.000189151	0.000213357	0.000217786	3.75e-05	0.00020121	3.09e-05	0.000174599	2.78e-05	2.97e-05	0.000204471	2.86e-05	3.67e-05	3.76e-05	0.000266836
D7TVE7	VIT_02s0025g01340	Abscisic acid receptor PYL8 RCAR3		21000	184.211	1	2	2	1	2	1	2	3	0	2	2	0	0	0	0	4	1	0	0	0	4	1	0	0	3	2	2	0	4	1	4.05e-05	7.62e-05	5.56e-05	4.01e-05	7.19e-05	3.31e-05	6.24e-05	6.94e-05	1.06e-05	5.22e-05	5.12e-05	1.31e-05	1.34e-05	1.36e-05
D7TVF4	VIT_02s0025g01410	Acyl-CoA synthetase long-chain member 2		74200	650.877	0	3	0	0	0	0	0	0	2	0	1	0	3	3	2	0	4	0	1	0	0	0	1	1	0	0	0	0	1	0	3.82e-06	3.02e-05	3.14e-06	3.79e-06	4.07e-06	3.12e-06	3.53e-06	2.81e-06	1.5e-05	2.95e-06	8.69e-06	3.71e-06	2.66e-05	2.7e-05
D7TVF9	VIT_02s0025g01460	Putative uncharacterized protein		8800	77.193	8	8	13	9	13	10	12	9	17	14	10	10	10	12	6	12	14	11	11	5	9	13	13	10	10	8	11	10	15	15	0.000548109	0.00061825	0.000715935	0.000606571	0.000926022	0.000552973	0.00074403	0.000449572	0.000886155	0.000721955	0.000512731	0.000657438	0.000672536	0.000812205
D7TVG9	VIT_02s0025g01570	Dynamin-like protein 2b		68200	598.246	1	0	5	0	0	0	3	3	5	3	2	4	0	2	2	3	4	3	3	3	0	1	1	0	3	0	0	1	2	2	1.25e-05	4.69e-06	3.76e-05	4.12e-06	4.43e-06	3.4e-06	2.69e-05	2.14e-05	3.59e-05	2.25e-05	1.58e-05	3.64e-05	4.13e-06	2.1e-05
D7TVK9	VIT_02s0025g02010	Proteasome 26S regulatory subunit (RPN12)		30900	271.053	72	63	86	62	56	95	54	74	71	70	64	69	52	59	46	66	58	59	85	60	101	104	102	70	55	85	99	48	57	68	0.00133141	0.00131536	0.00130641	0.00113648	0.00110372	0.00143233	0.00092385	0.00100405	0.0010311	0.000999667	0.000896984	0.0012393	0.000957656	0.00110102
D7TVP9	VIT_02s0025g02440	GAMM1 protein		38200	335.088	19	15	29	21	17	40	22	37	30	35	42	19	18	15	19	28	24	19	30	19	19	33	23	17	16	25	29	24	29	32	0.000289669	0.000259714	0.000360397	0.000316239	0.000276532	0.000491348	0.000308519	0.000408815	0.000355788	0.000407183	0.000478089	0.000281267	0.000272971	0.00023201
D7TVQ3	VIT_02s0025g02480	Ste20-related protein kinase	2.7.11.0	81100	711.404	2	3	10	3	2	4	7	4	7	3	3	6	6	2	1	3	0	2	2	3	5	6	4	1	3	4	2	2	3	6	1.75e-05	2.76e-05	6.04e-05	2.42e-05	1.86e-05	2.57e-05	4.84e-05	2.31e-05	4.12e-05	1.89e-05	1.85e-05	4.42e-05	4.52e-05	1.76e-05
D7TVQ6	VIT_02s0025g02520	Putative uncharacterized protein		47000	412.281	5	4	10	5	9	6	6	10	4	3	0	6	2	4	2	3	3	3	2	2	1	2	2	0	4	5	1	1	1	1	6.64e-05	6.13e-05	0.000104259	6.58e-05	0.00012201	6.41e-05	7.24e-05	9.3e-05	4.27e-05	3.26e-05	4.57e-06	7.62e-05	3e-05	5.47e-05
D7TVT2	VIT_02s0025g02780	Ribosomal protein P1 acidic 60S		11400	100	62	41	53	51	63	46	21	25	33	37	31	25	18	23	20	36	17	25	43	34	37	48	41	32	24	36	44	22	32	22	0.00311104	0.00233008	0.00219014	0.0025383	0.00336232	0.00189036	0.000987863	0.000931523	0.00130947	0.00144129	0.00118738	0.00123249	0.000914693	0.0011787
D7TVU3	VIT_02s0025g02920	Quercetin 3-O-methyltransferase 1		40300	353.509	8	3	9	6	7	10	24	24	13	20	16	14	9	16	16	22	25	15	33	16	11	8	28	7	18	19	17	9	21	18	0.000119686	5.56e-05	0.000110012	9.06e-05	0.000112338	0.000120748	0.000318438	0.000253174	0.000149274	0.000222881	0.000175939	0.000198249	0.00013287	0.000234108
D7TVU8	VIT_02s0025g02980	Soluble inorganic pyrophosphatase	3.6.1.1	24400	214.035	0	0	36	0	28	34	29	0	0	0	35	0	0	21	27	44	33	26	0	0	28	38	35	0	32	43	0	16	35	43	1.16e-05	1.31e-05	0.000698113	1.15e-05	0.000705058	0.00065528	0.00063328	8.53e-06	9.13e-06	8.98e-06	0.000625204	1.13e-05	1.16e-05	0.000503833
D7TVU9	VIT_02s0025g02990	Import inner membrane translocase subunit Tim13, Mitochondrial		9700	85.0877	16	19	26	20	16	22	23	12	16	26	14	16	20	20	17	23	28	21	20	26	21	21	21	22	14	18	25	6	14	19	0.000965257	0.00128674	0.00127496	0.00118747	0.00102679	0.001075	0.00126899	0.000536657	0.000757995	0.00119701	0.000642362	0.000937261	0.00119122	0.00120843
D7TVX4	VIT_02s0025g03270	Aminopeptidase N		54700	479.825	3	6	2	2	1	2	2	7	4	7	5	5	1	3	2	4	4	6	3	0	3	2	5	1	5	2	3	2	4	5	3.63e-05	7.61e-05	2.13e-05	2.57e-05	1.66e-05	2.12e-05	2.39e-05	5.71e-05	3.67e-05	6.01e-05	4.32e-05	5.54e-05	1.55e-05	3.66e-05
D7TVX5	VIT_02s0025g03280	Aminopeptidase N	3.4.11.0	55400	485.965	9	18	8	3	4	7	9	19	16	6	18	16	8	16	14	7	13	18	6	7	12	9	9	2	5	6	5	4	11	12	9.73e-05	0.000213742	7.16e-05	3.55e-05	4.9e-05	6.27e-05	8.98e-05	0.000146583	0.000132718	5.14e-05	0.000143498	0.000164105	8.65e-05	0.000170299
D7TVY3	VIT_02s0025g03380	3-ketoacyl-CoA reductase 3	1.3.1.33	34000	298.246	12	6	12	10	10	10	1	7	6	5	3	3	16	16	18	16	10	21	13	21	23	19	16	17	3	3	3	2	1	1	0.000208623	0.000122366	0.000171575	0.000173521	0.000186415	0.000143122	2.31e-05	9.19e-05	8.52e-05	7.09e-05	4.42e-05	5.67e-05	0.000273535	0.000277487
D7TVZ7	VIT_02s0025g03530	Gamma-glutamylcysteine synthetase	6.3.2.2	59400	521.053	0	1	3	0	1	4	6	11	7	5	10	3	6	8	11	9	10	9	11	6	7	9	7	0	6	0	1	2	4	4	4.78e-06	1.62e-05	2.75e-05	4.73e-06	1.52e-05	3.51e-05	5.73e-05	8.06e-05	5.63e-05	4.06e-05	7.6e-05	3.25e-05	6.17e-05	8.18e-05
D7TVZ9	VIT_02s0025g03550	Protein kinase	2.7.10.0	55000	482.456	3	0	5	0	2	4	3	3	0	3	3	5	4	0	0	7	2	2	1	0	0	4	0	0	1	1	0	0	0	0	3.61e-05	5.82e-06	4.67e-05	5.11e-06	2.74e-05	3.79e-05	3.33e-05	2.65e-05	4.05e-06	2.79e-05	2.73e-05	5.51e-05	4.61e-05	5.2e-06
D7TW03	VIT_02s0025g03590	Phospholipid hydroperoxide glutathione peroxidase	1.11.1.9	19300	169.298	2	0	2	4	5	1	6	8	6	8	6	1	3	11	6	10	9	12	16	3	3	15	11	7	0	5	12	2	4	6	7.35e-05	1.66e-05	6.05e-05	0.000131007	0.000172019	3.6e-05	0.000176408	0.000183409	0.000150076	0.000192968	0.000144724	4.28e-05	0.000102216	0.000340705
D7TW09	VIT_02s0025g03660	4-coumarate-CoA ligase	6.2.1.8; 6.2.1.26	56400	494.737	5	0	4	0	4	10	10	10	8	4	7	8	5	9	14	6	11	9	8	6	7	9	5	0	8	4	6	5	5	7	5.53e-05	5.67e-06	3.72e-05	4.98e-06	4.82e-05	8.63e-05	9.75e-05	7.75e-05	6.72e-05	3.5e-05	5.71e-05	8.3e-05	5.5e-05	9.63e-05
D7TW46	VIT_02s0025g04100	CCR4-NOT transcription complex subunit 2		63800	559.649	1	1	0	1	0	0	2	2	0	1	1	1	0	0	2	1	0	0	3	0	2	0	1	1	4	2	2	2	0	2	1.33e-05	1.5e-05	3.66e-06	1.32e-05	4.73e-06	3.63e-06	2.05e-05	1.63e-05	3.49e-06	1.03e-05	1.01e-05	1.3e-05	4.42e-06	4.48e-06
D7TW56	VIT_02s0025g04210	UDP-glucose 4-epimerase	5.1.3.5; 5.1.3.2	39000	342.105	1	1	1	1	5	1	0	5	0	2	0	2	1	2	4	4	1	1	2	0	2	3	5	1	0	0	0	1	0	0	2.18e-05	2.46e-05	1.79e-05	2.16e-05	8.51e-05	1.78e-05	6.72e-06	5.87e-05	5.71e-06	2.81e-05	5.51e-06	3.53e-05	2.17e-05	3.67e-05
D7TW66	VIT_02s0025g04350	C2 domain protein	2.4.1.43	16000	140.351	19	7	10	15	9	11	13	17	21	23	22	15	20	19	22	29	22	28	20	15	19	21	18	17	20	18	19	16	15	20	0.000691585	0.000300033	0.000306261	0.000544318	0.000358405	0.0003331	0.000441954	0.000455487	0.000598788	0.000643536	0.000604291	0.000533777	0.000722175	0.000696872
D7TW84	VIT_02s0025g04550	Glucose-methanol-choline (GMC) oxidoreductase	4.1.2.10; 1.1.99.1	62900	551.754	11	11	10	13	7	8	2	5	1	8	3	6	4	2	1	4	2	1	5	7	10	6	10	4	6	11	15	8	4	5	0.000103748	0.000117024	7.79e-05	0.000120593	7.2e-05	6.26e-05	2.08e-05	3.64e-05	1.06e-05	5.92e-05	2.39e-05	5.69e-05	4.03e-05	2.27e-05
D7TW88	VIT_02s0025g04580	Hydroxymethylglutaryl-CoA synthase	2.3.3.10	51000	447.368	0	3	0	0	0	0	2	4	7	2	4	1	9	12	6	1	7	6	0	0	0	0	0	0	2	0	0	4	0	1	5.56e-06	4.39e-05	4.58e-06	5.51e-06	5.92e-06	4.54e-06	2.57e-05	3.67e-05	6.55e-05	2.15e-05	3.79e-05	1.62e-05	0.000104993	0.000140145
D7TW99	VIT_02s0025g04690	Putative uncharacterized protein		33500	293.86	3	0	1	0	1	0	1	0	2	4	3	1	0	0	1	1	1	2	3	0	0	3	3	1	1	2	0	2	1	4	5.93e-05	9.55e-06	2.09e-05	8.39e-06	2.7e-05	6.92e-06	2.35e-05	6.22e-06	3.33e-05	5.89e-05	4.49e-05	2.47e-05	8.41e-06	8.53e-06
D7TWB1	VIT_02s0025g04830	Copper chaperone for superoxide dismutase		26700	234.211	6	5	9	6	5	9	17	8	12	9	13	10	14	5	12	14	10	12	10	10	17	10	11	12	16	8	8	16	7	10	0.000138144	0.00013185	0.000166048	0.000136786	0.000124343	0.000164896	0.000343313	0.000132576	0.000208619	0.000155897	0.000217273	0.000216684	0.000306101	0.000117785
D7TWB2	VIT_02s0025g04840	Nudix hydrolase 14		29200	256.14	18	14	15	9	13	17	16	23	23	23	23	11	12	16	10	15	9	13	20	19	19	13	21	20	14	23	27	17	26	22	0.000359517	0.000317843	0.000247726	0.000182802	0.000279075	0.000277749	0.000295981	0.000335153	0.000358624	0.000352622	0.000345835	0.000217002	0.000241288	0.000323102
D7TWF7	VIT_14s0066g00180	RAB GTPase RAB2C		23200	203.509	0	1	0	0	0	0	0	0	0	0	0	1	3	3	3	1	3	1	0	0	0	0	0	0	2	0	0	0	0	0	1.22e-05	4.14e-05	1.01e-05	1.21e-05	1.3e-05	9.99e-06	1.13e-05	8.98e-06	9.6e-06	9.44e-06	9.26e-06	3.56e-05	8.5e-05	8.63e-05
D7TWF8	VIT_14s0066g00200	Pentatricopeptide (PPR) repeat-containing protein		50000	438.596	2	0	2	1	0	1	3	2	4	1	3	1	1	0	0	0	0	3	2	0	1	0	0	1	2	0	1	2	6	6	2.84e-05	6.4e-06	2.33e-05	1.69e-05	6.04e-06	1.39e-05	3.67e-05	2.08e-05	4.01e-05	1.31e-05	3.01e-05	1.65e-05	1.69e-05	5.72e-06
D7TWG7	VIT_14s0066g00290	RGLG2 (ring Domain LIGASE2)	6.3.2.19	51000	447.368	17	11	12	8	11	12	10	14	6	7	5	14	7	7	5	10	4	8	10	7	7	2	9	13	6	6	8	7	4	2	0.000194715	0.00014433	0.000114383	9.36e-05	0.000136112	0.000113589	0.000107841	0.000118401	5.68e-05	6.44e-05	4.63e-05	0.000156656	8.29e-05	8.41e-05
D7TWN4	VIT_14s0066g01130	Universal stress protein A		19900	174.561	9	9	14	14	13	20	15	20	18	20	18	17	5	3	6	8	9	6	12	11	15	14	8	11	11	10	15	10	15	17	0.000270895	0.000305561	0.000340046	0.000409407	0.000409497	0.000477417	0.000407983	0.000429002	0.00041426	0.000451362	0.000399486	0.000484544	0.000155782	0.000100566
D7TWP2	VIT_14s0066g01210	Carbonic anhydrase, chloroplast precursor	4.2.1.1	36500	320.175	34	24	34	27	34	30	39	45	41	44	42	37	17	6	17	19	17	16	24	28	24	29	32	20	34	35	40	34	25	46	0.000536361	0.000429636	0.000441112	0.000423331	0.000570553	0.000387261	0.000566849	0.000519131	0.000506652	0.000534185	0.000500356	0.000566092	0.000270243	0.000101826
D7TWQ4	VIT_14s0066g01320	formate dehydrogenase (FDH)	1.2.1.2; 1.1.1.0	42000	368.421	179	155	219	195	134	197	93	138	116	107	124	81	148	114	127	220	154	149	203	107	131	158	154	118	115	122	141	143	168	137	0.00242519	0.00236978	0.00243898	0.0026154	0.00193305	0.00217929	0.00116607	0.00137328	0.00123604	0.00112146	0.00127381	0.00106919	0.0019929	0.00155882
D7TWR2	VIT_14s0066g01410	Peptidylprolyl isomerase	5.2.1.8	49200	431.579	29	33	42	27	22	42	28	22	31	25	14	31	15	17	11	20	21	19	19	19	20	15	27	18	19	32	29	18	12	15	0.000340242	0.00043582	0.000403131	0.000314057	0.00027605	0.000400333	0.000303419	0.000190448	0.000285299	0.000227091	0.000126644	0.000352772	0.000177572	0.000203381
D7TWR7	VIT_14s0066g01460	HEAT repeat-containing protein		36800	322.807	1	2	2	4	6	0	1	2	0	0	1	0	0	0	2	0	0	0	0	0	1	0	0	0	2	2	2	2	1	0	2.31e-05	4.35e-05	3.17e-05	6.87e-05	0.000106619	6.3e-06	2.14e-05	2.83e-05	6.05e-06	5.95e-06	1.75e-05	7.49e-06	7.66e-06	7.77e-06
D7TWS2	VIT_14s0066g01550	Aldehyde dehydrogenase 1 precursor	1.2.1.36; 1.2.1.3	58000	508.772	21	29	30	24	32	40	35	34	35	22	38	21	36	36	36	36	33	34	45	27	39	44	41	35	32	16	26	35	33	31	0.000210349	0.000325553	0.000245411	0.000237344	0.00033824	0.000323612	0.0003206	0.000247713	0.000272744	0.000169973	0.000285244	0.000204248	0.00035471	0.000359835
D7TWT6	VIT_14s0066g01700	Calmodulin binding protein		28800	252.632	13	15	17	9	8	22	4	4	6	9	2	8	2	1	3	3	2	6	4	1	7	9	6	5	4	14	11	3	3	8	0.000265994	0.000344482	0.000283575	0.000185341	0.000178154	0.000362066	8.18e-05	6.51e-05	0.000100572	0.000144529	3.73e-05	0.00016262	4.89e-05	2.98e-05
D7TWV6	VIT_14s0066g01900	ferredoxin thioredoxin reductase catalytic beta chain	1.8.7.2	16200	142.105	3	3	1	3	0	3	0	0	0	1	0	0	0	0	0	2	0	0	0	0	3	3	3	0	1	2	0	0	0	1	0.000122598	0.000138287	4.32e-05	0.000121393	1.86e-05	0.000100127	1.62e-05	1.29e-05	1.38e-05	4.06e-05	1.33e-05	1.7e-05	1.74e-05	1.76e-05
D7TWV8	VIT_14s0066g01920	Cellular repressor of E1A-stimulated genes (CREG)		23200	203.509	4	8	5	3	6	13	2	21	5	15	5	3	1	7	2	14	8	2	24	14	7	26	21	23	2	5	9	3	5	2	0.000110067	0.000234509	0.000110636	8.48e-05	0.00016912	0.000269677	5.64e-05	0.00038593	0.00010564	0.000292731	0.000101873	8.31e-05	3.64e-05	0.000184847
D7TWX6	VIT_14s0066g02170	Prolyl 4-hydroxylase	1.14.11.2	35200	308.772	4	2	5	4	2	4	4	1	0	3	0	2	0	6	4	4	4	4	0	1	0	1	0	0	2	1	1	4	2	0	7.25e-05	4.55e-05	7.29e-05	7.18e-05	4.29e-05	5.92e-05	6.7e-05	1.77e-05	6.33e-06	4.36e-05	6.1e-06	3.91e-05	8.01e-06	0.000105587
D7TX08	VIT_14s0066g02550	H(+)-ATPase 4 AHA4	3.6.3.6	104900	920.175	0	16	0	0	3	0	5	0	0	0	0	0	25	31	25	11	14	8	0	0	4	6	0	5	8	0	0	0	4	0	2.7e-06	0.000100678	2.22e-06	2.68e-06	2.01e-05	2.21e-06	2.75e-05	1.98e-06	2.12e-06	2.09e-06	2.05e-06	2.63e-06	0.000137017	0.000171701
D7TX13	VIT_14s0066g02600	Putative uncharacterized protein		53200	466.667	1	3	6	3	2	3	12	7	4	7	7	4	5	2	2	1	1	0	1	1	5	3	4	2	0	6	4	5	2	3	1.6e-05	4.21e-05	5.7e-05	3.7e-05	2.84e-05	3.05e-05	0.000123073	5.87e-05	3.77e-05	6.18e-05	6.06e-05	4.66e-05	5.83e-05	2.69e-05
D7TX21	VIT_01s0182g00020	Ankyrin repeat family protein	2.7.10.2; 2.7.12.1; 2.7.11.0	49100	430.702	10	7	14	8	6	24	7	8	8	3	8	8	10	8	5	9	7	4	5	4	10	11	9	9	8	4	9	9	10	8	0.00012135	9.78e-05	0.000137819	9.73e-05	7.99e-05	0.00023125	8e-05	7.21e-05	7.71e-05	3.12e-05	7.44e-05	9.54e-05	0.000120536	9.9e-05
D7TX39	VIT_13s0084g00110	ABC transporter I member 8	3.6.3.31	35000	307.018	5	3	6	2	2	3	4	4	3	3	5	1	1	1	1	2	2	1	1	1	3	2	2	2	3	3	3	4	2	2	8.92e-05	6.4e-05	8.67e-05	4.01e-05	4.31e-05	4.63e-05	6.73e-05	5.35e-05	4.46e-05	4.38e-05	6.75e-05	2.36e-05	2.42e-05	2.45e-05
D7TX98	VIT_13s0084g00850	NADPH:quinone oxidoreductase	1.6.5.2	21600	189.474	5	6	7	5	0	5	2	2	5	5	3	0	1	0	1	6	4	2	8	4	6	6	7	7	2	4	4	0	7	5	0.000144491	0.000192614	0.000162043	0.00014307	1.4e-05	0.000118007	6.06e-05	4.82e-05	0.000113465	0.000111566	6.96e-05	1.28e-05	3.91e-05	1.32e-05
D7TXC7	VIT_14s0081g00440	FLK (flowering locus KH domain)		54800	480.702	21	6	18	15	19	19	18	20	23	27	29	13	8	3	12	15	16	10	26	13	11	19	19	6	17	14	13	18	16	14	0.000222633	7.59e-05	0.000157548	0.000158925	0.000214795	0.000164912	0.000176829	0.000155787	0.000191092	0.000219875	0.000231326	0.000135738	8.74e-05	3.65e-05
D7TXE6	VIT_14s0081g00150	Ankyrin		49200	431.579	8	8	8	10	3	17	14	10	7	10	15	7	6	4	4	6	6	5	9	6	9	9	11	5	5	9	10	4	2	5	9.8e-05	0.000110581	8.06e-05	0.000119913	4.29e-05	0.000164843	0.000154371	8.89e-05	6.79e-05	9.35e-05	0.000135379	8.4e-05	7.45e-05	5.23e-05
D7TXF1	VIT_14s0081g00080	Prefoldin subunit 4 (VIP3 protein)		14800	129.825	17	20	25	20	24	26	15	10	12	9	6	11	3	11	11	10	4	9	11	8	19	21	19	16	9	17	16	4	6	8	0.000670976	0.000886584	0.000804083	0.000778275	0.000999251	0.000829815	0.000548572	0.000295451	0.000376359	0.000281246	0.000188727	0.000428139	0.000133295	0.000444298
D7TXF5	VIT_14s0081g00030	Pathogenesis-related protein-4 (Chitinase )		15100	132.456	88	83	121	78	70	118	347	331	381	267	392	170	409	406	408	387	385	362	214	136	162	202	198	182	348	205	296	372	414	414	0.00332581	0.00353946	0.0037551	0.00292101	0.00281827	0.00363696	0.0120543	0.0091425	0.0112583	0.00776196	0.0111698	0.00622151	0.0152857	0.015393
D7TXN8	VIT_13s0106g00790	Mevalonate diphosphate decarboxylase (MVD1)	4.1.1.33	46600	408.772	3	5	3	2	0	2	2	4	3	4	4	2	2	3	2	3	4	3	0	0	2	1	0	2	5	0	0	2	1	2	4.26e-05	7.55e-05	3.51e-05	3.01e-05	6.48e-06	2.49e-05	2.81e-05	4.02e-05	3.35e-05	4.23e-05	4.15e-05	2.96e-05	3.02e-05	4.29e-05
D7TXP9	VIT_17s0053g00120	Succinyl-CoA ligase alpha 2 subunit	2.3.3.8; 6.2.1.4; 6.2.1.5	34900	306.14	3	6	4	1	1	4	4	6	5	2	9	1	7	11	8	7	11	10	2	2	4	4	4	3	2	1	1	7	7	6	5.69e-05	0.000119211	6.02e-05	2.41e-05	2.59e-05	5.98e-05	6.75e-05	7.76e-05	7.02e-05	3.14e-05	0.000116972	2.37e-05	0.000121128	0.000188413
D7TXR6	VIT_17s0053g00620	Nascent polypeptide-associated complex subunit beta		17200	150.877	31	34	44	29	44	39	35	37	37	34	35	28	16	12	23	31	25	26	34	23	32	39	33	21	44	27	43	25	36	37	0.00103923	0.00128386	0.00120741	0.000963683	0.00156171	0.0010643	0.00108109	0.000907948	0.000971532	0.000878851	0.000886917	0.000912987	0.00054071	0.000415547
D7TXT9	VIT_17s0053g01010	Transcription initiation factor TFIIB		34200	300	2	4	3	1	1	3	2	2	6	0	2	6	1	1	1	4	0	2	3	1	5	2	1	3	1	5	2	3	4	4	4.15e-05	8.42e-05	4.78e-05	2.46e-05	2.65e-05	4.74e-05	3.83e-05	3.04e-05	8.47e-05	6.41e-06	3.14e-05	0.000104721	2.47e-05	2.51e-05
D7TXU7	VIT_18s0164g00020	Transducin protein		42000	368.421	0	3	3	2	1	9	9	6	10	8	9	5	7	2	5	7	5	4	9	1	0	10	1	2	6	6	1	7	3	4	6.76e-06	5.33e-05	3.89e-05	3.34e-05	2.16e-05	0.000104827	0.000118478	6.44e-05	0.000111402	8.87e-05	9.72e-05	7.22e-05	0.000100652	3.4e-05
D7TXW8	VIT_10s0071g01100	Alpha-galactosidase precursor	3.2.1.22	45400	398.246	11	7	17	12	11	13	14	24	17	12	16	20	15	13	22	12	23	21	32	16	23	24	31	21	8	12	16	2	14	14	0.000143738	0.000105738	0.000179889	0.000154702	0.000152902	0.000137808	0.000167292	0.000224734	0.000171766	0.000120637	0.000156175	0.000248798	0.000192435	0.000170026
D7TXX3	VIT_10s0071g01040	Transcription elongation factor SPT4 1		13200	115.789	5	2	3	2	3	4	1	2	0	2	0	1	1	1	0	0	1	0	0	1	4	1	0	0	2	1	3	0	0	1	0.000236439	0.000121225	0.000123742	0.000106416	0.000160053	0.000157992	5.95e-05	7.89e-05	1.69e-05	8.3e-05	1.63e-05	6.26e-05	6.41e-05	6.5e-05
D7TXX6	VIT_10s0071g01010	Putative uncharacterized protein		38400	336.842	3	11	18	8	5	21	7	15	7	18	6	14	9	5	4	9	7	5	6	6	6	6	4	5	9	9	4	8	8	10	5.17e-05	0.000191688	0.000224835	0.000124374	8.65e-05	0.00025948	0.000102304	0.000168097	8.7e-05	0.000211089	7.27e-05	0.000208058	0.000139444	8.19e-05
D7TXY0	VIT_10s0071g00950	Serine/threonine protein phosphatase 2A	2.7.11.0	34800	305.263	21	16	30	24	17	25	27	28	25	32	34	28	19	20	13	24	20	15	30	15	20	28	21	22	20	26	21	16	24	27	0.000350582	0.000303482	0.000409019	0.000395574	0.000303549	0.000339593	0.00041392	0.000341055	0.000326524	0.000409194	0.000426013	0.000451247	0.000315838	0.000336832
D7TXZ7	VIT_10s0071g00670	Calcium-binding EF hand		43400	380.702	2	5	7	2	6	8	3	12	7	7	7	5	4	5	4	6	1	4	2	1	4	6	3	2	4	4	5	0	5	4	3.27e-05	8.11e-05	8.06e-05	3.24e-05	9.04e-05	9.08e-05	4.22e-05	0.000119944	7.7e-05	7.57e-05	7.43e-05	6.98e-05	5.84e-05	7.25e-05
D7TY71	VIT_03s0097g00590	Import receptor subunit TOM40, Mitochondrial		34300	300.877	2	3	1	0	0	2	2	5	3	1	5	1	0	2	3	1	2	2	1	0	0	0	2	1	1	2	0	0	0	3	4.14e-05	6.53e-05	2.04e-05	8.19e-06	8.8e-06	3.38e-05	3.82e-05	6.68e-05	4.55e-05	1.92e-05	6.89e-05	2.41e-05	8.22e-06	4.17e-05
D7TYP5	VIT_00s0283g00020	Tudor domain protein 4SNc		109400	959.649	3	8	1	0	0	2	0	3	3	1	1	0	3	5	0	1	2	3	1	0	1	0	0	0	2	0	1	0	3	0	1.82e-05	4.97e-05	6.4e-06	2.57e-06	2.76e-06	1.06e-05	2.39e-06	1.33e-05	1.43e-05	6.01e-06	5.89e-06	2.52e-06	1.8e-05	2.87e-05
D7TYT3	VIT_01s0244g00030	ACP4 (Acyl carrier protein 4)	1.3.1.74	14900	130.702	2	3	1	2	4	1	6	2	4	3	4	4	4	0	0	3	3	5	2	3	2	5	4	3	2	4	3	0	4	4	9.52e-05	0.000150352	4.7e-05	9.43e-05	0.000182304	4.67e-05	0.000228502	6.99e-05	0.00013458	0.000102922	0.000129781	0.000166408	0.00017023	1.92e-05
D7TYU4	VIT_01s0244g00170	Cytokinin-repressed protein CR9		15100	132.456	0	2	1	3	3	3	1	1	0	3	0	0	0	0	0	2	0	0	3	4	1	3	4	1	0	3	4	0	0	0	1.88e-05	0.000105972	4.64e-05	0.000130236	0.000139914	0.000107421	5.2e-05	4.14e-05	1.48e-05	0.000101558	1.42e-05	1.82e-05	1.87e-05	1.89e-05
D7TYW5	VIT_00s0370g00060	Epoxide hydrolase 2		35500	311.404	3	6	8	5	3	8	3	9	9	8	6	5	4	5	7	9	5	8	15	10	14	10	14	16	5	6	0	3	5	7	5.59e-05	0.000117196	0.000111741	8.71e-05	5.95e-05	0.000110965	5.16e-05	0.000111443	0.000119248	0.00010491	7.87e-05	8.54e-05	7.14e-05	8.86e-05
D7TYW6	VIT_00s0370g00070	Epoxide hydrolase		34900	306.14	8	8	17	6	8	7	8	15	14	23	21	9	8	8	7	19	13	11	24	11	13	23	27	12	9	12	8	9	16	13	0.000138205	0.000155891	0.00023401	0.000104647	0.000147016	9.96e-05	0.000127572	0.000184954	0.000185139	0.000295031	0.000264726	0.000149985	0.000137278	0.000139262
D7TYZ1	VIT_00s0670g00010	T-complex protein 1 subunit eta		60600	531.579	2	5	1	1	0	2	2	5	4	2	8	2	10	6	6	10	10	8	4	2	6	2	3	1	6	1	2	5	6	3	2.34e-05	5.81e-05	1.16e-05	1.39e-05	4.98e-06	1.91e-05	2.16e-05	3.78e-05	3.31e-05	1.81e-05	6.03e-05	2.27e-05	9.77e-05	6.13e-05
D7TZ77	VIT_09s0002g07860	Glycerol kinase	2.7.1.30	56600	496.491	2	3	6	4	2	7	10	7	7	6	8	6	15	6	5	11	8	11	10	6	8	11	10	15	5	5	4	10	10	7	2.51e-05	3.96e-05	5.36e-05	4.47e-05	2.67e-05	6.14e-05	9.72e-05	5.52e-05	5.9e-05	5.03e-05	6.45e-05	6.33e-05	0.000154356	6.57e-05
D7TZ79	VIT_09s0002g07880	Pyrophosphate-energized vacuolar membrane proton pump	3.6.1.1	80400	705.263	0	4	0	0	0	0	3	0	0	0	0	0	9	8	12	0	13	0	0	0	0	0	0	0	5	0	0	0	0	10	3.53e-06	3.58e-05	2.9e-06	3.49e-06	3.75e-06	2.88e-06	2.28e-05	2.59e-06	2.77e-06	2.72e-06	2.67e-06	3.43e-06	6.66e-05	6.05e-05
D7TZ94	VIT_09s0002g08090	Oxidoreductase, 2OG-Fe(II) oxygenase	1.14.11.0	39900	350	2	1	0	2	3	2	2	1	1	1	1	2	1	1	1	0	0	0	1	0	1	2	1	0	1	0	2	1	2	0	3.56e-05	2.41e-05	5.85e-06	3.52e-05	5.29e-05	2.9e-05	3.28e-05	1.57e-05	1.68e-05	1.65e-05	1.62e-05	3.45e-05	2.12e-05	2.15e-05
D7TZ95	VIT_09s0002g08100	Calcineurin		19900	174.561	8	4	11	4	5	6	3	5	3	4	2	5	3	2	3	8	9	2	4	2	8	7	10	3	5	7	5	2	3	1	0.00024238	0.00014474	0.000269692	0.000127057	0.000166832	0.000151376	9.21e-05	0.000115098	7.84e-05	9.91e-05	5.4e-05	0.000152285	9.91e-05	7.18e-05
D7TZA8	VIT_09s0002g08260	PRLI-interacting factor L		50500	442.982	13	2	10	5	6	9	1	10	5	8	10	2	2	1	2	4	1	1	5	3	10	13	9	5	6	5	8	2	2	7	0.000151696	3.17e-05	9.7e-05	6.12e-05	7.77e-05	8.72e-05	1.56e-05	8.66e-05	4.85e-05	7.37e-05	8.93e-05	2.73e-05	2.79e-05	1.7e-05
D7TZC8	VIT_09s0002g08480	NADP-dependent oxidoreductase	1.6.5.5	35200	308.772	1	0	2	0	1	3	1	2	4	2	2	1	2	2	2	0	2	3	3	0	3	2	2	0	0	0	1	1	2	3	2.42e-05	9.09e-06	3.31e-05	7.98e-06	2.57e-05	4.61e-05	2.23e-05	2.96e-05	5.7e-05	3.11e-05	3.05e-05	2.35e-05	4e-05	4.06e-05
D7TZI5	VIT_09s0002g00100	Phytoene desaturase	1.3.5.5	65500	574.561	2	1	5	1	0	1	2	6	3	1	1	1	3	0	0	2	1	1	7	1	2	4	1	0	2	1	2	3	2	4	2.17e-05	1.47e-05	3.92e-05	1.29e-05	4.61e-06	1.06e-05	2e-05	4.13e-05	2.38e-05	1e-05	9.84e-06	1.26e-05	3.01e-05	4.36e-06
D7TZI8	VIT_09s0002g00150	Strubbelig receptor family 6	2.7.11.0	76500	671.053	5	2	3	2	3	4	5	4	3	3	2	2	0	0	1	0	3	0	0	1	0	3	4	0	3	3	6	1	2	3	4.08e-05	2.09e-05	2.14e-05	1.84e-05	2.76e-05	2.73e-05	3.77e-05	2.45e-05	2.04e-05	2e-05	1.4e-05	1.8e-05	3.68e-06	3.74e-06
D7TZI9	VIT_09s0002g00170	Proteasome 26S AAA-ATPase subunit (RPT1a)		47700	418.421	4	3	0	2	2	3	6	8	14	4	11	2	8	6	11	3	8	5	4	1	2	1	4	3	6	4	6	10	9	7	5.35e-05	4.7e-05	4.89e-06	2.94e-05	3.16e-05	3.4e-05	7.14e-05	7.42e-05	0.000135458	4.13e-05	0.000103601	2.89e-05	0.000100441	7.79e-05
D7TZU6	VIT_09s0002g01530	Putative uncharacterized protein		87400	766.667	1	3	3	2	4	5	5	7	5	2	2	6	1	2	0	0	1	2	7	0	2	2	2	0	2	0	3	3	4	2	9.74e-06	2.56e-05	1.87e-05	1.61e-05	3.11e-05	2.92e-05	3.3e-05	3.57e-05	2.8e-05	1.25e-05	1.23e-05	4.1e-05	9.67e-06	1.64e-05
D7TZU9	VIT_09s0002g01560	Ataxin-2 N-terminal region		68800	603.509	7	4	8	6	6	11	9	13	10	6	8	13	7	6	3	4	7	9	18	7	8	10	11	7	4	11	6	7	7	5	6.19e-05	4.19e-05	5.77e-05	5.31e-05	5.7e-05	7.75e-05	7.23e-05	8.17e-05	6.8e-05	4.14e-05	5.31e-05	0.000108117	6.14e-05	5.4e-05
D7TZV6	VIT_09s0002g01630	Band 7 family		45600	400	9	12	36	25	19	37	21	31	18	28	24	15	21	10	14	16	17	13	31	32	20	25	22	12	19	28	21	15	13	18	0.00011822	0.000175458	0.000373552	0.000314207	0.000258131	0.000381122	0.000246966	0.000287676	0.000180785	0.000273845	0.000230879	0.00018729	0.000265756	0.000131663
D7TZV8	VIT_09s0002g01650	5'-nucleotidase surE	3.1.3.5; 3.1.3.2	41300	362.281	0	0	0	0	0	0	1	0	2	3	0	0	1	0	0	0	0	0	1	0	0	0	0	0	1	0	1	1	3	2	6.87e-06	7.75e-06	5.65e-06	6.8e-06	7.31e-06	5.61e-06	1.9e-05	5.04e-06	2.7e-05	3.71e-05	5.2e-06	6.67e-06	2.05e-05	6.92e-06
D7TZW2	VIT_09s0002g01690	Putative uncharacterized protein		10400	91.2281	3	2	6	4	4	2	1	5	1	0	2	1	0	0	1	3	1	0	0	0	4	3	1	0	1	2	4	1	0	2	0.00019097	0.000153863	0.000291677	0.00024312	0.000261186	0.000111405	7.55e-05	0.000220236	6.43e-05	2.11e-05	0.000103298	7.95e-05	2.71e-05	2.75e-05
D7TZW4	VIT_09s0002g01710	Zeta-cop, subunit of COP-I complex		20100	176.316	9	5	9	5	6	5	5	7	7	7	4	7	4	0	0	7	3	4	3	0	4	4	5	0	4	4	3	5	0	8	0.0002682	0.000175144	0.000220572	0.000153747	0.000195203	0.000126813	0.000143328	0.00015539	0.000166272	0.00016349	9.62e-05	0.000205595	0.00012619	1.42e-05
D7TZW9	VIT_09s0002g01800	Dihydrolipoamide S-acetyltransferase	2.3.1.12; 2.3.1.168	60400	529.825	59	49	86	72	49	96	56	67	65	79	71	47	60	46	48	51	61	57	67	51	48	57	57	54	60	54	69	63	64	77	0.000558999	0.000524561	0.000668347	0.000674438	0.000494696	0.000740436	0.000489976	0.000465399	0.000483235	0.000576707	0.000508689	0.000433316	0.000564582	0.000440204
D7TZZ5	VIT_09s0002g02090	Putative uncharacterized protein		22000	192.982	16	7	10	9	7	14	16	10	15	12	10	5	6	4	6	17	8	9	13	4	12	9	15	9	8	6	11	8	8	7	0.000425591	0.000218206	0.000222735	0.000242628	0.000205783	0.000305452	0.000392848	0.000198758	0.000313952	0.00024895	0.000205093	0.000137749	0.000166533	0.000116958
D7TZZ8	VIT_09s0002g02120	Beta-galactosidase	3.2.1.23	93100	816.667	4	2	1	2	0	2	3	0	1	0	1	0	0	0	0	0	0	0	0	3	2	0	0	0	0	1	4	0	0	2	2.74e-05	1.72e-05	7.52e-06	1.51e-05	3.24e-06	1.24e-05	1.97e-05	2.24e-06	7.18e-06	2.35e-06	6.92e-06	2.96e-06	3.03e-06	3.07e-06
D7U001	VIT_09s0002g02150	FVE gene	2.3.1.48	49800	436.842	25	19	26	18	18	17	31	30	30	27	39	26	23	14	25	24	28	28	31	20	29	32	27	21	20	17	22	26	25	21	0.000290564	0.00025063	0.000248336	0.000208729	0.00022424	0.000162857	0.000331318	0.000255052	0.000272913	0.000241951	0.00034084	0.000293201	0.000265979	0.000166486
D7U012	VIT_09s0002g02290	Beta-galactosidase	3.2.1.23	78700	690.351	19	9	17	13	11	15	8	10	10	17	11	9	4	5	6	12	5	8	10	1	5	11	9	4	7	9	8	2	10	6	0.000140602	7.73e-05	0.000103773	9.64e-05	8.82e-05	9.13e-05	5.66e-05	5.56e-05	5.95e-05	9.74e-05	6.28e-05	6.65e-05	3.22e-05	4e-05
D7U016	VIT_09s0002g02330	Nucleosome/chromatin assembly factor group A		43600	382.456	0	2	0	0	1	0	3	2	0	3	2	1	0	0	0	0	0	0	0	0	0	0	0	0	0	0	0	0	0	0	6.51e-06	3.67e-05	5.35e-06	6.44e-06	2.08e-05	5.31e-06	4.2e-05	2.39e-05	5.11e-06	3.52e-05	2.46e-05	1.9e-05	6.46e-06	6.56e-06
D7U023	VIT_09s0002g02410	RNA-binding protein		29600	259.649	3	1	2	2	2	1	3	3	2	4	1	2	0	0	0	1	1	2	0	1	1	0	2	0	0	4	1	0	1	2	6.71e-05	3.24e-05	3.94e-05	4.75e-05	5.1e-05	2.35e-05	6.19e-05	4.92e-05	3.76e-05	6.66e-05	2.18e-05	4.65e-05	9.52e-06	9.66e-06
D7U032	VIT_09s0002g02500	Ubiquitin-specific protease 6 (UBP6)	3.1.2.15	54000	473.684	21	19	34	16	19	40	22	36	28	28	36	26	20	22	8	34	30	22	23	18	20	21	25	16	23	18	23	26	23	26	0.000225931	0.000231137	0.000298159	0.000171684	0.000217977	0.000347583	0.000218249	0.000281486	0.000235183	0.000231247	0.000290457	0.000270396	0.000213978	0.000238247
D7U044	VIT_09s0002g02630	IAA-amino acid hydrolase 3	3.5.1.32	48200	422.807	38	31	42	32	35	34	30	32	35	32	29	24	19	19	26	26	25	25	35	28	41	25	30	39	23	33	36	18	19	24	0.000453257	0.000418303	0.000411495	0.000378859	0.000444582	0.000331718	0.000331449	0.000280798	0.000328198	0.000295434	0.000263002	0.00028007	0.000228032	0.000231327
D7U090	VIT_09s0002g03200	Peptidase alpha subunit, Mitochondrial	3.4.24.0	54700	479.825	21	13	13	11	9	23	20	19	19	15	22	19	17	16	18	26	20	21	25	15	20	17	18	10	13	6	7	20	18	12	0.00022304	0.00015797	0.000115178	0.000118128	0.000104835	0.000199103	0.000196304	0.000148459	0.000158855	0.000124156	0.000176758	0.000196424	0.000180326	0.000172478
D7U0C2	VIT_09s0002g03620	NADP-dependent malic enzyme		70000	614.035	21	30	37	0	18	34	30	38	36	28	33	27	0	20	28	31	0	0	0	35	0	0	0	0	0	24	31	0	36	0	0.00017429	0.000278888	0.000250009	4.01e-06	0.000159531	0.000228412	0.000228226	0.000229045	0.000232354	0.00017839	0.000205651	0.000216463	4.03e-06	0.000167453
D7U0D6	VIT_09s0002g03770	Mitotic phosphoprotein N' end (MPPN)		34400	301.754	1	1	0	2	4	3	3	4	5	2	5	2	1	1	2	5	3	5	6	5	4	4	3	0	1	3	6	3	0	3	2.47e-05	2.79e-05	6.78e-06	4.08e-05	7.9e-05	4.72e-05	5.33e-05	5.45e-05	7.12e-05	3.18e-05	6.87e-05	4e-05	2.46e-05	2.49e-05
D7U0E8	VIT_09s0002g03930	Chaperonin GroEL		65000	570.175	15	15	0	15	0	22	9	20	12	20	0	13	12	11	0	12	18	12	0	12	11	11	11	8	11	14	11	8	0	14	0.000135316	0.000152632	3.59e-06	0.000133986	4.64e-06	0.000160423	7.66e-05	0.000131341	8.57e-05	0.000138186	3.31e-06	0.000114438	0.000108394	0.000101163
D7U0F4	VIT_09s0002g03990	Putative uncharacterized protein		77500	679.825	6	10	7	6	3	12	5	7	7	5	7	4	3	2	1	5	3	1	4	8	5	7	1	5	1	4	2	0	6	2	4.76e-05	8.67e-05	4.52e-05	4.71e-05	2.73e-05	7.47e-05	3.72e-05	4.03e-05	4.31e-05	3.11e-05	4.16e-05	3.2e-05	2.55e-05	1.84e-05
D7U0H4	VIT_09s0002g04250	Protein disulfide-isomerase A1	5.3.4.1; 2.4.1.119	60200	528.07	7	6	11	3	2	13	7	4	4	6	9	5	11	0	10	11	4	6	3	5	5	3	3	5	9	6	6	6	9	5	7.07e-05	6.91e-05	8.92e-05	3.27e-05	2.51e-05	0.000103928	6.53e-05	3.11e-05	3.33e-05	4.73e-05	6.78e-05	5.03e-05	0.000107674	4.75e-06
D7U0M5	VIT_09s0002g04860	GTPase activating protein		78700	690.351	0	0	0	0	0	0	0	1	1	3	7	1	0	0	0	0	0	0	1	2	0	0	0	0	0	0	0	1	2	1	3.61e-06	4.07e-06	2.96e-06	3.57e-06	3.84e-06	2.94e-06	3.33e-06	7.94e-06	8.49e-06	1.95e-05	4.1e-05	1.05e-05	3.58e-06	3.63e-06
D7U0Q3	VIT_09s0002g05250	Aminotransferase class I and II	2.6.1.1	43600	382.456	7	14	5	4	3	4	1	0	6	1	5	4	4	6	6	1	6	5	2	2	8	0	5	3	9	3	3	9	13	15	9.76e-05	0.000212867	5.89e-05	5.8e-05	4.85e-05	4.78e-05	1.8e-05	4.78e-06	6.64e-05	1.51e-05	5.42e-05	5.69e-05	5.82e-05	8.52e-05
D7U0U7	VIT_09s0002g05790	Serine-threonine kinase receptor-associated protein STRAP		37800	331.579	6	2	4	14	4	11	4	10	6	10	9	5	6	3	2	3	6	6	6	8	6	9	3	2	6	7	6	8	7	11	9.76e-05	4.23e-05	5.56e-05	0.000215535	7.19e-05	0.000140995	6.24e-05	0.000115679	7.66e-05	0.000121709	0.000107998	8.02e-05	9.69e-05	5.29e-05
D7U0U9	VIT_09s0002g05800	Proteasome 26S AAA-ATPase subunit (RPT6a)	3.6.1.3	47100	413.158	5	0	0	4	0	0	0	7	0	7	11	10	0	0	0	0	0	0	6	0	0	0	7	5	0	0	0	0	0	0	6.63e-05	6.79e-06	4.95e-06	5.37e-05	6.41e-06	4.92e-06	5.56e-06	6.63e-05	4.73e-06	6.98e-05	0.00010492	0.000122833	5.98e-06	6.07e-06
D7U0V9	VIT_09s0002g05950	Ubiquinol-cytochrome c reductase cytochrome c1		34800	305.263	26	26	30	33	22	44	33	43	41	34	40	24	35	28	30	38	42	37	29	18	15	24	21	19	23	30	38	32	28	36	0.000432113	0.00048741	0.000409019	0.000540887	0.000390277	0.000592622	0.00050423	0.000520557	0.000531402	0.000434375	0.000500103	0.000387914	0.000574987	0.000468278
D7U0W2	VIT_09s0002g06000	Cytochrome c oxidase subunit Vb	1.9.3.1	19500	171.053	26	17	20	23	25	26	8	8	17	19	11	7	9	11	7	12	10	13	14	19	18	20	18	18	11	20	31	12	7	12	0.000771156	0.000574422	0.000490616	0.000677133	0.000789361	0.000629809	0.000228322	0.000181528	0.000399906	0.000438152	0.000253423	0.000211921	0.000274598	0.000337211
D7U0W6	VIT_09s0002g06040	Monothiol glutaredoxin-S15 (AtGrxS15)		18900	165.789	31	19	25	26	23	25	15	15	18	21	15	18	4	9	8	21	12	9	25	15	24	24	24	25	14	25	29	8	13	11	0.000945757	0.00066039	0.000629653	0.000787816	0.000750544	0.000625282	0.000429569	0.00034153	0.000436179	0.000498427	0.000352414	0.000539335	0.000134202	0.000287409
D7U0X4	VIT_09s0002g06120	Biotin carboxyl carrier protein of acetyl-CoA carboxylase		29300	257.018	19	10	11	16	12	12	11	15	12	16	15	20	9	9	9	10	8	12	14	11	11	13	13	12	10	13	14	15	8	12	0.000377657	0.000229377	0.000183169	0.000316415	0.000257521	0.000197715	0.000205586	0.000220304	0.000190106	0.000246741	0.000227325	0.000385509	0.000182753	0.000185393
D7U0Z4	VIT_09s0002g06460	Putative uncharacterized protein		14400	126.316	19	23	12	18	16	18	13	22	21	24	19	20	16	11	11	20	21	18	16	13	17	15	20	14	19	27	16	9	16	18	0.000768428	0.00104456	0.000405107	0.000721855	0.000691658	0.000595397	0.00049106	0.000650696	0.00066532	0.000745467	0.000581909	0.000784404	0.000645848	0.00045664
D7U112	VIT_09s0002g06660	DEAD box RNA helicase RH15		48300	423.684	2	0	0	0	0	0	5	4	0	3	5	6	4	0	2	3	5	2	1	0	0	0	0	0	5	0	0	3	0	1	2.94e-05	6.63e-06	4.83e-06	5.82e-06	6.25e-06	4.8e-06	5.96e-05	3.88e-05	4.61e-06	3.18e-05	4.89e-05	7.42e-05	5.25e-05	5.92e-06
D7U122	VIT_09s0002g06790	Small heat shock protein (HSP26.5-P) 26.5 kDa class I		26300	230.702	2	4	8	2	2	4	21	20	14	19	19	20	10	11	10	9	10	12	12	8	10	10	18	19	6	5	2	8	4	4	5.39e-05	0.000109518	0.000150829	5.34e-05	5.74e-05	7.93e-05	0.000428199	0.000324606	0.000245678	0.000324865	0.000318612	0.000429483	0.000225031	0.000250023
D7U1A1	VIT_11s0037g00070	NADP-dependent glyceraldehyde-3-phosphate dehydrogenase	1.2.1.9	53100	465.789	8	5	0	2	0	0	0	0	0	0	0	7	0	0	0	0	0	0	0	0	12	0	8	0	0	0	7	9	10	15	9.08e-05	6.63e-05	4.39e-06	2.65e-05	5.68e-06	4.36e-06	4.93e-06	3.92e-06	4.2e-06	4.13e-06	4.05e-06	7.78e-05	5.31e-06	5.38e-06
D7U1C3	VIT_11s0037g00330	Putative uncharacterized protein		21500	188.596	23	18	23	20	16	12	14	14	17	18	8	7	3	7	6	15	8	7	13	13	14	14	17	13	13	21	27	7	1	12	0.000620241	0.000550758	0.000510096	0.000535743	0.00046325	0.000269444	0.000353259	0.000280859	0.000362705	0.000377014	0.000169888	0.000192208	9.18e-05	0.000199462
D7U1F7	VIT_11s0037g00740	Serine carboxypeptidase S10	3.4.16.0	52500	460.526	27	17	25	22	11	24	22	33	29	39	23	13	18	16	18	31	22	26	27	15	24	19	29	16	18	13	20	15	17	19	0.000297238	0.000213357	0.000226675	0.000240804	0.000132223	0.000216274	0.000224485	0.000265732	0.00025039	0.000329657	0.00019235	0.000141685	0.000198619	0.000179706
D7U1G2	VIT_11s0037g00800	Serine carboxypeptidase II	3.4.16.0	53100	465.789	4	0	0	3	0	1	1	4	6	10	5	0	0	6	0	6	4	5	0	4	4	0	6	0	0	2	1	0	3	0	4.81e-05	6.03e-06	4.39e-06	3.7e-05	5.68e-06	1.31e-05	1.48e-05	3.53e-05	5.45e-05	8.66e-05	4.45e-05	5.19e-06	5.31e-06	7e-05
D7U1I8	VIT_11s0037g01120	Cytochrome c oxidase subunit 6b	1.9.3.1	9100	79.8246	26	16	12	14	14	15	14	0	0	14	0	11	0	8	0	0	0	0	0	0	0	0	0	0	12	19	0	0	0	0	0.00165248	0.00116057	0.000641049	0.000895297	0.000961826	0.000789383	0.000834622	2.29e-05	2.45e-05	0.000698154	2.36e-05	0.000696313	3.1e-05	0.000534092
D7U1N5	VIT_05s0102g00230	Protein farnesyltransferase/geranylgeranyltransferase type I alphasubunit	2.5.1.59; 2.5.1.58; 2.5.1.29	38100	334.211	5	3	5	2	1	5	1	3	1	0	1	1	2	0	1	1	1	0	1	0	1	0	0	2	1	0	2	0	2	0	8.19e-05	5.88e-05	6.74e-05	3.69e-05	2.38e-05	6.69e-05	2.06e-05	3.83e-05	1.75e-05	5.75e-06	1.69e-05	2.17e-05	3.7e-05	7.5e-06
D7U1R3	VIT_05s0102g00560	Peptidyl-prolyl cis-trans isomerase E	2.3.2.8	19500	171.053	9	5	3	7	8	6	4	0	2	4	6	2	2	3	1	3	3	2	2	6	5	5	1	2	4	9	7	1	5	4	0.000276452	0.000180533	8.38e-05	0.000216106	0.00026312	0.000154481	0.000120876	1.07e-05	5.71e-05	0.000101112	0.000143239	7.06e-05	7.23e-05	0.000102629
D7U1S4	VIT_05s0102g00720	Putative uncharacterized protein		37000	324.561	2	0	4	2	6	0	4	2	1	0	5	2	2	2	3	0	1	0	0	0	0	2	0	0	5	2	0	4	2	0	3.83e-05	8.65e-06	5.68e-05	3.8e-05	0.000106043	6.26e-06	6.37e-05	2.81e-05	1.81e-05	5.92e-06	6.39e-05	3.72e-05	3.81e-05	3.86e-05
D7U1W8	VIT_14s0128g00050	Thylakoid lumenal 18.3 kDa protein	3.1.3.2	32100	281.579	11	5	12	17	12	17	10	6	7	18	16	6	8	6	8	6	14	10	5	7	4	7	8	10	9	11	8	9	11	11	0.000203294	0.000109669	0.00018173	0.000306319	0.000235058	0.000252656	0.000171336	8.43e-05	0.000104114	0.000252517	0.000220883	0.000111572	0.000149253	0.000115783
D7U1Z1	VIT_14s0128g00320	Amidase	6.3.5.0; 3.5.1.4	46700	409.649	16	15	18	15	10	9	15	17	15	15	14	11	12	14	7	19	18	16	18	13	13	22	23	13	8	11	12	5	6	13	0.000200492	0.000212443	0.000184875	0.00018649	0.00013572	9.43e-05	0.000173851	0.000156056	0.0001479	0.000145425	0.000133424	0.000135684	0.00015087	0.000177537
D7U1Z6	VIT_14s0128g00370	Seryl-tRNA synthetase	6.1.1.11	51100	448.246	2	5	4	3	2	13	6	13	9	4	13	1	16	11	12	9	12	12	9	2	7	3	5	1	7	2	3	9	9	6	2.78e-05	6.89e-05	4.11e-05	3.85e-05	2.95e-05	0.000122436	6.66e-05	0.00011002	8.28e-05	3.86e-05	0.000113526	1.62e-05	0.000182	0.000128681
D7U206	VIT_14s0128g00480	Translation initiation factor eIF-3 subunit 1		25100	220.175	35	34	42	42	31	43	31	28	32	33	29	28	19	26	20	29	25	27	27	17	25	30	28	22	20	36	38	17	17	28	0.000802575	0.000879778	0.000790201	0.000951384	0.000757542	0.00080318	0.000657355	0.000472857	0.000576984	0.000584784	0.000505047	0.000625633	0.000437895	0.000603685
D7U225	VIT_14s0128g00690	Germin protein 3		24300	213.158	2	1	2	1	1	2	1	2	0	0	0	0	0	3	2	3	5	4	6	0	3	3	2	1	3	0	5	1	3	1	5.84e-05	3.95e-05	4.8e-05	3.47e-05	3.73e-05	4.77e-05	3.23e-05	4.28e-05	9.17e-06	9.02e-06	8.84e-06	1.13e-05	1.16e-05	8.24e-05
D7U241	VIT_14s0128g00890	SNF4 (Sucrose NonFermenting 4)	2.7.11.0	53200	466.667	5	3	6	5	4	11	6	6	4	4	7	7	1	2	0	5	2	3	3	3	4	5	4	0	5	3	4	4	3	5	5.87e-05	4.21e-05	5.7e-05	5.81e-05	5.11e-05	0.000100181	6.4e-05	5.09e-05	3.77e-05	3.71e-05	6.06e-05	7.77e-05	1.59e-05	2.69e-05
D7U252	VIT_07s0005g00010	Glutathione S-transferase 8 GSTF8		23600	207.018	45	42	61	60	43	57	64	57	59	64	60	53	50	52	51	69	75	62	64	43	61	76	71	61	51	50	55	49	50	60	0.00109403	0.00115267	0.00121615	0.0014404	0.00111262	0.00112915	0.00143157	0.00101465	0.00112346	0.00119749	0.00110161	0.00124908	0.00120611	0.00127199
D7U288	VIT_07s0005g00390	Beta Glucosidase 11	3.2.1.21	94900	832.456	7	5	6	3	8	0	4	5	7	11	5	2	5	6	6	8	6	6	11	7	10	15	13	9	10	9	14	7	7	9	4.48e-05	3.71e-05	3.2e-05	2.07e-05	5.41e-05	2.44e-06	2.48e-05	2.41e-05	3.52e-05	5.31e-05	2.49e-05	1.45e-05	3.27e-05	3.92e-05
D7U2A1	VIT_07s0005g00560	Ribosomal protein L22 (RPL22C) 60S		14100	123.684	0	0	0	0	3	5	7	9	9	7	9	0	5	0	6	8	7	0	0	0	0	5	0	0	7	3	0	7	10	8	2.01e-05	2.27e-05	1.65e-05	1.99e-05	0.000149837	0.000180776	0.000278616	0.000280584	0.000300233	0.00023306	0.000289526	1.95e-05	0.000219863	2.03e-05
D7U2B0	VIT_07s0005g00650	U2B'' (U2 small nuclear ribonucleoprotein B)		26100	228.947	3	4	2	5	3	10	6	5	4	1	6	1	5	3	2	2	3	1	3	0	6	3	4	0	6	8	10	8	3	3	7.61e-05	0.000110357	4.47e-05	0.000118403	8.09e-05	0.000186443	0.000130448	8.78e-05	7.68e-05	2.52e-05	0.000107018	3.17e-05	0.000118777	7.67e-05
D7U2B1	VIT_07s0005g00660	Late embryogenis abundant protein 5		10400	91.2281	6	6	7	5	8	12	3	18	6	17	8	6	5	4	5	4	9	2	3	1	1	7	1	0	7	5	7	2	2	4	0.000354659	0.000400044	0.000336551	0.000297146	0.000493351	0.000557024	0.000176278	0.000740793	0.000278506	0.000737275	0.000351212	0.000344372	0.000298084	0.00024741
D7U2D2	VIT_07s0005g00880	fumarate hydratase	4.2.1.2	53500	469.298	53	43	61	53	53	66	57	66	67	63	62	59	66	61	61	82	74	62	96	61	59	73	61	65	65	51	69	72	55	74	0.000567454	0.000520431	0.000536468	0.000561876	0.000603629	0.000576057	0.00056296	0.000517638	0.000562218	0.000520049	0.000502007	0.00061279	0.00070061	0.000657294
D7U2F7	VIT_07s0005g01170	Phosphoribosylformylglycinamidine cyclo-ligase,chloroplast/precursor	6.3.3.1	49300	432.456	13	12	18	9	16	20	23	28	17	20	21	18	12	4	14	13	15	12	26	23	15	17	28	13	12	18	25	16	11	13	0.000155388	0.00016229	0.000175125	0.000108272	0.000202026	0.00019271	0.00024968	0.000240744	0.000158178	0.000182193	0.000187402	0.000206763	0.000142913	5.22e-05
D7U2H1	VIT_07s0005g01330	SAR1 (secretion-associated ras)		22000	192.982	34	31	42	35	33	61	39	47	48	37	51	34	28	22	31	43	27	27	43	31	38	52	42	39	40	42	51	33	35	45	0.000889871	0.000916464	0.000901548	0.000906664	0.000919162	0.00129554	0.000940454	0.000899144	0.000982366	0.00074685	0.00100593	0.000864062	0.000730181	0.000584788
D7U2J1	VIT_07s0005g01530	ATP-dependent Clp protease proteolytic subunit (ClpP1)	3.4.21.0	31500	276.316	21	14	27	18	19	28	24	22	19	22	33	17	20	22	19	24	26	21	24	25	23	20	26	17	21	25	22	16	22	24	0.00038731	0.000294636	0.000407422	0.000329991	0.000373675	0.000419307	0.000407398	0.000297461	0.000275853	0.000312966	0.000457001	0.000306109	0.000366819	0.000408423
D7U2L5	VIT_07s0005g01820	Nitrogen fixation NifU		22800	200	5	2	4	5	2	9	4	5	2	5	4	3	1	0	0	4	1	3	8	7	6	6	8	4	3	5	3	1	1	3	0.000136886	7.02e-05	9.21e-05	0.00013554	6.62e-05	0.000193102	0.000103381	0.000100458	4.89e-05	0.000105695	8.48e-05	8.46e-05	3.71e-05	1.25e-05
D7U2N2	VIT_07s0005g02010	Nitrogen regulatory protein PII 1		21800	191.228	15	10	11	11	9	15	11	16	11	26	17	18	10	14	12	22	28	8	16	20	13	12	14	9	15	17	17	14	21	15	0.000403465	0.000308291	0.000246186	0.000296403	0.000263049	0.000329513	0.000276315	0.0003152	0.000235069	0.000532616	0.000344957	0.000467588	0.000271482	0.000380321
D7U2N3	VIT_07s0005g02020	Sulfate adenylyltransferase		14500	127.193	8	3	8	5	4	8	0	2	2	3	2	2	0	0	0	2	1	1	6	4	6	3	5	5	1	3	4	1	0	0	0.000332646	0.0001545	0.000273573	0.000213126	0.000187333	0.000271674	1.81e-05	7.18e-05	7.68e-05	0.000105761	7.41e-05	9.5e-05	1.94e-05	1.97e-05
D7U2Q6	VIT_07s0005g02270	Pto kinase interactor 1	2.7.11.25	39100	342.982	15	13	18	13	18	13	15	13	19	16	19	11	12	9	14	16	6	16	18	10	12	16	12	13	15	16	17	13	12	17	0.00022495	0.000220996	0.000220809	0.000193998	0.000285605	0.000160013	0.000207643	0.000143786	0.000222235	0.000184898	0.000214309	0.000162058	0.000180195	0.000138927
D7U2S0	VIT_07s0005g02410	Peptidyl-prolyl cis-trans isomerase, chloroplast ROC4 (rotamase CyP 4)	5.2.1.8	27400	240.351	25	24	31	33	29	25	36	45	45	39	47	39	18	21	25	33	33	24	35	25	18	36	37	27	32	22	31	27	38	39	0.000528105	0.000572326	0.000536516	0.000686966	0.000649893	0.000431307	0.000697759	0.000691543	0.000739972	0.000631642	0.000744949	0.000794319	0.000380566	0.000448669
D7U2U2	VIT_07s0005g02620	Aminoacyl-tRNA ligase, Multifunctional	6.1.1.15	58700	514.912	0	4	0	1	0	0	0	0	0	0	0	0	0	1	3	1	2	4	0	0	0	0	0	0	1	0	1	0	2	3	4.83e-06	4.91e-05	3.98e-06	1.44e-05	5.14e-06	3.95e-06	4.46e-06	3.55e-06	3.8e-06	3.73e-06	3.66e-06	4.69e-06	4.8e-06	1.46e-05
D7U2W0	VIT_07s0005g02820	Cathepsin B cysteine protease	3.4.22.0	43800	384.211	11	6	9	7	5	7	5	14	5	5	6	7	2	1	0	2	1	2	1	4	4	6	6	8	2	1	4	5	5	5	0.000148989	9.5e-05	0.000101221	9.62e-05	7.58e-05	7.94e-05	6.58e-05	0.000137864	5.6e-05	5.5e-05	6.38e-05	9.43e-05	3.22e-05	1.96e-05
D7U2X4	VIT_07s0005g03050	Deoxyhypusine hydroxylase	1.14.99.29	34300	300.877	18	16	17	11	5	14	6	14	4	6	6	9	1	1	1	5	2	1	14	11	15	13	11	8	7	17	10	8	4	3	0.000306061	0.000307906	0.000238104	0.000188384	9.68e-05	0.000195917	9.93e-05	0.000176048	5.85e-05	8.3e-05	8.14e-05	0.000152608	2.46e-05	2.5e-05
D7U318	VIT_07s0005g03640	Asparagine N-glycosyltransferase	2.4.1.119	83000	728.07	1	9	2	1	2	7	1	3	4	4	6	5	7	8	10	4	15	6	3	2	4	2	4	1	5	4	4	4	5	4	1.03e-05	7.33e-05	1.41e-05	1.02e-05	1.82e-05	4.19e-05	9.47e-06	1.76e-05	2.42e-05	2.38e-05	3.37e-05	3.65e-05	5.09e-05	5.86e-05
D7U363	VIT_07s0005g04240	Import receptor subunit TOM22 homolog 2, Mitochondrial		10900	95.614	2	3	1	3	4	5	6	8	6	4	5	4	3	2	8	3	6	4	2	4	2	5	7	3	4	5	5	3	2	5	0.00013015	0.000205527	6.42e-05	0.000180419	0.000249205	0.000233848	0.000312356	0.000324751	0.00026573	0.000180888	0.00021683	0.000227475	0.000180988	0.000131145
D7U368	VIT_07s0005g04290	MRNA splicing protein (Prp39)		47600	417.544	1	3	4	1	1	7	0	1	1	2	2	1	0	1	0	2	0	1	1	0	2	3	2	3	2	2	2	1	2	2	1.79e-05	4.71e-05	4.41e-05	1.77e-05	1.9e-05	7.3e-05	5.5e-06	1.31e-05	1.4e-05	2.3e-05	2.26e-05	1.74e-05	5.92e-06	1.8e-05
D7U379	VIT_07s0005g04400	Photosystem II reaction centre W (PsbW)		20000	175.439	10	4	12	9	8	7	7	11	11	13	6	9	0	0	5	6	0	0	7	1	8	12	10	2	5	6	10	7	1	4	0.000297913	0.000144016	0.000291677	0.000266891	0.000256542	0.000173792	0.000196424	0.000239456	0.000256225	0.000295753	0.000139658	0.000261723	1.41e-05	1.43e-05
D7U382	VIT_07s0005g04440	NADH dehydrogenase (ubiquinone) 1 alpha subcomplex 9	1.6.99.3	43900	385.088	0	2	0	2	0	2	0	10	9	7	8	1	4	1	8	6	10	7	3	2	3	0	2	1	6	1	0	1	8	3	6.46e-06	3.65e-05	5.32e-06	3.2e-05	6.88e-06	2.64e-05	5.97e-06	9.96e-05	9.64e-05	7.49e-05	8.32e-05	1.88e-05	5.78e-05	1.95e-05
D7U3A6	VIT_07s0005g04760	PfkB-type carbohydrate kinase	2.7.1.15	39200	343.86	2	3	1	1	0	2	1	4	3	2	4	3	1	2	3	3	2	2	5	0	5	3	1	2	2	3	2	3	0	6	3.62e-05	5.71e-05	1.79e-05	2.15e-05	7.7e-06	2.96e-05	2e-05	4.78e-05	3.98e-05	2.79e-05	4.93e-05	4.92e-05	2.16e-05	3.65e-05
D7U3F0	VIT_07s0005g05600	UDP-glucose:sterol 3-O-glucosyltransferase		67600	592.982	8	3	8	8	3	5	4	4	4	4	0	5	5	8	5	7	2	5	5	4	7	4	4	6	5	4	7	3	4	3	7.14e-05	3.31e-05	5.87e-05	7.07e-05	3.13e-05	3.77e-05	3.49e-05	2.77e-05	2.97e-05	2.92e-05	3.18e-06	4.48e-05	4.59e-05	7.19e-05
D7U3F1	VIT_07s0005g05610	3-ketoacyl-CoA thiolase PED1	2.3.1.16	46300	406.14	0	3	3	3	1	2	2	4	1	2	4	1	17	4	13	13	8	9	3	3	3	5	4	5	4	4	4	4	4	9	6.13e-06	4.84e-05	3.53e-05	4.25e-05	1.96e-05	2.5e-05	2.83e-05	4.05e-05	1.44e-05	2.37e-05	4.18e-05	1.79e-05	0.000213042	5.56e-05
D7U3G3	VIT_07s0005g05850	Putative uncharacterized protein		20800	182.456	13	10	16	9	12	15	7	15	11	9	8	12	6	3	6	6	3	6	12	9	11	14	16	10	6	16	15	4	5	11	0.0003683	0.000323112	0.000370206	0.000256626	0.000362758	0.000345355	0.000188869	0.000310332	0.000246371	0.000200117	0.000175606	0.000331127	0.00017614	9.62e-05
D7U3P4	VIT_00s0229g00160	formyltetrahydrofolate deformylase	3.5.1.10; 2.1.2.0	37200	326.316	1	1	4	5	1	1	0	1	0	2	3	0	1	2	1	2	0	0	0	0	0	0	1	0	0	3	4	2	2	3	2.29e-05	2.58e-05	5.65e-05	8.31e-05	2.43e-05	1.87e-05	7.04e-06	1.68e-05	5.99e-06	2.94e-05	4.04e-05	7.41e-06	2.27e-05	3.84e-05
D7U3V2	VIT_02s0033g00700	Nitrilase		37200	326.316	1	0	1	0	0	3	0	2	0	0	0	0	0	0	1	0	0	0	12	5	4	5	0	5	0	0	0	4	10	0	2.29e-05	8.6e-06	1.88e-05	7.55e-06	8.11e-06	4.36e-05	7.04e-06	2.8e-05	5.99e-06	5.89e-06	5.78e-06	7.41e-06	7.58e-06	7.69e-06
D7U3V8	VIT_02s0033g00800	Nitrilase 4 (NIT4)	3.5.5.4	36600	321.053	0	3	0	0	0	0	0	2	2	0	4	2	2	6	3	2	6	7	15	0	8	0	11	6	0	0	1	4	12	3	7.75e-06	6.12e-05	6.38e-06	7.68e-06	8.25e-06	6.33e-06	7.16e-06	2.84e-05	3.04e-05	5.99e-06	5.28e-05	3.76e-05	3.85e-05	0.000101548
D7U3Z9	VIT_02s0033g01330	Acyl-CoA binding protein		10200	89.4737	29	36	36	34	25	22	39	20	27	41	18	19	24	31	26	30	36	22	45	67	54	49	42	42	19	27	28	19	17	26	0.00164117	0.00229045	0.00167	0.00190046	0.00150907	0.0010223	0.00202843	0.000836974	0.0012014	0.00178268	0.00077939	0.00105337	0.00135386	0.00176583
D7U426	VIT_04s0044g00550	Carbamoyl phosphate synthetase small subunit	6.3.5.5	46300	406.14	4	3	4	12	8	12	11	18	18	11	19	14	9	0	9	11	6	7	9	4	6	10	5	3	10	14	16	10	10	9	5.52e-05	4.84e-05	4.54e-05	0.000151694	0.000110817	0.00012512	0.000130101	0.000166398	0.000178051	0.000108828	0.000180983	0.000172558	0.000115651	6.17e-06
D7U429	VIT_04s0044g00520	BolA		10300	90.3509	5	2	8	8	5	4	3	2	3	2	2	2	0	0	0	1	1	1	9	4	7	8	8	8	3	7	6	2	1	4	0.00030301	0.000155357	0.000385127	0.000463684	0.000322326	0.000202476	0.000177989	0.000101079	0.000151421	0.000106348	0.0001043	0.000133737	2.74e-05	2.78e-05
D7U473	VIT_04s0044g00070	RAB GDP dissociation inhibitor 1 ATGD1		60700	532.456	0	0	0	0	0	0	4	3	1	0	0	2	0	1	0	1	0	1	0	0	0	2	0	0	0	3	0	0	0	0	4.67e-06	5.27e-06	3.84e-06	4.63e-06	4.97e-06	3.82e-06	3.88e-05	2.4e-05	1.1e-05	3.61e-06	3.54e-06	2.27e-05	4.64e-06	1.41e-05
D7U476	VIT_04s0044g00030	ATSAC1B/IBS2 (impaired in baba-induced sterility 2)	3.1.3.36	67900	595.614	0	1	0	0	1	0	0	1	2	1	2	4	0	0	0	1	0	0	0	1	1	0	0	0	0	0	2	0	0	0	4.18e-06	1.41e-05	3.44e-06	4.14e-06	1.33e-05	3.41e-06	3.86e-06	9.2e-06	1.64e-05	9.68e-06	1.58e-05	3.65e-05	4.15e-06	4.21e-06
D7U4B6	VIT_04s0044g01620	RGLG1 (ring Domain LIGASE1)	6.3.2.19	40800	357.895	25	14	31	30	28	36	20	31	28	25	21	16	26	22	26	36	20	21	21	14	22	22	22	18	27	29	38	19	22	27	0.000354659	0.000227476	0.000360307	0.00042003	0.000421653	0.000414601	0.000263182	0.000321521	0.000311271	0.000273845	0.000226444	0.000222829	0.000366095	0.000315327
D7U4F5	VIT_04s0044g01140	RNA-binding protein Y14		22300	195.614	3	3	6	5	4	8	7	3	6	5	6	6	4	5	4	7	7	5	3	4	5	4	5	4	6	5	6	4	4	4	8.91e-05	0.000100459	0.000136029	0.000138579	0.000121809	0.000176649	0.000176165	6.54e-05	0.000129886	0.000108064	0.000125254	0.000160604	0.000113741	0.000141025
D7U4I8	VIT_03s0038g04750	Universal stress protein (USP) family protein		18900	165.789	38	29	55	33	35	47	19	14	18	30	17	17	14	17	14	28	30	27	39	27	44	38	42	38	20	29	31	20	16	18	0.00115592	0.000999052	0.00137042	0.000995918	0.0011338	0.00116474	0.000540426	0.000319495	0.000436179	0.00070707	0.000397887	0.000510181	0.000432429	0.000529437
D7U4J2	VIT_03s0038g04710	Isoflavone reductase	1.3.1.45	34400	301.754	5	2	4	2	5	2	1	2	0	0	1	5	4	2	3	3	0	2	5	4	5	6	4	4	4	0	0	0	2	0	9.07e-05	4.65e-05	6.1e-05	4.08e-05	9.65e-05	3.37e-05	2.28e-05	3.03e-05	6.48e-06	6.37e-06	1.87e-05	8.81e-05	7.37e-05	4.16e-05
D7U4J3	VIT_03s0038g04700	Isoflavone reductase		33900	297.368	13	14	21	14	12	24	25	40	40	32	53	27	74	58	67	107	84	69	124	101	136	171	127	118	40	27	33	29	40	51	0.000225977	0.000273776	0.000295979	0.000240331	0.000222577	0.000334937	0.000394007	0.000497524	0.000532365	0.000420057	0.000678168	0.000446973	0.0012387	0.000986721
D7U4J5	VIT_03s0038g04680	Isoflavone reductase Bet v 6.0101		34000	298.246	16	15	20	15	12	27	25	36	40	31	52	25	55	37	54	83	66	47	88	86	105	118	89	89	34	28	27	27	36	44	0.000275382	0.000291797	0.000281383	0.00025615	0.000221922	0.000374844	0.000392848	0.000447067	0.0005308	0.000405935	0.000663535	0.000413247	0.000920074	0.000630653
D7U4J6	VIT_03s0038g04670	Isoflavone reductase		33900	297.368	22	20	29	22	16	35	34	50	41	37	61	27	61	33	52	73	73	45	78	70	84	97	75	78	40	31	29	35	49	47	0.000376629	0.000387063	0.000406111	0.000372927	0.000293802	0.000485318	0.000533068	0.000620369	0.00054551	0.000484681	0.000779576	0.000446973	0.00102255	0.000565045
D7U4K0	VIT_03s0038g04620	Isoflavone reductase		33600	294.737	0	0	7	0	0	0	8	13	13	11	0	9	0	0	0	0	0	0	21	18	0	0	21	0	9	11	0	8	10	16	8.44e-06	9.52e-06	0.00010417	8.36e-06	8.98e-06	6.9e-06	0.000132508	0.000167322	0.00017904	0.000149963	6.39e-06	0.000155788	8.39e-06	8.51e-06
D7U4L8	VIT_03s0038g04420	DnaJ homolog, subfamily A, member 2		37700	330.702	29	16	37	22	16	38	14	24	18	21	19	18	12	9	9	14	16	16	9	14	15	13	10	10	17	11	19	10	13	13	0.000444029	0.000280137	0.000464208	0.000335337	0.000264188	0.000473278	0.000201461	0.000270634	0.000218668	0.000249874	0.000222268	0.000270383	0.000186886	0.000144086
D7U4M3	VIT_03s0038g04370	Inositol-1-monophosphatase	3.1.3.15; 3.1.3.25; 3.1.3.7	31500	276.316	7	3	4	7	4	6	3	3	2	8	8	3	0	0	2	3	1	5	5	4	4	4	1	1	5	2	4	3	4	3	0.000135108	7.11e-05	6.67e-05	0.00013378	8.62e-05	9.56e-05	5.82e-05	4.63e-05	3.54e-05	0.000118231	0.000115956	6.12e-05	8.95e-06	9.08e-06
D7U4M5	VIT_03s0038g04350	Proteasome 26S AAA-ATPase subunit (RPT4)	3.6.4.3	44600	391.228	59	49	69	42	50	80	35	57	53	0	53	42	35	31	32	38	0	30	65	51	53	59	53	45	41	55	67	50	42	45	0.00075703	0.000710392	0.000727231	0.00053542	0.000683481	0.000836485	0.000416924	0.000536897	0.000534532	4.91e-06	0.000515469	0.000525052	0.000448644	0.000403844
D7U4N2	VIT_03s0038g04270	Ankyrin repeat		38400	336.842	50	33	59	41	33	50	36	39	37	53	32	34	27	23	17	49	39	30	63	30	42	47	51	31	29	54	48	35	42	37	0.000746261	0.000558395	0.000723117	0.000607236	0.000526603	0.000609477	0.00049788	0.000428375	0.000435165	0.000610446	0.000363693	0.000495035	0.000403655	0.000349925
D7U4Q0	VIT_03s0038g04080	Glutamyl-tRNA synthetase	2.7.13.3; 6.1.1.17	63000	552.632	0	0	0	0	0	0	0	1	1	3	0	0	0	0	0	0	0	0	2	0	0	1	1	0	2	2	2	0	1	0	4.5e-06	5.08e-06	3.7e-06	4.46e-06	4.79e-06	3.68e-06	4.16e-06	9.92e-06	1.06e-05	2.43e-05	3.41e-06	4.37e-06	4.47e-06	4.54e-06
D7U4Q7	VIT_03s0038g04010	Pantothenate kinase	2.7.1.33	41000	359.649	20	18	32	23	20	30	27	31	20	24	31	26	21	28	19	27	17	21	30	17	28	31	24	20	21	23	25	25	28	27	0.000283727	0.000288812	0.000369932	0.000322051	0.000301815	0.000344757	0.000351327	0.000319952	0.000222805	0.000261822	0.000330149	0.000356131	0.000295572	0.000397465
D7U4T8	VIT_03s0038g03640	Phosphoglycerate mutase		25500	223.684	7	10	8	8	6	6	7	7	11	5	7	4	7	3	8	14	10	12	9	0	7	12	12	11	4	6	8	6	6	5	0.000166898	0.000263558	0.000155561	0.000187292	0.000153866	0.000118133	0.000154058	0.000122484	0.000200961	9.45e-05	0.000126388	9.72e-05	0.000165779	7.85e-05
D7U4U5	VIT_03s0038g03570	Monocopper oxidase SKS5 (SKU5 Similar 5)	1.10.3.3	60200	528.07	0	6	0	0	0	0	2	5	7	4	6	2	0	12	5	2	7	6	1	0	1	0	2	0	4	0	3	4	5	7	4.71e-06	6.91e-05	3.88e-06	4.67e-06	5.01e-06	3.85e-06	2.18e-05	3.8e-05	5.55e-05	3.28e-05	4.64e-05	2.29e-05	4.68e-06	0.000118728
D7U4X1	VIT_03s0038g03270	Protein kinase		56400	494.737	9	4	10	8	5	7	9	6	7	6	9	8	13	4	8	10	8	4	4	1	4	10	4	4	9	7	9	8	5	11	9.56e-05	5.11e-05	8.69e-05	8.47e-05	5.89e-05	6.16e-05	8.82e-05	4.8e-05	5.93e-05	5.05e-05	7.24e-05	8.3e-05	0.000134916	4.56e-05
D7U4Y4	VIT_03s0038g03130	Flavin containing monooxygenase 3	1.14.13.8	58800	515.789	2	5	3	0	0	1	0	0	1	0	1	0	0	0	0	0	0	0	0	0	0	0	0	0	0	0	0	0	0	0	2.41e-05	5.99e-05	2.78e-05	4.78e-06	5.13e-06	1.18e-05	4.45e-06	3.54e-06	1.14e-05	3.73e-06	1.1e-05	4.69e-06	4.79e-06	4.86e-06
D7U509	VIT_03s0038g02830	Transportin-2		99600	873.684	0	3	0	2	1	0	0	0	0	0	0	0	1	2	9	0	1	0	0	0	2	0	0	0	0	0	0	0	1	3	2.85e-06	2.25e-05	2.34e-06	1.41e-05	9.09e-06	2.33e-06	2.63e-06	2.09e-06	2.24e-06	2.2e-06	2.16e-06	2.77e-06	8.49e-06	1.44e-05
D7U515	VIT_03s0038g02770	Programmed cell death 6		19100	167.544	5	1	3	2	3	6	4	2	3	5	2	1	1	0	1	1	0	3	5	3	3	0	1	3	2	1	1	1	2	3	0.000163403	5.03e-05	8.55e-05	7.35e-05	0.000110613	0.000157717	0.000123408	5.45e-05	8.17e-05	0.000126169	5.62e-05	4.33e-05	4.43e-05	1.5e-05
D7U516	VIT_03s0038g02760	V-type H+-transporting ATPase subunit B		54300	476.316	102	102	135	98	75	147	98	111	111	102	111	95	98	81	81	84	90	0	96	91	91	103	85	84	96	97	90	95	94	116	0.00107116	0.00120824	0.00116456	0.00101924	0.0008393	0.00125889	0.000950166	0.000855133	0.000915018	0.000827082	0.000882385	0.000969063	0.00102246	0.000858215
D7U551	VIT_03s0038g02430	WD-40 repeat protein (MSI3)	2.3.1.48	45100	395.614	2	0	0	0	0	2	2	0	3	2	1	0	0	1	2	3	3	1	0	0	0	0	1	0	0	0	0	1	1	1	3.15e-05	7.1e-06	5.17e-06	6.23e-06	6.69e-06	2.57e-05	2.9e-05	4.62e-06	3.46e-05	2.43e-05	1.43e-05	6.11e-06	6.25e-06	1.9e-05
D7U564	VIT_03s0038g02300	Proteasome 20S alpha subunit D2 (PAD2) (PRS1) (PRC6)	3.4.25.0	27200	238.596	5	7	13	6	3	19	8	10	5	0	8	11	9	8	7	5	12	10	5	8	11	9	2	9	10	5	5	11	9	11	0.000114743	0.00017649	0.000231626	0.000134272	7.77e-05	0.000332249	0.000163687	0.00016076	9.01e-05	8.05e-06	0.000134287	0.000232958	0.000196863	0.000178685
D7U571	VIT_03s0038g02210	Choline transporter		61200	536.842	0	4	6	2	2	7	4	7	3	7	5	4	3	2	2	2	1	0	2	2	2	0	1	3	1	5	4	2	2	3	4.64e-06	4.71e-05	4.96e-05	2.3e-05	2.47e-05	5.68e-05	3.85e-05	5.1e-05	2.55e-05	5.37e-05	3.86e-05	4.05e-05	3.22e-05	2.34e-05
D7U572	VIT_03s0038g02200	Peptidyl-prolyl cis-trans isomerase A (cyclophilin A)	5.2.1.8	24500	214.912	2	0	0	5	0	0	3	4	2	7	4	0	0	0	1	3	3	0	0	1	0	3	4	3	2	0	2	2	2	4	5.79e-05	1.31e-05	9.52e-06	0.000126136	1.23e-05	9.46e-06	7.48e-05	7.65e-05	4.55e-05	0.000134128	7.89e-05	1.12e-05	1.15e-05	1.17e-05
D7U5C1	VIT_03s0038g01440	Adenosylhomocysteine nucleosidase.		28300	248.246	60	41	66	62	58	51	37	76	63	57	63	44	35	35	32	74	47	47	57	36	43	64	66	45	48	32	46	50	48	60	0.00121311	0.000938619	0.00109662	0.00124089	0.00124778	0.00084337	0.000694078	0.00112573	0.000999866	0.000890238	0.000964208	0.000866407	0.000707051	0.000717266
D7U5C7	VIT_03s0038g01380	Calcium-binding EF hand		37500	328.947	52	44	63	47	60	54	42	35	29	36	37	35	45	35	35	52	49	50	87	37	71	73	91	63	36	56	47	24	23	28	0.000794436	0.00075955	0.000790251	0.00071171	0.000973855	0.000673539	0.000593637	0.000394235	0.000350546	0.000426468	0.000429718	0.000521609	0.000683894	0.000541297
D7U5G4	VIT_03s0038g00750	Ubiquitin fusion degradation protein UFD1		34200	300	8	8	15	8	6	15	11	11	22	16	14	9	11	5	11	19	10	10	11	9	8	9	10	4	14	9	4	13	18	16	0.000141034	0.000159082	0.000211509	0.000139648	0.000114725	0.00021004	0.000176131	0.000140033	0.000293164	0.000211389	0.00018219	0.000153054	0.000189531	9.2e-05
D7U5T7	VIT_15s0045g01310	UMP-CMP kinase	2.7.1.48; 2.7.4.14; 2.7.4.10	23500	206.14	27	22	30	22	33	27	34	38	28	29	30	26	24	21	24	29	23	24	14	19	21	18	24	20	21	25	31	19	17	30	0.000664042	0.000612833	0.000605696	0.000537967	0.000860492	0.000542328	0.000768979	0.000682262	0.00054042	0.00055002	0.000557719	0.000621336	0.000587634	0.000523129
D7U5Y4	VIT_01s0146g00110	Peptidyl-prolyl cis-trans isomerase B (cyclophilin B)	5.2.1.8	28000	245.614	44	39	42	38	31	40	46	64	55	73	64	45	42	35	31	53	42	41	41	27	41	47	48	37	30	32	38	30	49	49	0.000901847	0.000902956	0.000708359	0.00077258	0.000679083	0.000670339	0.000869878	0.000959312	0.000883262	0.00115015	0.000989886	0.000895368	0.000855538	0.000724951
D7U673	VIT_03s0038g01340	Putative uncharacterized protein		14600	128.07	0	0	1	4	2	2	3	3	1	2	4	3	1	0	0	4	0	0	1	1	1	2	2	0	2	2	5	0	2	3	1.94e-05	2.19e-05	4.79e-05	0.000173181	0.000103361	7.94e-05	0.000125568	9.98e-05	4.58e-05	7.5e-05	0.000132447	0.000132088	5.79e-05	1.96e-05
D7U6B9	VIT_00s0174g00200	GTPase XAB1		30700	269.298	0	0	0	0	0	0	2	1	4	0	0	2	0	2	0	1	0	3	0	0	0	0	0	0	0	0	0	0	0	0	9.24e-06	1.04e-05	7.6e-06	9.15e-06	9.83e-06	7.55e-06	4.27e-05	2.03e-05	6.53e-05	7.14e-06	7e-06	4.49e-05	9.18e-06	4.66e-05
D7U6H3	VIT_00s0207g00010	Anthranilate N-benzoyltransferase protein 1	2.3.1.144	49700	435.965	0	0	0	0	0	0	0	0	1	0	0	3	0	0	0	0	0	0	2	0	0	0	0	0	1	1	0	2	1	7	5.71e-06	6.44e-06	4.7e-06	5.65e-06	6.07e-06	4.66e-06	5.27e-06	4.19e-06	1.34e-05	4.41e-06	4.32e-06	3.88e-05	5.67e-06	5.75e-06
D7U6J4	VIT_00s0207g00270	Thioredoxin family	1.8.4.0	29200	256.14	0	0	1	0	0	0	1	1	2	2	2	0	1	3	0	4	1	4	1	1	0	1	0	0	0	0	0	1	2	0	9.72e-06	1.1e-05	2.4e-05	9.62e-06	1.03e-05	7.94e-06	2.69e-05	2.14e-05	3.82e-05	3.75e-05	3.68e-05	9.43e-06	2.9e-05	6.85e-05
D7U6N0	VIT_04s0210g00050	Strictosidine synthase	4.3.3.2	46200	405.263	0	0	0	0	0	0	5	13	8	6	12	7	0	0	1	4	0	2	5	0	0	0	2	0	0	0	0	2	3	0	6.14e-06	6.93e-06	5.05e-06	6.08e-06	6.53e-06	5.02e-06	6.24e-05	0.000121689	8.2e-05	6.16e-05	0.000116266	8.94e-05	6.1e-06	6.19e-06
D7U6N1	VIT_04s0210g00060	Mucin-like protein	4.3.3.2	29900	262.281	0	0	0	0	0	0	13	20	10	14	11	11	0	0	0	0	0	0	0	0	0	0	0	0	0	0	2	0	0	0	9.49e-06	1.07e-05	7.8e-06	9.4e-06	1.01e-05	7.75e-06	0.000236497	0.000285523	0.000156485	0.000212482	0.000165276	0.000211921	9.43e-06	9.56e-06
D7U6X1	VIT_00s0865g00030	Histone H2A.6 HTA1		14100	123.684	7	10	7	0	6	5	0	4	11	5	3	7	4	0	0	6	0	7	0	0	4	0	3	0	9	0	10	0	9	11	0.000301837	0.000476648	0.000248236	1.99e-05	0.000278269	0.000180776	1.86e-05	0.000132908	0.00036344	0.00017091	0.000106668	0.000293083	0.000179888	2.03e-05
D7U704	VIT_00s1506g00010	RAB GTPase RAB2		16000	140.351	0	1	0	0	0	0	0	0	0	0	0	0	1	0	1	1	3	2	0	0	0	0	1	0	0	0	0	0	0	1	1.77e-05	6e-05	1.46e-05	1.76e-05	1.89e-05	1.45e-05	1.64e-05	1.3e-05	1.39e-05	1.37e-05	1.34e-05	1.72e-05	5.28e-05	1.79e-05
D7U755	VIT_16s0013g00520	RAB GTPase RAB1C		22600	198.246	1	0	0	0	0	0	1	0	2	1	2	1	4	3	5	2	7	4	3	0	3	1	1	1	0	1	1	2	5	4	3.77e-05	1.42e-05	1.03e-05	1.24e-05	1.34e-05	1.03e-05	3.48e-05	9.21e-06	4.93e-05	2.91e-05	4.75e-05	3.66e-05	0.000112231	8.86e-05
D7U762	VIT_16s0013g00620	Methionine sulfoxide reductase A	1.8.4.11	23100	202.632	30	26	34	21	27	46	43	65	50	43	60	45	21	24	19	27	26	22	30	42	33	31	22	22	37	23	32	32	37	45	0.000749236	0.00073428	0.000696995	0.000522959	0.000718606	0.000932907	0.000986372	0.00118083	0.000974168	0.000825091	0.00112545	0.0010853	0.000524608	0.000606446
D7U7P2	VIT_15s0048g01290	Sin3 associated polypeptide p18		16900	148.246	0	1	0	1	0	0	0	1	4	2	3	1	0	0	0	0	0	1	1	1	1	1	1	0	1	1	0	4	0	3	1.68e-05	5.68e-05	1.38e-05	4.99e-05	1.79e-05	1.37e-05	1.55e-05	3.7e-05	0.000118653	6.48e-05	8.9e-05	4.89e-05	1.67e-05	1.69e-05
D7U7S6	VIT_15s0048g00900	Proteasome 20S beta subunit F1 (PBF1)	3.4.25.0	24600	215.789	12	22	27	17	13	27	23	22	30	15	34	23	24	22	22	26	22	22	23	20	32	22	14	16	26	12	22	27	27	27	0.000288341	0.00058543	0.000521699	0.000399709	0.00033126	0.000518078	0.000500375	0.000380895	0.000552483	0.000276071	0.000602653	0.000526358	0.000561358	0.000522981
D7U7T8	VIT_15s0048g00750	Dihydrodipicolinate synthase	4.2.1.52	40100	351.754	0	1	2	0	0	0	1	3	1	0	0	1	0	0	2	1	1	2	2	0	4	4	2	1	1	2	1	3	2	1	7.08e-06	2.39e-05	2.91e-05	7.01e-06	7.53e-06	5.78e-06	1.96e-05	3.63e-05	1.67e-05	5.46e-06	5.36e-06	2.06e-05	7.03e-06	7.13e-06
D7U7V1	VIT_15s0048g00600	Vesicle-associated membrane protein		26300	230.702	4	3	3	5	5	7	2	9	4	5	5	4	4	4	2	4	4	5	0	1	1	3	2	3	2	3	2	1	0	7	9.71e-05	8.52e-05	6.21e-05	0.000117503	0.000126234	0.000132161	4.98e-05	0.000150427	7.62e-05	9.16e-05	8.99e-05	9.43e-05	9.64e-05	9.78e-05
D7U7W7	VIT_15s0048g00420	Arginase 1	3.5.3.1; 3.5.3.11	40700	357.018	39	30	75	44	44	56	38	52	62	55	56	47	31	35	28	53	41	34	59	33	39	45	55	39	42	42	57	39	43	55	0.000550723	0.00047966	0.000865715	0.000614337	0.000659987	0.000643356	0.000495484	0.000537184	0.00068429	0.00059748	0.000596537	0.000643054	0.000436239	0.000498738
D7U7Y2	VIT_15s0048g00220	Membrane-associated mannitol-induced		26600	233.333	9	7	9	10	6	9	12	9	11	10	13	8	8	6	9	5	9	9	11	7	4	2	5	4	11	5	8	8	10	11	0.000202662	0.000180471	0.000166673	0.000221793	0.000147503	0.000165516	0.000246145	0.000148731	0.000192651	0.000172955	0.00021809	0.00017607	0.000180113	0.000139724
D7U827	VIT_15s0048g02610	Ribosomal protein P1 acidic 60S		11300	99.1228	6	10	7	7	4	4	5	2	3	7	1	3	3	3	3	2	0	2	6	3	4	7	3	6	3	7	6	3	1	2	0.000326412	0.000594756	0.000309746	0.000372927	0.000240383	0.000184557	0.000254946	9.21e-05	0.000138021	0.000290809	5.7e-05	0.000170662	0.000174582	0.000177104
D7U851	VIT_15s0048g02350	Prohibitin 1		39400	345.614	10	8	19	0	5	17	9	18	13	11	13	14	11	8	6	11	11	12	11	8	12	10	10	0	6	10	0	8	6	9	0.000151225	0.000138086	0.000230973	7.13e-06	8.43e-05	0.000205844	0.000126296	0.000195539	0.000152683	0.000127887	0.000147238	0.000202778	0.000164517	0.000123356
D7U865	VIT_09s0070g00050	Ribosomal protein S12 (RPS12C) 40S		24900	218.421	22	27	27	27	20	29	25	35	29	35	38	19	26	24	22	30	35	28	35	29	21	35	27	32	22	25	37	33	26	38	0.00051276	0.000706905	0.000515414	0.000620546	0.000496964	0.00054906	0.000536419	0.000593728	0.000527931	0.000624674	0.000664423	0.000431503	0.000599867	0.000562607
D7U881	VIT_09s0070g00310	Glucan endo-1,3-beta-glucosidase 6 precursor	3.2.1.39	52800	463.158	28	21	36	27	31	35	21	27	30	22	24	22	15	11	14	30	23	19	29	26	25	22	29	18	25	22	29	14	28	34	0.000306296	0.000260635	0.000322613	0.000292644	0.00036012	0.000311596	0.000213289	0.000216899	0.000257407	0.000186712	0.000199396	0.000234799	0.000165465	0.000124538
D7U899	VIT_09s0070g00490	Protein phosphatase 2C	3.1.3.16; 2.3.1.0	31300	274.561	7	6	6	5	5	8	10	11	10	11	17	7	14	5	9	12	11	10	5	8	3	5	3	4	7	7	7	14	10	8	0.000135971	0.000132922	9.69e-05	9.87e-05	0.000106069	0.000125855	0.000175715	0.000153007	0.000149486	0.000160982	0.000240258	0.000132028	0.000261115	0.000100475
D7U8D8	VIT_10s0092g00120	Gamma-soluble NSF attachment protein (GSNAP)		32700	286.842	2	0	2	2	1	3	4	1	1	1	1	4	2	1	2	1	1	2	0	0	0	0	0	0	2	2	0	0	1	2	4.34e-05	9.79e-06	3.57e-05	4.3e-05	2.77e-05	4.96e-05	7.21e-05	1.91e-05	2.04e-05	2.01e-05	1.97e-05	7.58e-05	4.31e-05	2.62e-05
D7U8N0	VIT_08s0032g00690	R,R)-butanediol dehydrogenase	1.1.1.158; 1.1.2.4; 1.1.99.14	62100	544.737	3	2	0	2	2	1	0	0	0	1	0	0	1	4	3	0	2	1	0	0	2	1	0	0	0	1	1	0	0	0	3.2e-05	2.58e-05	3.76e-06	2.26e-05	2.43e-05	1.12e-05	4.22e-06	3.35e-06	3.59e-06	1.06e-05	3.46e-06	4.44e-06	1.36e-05	4.14e-05
D7U8Q6	VIT_08s0032g00960	Chaperone binding		30800	270.175	8	1	7	6	0	6	4	9	3	9	7	7	4	2	1	1	2	3	0	4	2	2	3	2	3	2	2	2	0	1	0.000156603	3.12e-05	0.00011364	0.000118578	9.8e-06	9.78e-05	7.65e-05	0.000128449	5.06e-05	0.000135144	0.000104639	0.000134171	8.24e-05	4.64e-05
D7U8S7	VIT_08s0032g01170	Deoxyribonuclease tatD	3.1.21.0	35300	309.649	3	2	4	4	0	4	7	7	7	6	7	4	3	1	3	6	4	1	2	3	3	5	6	3	0	7	8	6	7	5	5.63e-05	4.53e-05	5.95e-05	7.16e-05	8.55e-06	5.91e-05	0.000111288	8.85e-05	9.47e-05	8.07e-05	9.13e-05	7.02e-05	5.59e-05	2.43e-05
D7U8V6	VIT_05s0124g00360	Protein kinase Pti1	2.7.10.0; 2.7.11.25	44200	387.719	22	13	21	16	15	25	19	22	19	11	15	17	10	7	8	13	11	14	16	3	7	16	6	10	18	11	19	14	18	16	0.000288862	0.000195497	0.000227007	0.00020975	0.00021168	0.000267372	0.000231087	0.000211992	0.000196592	0.000113999	0.000150693	0.000218154	0.000133898	9.7e-05
D7U904	VIT_18s0041g02220	Putative uncharacterized protein		16600	145.614	4	0	0	1	0	1	1	2	1	2	1	2	0	2	1	1	0	3	2	3	1	0	3	0	1	1	5	1	2	3	0.000153828	1.93e-05	1.41e-05	5.08e-05	1.82e-05	4.19e-05	4.73e-05	6.27e-05	4.03e-05	6.6e-05	3.88e-05	8.3e-05	1.7e-05	8.61e-05
D7U915	VIT_18s0041g02110	Putative uncharacterized protein		58100	509.649	8	3	3	3	5	8	2	2	4	2	3	3	0	0	1	0	1	0	2	2	2	0	2	4	2	3	2	2	1	1	8.3e-05	3.86e-05	2.81e-05	3.38e-05	5.71e-05	6.78e-05	2.25e-05	1.79e-05	3.45e-05	1.89e-05	2.59e-05	3.32e-05	4.85e-06	4.92e-06
D7U970	VIT_18s0041g01360	Protein translocon component Tic40, Chloroplast		47400	415.789	31	30	37	36	26	35	11	20	23	20	12	18	14	7	10	20	12	12	42	25	30	32	34	37	17	42	44	16	12	24	0.000377106	0.00041186	0.000369212	0.000432668	0.000337472	0.000347094	0.000127082	0.000180108	0.000220925	0.000189496	0.000113322	0.000215051	0.000172424	9.05e-05
D7U9C9	VIT_18s0041g00360	Putative uncharacterized protein		10200	89.4737	11	4	7	6	6	10	3	4	4	6	11	4	5	4	6	7	7	7	12	6	5	4	6	6	7	5	8	6	8	8	0.000639777	0.000282384	0.00034315	0.000358058	0.000384666	0.000477075	0.000179734	0.000183726	0.000196592	0.000279214	0.000484486	0.000243086	0.000303928	0.000252261
D7U9K7	VIT_05s0062g00850	Auxin-responsive protein		44300	388.596	1	2	1	0	1	0	0	0	0	0	1	0	1	1	0	0	0	0	0	0	0	0	0	0	0	1	0	1	2	3	1.92e-05	3.61e-05	1.58e-05	6.34e-06	2.04e-05	5.23e-06	5.91e-06	4.7e-06	5.03e-06	4.95e-06	1.46e-05	6.22e-06	1.91e-05	1.94e-05
D7U9L4	VIT_05s0062g00950	Aldo/keto reductase AKR		22100	193.86	0	0	0	0	0	0	0	0	27	0	24	0	0	9	9	20	16	16	21	17	25	26	22	16	18	0	0	0	0	0	1.28e-05	1.45e-05	1.06e-05	1.27e-05	1.37e-05	1.05e-05	1.19e-05	9.42e-06	0.000554491	9.91e-06	0.000476384	1.25e-05	1.28e-05	0.000245793
D7U9L7	VIT_05s0062g00980	Aldo/keto reductase AKR		35300	309.649	42	47	66	51	67	61	70	77	75	70	85	55	26	29	27	47	29	40	63	42	60	72	67	59	41	35	37	40	36	33	0.000683196	0.000861284	0.000879163	0.000819735	0.00115425	0.000807417	0.00104611	0.000914293	0.000953074	0.000875063	0.00104082	0.000866296	0.000423136	0.000477843
D7U9L9	VIT_05s0062g01000	Aldo/keto reductase		35000	307.018	47	55	82	58	69	74	62	75	88	75	86	60	52	55	53	70	67	53	62	43	63	66	62	53	68	77	73	88	88	85	0.000770117	0.00101497	0.00110004	0.000939136	0.00119863	0.000986474	0.000935352	0.000898333	0.00112675	0.000945156	0.00106202	0.000952436	0.000845473	0.000906699
D7U9M0	VIT_05s0062g01010	Aldo/keto reductase AKR	1.1.1.65	34900	306.14	0	22	24	19	29	23	26	0	0	0	0	22	17	11	15	24	19	19	21	0	23	26	22	21	0	0	15	0	0	18	8.13e-06	0.000412653	0.000327615	0.000313942	0.000510231	0.000312061	0.000397726	5.97e-06	6.38e-06	6.28e-06	6.16e-06	0.000355227	0.000282632	0.000188413
D7U9M6	VIT_05s0062g01080	Translation initiation factor eIF-3 subunit 8		38700	339.474	14	10	14	8	10	14	12	14	17	17	7	11	7	7	9	12	9	12	10	9	11	7	6	11	5	8	7	8	11	12	0.000212612	0.000173662	0.000174856	0.00012341	0.000163775	0.000173642	0.000169185	0.000156033	0.000201503	0.000198131	8.33e-05	0.000163733	0.000109234	0.000110812
D7U9N6	VIT_05s0062g01190	Pirin		32800	287.719	15	13	20	11	16	18	31	46	41	33	46	27	14	18	18	19	25	21	18	11	8	14	12	4	12	12	6	9	18	18	0.000268157	0.000263444	0.000291677	0.000196999	0.000303655	0.000261394	0.000503037	0.000590388	0.000563805	0.000447503	0.000609204	0.000461963	0.000249174	0.000322505
D7U9P8	VIT_05s0062g01360	Putative uncharacterized protein		13700	120.175	3	2	4	2	1	4	0	3	0	2	1	1	0	0	0	1	0	0	1	3	2	5	2	3	1	2	2	0	2	1	0.00014497	0.000116801	0.00015329	0.000102532	6.61e-05	0.000152226	1.91e-05	0.000106391	1.63e-05	8e-05	4.7e-05	6.03e-05	2.06e-05	2.09e-05
[truncated: 1,524 more rows]
[truncated: 46 more columns]
