# Supplementary material for: Five omic technologies are concordant in differentiating the biochemical characteristics of the berries of five grapevine (Vitis vinifera L.) cultivars
Source: BMC Genomics. 2015 Nov 16;16:946. doi: 10.1186/s12864-015-2115-y (PMC4647476; doi:10.1186/s12864-015-2115-y)
Supplement: Additional file 4: — ANOVA results for the quantifiable (1211) proteins (log2 NSAF) in five grape cultivars, with p-value (p) and adjusted p-value (adjp) prefixing each effect. Cultivar and treatment abbreviations for experimental replicates: Cabernet Sauvignon (CS), Merlot (ME), Pinot Noir (PN), Chardonnay (CD), and Semillon (SM) grown under well-watered (W) and water deficit (D) conditions, n = 3. Other column headings refer to a combination of cultivar name, treatment, and replicate number. (XLS 1032 kb) [file 12864_2015_2115_MOESM4_ESM.xls]

## Sheet: protein.1211.2-anova.csv
Additional file 4 as XLS – ANOVA results for the quantifiable (1,211) proteins (log2 NSAF) in five grape cultivars, with p-value (p) and adjusted p-value (adjp) prefixing each effect. Cultivar and treatment abbreviations for experimental replicates: Cabernet Sauvignon (CS), Merlot (ME), Pinot Noir (PN), Chardonnay (CD), and Semillon (SM) grown under well-watered (W) and water deficit (D) conditio…
UniProtKB	V1	Annotation	EC	Mr	AA	p.Cultivar	p.Treatment	p.Cult_Treat	adjp.Cult	adjp.Treat	adjp.Cult_Treat	CSD3	CSD4	CSD5	CSW2	CSW3	CSW4	MED1	MED3	MED6	MEW1	MEW2	MEW3	PND2	PND4	PND5	PNW2	PNW3	PNW6	CDD1	CDD2	CDD5	CDW3	CDW4	CDW6	SMD1	SMD4	SMD5	SMW1	SMW4	SMW6
A2ICC8	VIT_04s0023g03370	Flavonone- 3-hydroxylase	1.14.11.9	40800	357.895	4.54453e-15	0.00024563	0.468892	1.83448e-12	0.297459	0.763547	-9.37215	-9.46013	-9.4674	-9.60106	-9.60992	-9.942	-9.47441	-9.35608	-9.47681	-9.74523	-9.80011	-9.62927	-10.0666	-9.60702	-10.1071	-10.0529	-9.95346	-10.0736	-11.2413	-10.8915	-10.9654	-11.3321	-11.6594	-11.463	-11.2438	-11.1545	-11.1023	-11.0861	-11.5988	-11.4405
A2ICC9	VIT_02s0025g04720	Leucoanthocyanidin dioxgenase	1.13.11.0; 1.14.11.19	40200	352.632	5.37949e-12	0.623144	0.945375	5.92233e-10	0.927061	0.97878	-9.08443	-9.36118	-9.51787	-9.22572	-9.26162	-10.0735	-9.31494	-9.10338	-9.35777	-9.28083	-9.23268	-9.18325	-9.48541	-9.58565	-9.50442	-9.41762	-9.61815	-9.5087	-11.9835	-11.5099	-10.794	-11.442	-11.4049	-11.4416	-11.039	-10.5856	-10.8399	-10.9335	-10.8069	-10.9749
A5ACR7	VIT_14s0108g00080	V-type H+-transporting ATPase subunit AC39		40600	356.14	7.74063e-05	0.144305	0.596408	0.000327759	0.77616	0.824286	-10.8598	-10.8868	-10.9009	-11.0323	-11.2561	-10.6505	-11.5697	-11.5069	-11.2465	-11.9451	-11.4616	-11.8837	-11.3034	-11.9062	-11.7978	-11.9309	-11.8916	-11.7693	-11.4933	-11.278	-11.2174	-11.5509	-11.508	-11.3982	-11.834	-10.903	-11.4312	-11.2749	-11.198	-11.3418
A5ADJ5	VIT_19s0014g01570	RNA-binding protein AKIP1		45400	398.246	0.00489496	0.118045	0.536011	0.00956095	0.77616	0.792736	-11.3571	-11.0917	-11.1605	-11.3248	-10.8949	-11.3511	-10.9276	-10.914	-11.1288	-11.2859	-11.0024	-11.2642	-11.3668	-11.6621	-11.1267	-11.6408	-11.9927	-11.7572	-11.5192	-10.9219	-11.4267	-11.4862	-11.2371	-11.1233	-10.7107	-10.9216	-11.2564	-10.8425	-11.4946	-10.9255
A5ADV7	VIT_02s0025g05140	ATP-dependent Clp protease proteolytic subunit (ClpP2)	3.4.21.0	32400	284.211	0.601042	0.328185	0.394798	0.624238	0.845312	0.735539	-12.2776	-12.927	-12.3283	-14.0079	-12.464	-12.7009	-12.8292	-12.7239	-12.7575	-12.7819	-13.1148	-13.1432	-12.7234	-13.0897	-12.5819	-12.8278	-13.9497	-13.0915	-12.7062	-15.0392	-12.5748	-13.0206	-12.3018	-13.0447	-12.4016	-12.5963	-12.1785	-13.0304	-12.6907	-12.7908
A5AE63	VIT_13s0019g04140	LHCA1		26300	230.702	0.404509	0.885211	0.332926	0.435045	0.986306	0.706083	-11.9766	-11.3723	-11.7379	-11.7596	-11.6562	-12.2687	-11.1894	-13.2461	-12.3254	-11.2008	-11.9471	-13.0832	-12.4224	-13.0298	-12.622	-11.7899	-11.3935	-12.4495	-11.1252	-12.4172	-10.9672	-12.1633	-11.9046	-11.3149	-11.635	-12.0198	-11.2437	-11.675	-12.3898	-12.8309
A5AEB4	VIT_05s0020g03180	Photosystem I reaction center subunit II, chloroplast precursor		22500	197.368	0.000660915	0.262593	0.758682	0.0018744	0.823259	0.914043	-11.7515	-11.5778	-12.1648	-11.6455	-13.016	-11.5228	-11.7467	-11.436	-11.4945	-11.1563	-10.8948	-11.9252	-11.8925	-11.8718	-12.0558	-11.4846	-11.7367	-11.6144	-12.872	-12.929	-12.3897	-12.1897	-12.5462	-12.7596	-11.4098	-11.9259	-11.7555	-11.3467	-10.858	-11.9891
A5AEH1	VIT_07s0191g00090	14-3-3 protein GF14 omega (GRF2)		28800	252.632	3.6842e-10	0.281104	0.420712	1.757e-08	0.823259	0.746466	-10.5227	-10.6761	-10.8909	-10.8641	-10.7607	-10.6945	-10.2075	-10.0889	-9.92465	-10.0618	-10.1375	-10.1979	-10.041	-10.2108	-10.0901	-9.81183	-10.0804	-10.2586	-11.8842	-11.8112	-11.3674	-11.6527	-11.4352	-11.5308	-10.3202	-10.5658	-11.1386	-10.5836	-10.0272	-10.3296
A5AEI0	VIT_17s0000g06350	LHCA4 (Photosystem I light harvesting complex gene 4)		27800	243.86	0.255652	0.740153	0.356707	0.286173	0.953511	0.717791	-12.3323	-11.8829	-12.0043	-12.2022	-11.6331	-12.6244	-11.4103	-12.9391	-12.681	-12.3094	-12.2264	-11.7647	-12.1976	-11.9254	-11.854	-11.573	-11.3452	-12.1336	-11.323	-13.2342	-11.4725	-12.0292	-11.3241	-10.9095	-11.715	-12.5359	-11.8614	-12.1176	-13.0173	-13.1173
A5AFH3	VIT_08s0032g01020	MD-2 lipid recognition domain-containing protein		16700	146.491	0.0217387	0.157676	0.0040081	0.0342336	0.784859	0.362913	-11.4527	-11.1477	-11.0826	-11.3357	-11.3635	-11.0927	-11.0063	-11.0819	-11.0644	-11.9701	-11.2919	-11.2436	-11.4624	-11.0791	-10.9195	-11.406	-11.0353	-11.2874	-11.7501	-12.2094	-11.9597	-11.6283	-11.1592	-11.2654	-11.7503	-12.1877	-11.4365	-11.1308	-11.3386	-11.0382
A5AFX4	VIT_16s0022g00510	Heat shock 22 kDa protein		23700	207.895	0.581022	0.431614	0.924277	0.605523	0.883168	0.97585	-10.9925	-11.047	-11.5028	-11.4101	-11.7373	-11.5977	-11.0393	-11.511	-11.2725	-11.2312	-11.1364	-11.183	-10.5268	-10.7844	-11.1693	-10.8864	-10.9417	-11.121	-11.438	-10.446	-11.4174	-11.902	-10.5188	-11.9017	-11.4848	-10.7784	-11.8305	-10.6073	-12.7871	-10.7049
A5AGD5	VIT_14s0030g00700	Transport protein particle (TRAPP) component Bet3		19600	171.93	0.00198686	0.676748	0.210638	0.00457432	0.940006	0.624409	-11.8281	-11.2584	-11.0726	-11.136	-11.7389	-11.4139	-11.2373	-11.1648	-11.3803	-10.8945	-11.5229	-10.909	-11.8378	-12.1581	-12.4043	-11.4506	-12.0033	-11.5184	-11.9811	-11.145	-11.2396	-11.4287	-11.6797	-12.85	-11.0243	-10.8337	-10.3806	-11.1477	-11.2593	-10.8873
A5AGN5	VIT_12s0028g02340	Ketol-acid reductoisomerase	1.1.1.86	63400	556.14	0.0215844	0.942336	0.318919	0.0340348	0.99135	0.699936	-12.2778	-11.763	-11.8619	-12.3576	-12.471	-12.0394	-11.4422	-11.6768	-11.6426	-11.9929	-11.6009	-11.5833	-11.8967	-11.9773	-11.4585	-11.7793	-11.5814	-11.4912	-12.3946	-12.3081	-11.5624	-12.4618	-12.1975	-12.0989	-11.133	-12.198	-12.4504	-11.4325	-11.6783	-11.4073
A5AHJ5	VIT_02s0025g04270	Thaumatin		24200	212.281	1.74359e-08	0.255168	0.343085	4.39893e-07	0.823259	0.713243	-8.86444	-8.56979	-8.69066	-8.77234	-8.80717	-8.61156	-7.44307	-7.47117	-7.70373	-7.5462	-7.86538	-7.84896	-7.49807	-7.09536	-7.12577	-6.97104	-6.76753	-6.89617	-6.6538	-7.75692	-7.46801	-7.45584	-6.86071	-7.22872	-7.28808	-8.08789	-7.72371	-7.47376	-7.07677	-7.4705
A5AHY0	VIT_00s0317g00050	Dehydroascorbate reductase		23700	207.895	2.76029e-05	0.93192	0.110885	0.000144706	0.99131	0.544294	-9.75011	-9.83645	-9.83767	-9.62281	-9.75307	-9.77177	-9.69733	-10.002	-9.51884	-9.64628	-9.88077	-9.67824	-10.429	-10.0353	-9.96935	-9.94887	-9.95538	-9.88908	-9.07	-9.79884	-9.25264	-9.17312	-8.97393	-9.07483	-10.7882	-9.59874	-9.7652	-10.349	-10.9329	-10.5652
A5AJ83	VIT_16s0022g01460	Ribosomal protein S20 (RPS20A) 40S		13600	119.298	0.0173475	0.398549	0.539067	0.0281229	0.883168	0.792736	-11.1564	-10.7312	-10.9728	-10.2054	-11.0673	-10.5554	-10.8063	-10.6376	-10.9433	-10.9676	-10.5236	-11.1989	-10.9146	-11.2898	-10.9336	-11.3239	-11.0104	-11.3537	-11.2023	-11.4657	-11.4828	-10.9977	-11.0494	-11.7923	-10.4122	-11.5044	-10.5746	-10.9548	-10.0715	-10.2945
A5AJY2	VIT_18s0001g00690	Glutathione S-transferase 8 GSTF8	2.5.1.18	25200	221.053	0.000406637	0.187313	0.859061	0.00123418	0.819891	0.961109	-10.7661	-11.4069	-11.3631	-11.4986	-10.8576	-10.7534	-10.5317	-11.3303	-10.5205	-11.1969	-10.7736	-10.5037	-11.6934	-12.1796	-11.9437	-11.9996	-11.5487	-11.144	-11.6067	-11.218	-11.1747	-11.1308	-11.3709	-11.1731	-10.8767	-11.0554	-11.0592	-10.8136	-11.0215	-10.5676
A5AKD8	VIT_18s0001g14400	Peptidyl-prolyl cis-trans isomerase ROC5 (rotamase CYP 5)	5.2.1.8	17900	157.018	0.00164612	0.118143	0.0463507	0.00393511	0.77616	0.48689	-7.64589	-7.64725	-7.81353	-7.55421	-7.37616	-7.43307	-7.23722	-7.37745	-7.35424	-7.34375	-7.21435	-7.18343	-7.52435	-7.59872	-7.43078	-7.49685	-7.44771	-7.53134	-7.49096	-7.34689	-7.5362	-7.67836	-7.76844	-7.6083	-7.07056	-7.56617	-7.57682	-6.91186	-6.80879	-7.43782
A5AL04	VIT_01s0011g06630	Translation initiation factor eIF-3 subunit 2		36000	315.789	8.99119e-06	0.360773	0.0939064	5.85394e-05	0.870156	0.540484	-13.2527	-12.1355	-13.1477	-12.1094	-12.9571	-12.3873	-11.0463	-11.1707	-11.1521	-11.5983	-10.9792	-11.638	-11.6774	-11.4503	-11.149	-11.7575	-11.7181	-11.865	-11.696	-11.919	-12.0205	-11.4787	-11.8855	-11.6877	-11.218	-11.867	-12.0592	-10.5078	-11.3627	-11.2134
A5ALB2	VIT_09s0002g00980	Proteasome 20S alpha subunit A1	3.4.25.0	27300	239.474	0.489081	0.802495	0.150773	0.517724	0.971806	0.589344	-11.0622	-11.251	-10.8588	-10.6856	-11.1795	-10.5794	-10.8366	-10.7336	-10.8804	-10.9498	-10.416	-11.1046	-10.4977	-11.6851	-10.7499	-10.9507	-11.0407	-11.1967	-11.179	-10.5965	-10.9609	-11.0281	-11.6273	-11.4536	-10.9321	-11.3118	-11.4318	-10.7558	-10.7608	-10.8143
A5ALT5	VIT_06s0080g01230	DnaJ homolog, subfamily A, member 2		46300	406.14	0.00707376	0.64605	0.987003	0.0130784	0.930282	0.991917	-11.4335	-11.1651	-11.2944	-10.921	-11.4991	-11.3045	-10.8925	-11.4227	-11.065	-11.3142	-10.8224	-11.0918	-11.5979	-11.7506	-11.512	-11.7579	-11.5272	-11.6308	-11.9989	-10.8362	-11.5048	-11.3563	-11.408	-11.5877	-11.1591	-11.1305	-11.2477	-10.942	-11.1869	-11.0146
A5ALV6	VIT_14s0030g02170	Calcium-binding EF hand		35500	311.404	0.0749435	0.0254444	0.00581481	0.0964469	0.595831	0.362913	-10.6292	-10.5304	-10.84	-11.1143	-10.54	-10.85	-10.9824	-11.2708	-10.9779	-10.8966	-11.0673	-10.6356	-11.0119	-11.0393	-11.079	-11.1622	-10.8775	-10.8634	-11.0015	-10.8261	-10.6147	-11.1313	-11.2255	-10.8996	-10.9484	-10.4683	-10.7933	-11.308	-11.4557	-11.4426
A5AML5	VIT_18s0001g13250	Thioredoxin H-type 1		12800	112.281	0.00472319	0.997672	0.979327	0.00924036	0.999582	0.991917	-8.09496	-7.97467	-7.71543	-8.31566	-7.93749	-7.78185	-7.85568	-8.09387	-8.08891	-8.09964	-8.01065	-7.81026	-8.29108	-8.21189	-8.45657	-8.24369	-8.31327	-8.47864	-8.72527	-8.00902	-7.78935	-8.08871	-8.35229	-8.05652	-7.77454	-7.91196	-7.83245	-7.79849	-7.86406	-7.67094
A5ANR7	VIT_18s0001g14310	Flavonone- 3-hydroxylase		40400	354.386	9.00675e-08	0.0218471	0.0583687	1.67803e-06	0.595831	0.48689	-9.52703	-9.84773	-9.575	-10.0148	-9.69942	-9.99375	-9.86866	-9.65298	-9.68031	-10.0087	-9.82712	-9.86733	-10.5293	-10.2137	-10.4617	-10.3786	-10.3411	-10.3742	-9.82444	-9.72418	-10.0015	-10.188	-10.0772	-10.1446	-9.87383	-9.5852	-9.855	-9.66545	-9.66453	-9.706
A5ANX3	VIT_06s0009g02230	Cysteine protease inhibitor		11200	98.2456	2.96645e-05	0.139087	0.302781	0.000152867	0.77616	0.693133	-8.76084	-8.82812	-8.83645	-8.97911	-9.39812	-9.411	-8.56395	-9.14516	-8.95915	-8.65302	-9.01154	-9.04431	-8.38352	-7.77383	-8.37849	-7.92611	-7.47449	-8.54704	-8.42649	-8.05907	-8.05179	-8.31816	-8.63857	-8.0327	-8.75358	-8.32309	-8.5153	-8.96948	-9.03109	-8.73801
A5AP38	VIT_01s0011g02200	Glutamine synthetase	6.3.1.2	39000	342.105	1.45954e-07	0.0273987	0.633285	2.38851e-06	0.595831	0.840667	-9.1438	-9.2154	-9.06065	-9.12286	-9.11527	-9.16596	-8.65663	-8.71732	-8.70653	-8.91421	-8.77276	-8.9262	-9.33012	-9.0187	-9.22081	-9.21618	-9.28492	-9.27152	-9.076	-9.30001	-9.01871	-9.35872	-9.36653	-9.12384	-9.45402	-9.23523	-9.3556	-9.61457	-9.30523	-9.38136
A5APB9	VIT_19s0015g00920	Heterogeneous nuclear ribonucleoprotein A1/A3		36200	317.544	0.000306235	0.438502	0.356555	0.000960753	0.883168	0.717791	-12.4376	-12.5395	-12.7196	-12.1174	-12.9651	-12.3953	-11.9473	-12.3631	-12.1806	-12.38	-12.233	-12.2487	-12.5785	-12.8627	-12.7419	-13.1322	-13.1933	-12.4035	-13.1711	-13.3257	-13.2822	-13.0201	-12.9274	-13.2047	-12.4303	-12.9168	-13.2892	-12.1359	-12.8507	-12.3407
A5APR3	VIT_16s0050g02450	Proline-rich cell wall protein		24100	211.404	0.0891716	0.861012	0.0762668	0.111788	0.9821	0.521563	-12.9147	-12.113	-12.1327	-11.5304	-11.1557	-11.9114	-12.4022	-11.9626	-11.7687	-11.9924	-11.8211	-12.1687	-11.8603	-12.4563	-12.7024	-12.8863	-12.7869	-12.1791	-11.8136	-11.34	-12.3083	-12.0372	-11.8748	-11.6743	-12.6665	-11.6624	-11.4802	-12.2164	-12.6048	-12.3638
A5AQ47	VIT_04s0008g01490	Heat shock protein 17.6 kDa class II		17300	151.754	0.00154223	0.183904	0.51622	0.00373527	0.819891	0.784107	-8.61978	-8.14475	-8.76012	-9.08998	-8.77333	-8.19366	-8.06304	-8.33666	-8.55115	-8.49419	-8.15236	-7.99	-7.1811	-8.32268	-7.54524	-7.85961	-7.52551	-7.51953	-8.99365	-8.89959	-8.9986	-8.68712	-8.03052	-8.47356	-9.12047	-8.79949	-10.1089	-7.85403	-9.76661	-8.35868
A5AQ65	VIT_07s0129g00170	Porin		29300	257.018	0.01548	0.0902685	0.0634895	0.025436	0.77616	0.487403	-11.0413	-10.5997	-10.5982	-10.4035	-10.6842	-10.2899	-10.1716	-10.1836	-10.2905	-10.2876	-9.89728	-10.6761	-10.0364	-10.1693	-9.86457	-10.1093	-10.2075	-10.2835	-9.8139	-10.6985	-9.96335	-10.1685	-10.1692	-9.83182	-9.80329	-10.7219	-10.6626	-9.46676	-9.67459	-9.6552
A5AQ89	VIT_04s0008g00490	Profilin 5 (PRO5) (PRF3)		14100	123.684	0.0966227	0.233283	0.862301	0.120629	0.823259	0.961109	-8.11702	-8.07838	-8.78486	-8.58166	-8.312	-8.75339	-8.3676	-8.75259	-8.51493	-8.60758	-8.82204	-8.24241	-8.71572	-8.40994	-8.86136	-8.85999	-9.00157	-8.90328	-9.02788	-8.39127	-8.63371	-9.08757	-8.97076	-8.38493	-8.3939	-8.29524	-8.69663	-8.27311	-8.372	-8.67852
A5AR17	VIT_08s0007g03390	Cell division protein ftsZ		51500	451.754	0.243401	0.578059	0.687904	0.273178	0.917505	0.874504	-12.7148	-13.5953	-13.3602	-12.626	-13.2935	-12.8076	-12.7272	-12.8717	-12.4609	-12.6333	-12.4446	-12.8683	-13.5723	-13.0664	-12.7435	-12.3341	-13.2657	-12.7128	-13.1233	-13.2061	-12.7364	-12.8224	-12.7839	-13.9543	-12.9389	-12.0866	-12.9502	-12.8758	-12.653	-12.8493
A5ARC5	VIT_07s0005g01100	Importin alpha		58600	514.035	3.95895e-06	0.628352	0.751667	2.99643e-05	0.928159	0.91118	-10.2897	-10.4711	-10.0739	-10.2866	-10.3095	-10.0233	-10.7828	-10.7537	-10.6039	-10.7717	-10.781	-10.6432	-10.7469	-11.27	-10.8144	-11.2296	-11.2614	-10.8646	-10.6225	-11.037	-10.7587	-10.6501	-10.815	-10.8318	-10.9073	-10.7334	-10.5785	-10.9275	-10.7823	-10.7337
A5ARE0	VIT_06s0004g04060	Legumin		38300	335.965	4.52528e-06	0.1206	0.157268	3.34153e-05	0.77616	0.589344	-11.6849	-11.254	-12.0391	-11.5649	-11.7439	-11.1448	-10.6822	-10.5002	-10.5457	-10.9398	-10.4102	-10.6092	-10.6092	-11.0542	-10.8814	-10.5426	-11.1333	-10.8304	-10.3741	-10.844	-10.4641	-10.5812	-10.5063	-10.5435	-10.377	-11.2527	-10.77	-9.93872	-10.1913	-10.2248
A5AS18	VIT_19s0014g04660	flavodoxin-like quinone reductase 1		21700	190.351	0.0241133	0.116882	0.671914	0.0374374	0.77616	0.861984	-9.16755	-9.20361	-9.17397	-9.36672	-9.03564	-9.22032	-9.15842	-9.10696	-9.56033	-9.17805	-9.46408	-9.21001	-9.36217	-9.44366	-9.51008	-9.46195	-9.5312	-9.52528	-9.72583	-8.96988	-9.61503	-9.70957	-9.4419	-9.59695	-9.29671	-9.37115	-9.23902	-9.61334	-9.59214	-9.54153
A5ASF9	VIT_09s0002g03250	Profilin 4 (PRO4) (PFN4)		14200	124.561	0.0332605	0.499676	0.619407	0.0488345	0.898237	0.831434	-8.47148	-8.33927	-8.99827	-8.73046	-8.60301	-9.08296	-8.6931	-8.89753	-8.72135	-8.7457	-8.97872	-8.55546	-9.02082	-8.68118	-9.06989	-9.18457	-9.21638	-9.04011	-9.06295	-8.69342	-8.97438	-9.23144	-9.02713	-8.52158	-8.63798	-8.53522	-8.8806	-8.42175	-8.4539	-8.75056
A5ASG6	VIT_12s0057g00630	LHCB2.1 (Photosystem II light harvesting complex gene 2.1)		28400	249.123	9.92193e-09	0.00130628	0.024296	2.73079e-07	0.527301	0.432683	-10.0111	-10.4149	-10.1788	-9.61405	-9.7804	-9.86971	-10.04	-10.024	-10.0894	-9.84455	-9.77374	-10.0241	-10.4309	-10.1571	-10.2999	-9.87019	-10.1104	-10.0668	-10.7999	-10.8803	-10.9047	-10.3788	-10.7029	-10.8826	-10.337	-10.4253	-10.3386	-10.4322	-10.4447	-10.6588
A5ASW8	VIT_12s0055g01110	LHCB6 (light harvesting complex PSII)		27200	238.596	0.140125	0.733348	0.0521828	0.165391	0.952104	0.48689	-10.618	-10.9488	-10.8535	-10.9483	-10.5769	-10.8636	-10.9918	-11.4405	-11.2828	-10.732	-10.721	-11.0366	-10.6277	-10.5154	-10.6948	-11.037	-10.5646	-11.1313	-10.9635	-11.0151	-11.0157	-11.0743	-11.0745	-10.562	-10.8691	-11.0373	-10.6756	-10.9866	-11.0138	-11.657
A5AT05	VIT_06s0004g00830	Serine/threonine protein phosphatase PP2A-4 catalytic subunit (PP2A4)	3.1.3.16	35900	314.912	0.0334797	0.703284	0.943574	0.0490846	0.942881	0.97878	-12.4256	-11.9174	-12.5873	-12.4398	-12.002	-11.815	-12.1104	-11.4182	-11.9403	-11.7676	-11.7355	-12.0374	-11.6013	-11.9839	-11.9334	-11.5868	-12.0593	-11.7888	-12.2923	-11.915	-12.3268	-11.8985	-12.0983	-12.3695	-11.3873	-11.4377	-12.0552	-11.2064	-12.2286	-11.6321
A5AT60	VIT_17s0000g03730	NADH dehydrogenase (ubiquinone) 1 beta subcomplex 10		12400	108.772	0.257	0.694727	0.451624	0.287375	0.942881	0.756943	-10.8919	-11.5413	-10.8396	-10.6748	-10.8028	-10.7534	-12.361	-11.3383	-11.3719	-10.7442	-11.5687	-11.21	-12.2553	-10.8809	-11.7438	-12.6646	-10.6907	-11.3648	-12.543	-11.1519	-11.5301	-11.6349	-11.1302	-13.7737	-11.5013	-11.2107	-10.8959	-13.7596	-11.4655	-11.5656
A5ATD8	VIT_07s0005g06290	Cytochrome b5 isoform Cb5-C	1.7.1.1	14700	128.947	0.00156617	0.347894	0.55134	0.00378569	0.864307	0.79296	-9.25156	-8.97943	-9.53362	-9.26581	-9.26801	-9.35315	-9.50966	-9.53747	-9.74289	-9.43411	-9.52291	-9.59489	-9.69338	-9.76732	-9.24672	-9.60425	-9.57116	-9.51837	-9.088	-9.46244	-9.23957	-9.59283	-9.2781	-9.19553	-10.3683	-9.26115	-9.59253	-10.3812	-9.86771	-10.1706
A5AU08	VIT_05s0102g00120	Glutathione peroxidase	1.11.1.9	18600	163.158	0.120077	0.210953	0.975269	0.145571	0.823259	0.991917	-11.0462	-13.0194	-10.8562	-10.3423	-10.9571	-12.8331	-12.209	-12.5399	-10.8573	-11.6186	-11.3572	-10.9136	-11.1522	-10.5632	-10.9848	-11.1341	-10.6476	-10.7059	-10.6254	-12.3649	-12.5626	-11.915	-10.4764	-11.3006	-11.6009	-10.489	-10.086	-10.7206	-10.1607	-10.1295
A5AU19	VIT_19s0177g00360	Transport protein particle (TRAPP) component Bet3		20800	182.456	0.105295	0.228866	0.509935	0.130114	0.823259	0.781067	-11.5179	-11.7401	-11.3994	-11.5321	-11.1184	-11.0276	-11.323	-11.6539	-11.8666	-11.8909	-12.4754	-11.3462	-11.5276	-11.7584	-11.9425	-12.3328	-12.089	-12.2715	-11.6011	-11.3417	-11.2291	-10.9768	-12.4329	-11.3508	-11.5106	-10.9195	-11.6422	-12.1845	-11.6554	-11.0417
A5AU65	VIT_04s0044g02040	Ubiquitin carboxyl-terminal hydrolase L5	3.1.2.15; 3.4.19.0	38400	336.842	0.0123004	0.87345	0.0572122	0.0210096	0.98388	0.48689	-12.092	-12.6246	-12.4703	-12.4166	-13.4969	-12.8148	-12.9138	-12.6346	-13.3081	-12.4651	-12.3181	-12.4448	-12.9685	-13.5758	-14.2677	-13.3785	-12.9735	-12.9956	-13.0957	-12.2262	-12.1136	-12.5983	-12.0473	-12.9028	-12.6467	-12.3345	-12.6377	-12.8884	-13.4837	-13.0359
A5AUW4	VIT_04s0008g07320	Protein phosphatase 2C		31400	275.439	1.77677e-05	0.855652	0.00863407	0.000101494	0.98097	0.362913	-11.8017	-11.0903	-11.4834	-11.2156	-11.8088	-11.2151	-10.9407	-11.2715	-10.6617	-11.0204	-10.7141	-11.2438	-11.4802	-11.3186	-11.4271	-11.342	-11.1448	-11.5269	-11.5615	-11.2222	-11.6482	-12.5393	-12.1603	-11.945	-10.866	-11.1266	-11.3765	-10.4188	-10.8273	-10.4236
A5AWT3	VIT_19s0027g00200	Photosystem II 10 kDa polypeptide PSBR		14400	126.316	0.000852939	0.132346	0.408962	0.0023056	0.77616	0.742223	-10.4218	-11.5506	-11.2694	-11.1219	-11.1497	-10.794	-10.2548	-10.1949	-10.6224	-9.59489	-10.1016	-10.1818	-10.5116	-11.3723	-11.2676	-10.1676	-10.3361	-10.8743	-10.7993	-11.0627	-11.4048	-10.8937	-11.1318	-11.3272	-10.4947	-10.9195	-10.9124	-10.7029	-10.6394	-11.1139
A5AWW0	VIT_07s0104g00510	MRNA-binding protein precursor		43000	377.193	0.00997351	0.426725	0.782262	0.0176089	0.883168	0.929656	-12.3515	-12.2809	-12.2061	-12.7002	-12.3654	-12.144	-12.8014	-11.823	-11.6275	-11.7497	-11.7777	-12.7284	-12.8269	-12.8062	-12.5943	-12.3431	-12.5749	-12.2775	-12.1493	-12.2784	-12.2768	-11.9017	-11.8957	-12.6299	-11.8447	-11.9672	-11.8902	-11.7129	-11.9894	-11.4698
A5AX75	VIT_18s0001g07240	14-3-3 protein GF14 kappa (GRF8)		28600	250.877	7.0708e-05	0.225902	0.926532	0.000308012	0.823259	0.976066	-10.8398	-10.8327	-10.2739	-10.4066	-10.9173	-10.0429	-10.3273	-9.77291	-10.0995	-9.983	-10.1768	-9.92215	-10.0917	-10.3064	-10.31	-9.96337	-10.0704	-10.1891	-11.364	-11.2356	-10.6654	-11.2556	-11.1469	-10.8372	-9.89965	-10.7336	-10.8341	-10.1079	-10.0444	-10.4493
A5AXR4	VIT_06s0004g04390	UDP-glucuronic acid decarboxylase 1	4.1.1.35	39000	342.105	2.07997e-05	0.331186	0.300204	0.000114493	0.845312	0.690217	-10.2231	-10.0245	-10.3394	-10.0942	-10.5701	-9.95984	-10.3897	-10.5725	-10.3193	-10.5469	-10.1568	-10.3696	-10.5705	-10.6482	-10.6544	-10.4764	-10.73	-10.3711	-11.0622	-10.9617	-10.6808	-10.9326	-11.0874	-11.1299	-10.3749	-10.7719	-10.9641	-10.2568	-10.3357	-10.486
A5AY42	VIT_13s0019g03860	F-type H+-transporting ATPase d chain		19800	173.684	0.0835764	0.720309	0.0536291	0.105648	0.950561	0.48689	-9.10195	-9.2587	-8.97182	-9.09366	-8.80181	-8.96489	-8.8574	-9.13613	-9.14474	-8.96386	-9.31184	-9.03507	-9.25485	-9.3654	-9.37788	-9.19678	-9.25036	-9.01178	-8.92044	-9.06901	-8.93229	-9.32073	-8.99804	-8.81544	-9.0281	-8.83915	-8.90814	-9.27883	-9.26234	-9.14829
A5AYJ4	VIT_17s0000g00660	Phosphoglycerate mutase		52800	463.158	0.331394	0.950988	0.388598	0.362855	0.994552	0.734882	-14.3346	-13.872	-14.0861	-14.0612	-14.6096	-13.4049	-12.7632	-13.1972	-13.2105	-15.0736	-13.2629	-13.8484	-13.6078	-15.1713	-14.0761	-12.9705	-15.5053	-14.8959	-12.8489	-15.0056	-14.3587	-13.5652	-13.6169	-13.9891	-13.4111	-14.7417	-13.6536	-13.043	-13.2509	-13.4953
A5B0L5	VIT_08s0007g06480	Putative uncharacterized protein		34200	300	0.810267	0.798927	0.867923	0.819744	0.971806	0.961109	-10.6123	-10.3304	-10.4197	-10.2352	-10.9571	-10.6321	-10.2264	-10.8498	-10.0883	-10.4578	-10.3854	-10.2634	-10.381	-10.8458	-10.5328	-10.4278	-10.4573	-10.447	-10.49	-9.98875	-10.6339	-10.6162	-10.4433	-10.3474	-10.4968	-10.4793	-10.3201	-10.8315	-10.3024	-10.2463
A5B118	VIT_08s0007g03830	fructose-bisphosphate aldolase cytoplasmic isozyme	4.1.2.13	38600	338.596	0.000261308	0.401665	0.0879738	0.000852948	0.883168	0.540484	-9.85407	-9.07911	-9.22205	-9.34689	-9.68846	-8.89052	-8.92606	-8.68954	-8.97201	-9.03021	-8.54496	-8.97208	-8.83944	-8.63761	-8.66039	-8.93749	-8.74034	-8.91561	-9.53737	-9.54668	-9.57545	-10.0119	-9.69125	-9.5465	-8.91205	-9.8972	-9.95817	-8.78864	-8.96723	-8.86085
A5B1D3	VIT_12s0028g01080	Photosystem II oxygen-evolving complex precursor, 23kda PSBP		27800	243.86	2.22735e-07	0.0306557	0.240116	3.24979e-06	0.614246	0.651973	-9.01798	-9.22659	-9.07438	-8.87337	-8.89861	-8.99581	-8.60296	-8.82203	-8.63893	-8.52284	-8.51781	-8.77094	-8.38536	-8.82104	-8.50565	-8.57719	-8.61905	-8.81749	-9.31539	-10.1373	-10.0319	-9.43592	-9.55513	-9.6787	-9.05726	-9.65757	-9.25333	-8.76169	-8.66786	-9.08307
A5B3K2	VIT_01s0011g00560	DREPP plasma membrane polypeptide		20900	183.333	0.000982785	0.907063	0.478	0.00258309	0.989242	0.770069	-9.66084	-9.48712	-9.60521	-9.26403	-9.70444	-9.26108	-9.46396	-9.64923	-9.72295	-9.62285	-9.45081	-9.87125	-8.99844	-9.41619	-9.23157	-9.08782	-9.47701	-9.31062	-10.4	-8.91568	-9.74725	-9.78905	-10.3374	-10.0041	-8.92298	-9.34141	-9.16559	-8.87913	-8.93981	-8.92239
A5B427	VIT_03s0180g00070	Cyclase		29900	262.281	0.000528638	0.208503	0.909266	0.0015389	0.823259	0.972	-9.6966	-9.82506	-9.49974	-9.13729	-8.87502	-10.348	-10.325	-10.3115	-10.2925	-9.93941	-10.4282	-10.3527	-10.3199	-10.7436	-10.0558	-9.75558	-10.1345	-10.4068	-9.78302	-9.59028	-9.78798	-9.39974	-9.62605	-9.39085	-10.2351	-10.3534	-10.2341	-10.4251	-9.95241	-10.5478
A5B473	VIT_08s0040g00470	Calmodulin-7 (CAM7)		16800	147.368	0.200882	0.610091	0.146657	0.228421	0.919699	0.588085	-8.79832	-8.78505	-8.97579	-8.57323	-8.32981	-9.13448	-8.93567	-8.96906	-9.3075	-9.28416	-9.11516	-8.60144	-8.87462	-8.94779	-9.16807	-8.9239	-8.97352	-9.01744	-8.9711	-9.26807	-8.86393	-9.06248	-8.97381	-9.08332	-9.05192	-8.73686	-8.58911	-9.37387	-9.27684	-9.14865
A5B4N7	VIT_05s0062g00210	Vacuolar ATP synthase subunit F		14400	126.316	0.554151	0.837951	0.8105	0.580479	0.978898	0.947398	-11.5437	-11.998	-11.1584	-12.8381	-10.7872	-11.3998	-10.6174	-11.9901	-11.4564	-11.1463	-11.5088	-11.0298	-11.734	-10.9764	-11.9595	-11.096	-11.0928	-11.1846	-10.9744	-11.2071	-11.2604	-11.5458	-11.1318	-11.1829	-10.8691	-11.1508	-11.343	-11.3129	-11.5208	-10.9146
A5B5N0	VIT_18s0001g10170	PAB8 (poly(A) binding protein 8)		70100	614.912	0.0327913	0.839622	0.0302087	0.0483093	0.978898	0.466987	-13.8272	-12.9859	-12.9112	-12.9746	-13.0705	-12.5342	-12.4755	-13.0034	-13.134	-12.7958	-12.4828	-12.4652	-13.0663	-13.8168	-13.1884	-13.2892	-13.1898	-13.3572	-12.8544	-12.6091	-12.4443	-13.3632	-13.5188	-13.2147	-12.6978	-12.7482	-13.0206	-12.5588	-13.1941	-13.1077
A5B605	VIT_17s0000g06670	Translation initiation factor eIF-5A		17400	152.632	2.20533e-06	0.489777	0.355526	1.82921e-05	0.893253	0.717791	-8.4696	-8.63247	-8.34708	-8.56975	-8.87255	-8.44814	-8.6534	-8.37906	-8.55946	-8.46352	-8.49156	-8.67056	-9.09375	-8.95072	-9.16475	-8.97452	-9.02415	-8.92158	-9.00196	-9.31869	-8.78623	-8.67976	-8.93192	-8.85951	-8.62084	-8.3549	-8.41848	-8.38268	-8.39066	-8.49073
A5B6U5	VIT_06s0004g05920	Proliferating cell nuclear antigen (PCNA)		29600	259.649	0.076706	0.558992	0.414706	0.0982973	0.912317	0.746372	-13.2113	-13.3272	-13.2524	-13.5154	-14.9961	-12.4393	-12.3939	-12.8692	-12.932	-12.5202	-12.8239	-12.6257	-13.5103	-14.3376	-12.7926	-13.3893	-13.821	-12.7805	-12.4446	-12.5877	-12.6048	-12.4541	-12.9419	-12.9143	-13.4936	-13.2544	-15.3228	-12.9	-12.2847	-13.7378
A5B709	VIT_14s0081g00700	Peptidyl-prolyl cis-trans isomerase A (cyclophilin A)	5.2.1.8	18800	164.912	0.000192558	0.553775	0.028886	0.000670079	0.910167	0.46284	-10.8064	-10.7977	-11.0885	-10.9008	-11.1718	-10.9504	-10.9219	-10.6294	-10.5317	-10.5063	-10.8624	-10.8489	-10.3532	-10.513	-10.2632	-10.3688	-10.1857	-10.1908	-10.5319	-10.4135	-10.828	-10.9652	-11.165	-10.5336	-10.3362	-10.6327	-10.9658	-9.79579	-10.1761	-10.2762
A5B878	VIT_15s0021g01330	Nucleoside diphosphate kinase 1 (NDK1)	2.7.4.6	16300	142.982	0.19483	0.532859	0.278902	0.221956	0.910003	0.679927	-7.85001	-7.83538	-8.12052	-7.7315	-7.93295	-7.68849	-7.6263	-7.75256	-7.71994	-7.85665	-7.55649	-8.01327	-7.85971	-7.97247	-7.85573	-7.77371	-7.81219	-8.18073	-7.99368	-7.87232	-7.83721	-8.078	-8.06534	-7.79398	-7.7529	-7.85879	-8.02855	-7.60525	-7.39675	-7.88266
A5B894	VIT_18s0001g10780	Putative uncharacterized protein		26700	234.211	0.000500217	0.407446	0.0148679	0.00146674	0.883168	0.362913	-10.1126	-10.371	-9.81535	-10.2324	-10.0578	-10.3711	-11.0829	-10.8186	-10.6039	-10.5913	-10.9007	-11.0098	-11.2463	-11.0847	-10.668	-10.4981	-10.7755	-10.4525	-10.41	-10.7311	-10.435	-10.229	-10.5056	-10.8512	-10.2859	-10.0573	-9.88697	-10.8971	-10.9315	-10.4197
A5B8K3	VIT_14s0066g00960	Glutaredoxin	1.20.4.1	11800	103.509	4.18964e-08	0.678063	0.316297	9.06009e-07	0.940006	0.699936	-7.01749	-7.39541	-7.37332	-6.92772	-7.14102	-7.56457	-8.29955	-8.35567	-8.29177	-8.03752	-8.77925	-8.35296	-8.72427	-8.61869	-8.71443	-8.6234	-8.56549	-8.46438	-8.09444	-8.1125	-7.74343	-7.76209	-8.08049	-7.7722	-8.62242	-7.91945	-7.81773	-8.70373	-8.38338	-8.50467
A5B8K7	VIT_19s0085g00260	3-mercaptopyruvate sulfurtransferase.	2.8.1.1; 2.8.1.2	41800	366.667	5.46702e-05	0.026841	0.00180871	0.000252693	0.595831	0.362913	-12.4137	-12.9074	-12.0931	-12.6593	-12.992	-12.3315	-12.5292	-12.0604	-12.3079	-12.7868	-12.0779	-12.8188	-12.9304	-13.0702	-13.4969	-13.0641	-13.4002	-13.6648	-12.3368	-12.6002	-12.9423	-13.5687	-13.8272	-14.3051	-12.5175	-12.9638	-12.6491	-12.2403	-11.9486	-12.2769
A5B8T3	VIT_05s0102g00710	fructokinase-1	2.7.1.15; 2.7.1.4	35200	308.772	0.000595957	0.495816	0.243861	0.00172046	0.898237	0.653354	-13.0138	-12.4991	-13.7437	-13.4754	-13.3724	-12.3548	-11.8268	-11.8125	-11.7776	-12.0084	-11.7071	-11.6778	-13.7596	-12.5174	-13.4903	-13.8806	-12.4854	-12.5944	-12.6946	-12.4966	-12.6943	-13.7677	-13.0314	-14.0563	-12.826	-12.5715	-13.0686	-12.2065	-12.8103	-13.2514
A5B8T4	VIT_10s0071g01160	ferredoxin-thioredoxin reductase	2.8.1.8	18100	158.772	0.770382	0.134411	0.388728	0.782006	0.77616	0.734882	-12.5017	-12.6175	-12.1557	-12.8055	-12.4125	-12.7938	-12.6172	-12.7071	-13.1399	-12.6338	-12.9028	-12.8337	-12.5114	-12.2497	-12.5304	-12.4733	-13.9589	-12.9885	-12.7991	-12.0845	-12.8128	-12.8086	-13.512	-12.7352	-12.7839	-13.6817	-12.2896	-13.0834	-12.3982	-12.7393
A5B9M3	VIT_00s0551g00010	3-isopropylmalate dehydratase, small subunit	4.2.1.33	27000	236.842	0.0388011	0.609485	0.458655	0.0550213	0.919699	0.763258	-12.2902	-12.4575	-13.1197	-12.8519	-12.542	-12.1864	-11.7956	-12.2296	-12.3633	-12.5189	-12.0812	-12.3326	-12.8474	-12.8267	-12.0432	-12.0991	-12.9508	-12.4874	-13.1351	-12.2745	-13.7517	-13.3862	-13.1963	-13.3124	-12.4434	-14.2591	-12.686	-12.3803	-12.2833	-12.5277
A5BA14	VIT_04s0008g06880	ER membrane DUF1077		19500	171.053	0.823381	0.549265	0.392019	0.830929	0.910003	0.735112	-11.6763	-11.8074	-12.2632	-11.8349	-11.892	-11.8372	-12.4837	-11.9914	-11.7735	-11.9181	-11.6117	-12.2042	-11.686	-11.9702	-12.1904	-11.8438	-11.7444	-11.8736	-11.4118	-12.192	-12.0027	-12.2881	-12.1793	-12.1057	-11.9739	-12.4113	-11.9116	-11.9108	-11.5622	-12.0582
A5BA15	VIT_04s0008g06870	Cytochrome b5 domain-containing protein	1.3.1.74	10800	94.7368	0.00029064	0.42045	0.126503	0.000921049	0.883168	0.561153	-9.72432	-9.61618	-9.77031	-9.73857	-9.57242	-9.95369	-9.77707	-9.73181	-10.1386	-9.43949	-9.88936	-9.58621	-10.471	-10.1608	-10.3869	-10.1433	-10.0439	-10.4592	-10.0217	-9.75463	-10.4828	-10.5689	-10.1485	-10.5163	-9.92351	-10.13	-9.89693	-10.0165	-10.4957	-10.4093
A5BAX1	VIT_01s0011g05110	Major latex protein 22		17100	150	0.000920376	0.474638	0.547017	0.00244962	0.887129	0.79296	-6.87632	-7.31739	-6.9689	-7.04476	-7.35118	-7.03938	-6.77788	-6.34109	-6.64854	-6.87934	-6.6274	-6.74917	-6.35551	-6.81015	-6.67663	-6.13451	-6.96272	-6.65223	-7.37888	-6.27463	-6.46815	-5.93693	-6.83901	-6.24379	-6.46461	-6.34673	-5.98134	-6.05558	-6.02369	-5.8771
A5BD80	VIT_14s0066g02560	Thioredoxin H-type 2 (Trx-H-2)	1.8.4.0	14800	129.825	0.00387532	0.272055	0.734909	0.0079007	0.823259	0.906762	-11.1472	-11.2491	-11.8653	-11.1614	-11.1893	-11.319	-11.2627	-11.0727	-11.3756	-11.1858	-10.7864	-10.9583	-11.593	-11.2674	-11.7926	-11.8418	-11.4668	-11.6201	-11.7202	-12.0352	-11.7854	-11.4541	-11.9419	-11.3668	-10.7093	-11.4659	-11.1512	-11.6935	-10.7638	-10.9541
A5BDX1	VIT_07s0005g03660	Non-intrinsic ABC protein 4		29900	262.281	0.185454	0.322115	0.194974	0.212072	0.845312	0.611067	-13.8785	-12.2636	-12.2125	-11.7453	-12.8957	-11.8481	-12.2772	-11.7741	-11.7486	-12.4145	-11.5318	-11.6834	-11.6506	-11.6299	-11.5045	-12.712	-11.7195	-12.0246	-12.2278	-12.4217	-12.4589	-12.7443	-12.4	-11.8744	-11.9231	-13.028	-13.0137	-11.5706	-12.0679	-11.9686
A5BEH3	VIT_10s0003g00090	DRM1 dormancy/auxin associated		13500	118.421	0.00563681	0.0931015	0.486543	0.0108697	0.77616	0.771209	-9.98351	-9.87252	-10.2656	-9.99776	-10.4045	-9.99731	-9.54507	-9.64462	-10.1589	-9.60739	-9.96193	-9.69792	-9.52544	-9.33728	-9.58953	-9.48139	-9.7916	-9.58562	-9.46047	-9.63403	-9.62892	-9.54123	-9.38892	-10.0558	-9.85841	-9.39141	-9.33051	-10.0415	-10.0032	-9.84492
A5BEJ8	VIT_03s0088g01190	Malate dehydrogenase, glyoxysomal precursor	1.1.1.37	37600	329.825	0.229233	0.134041	0.637803	0.257994	0.77616	0.841137	-10.3577	-10.8198	-10.8222	-10.491	-10.451	-10.8322	-10.3369	-10.4288	-10.8889	-10.7307	-10.5222	-10.4885	-10.7968	-10.7761	-10.3581	-10.9592	-10.9261	-10.7374	-10.4678	-10.1532	-10.4983	-10.5026	-10.5041	-10.6561	-10.5992	-10.2135	-10.8762	-10.6418	-11.1761	-10.7456
A5BEL8	VIT_00s0404g00080	Vacuolar protein sorting 28		23300	204.386	1.40958e-05	0.989169	0.294923	8.44168e-05	0.999582	0.689483	-11.1962	-12.4513	-12.3596	-12.2523	-12.5359	-12.094	-13.271	-13.3124	-12.4263	-12.6111	-13.9203	-13.56	-14.7497	-14.7299	-14.0319	-13.574	-14.3228	-13.3526	-12.3749	-12.4489	-12.2596	-12.3845	-11.7299	-12.0215	-13.5103	-13.5618	-12.1685	-13.4478	-12.7625	-14.2423
A5BEM6	VIT_17s0000g00900	Glutamate 1-semialdehyde aminotransferase	5.4.3.8; 2.6.1.0	50400	442.105	0.00278203	0.248157	0.821634	0.00590991	0.823259	0.947398	-11.5559	-11.773	-12.166	-11.7249	-11.9231	-12.3044	-11.7212	-11.8188	-11.3779	-11.6218	-11.6499	-11.5984	-11.8336	-11.9357	-11.9127	-11.8803	-13.0033	-11.9079	-11.3266	-11.3798	-11.1933	-11.5557	-11.3214	-11.4053	-11.8767	-11.006	-11.5242	-11.2597	-11.5537	-11.6538
A5BEM8	VIT_00s0227g00110	Gamma hydroxybutyrate dehydrogenase-like protein		30800	270.175	0.611083	0.0134845	0.760309	0.633276	0.595831	0.914043	-9.41518	-9.39447	-9.3735	-9.21094	-9.43924	-9.13143	-9.64389	-9.48096	-9.26301	-9.1645	-8.91486	-9.36965	-9.16034	-9.24947	-9.40805	-9.07563	-9.08766	-9.13743	-8.95401	-9.60941	-9.24978	-9.24708	-9.29878	-9.09461	-9.3371	-9.27136	-9.34137	-9.14203	-9.01381	-9.34358
A5BF93	VIT_07s0005g03790	Succinyl-CoA ligase beta-chain	6.2.1.5; 6.2.1.4	45400	398.246	0.518356	0.578846	0.612286	0.545377	0.917505	0.830907	-10.8784	-10.5442	-10.3507	-10.4317	-10.9699	-9.94331	-10.8955	-10.4213	-10.6253	-10.4225	-10.2881	-10.7604	-10.0591	-10.5903	-10.4964	-10.4495	-10.4885	-10.5193	-10.2189	-10.1459	-10.4639	-10.5835	-10.5069	-10.1984	-10.7107	-10.5628	-10.7288	-10.5032	-10.4141	-10.4486
A5BGG6	VIT_10s0116g00210	UBX domain-containing protein 1		32500	285.088	0.00102341	0.484325	0.445089	0.00266586	0.889561	0.756943	-11.448	-11.5875	-12.2297	-11.4623	-11.7622	-12.1435	-11.5635	-12.4971	-12.025	-12.0494	-12.6831	-11.5626	-12.7278	-12.271	-12.1904	-12.1802	-12.2672	-11.7174	-10.9532	-10.9015	-11.2725	-11.6206	-11.3828	-10.8669	-11.8441	-11.3569	-11.1583	-11.6908	-11.8138	-12.2883
A5BGY1	VIT_02s0025g01580	UDP-glucose 4-epimerase GEPI48	5.1.3.2	38000	333.333	0.000901075	0.25844	0.943528	0.00240883	0.823259	0.97878	-10.8413	-10.8801	-10.493	-11.1146	-11.0112	-10.609	-11.264	-11.4551	-11.5985	-11.6228	-11.7043	-11.2407	-11.549	-11.5939	-11.4451	-11.8355	-11.0839	-11.556	-11.0997	-11.3004	-10.6433	-10.7989	-11.24	-11.5488	-11.0466	-11.3464	-11.2892	-11.6032	-11.286	-11.2463
A5BHE6	VIT_09s0002g04320	Photosystem I reaction center subunit VI PSAH		15100	132.456	0.0143397	0.721169	0.243628	0.0239523	0.950561	0.653354	-9.81704	-10.668	-9.75292	-10.0415	-9.58816	-10.5655	-9.79281	-10.8607	-10.6221	-9.76898	-10.2182	-10.5327	-10.8514	-10.1968	-10.7742	-10.6924	-9.86954	-10.8526	-9.88857	-9.69065	-10.6768	-9.98423	-9.71845	-9.91574	-11.4445	-10.5334	-9.63126	-11.7225	-11.3136	-11.4137
A5BHJ0	VIT_12s0028g02020	Multiprotein-bridging factor 1a MBF1A		15700	137.719	0.0418769	0.145909	0.0146179	0.0586956	0.77616	0.362913	-10.5464	-10.4529	-10.7526	-11.0153	-11.7599	-11.2931	-10.9172	-10.9928	-10.9753	-10.8436	-10.9476	-10.8442	-11.5177	-10.8869	-11.5367	-11.317	-11.4316	-11.4296	-11.0991	-10.7218	-11.3851	-11.0184	-11.4707	-11.3076	-11.5007	-11.0441	-11.0371	-11.162	-10.7641	-10.784
A5BHR2	VIT_04s0008g03210	Lachrymatory factor synthase		18600	163.158	0.0713955	0.0470522	0.983888	0.0926688	0.686508	0.991917	-12.0935	-13.5053	-12.3756	-12.1078	-12.0044	-12.2051	-12.946	-12.3594	-12.6487	-12.286	-12.4947	-12.3425	-13.6874	-12.8195	-13.7066	-12.332	-13.1501	-13.3909	-12.2104	-13.0169	-12.3216	-12.0594	-12.2716	-12.244	-11.9057	-14.4591	-13.4285	-12.2297	-12.6785	-13.0681
A5BIM9	VIT_13s0019g00860	Small heat-shock protein HSP17.5 Cytosolic class I		15800	138.596	0.0116823	0.672732	0.949225	0.0201242	0.940006	0.980811	-12.5951	-11.0678	-12.8772	-11.2557	-12.506	-11.4133	-10.6711	-10.539	-10.9845	-10.9287	-10.4383	-10.5221	-9.7524	-10.9992	-10.2392	-9.99427	-10.3033	-10.1294	-10.7771	-10.0343	-10.9286	-10.9427	-9.61588	-10.4996	-10.8036	-10.4506	-12.3	-10.1401	-13.5811	-10.7932
A5BIN1	VIT_13s0019g00840	UDP-glucuronate decarboxylase.	4.1.1.35	38800	340.351	0.000890908	0.33645	0.142544	0.00238692	0.845312	0.582738	-9.39586	-9.46961	-9.28256	-9.28754	-9.65915	-9.31438	-9.59926	-9.82809	-9.58337	-9.69956	-9.46795	-9.65244	-9.8325	-9.89034	-10.0787	-9.57936	-9.99709	-9.71157	-9.99228	-9.89637	-9.84435	-9.77565	-10.3645	-10.2909	-9.57012	-9.98539	-10.2631	-9.47516	-9.27387	-9.81494
A5BIW0	VIT_07s0005g01220	DnaJ homolog, subfamily B, member 11		38800	340.351	0.00257865	0.992365	0.811809	0.00561645	0.999582	0.947398	-11.7758	-12.1326	-11.8514	-11.866	-12.1141	-11.9957	-11.9672	-12.2222	-12.3655	-12.008	-11.9077	-12.5801	-12.1167	-12.9627	-12.6976	-12.1948	-12.7369	-12.3043	-12.5006	-12.2412	-12.2248	-12.7243	-12.4656	-12.2503	-12.196	-11.975	-11.8047	-11.9465	-11.9133	-12.0134
A5BK29	VIT_19s0090g00380	Ubiquitin thioesterase OTU1		23600	207.018	0.00113584	0.00240497	0.0394041	0.00289578	0.580501	0.48689	-10.7893	-11.5263	-11.1997	-11.0728	-11.0453	-11.5916	-11.415	-11.1756	-11.4072	-11.2251	-11.3188	-11.101	-11.7098	-11.578	-11.4184	-11.905	-12.4156	-12.4537	-11.2838	-11.2136	-11.2362	-12.4029	-11.8446	-11.8956	-11.3825	-11.4329	-11.7213	-11.5187	-12.394	-11.5371
A5BKY5	VIT_15s0024g00650	SWIB complex BAF60b domain-containing protein		13800	121.053	0.0117494	0.266212	0.660207	0.0201824	0.823259	0.856007	-13.2479	-12.5887	-12.6819	-13.2621	-13.1587	-13.0546	-12.8779	-13.6951	-12.4591	-13.1355	-12.801	-13.2906	-13.2576	-13.9727	-12.1391	-13.1815	-12.43	-12.9597	-11.9603	-11.6932	-12.1319	-12.1763	-12.228	-12.7064	-12.3926	-12.443	-12.1047	-12.6921	-13.3847	-12.1069
A5BL10	VIT_01s0011g04990	Chaperonin		10600	92.9825	0.204575	0.2795	0.871389	0.232184	0.823259	0.961109	-10.1448	-10.3716	-11.2233	-10.8111	-10.5765	-11.3938	-11.2172	-11.7287	-10.8941	-11.17	-11.8899	-10.7081	-11.4985	-10.4233	-10.97	-10.9644	-11.2609	-10.5285	-11.0943	-9.88378	-10.4559	-11.5892	-10.5034	-10.179	-10.7896	-10.84	-10.901	-11.4184	-11.2392	-11.1788
A5BLR3	VIT_14s0030g00740	ACP2 (Acyl carrier protein 2)	1.3.1.74	14900	130.702	0.135161	0.394007	0.107983	0.160449	0.883168	0.544294	-12.221	-12.0473	-12.2621	-11.7878	-12.1319	-11.5802	-11.4036	-11.483	-11.2743	-11.1955	-11.1274	-11.3306	-11.9897	-11.1459	-12.0087	-11.4556	-11.9126	-12.1773	-12.5184	-10.2949	-11.1784	-11.1294	-10.9947	-11.7175	-10.6288	-11.0797	-11.3922	-13.2877	-12.1175	-11.5257
A5BM29	VIT_01s0010g03790	Nuclear transport factor 2B		13600	119.298	0.00252908	0.994333	0.334999	0.00555085	0.999582	0.706777	-9.399	-9.1462	-9.80843	-9.18796	-9.3935	-9.39791	-10.3788	-10.0644	-10.6121	-10.1939	-10.5236	-9.61393	-10.0039	-9.86533	-10.5331	-10.1864	-10.1404	-9.55619	-9.96351	-9.59124	-9.23045	-9.87838	-9.56751	-9.42663	-9.7086	-9.44213	-9.44425	-9.54767	-10.0138	-10.5769
A5BM68	VIT_05s0020g01170	Translationally-controlled tumor protein		19000	166.667	2.07358e-05	0.0432749	0.223733	0.000114493	0.682463	0.639851	-7.09156	-7.48672	-7.80144	-7.40514	-7.25198	-7.95256	-8.17509	-8.22485	-8.21495	-8.11419	-8.6057	-7.99145	-8.44839	-8.1684	-8.71112	-8.57365	-9.21118	-8.57735	-8.2148	-8.23294	-7.85794	-8.02971	-8.22485	-7.99211	-7.93112	-7.28311	-7.58349	-8.30975	-8.35485	-8.09377
A5BNP0	VIT_17s0000g00580	Calmodulin-7 (CAM7)		16900	148.246	0.177263	0.971592	0.746353	0.20359	0.999143	0.910383	-9.26225	-9.00193	-9.2494	-9.13494	-8.83049	-9.46777	-9.20947	-9.48836	-9.58153	-9.46705	-9.69342	-9.19038	-9.18537	-9.25126	-9.41514	-9.4357	-9.28694	-9.29124	-9.39139	-10.4006	-9.22551	-9.69334	-9.32596	-9.29834	-9.58811	-9.19105	-9.155	-9.602	-9.49186	-9.44151
A5BNW5	VIT_03s0088g00810	Pathogenesis-related protein 1 precursor (PRP 1)		17300	151.754	0.0160007	0.450397	0.30967	0.0261496	0.884274	0.699219	-11.2521	-10.8642	-12.0905	-10.7007	-11.2832	-11.1436	-10.339	-10.916	-10.7528	-11.5141	-10.9395	-11.2945	-11.5133	-10.8405	-10.7953	-11.2705	-10.1931	-10.7356	-9.88954	-10.8618	-10.1895	-10.5304	-10.6398	-9.90914	-9.69883	-11.4155	-10.6394	-9.89483	-9.23898	-10.5789
A5BPB2	VIT_12s0028g00320	LHB1B1		28700	251.754	8.98179e-11	0.0130049	0.029047	6.04275e-09	0.595831	0.46284	-9.01886	-9.05158	-8.89144	-8.51632	-8.76224	-8.72354	-8.68099	-8.77335	-8.79999	-8.7278	-8.62216	-8.68566	-9.089	-8.86701	-9.06244	-8.90056	-8.92898	-9.02256	-9.66621	-9.70858	-9.75293	-9.34064	-9.4691	-9.6513	-9.10323	-9.12243	-9.18206	-9.43691	-9.01549	-9.30151
A5BQN6	VIT_03s0038g01930	Peptidyl-prolyl cis-trans isomerase ROC5 (rotamase CYP 5)	5.2.1.8	18300	160.526	2.19159e-12	0.758996	0.229261	3.79146e-10	0.958161	0.64119	-6.49518	-6.24292	-6.4859	-6.42328	-6.30474	-6.52594	-6.24855	-6.35323	-6.4944	-6.58684	-6.49698	-6.3382	-7.20205	-7.46217	-7.28802	-7.43311	-7.5185	-7.57806	-7.46382	-7.23479	-7.44779	-7.44154	-7.34407	-7.33224	-7.59034	-7.50048	-8.01758	-7.31045	-7.42447	-7.7267
A5BQP3	VIT_03s0038g01820	Translocon-associated protein alpha TRAP complex		27200	238.596	0.0458977	0.648573	0.109502	0.0633054	0.931338	0.544294	-12.4613	-12.4681	-12.9239	-13.1036	-13.6517	-14.0343	-12.1407	-12.7472	-12.6495	-12.0638	-12.195	-12.3433	-12.471	-13.7299	-12.877	-12.5755	-12.9615	-13.2866	-13.1457	-12.9132	-13.1109	-12.3321	-13.2069	-13.3228	-12.1492	-12.685	-13.6151	-12.778	-12.7793	-12.5384
A5BR49	VIT_07s0031g02300	Translation initiation factor eIF-6		26500	232.456	0.0351723	0.397647	0.5715	0.0509493	0.883168	0.810627	-13.3406	-12.637	-12.8863	-13.3557	-13.6151	-13.9961	-12.2343	-12.7096	-12.4675	-12.6363	-12.1574	-13.0942	-13.0614	-12.4127	-12.633	-12.8427	-14.0223	-12.8015	-13.6388	-14.0127	-13.726	-14.0103	-14.5461	-12.5482	-12.4164	-14.2311	-13.287	-13.6333	-13.1892	-12.1048
A5BR79	VIT_03s0063g00050	UDP-glucuronosyl/UDP-glucosyltransferase		52700	462.281	1.01683e-11	0.0858561	0.54409	1.01464e-09	0.77616	0.79296	-10.903	-11.3985	-11.1556	-11.2884	-11.185	-11.1951	-12.1266	-12.2214	-11.969	-12.6666	-12.6186	-12.5912	-14.0538	-13.4049	-13.1393	-13.6742	-13.9159	-13.4526	-11.5336	-11.1771	-11.5472	-11.0417	-11.2917	-11.9551	-12.6377	-12.1198	-12.4529	-12.5746	-12.7825	-12.3142
A5BSD9	VIT_11s0118g00390	Oxidoreductase, 2OG-Fe(II) oxygenase	1.14.11.0	40300	353.509	0.0238861	0.814481	0.362625	0.0371613	0.971806	0.719603	-12.1617	-12.0842	-12.1126	-11.5756	-11.7414	-12.4538	-12.1021	-11.7809	-12.0384	-12.3597	-12.2316	-12.3004	-12.1714	-12.2469	-12.5008	-12.0431	-12.5775	-12.5583	-11.7986	-11.9856	-12.1833	-11.931	-11.5438	-11.7745	-11.8233	-11.8015	-11.6788	-12.522	-11.6387	-11.5721
A5BSE8	VIT_18s0117g00130	Pi starvation-induced protein	3.4.21.0	11400	100	0.00309769	0.304717	0.265016	0.00647893	0.829242	0.667223	-9.93662	-10.1662	-9.64549	-9.88216	-9.99556	-9.91385	-11.0173	-10.5311	-10.5136	-10.241	-10.7411	-11.2492	-11.8444	-10.4252	-10.7993	-11.1896	-10.7558	-10.9679	-10.1653	-9.90858	-10.6719	-10.2435	-9.92487	-10.2839	-11.039	-9.78272	-9.46344	-10.9759	-11.0393	-11.0082
A5BTD4	VIT_08s0007g07560	Glucan endo-1,3-beta-glucosidase 5 precursor	3.2.1.39	52300	458.772	0.0316446	0.841156	0.39891	0.0468479	0.978898	0.736045	-12.7371	-12.7947	-13.1302	-13.2583	-12.6479	-12.6548	-12.9636	-12.3837	-12.8865	-13.3421	-12.9389	-12.49	-12.5475	-13.0886	-13.821	-13.3878	-13.7241	-13.2964	-13.1455	-13.4096	-13.8126	-12.4413	-13.4575	-12.9124	-12.2752	-12.6771	-12.5178	-12.4674	-13.2371	-12.372
A5BTM9	rbcL	RuBisCo large subunit		52500	460.526	5.50082e-09	0.195711	0.114998	1.70808e-07	0.823259	0.548829	-10.6271	-10.5035	-10.5221	-10.7173	-10.8384	-10.5134	-9.49921	-9.3402	-9.26498	-9.58051	-9.28018	-9.46845	-10.1063	-10.2291	-10.0424	-10.0647	-10.0033	-9.84297	-10.9747	-10.2233	-10.5532	-10.6445	-10.3247	-10.5466	-10.3303	-10.9707	-10.5933	-10.1887	-10.3403	-9.96023
A5BTZ8	VIT_18s0001g05530	Annexin 1 (ANN1)	1.11.1.7	35200	308.772	0.102226	0.372188	0.858547	0.12658	0.87449	0.961109	-9.37382	-9.36328	-9.03786	-9.18677	-9.96119	-8.96965	-9.93817	-9.86724	-9.72254	-9.71636	-9.53392	-9.65029	-9.14252	-9.81169	-9.63654	-9.30082	-9.41376	-9.65037	-10.1413	-9.50617	-9.62939	-9.26762	-9.9306	-9.78787	-9.36656	-9.90857	-9.78974	-9.4495	-9.45087	-9.55094
A5BUA6	VIT_05s0020g01480	Ribosomal protein S21 (RPS21C) 40S		9200	80.7018	0.0338308	0.0405669	0.450092	0.049406	0.682463	0.756943	-10.0306	-9.95313	-11.019	-10.2442	-10.0377	-10.419	-10.1461	-10.2218	-10.2892	-9.80333	-9.83137	-10.5037	-10.471	-10.5815	-10.6212	-11.0116	-10.3502	-10.1377	-11.1948	-12.4868	-10.7585	-10.7682	-10.2991	-10.6809	-10.5853	-11.5685	-10.1758	-10.1596	-10.2644	-10.013
A5BV56	VIT_07s0104g00600	Elongation factor Tu	2.7.7.0	48900	428.947	0.59645	0.803643	0.343178	0.620534	0.971806	0.713243	-11.7225	-11.244	-11.4872	-11.6279	-12.0204	-11.3472	-11.6776	-11.3336	-11.4038	-11.2603	-11.3867	-11.2476	-11.1009	-11.7693	-11.1569	-11.3383	-11.3052	-11.1828	-11.283	-11.1527	-11.3942	-11.1627	-11.4498	-12.0535	-11.6064	-11.4157	-11.9024	-10.7855	-11.6017	-11.4828
A5BX41	VIT_19s0014g03850	Cytochrome B6-F complex iron-sulfur subunit, PETC	1.10.9.1; 1.10.2.2	24100	211.404	0.00557486	0.816547	0.0663304	0.0107674	0.973267	0.49584	-9.96478	-10.0507	-10.0864	-10.2387	-9.94516	-10.1905	-11.3604	-10.5538	-11.1683	-10.3722	-10.9939	-10.534	-10.551	-10.4805	-10.7305	-10.4894	-10.6714	-10.3426	-10.1324	-11.1536	-10.6678	-10.4913	-10.2571	-10.1283	-11.0094	-9.97436	-10.2001	-10.9463	-10.897	-11.1855
A5BXT5	VIT_05s0094g01550	RAB GDP dissociation inhibitor 1 ATGD1		49800	436.842	0.000196428	0.0963304	0.0211701	0.00067964	0.77616	0.418587	-13.7202	-12.8552	-13.0595	-13.3481	-14.5256	-12.7592	-12.1792	-12.1397	-11.8874	-12.3025	-11.8451	-11.3977	-11.5483	-11.9184	-12.1646	-12.1124	-12.4555	-11.7857	-13.3257	-14.0761	-13.3557	-13.3361	-13.872	-12.7214	-12.8905	-15.145	-14.1982	-11.8591	-11.7774	-12.7046
A5BXZ0	VIT_01s0011g05230	GTPase activating protein		18800	164.912	0.437886	0.166305	0.300734	0.468031	0.79635	0.690217	-10.7305	-11.4498	-11.543	-10.6039	-11.1718	-10.5801	-11.3765	-10.9704	-11.007	-11.0314	-11.2877	-11.3034	-11.1676	-11.361	-11.1866	-11.0086	-11.5806	-11.4582	-10.7587	-11.0848	-11.6451	-11.3686	-11.165	-10.7504	-10.8793	-11.6667	-11.1219	-10.9913	-10.4254	-10.6988
A5BYC0	VIT_07s0151g00690	Proteasome 20S beta subunit D (PBD1) (PRGB)	3.4.25.0	22500	197.368	0.000266184	0.213685	0.267731	0.000864206	0.823259	0.670099	-9.64571	-9.6256	-9.78894	-9.32353	-9.84605	-9.46914	-9.91482	-9.82662	-9.70492	-9.75332	-9.856	-10.3868	-10.2187	-10.4827	-10.3265	-10.3191	-10.4048	-10.2435	-9.94312	-10.0328	-9.63841	-9.89547	-10.5252	-10.4377	-9.85841	-9.87525	-9.74223	-10.2274	-9.75434	-9.71821
A5BYS8	VIT_19s0015g01070	Calcineurin B		26000	228.07	0.0210326	0.121379	0.272462	0.0333746	0.77616	0.675151	-11.1982	-11.4519	-11.6364	-11.743	-11.8709	-11.8216	-12.6923	-13.4705	-12.7449	-12.6088	-13.7143	-12.1338	-12.7929	-12.2247	-12.2644	-13.2022	-12.8964	-12.5935	-12.2575	-13.9867	-11.7503	-12.7031	-12.4499	-12.3402	-12.3889	-11.4824	-11.5096	-12.5064	-14.2993	-12.4733
A5BZ08	VIT_07s0130g00130	Calcium-dependent protein kinase 4 CPK4	2.7.11.17	55900	490.351	0.000102246	0.982833	0.761015	0.000414114	0.999582	0.914043	-12.3785	-12.7704	-12.5846	-12.5578	-12.1413	-12.5225	-12.7493	-12.9051	-12.4449	-13.1031	-13.0349	-12.5012	-13.8981	-13.6704	-13.529	-13.0528	-14.4494	-13.3924	-13.7982	-12.768	-13.086	-13.0369	-12.8173	-13.284	-12.6265	-12.2049	-12.7789	-12.8738	-12.7713	-12.6963
A5BZP4	VIT_11s0016g00020	Translation initiation factor eIF-5A		17500	153.509	0.0766627	0.235451	0.639469	0.0982973	0.823259	0.841736	-8.99363	-9.02452	-8.93716	-8.87146	-9.28417	-8.70475	-8.80882	-8.75154	-8.84336	-8.67823	-8.75136	-8.87814	-9.07671	-8.98264	-9.25471	-9.09312	-9.28957	-9.05448	-8.89702	-9.62783	-8.81511	-8.44462	-9.13156	-8.77965	-8.98637	-8.90035	-8.69663	-8.74412	-8.63213	-8.78373
A5BZY4	VIT_18s0001g08120	Ubiquitin-like (UBL) post-translational modifier		19500	171.053	0.0447875	0.415577	0.866558	0.0619859	0.883168	0.961109	-12.3682	-12.725	-11.8271	-12.9129	-12.279	-11.5027	-12.7247	-12.1227	-12.1694	-12.1938	-12.7693	-12.6516	-12.6189	-13.2503	-13.7757	-13.0282	-13.2183	-12.8064	-11.9737	-13.5705	-12.3897	-12.2881	-12.5203	-12.1057	-12.8914	-12.9418	-13.134	-13.1909	-12.7467	-12.0582
A5C0H0	VIT_13s0019g04230	V-type H+-transporting ATPase subunit G		12500	109.649	0.047039	0.190171	0.113808	0.0647321	0.819891	0.546909	-10.2176	-9.52542	-9.87623	-10.312	-9.60999	-10.9643	-10.5884	-11.0155	-9.99443	-10.1277	-10.7838	-9.58688	-10.9132	-10.2066	-11.3683	-10.6366	-10.3204	-10.5799	-9.99655	-9.22856	-9.56598	-10.3077	-10.3594	-9.75633	-10.2104	-10.1126	-9.77978	-10.9644	-11.1722	-10.4552
A5C101	VIT_05s0029g00440	GRP2 (cold, circadian rhythm, and RNA binding 2)		15600	136.842	0.0349395	0.679237	0.808878	0.0507335	0.940006	0.947398	-10.1921	-10.8181	-10.414	-10.2691	-11.134	-10.0164	-10.5046	-9.85321	-10.6691	-9.77991	-10.6559	-10.2346	-11.2328	-11.0918	-10.8212	-10.9563	-11.0219	-10.9898	-10.9148	-10.0787	-11.2447	-10.8441	-10.976	-11.7838	-10.8814	-10.9318	-10.5558	-11.5889	-10.5988	-10.3695
A5C1K6	VIT_08s0040g01870	Ribosomal protein L12 (RPL12C) 60S		17800	156.14	0.0699853	0.207527	0.124277	0.0909359	0.823259	0.558759	-11.1821	-11.0084	-11.4642	-11.0933	-10.8937	-10.6144	-10.9232	-10.6555	-10.671	-10.6954	-10.5568	-11.3356	-11.0887	-11.068	-10.5395	-11.2268	-10.8303	-10.9248	-11.2802	-11.2373	-11.2037	-11.1995	-11.3414	-11.4887	-10.3752	-11.7322	-11.3144	-10.6572	-10.2416	-10.3932
A5C1M4	VIT_11s0016g02720	SNF7.1		24300	213.158	0.308919	0.286606	0.693021	0.340401	0.823259	0.876042	-11.6312	-11.4575	-11.1763	-11.3559	-11.1677	-11.5489	-11.3723	-11.623	-12.091	-12.6717	-11.5018	-11.071	-11.6409	-11.7312	-11.8912	-12.1613	-11.5764	-11.7254	-11.6391	-11.2558	-12.1597	-11.7388	-12.2211	-11.5752	-10.9526	-11.3848	-11.412	-11.9234	-11.7687	-11.6695
A5C347	VIT_17s0000g05650	Putative uncharacterized protein		20500	179.825	0.154639	0.89845	0.347476	0.179779	0.988814	0.715635	-12.2339	-12.7971	-12.7224	-12.9851	-12.3512	-12.526	-13.0863	-12.8867	-12.5826	-12.4264	-13.0824	-13.3754	-12.691	-13.3228	-12.9996	-12.6529	-12.5535	-12.4311	-12.9787	-13.6425	-12.9924	-12.7472	-13.3302	-12.9148	-12.6741	-13.014	-12.9167	-13.2631	-12.5778	-14.0563
A5C3B4	VIT_14s0006g03230	14-3-3 protein GF14 nu (GRF7)		29500	258.772	1.68936e-05	0.970426	0.604647	9.78859e-05	0.999143	0.827825	-11.2396	-10.9375	-10.6811	-11.0077	-11.3672	-10.8082	-10.8987	-10.398	-10.6052	-10.5311	-10.5278	-10.8257	-10.4857	-10.426	-10.586	-10.3167	-10.9631	-10.7546	-12.2084	-11.5355	-11.1956	-11.7633	-11.5982	-11.6556	-10.6813	-11.4236	-11.3466	-10.7129	-10.9207	-10.8373
A5C3G7	VIT_18s0001g12730	Carbonate dehydratase	4.2.1.1	29600	259.649	9.96315e-05	0.468631	0.328075	0.000407411	0.887129	0.700704	-12.4228	-12.5901	-11.5952	-12.7781	-13.4111	-11.5366	-10.9533	-11.2345	-10.9109	-11.3159	-11.0946	-11.4278	-10.8991	-11.3743	-10.6334	-10.94	-10.9242	-11.2533	-11.3534	-12.1023	-11.9374	-12.3338	-12.0752	-12.3668	-11.2372	-12.1903	-11.8617	-10.819	-11.5228	-11.2936
A5C3I9	VIT_04s0008g06540	Translation initiation factor eIF-5A		17400	152.632	0.00252046	0.144845	0.381776	0.00554959	0.77616	0.733857	-9.42849	-9.42672	-9.08825	-9.37932	-9.54828	-9.37615	-9.27825	-9.13143	-9.26426	-9.01991	-9.10567	-9.37683	-9.61015	-9.82715	-9.66615	-9.20431	-9.48235	-9.50158	-9.57228	-10.0557	-9.41799	-9.26862	-9.63348	-9.61938	-9.26761	-9.318	-9.22071	-9.17568	-8.9649	-9.40032
A5C3J4	VIT_14s0060g00710	Synbindin TRAPPC4		16000	140.351	0.44709	0.652132	0.447166	0.476607	0.932616	0.756943	-12.6133	-11.909	-12.1584	-12.6275	-13.3724	-11.9879	-11.9918	-11.706	-12.962	-12.4558	-13.0144	-13.5036	-11.545	-12.3128	-14.2256	-12.1148	-13.2949	-13.1731	-12.6212	-12.4371	-12.9974	-11.8422	-12.9719	-12.0267	-11.8691	-12.6564	-12.3181	-11.806	-11.8332	-11.9333
A5C3X4	VIT_05s0020g05040	Proteinase inhibitor 1 PPI3B2		8000	70.1754	0.000116959	0.00218051	0.327195	0.000456896	0.580501	0.700704	-10.8763	-10.522	-10.8173	-11.6275	-11.2346	-11.9054	-10.0407	-10.8373	-9.84653	-10.1119	-12.0144	-11.1252	-11.9856	-10.0173	-11.642	-12.8803	-12.2955	-11.521	-11.6212	-11.4371	-11.6348	-10.8422	-11.4414	-11.9198	-12.454	-11.6564	-12.2112	-13.1279	-13.3361	-13.4365
A5C4U9	VIT_19s0014g00160	LHCII type I CAB-1		28300	248.246	3.80151e-10	0.00959879	0.012752	1.757e-08	0.581207	0.362913	-9.36753	-9.42098	-9.3411	-8.74367	-9.2039	-9.11014	-8.94665	-9.09231	-9.09048	-9.00747	-8.96813	-8.98307	-9.37724	-9.07925	-9.34003	-9.18576	-9.2602	-9.16658	-10.1619	-10.3637	-10.0883	-9.69368	-9.80468	-9.98006	-9.43881	-9.37295	-9.45759	-9.71542	-9.34255	-9.66359
A5C501	VIT_07s0151g00490	NADH dehydrogenase (ubiquinone) Fe-S protein 4		17100	150	0.72669	0.644173	0.860025	0.741383	0.92979	0.961109	-11.3556	-12.5355	-11.3032	-11.3698	-11.8831	-13.0013	-11.7467	-11.8019	-11.7043	-11.3942	-11.7567	-11.6737	-11.982	-11.7807	-11.5155	-12.0502	-11.9508	-11.6841	-12.2697	-11.6155	-11.6528	-12.2792	-12.1503	-11.4308	-11.7844	-11.3987	-11.8666	-11.9019	-11.6243	-11.2587
A5C6J1	VIT_15s0046g03650	(+)-neomenthol dehydrogenase	1.1.1.208; 1.1.1.207	32200	282.456	0.0339067	0.505511	0.90359	0.0494116	0.898237	0.971735	-12.7047	-12.531	-12.2163	-12.719	-12.3107	-11.955	-12.3841	-12.1093	-11.7834	-12.6417	-12.2391	-11.7903	-12.4096	-12.6937	-12.914	-13.3037	-12.7195	-12.1315	-13.0021	-12.3681	-12.7263	-13.1922	-13.0634	-12.4882	-11.8307	-11.6259	-12.7796	-12.078	-12.4061	-12.5062
A5C6P1	VIT_04s0043g00310	Ribulose-phosphate 3-epimerase		21000	184.211	0.00870987	0.00709451	0.202518	0.0156959	0.581207	0.619316	-12.7161	-12.3014	-12.9981	-13.8676	-13.7636	-14.8828	-12.8316	-13.8147	-13.0648	-13.3785	-13.7697	-13.4111	-13.3785	-13.842	-13.3971	-14.2734	-14.174	-13.5652	-14.1502	-12.8295	-14.6133	-13.6742	-13.726	-14.5358	-12.7088	-12.5182	-12.3234	-13.2978	-13.5053	-12.1652
A5C6V1	VIT_18s0001g10820	Proteasome 26S regulatory subunit (RPN11)		34500	302.632	2.70699e-05	0.481606	0.492568	0.000143427	0.889561	0.775862	-10.3839	-10.4892	-10.4595	-10.2195	-10.5738	-10.4696	-10.6322	-10.2613	-10.7975	-10.6354	-10.8499	-10.7054	-11.1735	-11.5953	-10.8981	-10.835	-11.43	-11.3076	-10.2943	-10.0013	-10.3134	-10.2329	-10.8753	-10.4607	-10.776	-10.335	-10.5572	-10.5176	-10.4901	-10.2838
A5C718	VIT_17s0000g03690	Ribulose-1,5-bisphophate carboxylase/oxygenase small subunit	4.1.1.39	20400	178.947	0.00236845	0.0267765	0.915012	0.00531148	0.595831	0.972	-8.60232	-9.1398	-8.77914	-8.38641	-8.67823	-8.74633	-8.38501	-8.35608	-8.08582	-8.06799	-7.98407	-8.33696	-8.47808	-8.72184	-8.36152	-8.44945	-8.31888	-8.21723	-8.59191	-8.29223	-8.95559	-8.53975	-8.49797	-8.65982	-8.76012	-8.74221	-8.42069	-8.42674	-8.34638	-8.4704
A5C7K8	VIT_03s0038g02500	SKP1		17500	153.509	0.00010773	0.739809	0.566142	0.000427741	0.953511	0.806112	-9.14431	-9.67268	-9.56519	-9.41895	-9.19398	-9.43642	-10.3001	-10.4762	-10.2388	-10.0188	-11.1042	-9.80521	-10.968	-10.0189	-10.6558	-10.4986	-10.6775	-10.2769	-9.87005	-9.62783	-9.7843	-9.50516	-9.67119	-9.92573	-10.3506	-9.51269	-9.7049	-10.1142	-10.5581	-10.3172
A5C838	VIT_05s0077g00910	DNA-binding enhancer protein		12300	107.895	3.54439e-06	0.399709	0.0320065	2.7692e-05	0.883168	0.466987	-10.4496	-10.7065	-10.4764	-10.2888	-10.2702	-10.7417	-11.8189	-12.6802	-11.6651	-11.87	-12.9976	-12.2763	-13.0916	-12.2229	-11.9731	-12.3634	-12.264	-11.3531	-11.3089	-11.3208	-11.3379	-11.0669	-10.8082	-11.2603	-11.4896	-10.2375	-10.3537	-11.633	-12.0819	-11.9409
A5C962	VIT_16s0050g00080	Remorin		21700	190.351	0.00438965	0.424401	0.227806	0.0087705	0.883168	0.639851	-11.8305	-11.0949	-12.1126	-11.3791	-11.6101	-11.4705	-11.946	-11.715	-11.2862	-11.3864	-11.766	-11.873	-13.4254	-11.9639	-13.4445	-12.9414	-12.455	-12.1722	-12.4328	-10.9174	-12.1569	-11.6718	-12.1891	-12.9969	-12.5151	-11.8737	-11.6002	-13.3451	-12.6599	-12.76
A5C997	VIT_16s0100g01280	Cytochrome b5 domain-containing protein	1.3.1.74	23500	206.14	4.68616e-07	0.0222149	0.000889963	5.70697e-06	0.595831	0.359248	-9.86206	-9.72113	-9.93336	-9.50656	-9.50717	-9.80973	-10.4309	-10.5554	-10.2436	-9.74509	-10.0807	-10.1904	-10.6196	-10.6544	-10.6386	-10.0986	-10.1817	-10.3062	-9.78972	-9.97183	-9.51387	-10.2018	-9.902	-10.053	-10.222	-10.1911	-10.1981	-10.4346	-10.2855	-10.2355
A5C9F1	VIT_02s0025g04300	Thaumatin		23900	209.649	1.18625e-11	0.125814	0.101588	1.02611e-09	0.77616	0.540484	-8.4734	-8.25178	-8.37274	-8.56262	-8.4088	-8.0068	-6.90589	-6.89713	-6.72077	-6.8664	-6.62499	-7.47683	-5.824	-5.60045	-5.5556	-5.70503	-5.56086	-5.69136	-5.63096	-6.64104	-6.47832	-6.21476	-5.92391	-6.0737	-6.92653	-7.75783	-7.33306	-6.36848	-6.58825	-6.7464
A5C9F2	VIT_02s0025g04290	Thaumatin		24000	210.526	3.67469e-06	0.636602	0.444392	2.81649e-05	0.928159	0.756943	-10.6403	-10.7026	-10.4604	-11.173	-10.7244	-10.5518	-11.6257	-10.5478	-10.9355	-11.2494	-10.9364	-10.9188	-10.7055	-10.2487	-10.3745	-10.3443	-10.4589	-10.4994	-9.65435	-9.92524	-10.1609	-9.82959	-9.71556	-10.1624	-11.0034	-12.019	-11.3181	-10.806	-10.891	-11.2482
A5C9H9	VIT_00s0186g00020	SUM2 (small ubiquitin-like modifier 2)		12400	108.772	0.000427438	0.143363	0.256717	0.00128316	0.77616	0.661456	-9.22565	-9.31101	-9.25459	-9.7573	-9.21779	-9.29819	-9.85855	-9.48681	-10.2096	-9.52176	-9.9837	-9.67658	-10.2959	-9.67657	-10.3149	-10.0531	-10.2432	-9.83138	-9.69052	-9.81307	-9.45976	-9.99447	-10.2195	-10.074	-9.57533	-9.52788	-9.58474	-9.98759	-9.62223	-9.7223
A5C9Q0	VIT_08s0007g01430	Universal stress protein (USP) family protein		18200	159.649	0.0045844	0.219874	0.326952	0.00901251	0.823259	0.700704	-10.0383	-10.1229	-9.68128	-9.7935	-9.6511	-9.60297	-9.64163	-9.67398	-9.90841	-9.74223	-9.55001	-9.44168	-9.2106	-9.45029	-9.45863	-9.29007	-9.34616	-9.4521	-9.34762	-9.8622	-9.42078	-9.24257	-9.64119	-9.28369	-9.27532	-9.70843	-9.46296	-9.83265	-9.47721	-9.63678
A5CAF6	VIT_19s0085g00370	Phosphoglycerate kinase, cytosolic	2.7.2.3	42400	371.93	0.148982	0.562952	0.0973211	0.174147	0.914019	0.540484	-9.42765	-9.00985	-9.10932	-9.22046	-9.55315	-8.84831	-8.99636	-8.83791	-8.7082	-9.08249	-8.71687	-9.11792	-8.93681	-9.17259	-8.75439	-8.98984	-8.95038	-9.16247	-9.12467	-9.19928	-9.15006	-9.19691	-9.28572	-9.1848	-8.89192	-9.61029	-9.63665	-8.89486	-8.72307	-8.92294
A5CAF8	VIT_19s0085g00380	Phosphoglycerate kinase	2.7.2.3	50100	439.474	0.000105013	0.0535855	0.79267	0.000421095	0.698766	0.939259	-9.59074	-9.72484	-9.70638	-9.61765	-9.84094	-9.48844	-9.6567	-9.53203	-9.40798	-9.42364	-9.44304	-9.51241	-10.005	-9.88758	-9.88123	-9.6058	-9.64626	-9.99059	-9.71055	-9.64648	-9.46851	-9.40147	-9.59381	-9.69444	-9.46269	-9.47873	-9.50039	-9.45874	-9.31477	-9.22043
A5CAL1	VIT_09s0002g04300	Hydroxyphenylpyruvate reductase (HPPR)	1.1.1.237; 1.1.1.26; 1.1.1.79; 1.1.1.81	34300	300.877	0.019145	0.640429	0.0214452	0.0306675	0.928813	0.418587	-11.1554	-11.155	-11.384	-11.4057	-11.5847	-10.9856	-11.166	-10.7599	-10.7563	-11.3257	-11.0556	-10.8597	-11.1651	-11.1444	-10.8035	-11.1125	-11.0532	-10.8518	-10.8409	-10.5987	-10.9742	-11.1242	-10.8669	-10.8966	-11.2037	-11.5689	-11.6924	-10.8357	-10.8711	-11.0124
A5CBB3	VIT_11s0016g01070	Cathepsin H		39800	349.123	3.70817e-05	0.0630842	0.261631	0.000183289	0.74897	0.667065	-9.7142	-9.89076	-9.94534	-9.56526	-10.043	-10.0591	-10.3932	-10.178	-9.8692	-10.0363	-10.1861	-10.3722	-10.6647	-10.5171	-10.9368	-10.4189	-10.8176	-10.527	-9.96069	-10.772	-10.3513	-10.0039	-10.0387	-9.78449	-10.2452	-10.0221	-9.80188	-9.57636	-9.57006	-9.78857
A5CBR6	VIT_00s0323g00070	Pectin methylesterase inhibitor	3.1.1.11	21900	192.105	0.0179133	0.300429	0.930738	0.0288471	0.829242	0.977398	-12.3292	-12.1555	-11.7632	-13.9293	-12.24	-12.0046	-12.2641	-13.8741	-13.1254	-13.8023	-13.4672	-13.1086	-14.661	-12.5246	-13.9429	-14.3346	-12.3077	-14.1114	-14.2118	-13.7378	-13.0877	-14.2201	-12.8942	-14.5953	-13.907	-13.4721	-13.6648	-13.8441	-14.0514	-14.1528
A7NVX9	VIT_05s0020g00670	S-adenosylmethionine synthetase 1 (SAM1)	2.5.1.6	43100	378.07	4.8043e-07	0.539162	0.994695	5.71197e-06	0.910003	0.99634	-10.946	-11.0618	-10.4181	-10.852	-11.1464	-10.7367	-10.4335	-10.6705	-11.0538	-10.7404	-10.7436	-10.9154	-10.8827	-11.1357	-11.0517	-11.0319	-11.1926	-10.9023	-11.5795	-11.9923	-12.0249	-11.8473	-11.5491	-12.2026	-11.097	-11.0661	-10.9724	-11.3096	-11.1215	-10.8805
A7PQW3	VIT_06s0061g00120	Beta-1,3-glucanase [Vitis riparia]	3.2.1.39	37100	325.439	1.32735e-06	0.680368	0.285703	1.2683e-05	0.940006	0.680473	-13.1901	-12.6554	-12.823	-13.2036	-12.4478	-13.2892	-11.2036	-11.121	-11.5393	-10.879	-10.7818	-10.9514	-12.0068	-12.1767	-12.5652	-12.9543	-12.5053	-12.4969	-12.5917	-13.821	-13.4333	-13.7182	-12.4478	-12.6187	-12.823	-12.5828	-13.2311	-13.9271	-12.4317	-14.2339
A7PRJ6	METK4	S-adenosylmethionine synthase 4 (AdoMet synthase 4) (EC 2.5.1.6) (Methionine adenosyltransferase 4) (MAT 4)	2.5.1.6	42900	376.316	1.20515e-06	0.108989	0.905134	1.18221e-05	0.77616	0.971735	-10.2873	-10.5246	-9.98833	-10.1651	-10.517	-10.0973	-10.1219	-10.4333	-10.5662	-10.4193	-10.3498	-10.8056	-10.4476	-10.9663	-10.8598	-10.7797	-11.2219	-10.774	-11.3538	-11.3021	-11.2504	-11.4907	-11.1897	-11.7238	-10.5406	-10.5628	-10.0578	-10.946	-10.6021	-10.4325
B2LXS2	VIT_18s0001g05810	Cytochrome c		12200	107.018	0.056341	0.0856363	0.0205654	0.0756419	0.77616	0.418587	-10.2627	-9.72644	-9.94616	-10.4521	-10.2585	-11.1606	-10.3782	-10.794	-10.6963	-10.0372	-10.9352	-10.4803	-10.7579	-10.7372	-10.8972	-10.6016	-10.0392	-10.3039	-10.017	-9.78961	-9.98731	-10.6545	-10.3244	-10.0506	-10.6299	-10.0089	-10.4179	-10.9294	-10.5753	-11.3817
B6VJY3	atp1	ATP synthase subunit alpha		55100	483.333	0.00809186	0.600068	0.236113	0.0146915	0.919699	0.649865	-13.1749	-11.721	-12.72	-13.3331	-13.7778	-12.3674	-12.3251	-12.2322	-12.3012	-12.3255	-11.5933	-12.4804	-11.6462	-11.6255	-11.2921	-12.4944	-11.5469	-11.7421	-12.507	-12.8675	-12.1625	-12.9199	-12.8814	-12.3819	-11.7786	-13.218	-12.8483	-11.9423	-11.9768	-12.0768
C5DB50	VIT_08s0056g00200	2,3-bisphosphoglycerate-independent phosphoglycerate mutase	5.4.2.1	61100	535.965	0.00974016	0.804917	0.765105	0.0172699	0.971806	0.915464	-9.42629	-9.41846	-9.18138	-9.30011	-9.85236	-9.12883	-9.63705	-9.62741	-9.56121	-9.79936	-9.76428	-9.5156	-9.6871	-9.68851	-9.99683	-9.73873	-9.81191	-9.85288	-9.66057	-9.50125	-9.25003	-9.24515	-9.77572	-9.58882	-9.83253	-9.69875	-9.77674	-9.66298	-9.50065	-9.66385
D0VBC0	VIT_14s0108g01330	Chorismate mutase, chloroplast (CM1)	5.4.99.5	36400	319.298	0.0151521	0.0894137	0.13523	0.0249989	0.77616	0.567608	-12.7212	-12.5474	-13.0032	-12.8959	-12.3564	-12.307	-13.1777	-12.8919	-12.5629	-13.2547	-13.9114	-15.4269	-15.3955	-13.0512	-12.9103	-13.6874	-12.8964	-13.7066	-12.3123	-13.3331	-12.3468	-13.3693	-12.4697	-13.0062	-14.1555	-12.9248	-12.9565	-14.5775	-14.2993	-14.8828
D0VBC7	VIT_15s0048g00350	3-phosphoshikimate 1-carboxyvinyltransferase, chloroplast precursor	2.5.1.19	55500	486.842	0.0894232	0.271097	0.44662	0.111987	0.823259	0.756943	-13.6704	-13.7027	-13.6114	-12.837	-13.0961	-13.1148	-12.6487	-13.166	-12.5001	-12.9063	-13.0245	-12.5757	-13.3391	-13.0431	-12.6521	-13.6042	-13.1423	-12.6456	-13.3511	-13.1536	-13.6932	-13.0266	-13.4127	-13.4349	-12.9265	-12.9769	-14.3526	-12.8634	-13.4672	-13.292
D1I234	VIT_01s0010g01180	Anamorsin homolog (Fe-S cluster assembly protein DRE2 homolog)		29200	256.14	0.000175484	0.616262	0.636619	0.000621376	0.92079	0.841137	-12.1275	-12.7769	-13.4738	-12.5779	-12.0384	-12.6953	-12.8597	-13.1906	-12.4763	-12.9367	-12.6599	-12.7867	-15.0736	-12.7332	-13.872	-13.9003	-14.1634	-13.678	-12.3047	-11.5208	-11.8147	-12.1	-12.7618	-11.7371	-12	-12.4463	-12.799	-13.4111	-12.8817	-12.6407
D6CH07	VIT_05s0049g01790	Ribosomal protein L23 (RPL23C) 60S		15000	131.579	0.0163735	0.571388	0.943256	0.0266867	0.917505	0.97878	-11.7832	-11.8159	-11.7242	-12.2449	-11.0774	-13.661	-14.2201	-11.6129	-12.1319	-12.8932	-14.5053	-12.2731	-14.1139	-12.5092	-12.0184	-12.9392	-12.8398	-13.08	-14.4017	-13.9293	-12.9043	-13.1897	-13.726	-14.0489	-11.1593	-12.2738	-12.0186	-13.2978	-10.7832	-11.0697
D7FBC0	VIT_07s0005g03360	Malate dehydrogenase, cytosolic	1.1.1.37	35500	311.404	0.0341844	0.0935258	0.21096	0.0497563	0.77616	0.624409	-8.67086	-8.76488	-8.50421	-8.56783	-8.8608	-8.35779	-8.77699	-8.62779	-8.79384	-8.72483	-8.59598	-8.77085	-8.8712	-8.89406	-8.93376	-8.62067	-8.6865	-8.81281	-8.91295	-8.95591	-8.59257	-8.82624	-8.95618	-8.97606	-8.92007	-8.77152	-8.87829	-8.56341	-8.63165	-8.68268
D7SGV3	VIT_17s0000g01730	Adenylate kinase	2.7.4.3; 2.7.4.10	27000	236.842	1.79805e-05	0.0189528	0.00924931	0.000102227	0.595831	0.362913	-9.12024	-9.2045	-8.81453	-9.06853	-8.91756	-9.17915	-9.49372	-9.60077	-9.76788	-9.52746	-9.92798	-9.21424	-9.55912	-9.38756	-9.46878	-9.6084	-9.67778	-9.49696	-9.25808	-8.7695	-9.12503	-9.12391	-9.17561	-9.04744	-9.39129	-9.1466	-9.19602	-10.2389	-9.96134	-9.78697
D7SGX1	VIT_17s0000g01540	Elongation factor 1-beta		26700	234.211	2.94908e-05	0.474698	0.512112	0.000152621	0.887129	0.781067	-9.55619	-9.77839	-9.72722	-9.41729	-9.80346	-9.44776	-9.58219	-9.5505	-9.61331	-9.60043	-9.57436	-9.28831	-9.45487	-9.76952	-9.56201	-9.5573	-9.44069	-9.46186	-9.7641	-10.117	-9.97368	-9.84021	-10.1663	-10.1261	-9.69454	-9.85087	-9.79155	-9.85173	-9.86505	-9.79376
D7SH72	VIT_17s0000g00290	Alpha-mannosidase precursor lysosomal	3.2.1.24	112400	985.965	0.0812373	0.129807	0.811502	0.10323	0.77616	0.947398	-12.7628	-13.292	-12.611	-13.4804	-12.6239	-13.3331	-13.0965	-13.4269	-13.3893	-13.4771	-14.2423	-12.7555	-13.1136	-13.3754	-14.2311	-13.5222	-13.4886	-13.4349	-12.9624	-12.7471	-12.5949	-13.1213	-13.2819	-12.925	-12.7556	-13.147	-13.2765	-13.8806	-13.4478	-13.1608
D7SHA2	VIT_17s0000g10280	Nucleotide diphosphate kinase II, chloroplast (NDPK2)	2.7.4.6	25700	225.439	0.0327788	0.98928	0.736565	0.0483093	0.999582	0.907406	-11.2575	-11.9009	-11.7948	-11.2717	-11.8542	-11.6297	-11.3729	-11.8689	-11.3894	-11.4137	-11.4418	-11.9858	-12.2287	-11.8121	-11.7407	-11.6765	-11.6572	-11.9093	-11.4789	-11.0813	-11.9649	-11.282	-11.6161	-11.4567	-11.2502	-11.0182	-11.2104	-11.2673	-11.6502	-11.2782
D7SHF0	VIT_17s0000g09690	L-isoaspartate-O-methyl transferase	2.1.1.77	24800	217.544	0.072353	0.0774757	0.575004	0.0935995	0.77616	0.811782	-10.8008	-11.3838	-11.2713	-11.3853	-10.7116	-10.7303	-11.4017	-11.5043	-11.2096	-11.431	-11.3247	-11.1725	-11.7813	-11.7606	-11.6893	-10.9519	-11.4497	-11.3273	-10.985	-11.7158	-11.0795	-10.941	-10.9927	-11.5015	-11.0507	-11.2492	-11.159	-11.4872	-11.0611	-10.8201
D7SHM5	VIT_17s0000g08890	Cell division control protein 48 homolog E		90300	792.105	0.675579	0.31607	0.251491	0.694504	0.839387	0.656902	-12.9223	-11.9976	-12.834	-13.0847	-13.5461	-12.3432	-12.5625	-12.9449	-12.5625	-12.6306	-12.3059	-12.3	-11.8802	-12.4875	-12.2862	-12.866	-12.3327	-12.7492	-12.5112	-12.3758	-11.7316	-12.5207	-13.3526	-12.4959	-11.9328	-13.2786	-13.1577	-12.7177	-12.3088	-12.3677
D7SHN0	VIT_17s0000g08840	Trans-2-enoyl-CoA reductase		19700	172.807	0.0384186	0.879693	0.575176	0.0546067	0.985484	0.811782	-9.39683	-10.4178	-9.70718	-9.65464	-9.58478	-10.0356	-9.89505	-10.1899	-9.66387	-9.74216	-9.74298	-10.0597	-10.3651	-10.4576	-10.0035	-10.0266	-10.2532	-10.0518	-10.077	-9.92991	-10.0825	-10.1235	-10.5593	-10.2459	-10.1934	-10.0604	-10.0149	-10.0823	-9.91704	-10.1711
D7SHP6	VIT_17s0000g08660	Anthranilate phosphoribosyltransferase, chloroplast precursor	2.4.2.18	41800	366.667	0.0257483	0.419002	0.985593	0.0395199	0.883168	0.991917	-13.7085	-14.1874	-13.3632	-14.8612	-13.9092	-13.5531	-14.4754	-13.9136	-13.8168	-14.0811	-14.7616	-14.4049	-13.2715	-15.574	-15.6096	-15.2648	-15.166	-13.907	-15.145	-13.823	-14.3831	-14.3051	-15.2036	-14.3051	-13.4607	-14.0416	-12.6491	-13.3986	-13.3986	-13.9474
D7SHS0	VIT_17s0000g08410	Peroxisomal protein (PEX14)		57300	502.632	0.0524373	0.0731932	0.144867	0.07127	0.77616	0.584779	-13.3754	-13.5427	-12.4795	-12.4285	-12.5803	-12.4895	-13.2156	-13.678	-13.5793	-13.4738	-13.1668	-13.4174	-12.589	-13.7066	-13.0085	-13.5188	-13.1884	-13.4285	-12.7918	-13.3602	-13.3971	-13.1757	-13.0281	-13.1753	-13.9159	-13.2745	-14.1581	-12.5089	-13.3693	-13.3376
D7SHS1	VIT_17s0000g08390	1-deoxy-D-xylulose 5-phosphate reductoisomerase, chloroplast	1.1.1.267	51100	448.246	3.8557e-06	0.0428647	0.252798	2.93664e-05	0.682463	0.657499	-12.3292	-12.5298	-12.0681	-12.8289	-12.5113	-12.7062	-13.487	-12.1235	-11.8299	-12.2769	-12.0782	-12.6429	-13.3801	-13.9891	-14.3169	-13.9704	-14.3198	-16.0736	-12.3296	-12.153	-12.4356	-11.9325	-12.2625	-12.6475	-13.3632	-13.4143	-12.4844	-14.2173	-14.4269	-13.79
D7SHT5	VIT_17s0000g08170	Chaperonin		60400	529.825	0.176856	0.570906	0.749119	0.20359	0.917505	0.910383	-12.6553	-12.3165	-12.6963	-12.856	-13.5239	-12.2104	-12.7708	-12.3647	-12.4337	-12.7152	-12.3194	-12.6129	-11.9815	-12.6443	-11.947	-12.6924	-12.1864	-12.4707	-12.5708	-13	-12.592	-12.5803	-12.929	-12.2174	-12.5631	-12.6135	-13.4111	-12.8745	-12.9792	-12.511
D7SHU4	VIT_17s0000g08070	Aldehyde dehydrogenase 1 precursor		58600	514.035	0.312407	0.968817	0.0567471	0.343619	0.999143	0.48689	-13.0122	-11.8099	-11.7093	-12.3849	-12.0123	-11.5388	-12.1568	-12.2695	-12.0275	-12.8197	-12.1264	-13.1749	-12.2395	-11.9726	-11.6624	-12.5832	-12.421	-11.7448	-12.1721	-11.6985	-11.6115	-12.0322	-11.9486	-12.1082	-12.2225	-12.9443	-12.4651	-11.4772	-11.7712	-11.9163
D7SHY3	VIT_17s0000g07650	Betaine aldehyde dehydrogenase	1.2.1.8	54600	478.947	0.0114333	0.426007	0.665368	0.0198056	0.883168	0.859936	-14.3831	-13.2935	-13.7477	-13.4804	-14.6573	-12.1737	-13.0257	-13.3572	-13.1479	-13.4033	-12.1223	-13.6893	-12.3543	-12.3336	-12.2252	-12.4185	-12.2589	-12.1967	-13.2076	-12.9856	-13.052	-13.4689	-13.2688	-13.4111	-12.1892	-13.5103	-13.7027	-12.2743	-12.1369	-12.9336
D7SHY6	VIT_17s0000g07610	B12D protein		10100	88.5965	0.0274697	0.0262141	0.546667	0.0415823	0.595831	0.79296	-10.2615	-10.6978	-10.7577	-10.3789	-10.0761	-10.7677	-11.7756	-11.1735	-11.5613	-10.7377	-10.5664	-11.2551	-10.4853	-11.4081	-10.7559	-10.8947	-10.7952	-10.9244	-11.169	-10.551	-10.4972	-10.217	-11.0858	-10.2055	-11.4118	-10.6391	-10.9625	-10.4053	-10.5021	-10.7132
D7SHZ8	VIT_17s0000g07450	Glycerophosphoryl diester phosphodiesterase	3.1.4.46	45300	397.368	0.0129489	0.181492	0.438867	0.0218704	0.817053	0.755381	-12.8923	-13.4111	-12.5223	-13.2114	-14.0247	-12.6226	-12.5422	-12.3048	-12.589	-13.0139	-13.4381	-12.6833	-13.5935	-13.1862	-12.5585	-12.9488	-13.2119	-12.6239	-11.9673	-12.4646	-12.4482	-12.6374	-12.3579	-12.7051	-12.4194	-12.3736	-12.662	-12.6907	-12.3777	-12.2368
D7SI92	VIT_17s0000g06430	Peptidyl-prolyl cis-trans isomerase NIMA-interacting 4		18900	165.789	0.106379	0.638142	0.766822	0.13096	0.928159	0.915631	-11.0693	-11.0949	-11.1763	-11.2829	-10.89	-11.3614	-11.0946	-14.1476	-11.6174	-11.5386	-11.5667	-11.6737	-12.1263	-11.7646	-12.8823	-12.9831	-11.9508	-11.2666	-11.7974	-11.4551	-11.4012	-11.6866	-11.7383	-11.3236	-11.4927	-11.9792	-11.7353	-12.4938	-11.7687	-11.6172
D7SIE8	VIT_17s0000g05800	Delta-1-pyrroline-5-carboxylate dehydrogenase (P5CDH)	1.2.1.88	60500	530.702	0.00141655	0.456643	0.249098	0.00350807	0.884274	0.655778	-10.9878	-10.8418	-10.765	-10.6829	-10.5576	-10.9174	-10.8751	-10.7647	-10.5832	-10.8755	-10.7195	-10.9501	-10.9975	-11.0617	-10.8853	-10.8637	-10.9664	-11.2411	-10.4681	-10.7845	-10.7124	-10.8093	-10.6598	-10.548	-10.7061	-10.734	-10.8185	-10.5337	-10.4732	-10.6268
D7SIN7	VIT_17s0000g04910	L-asparaginase		33900	297.368	2.97622e-09	0.712059	0.0796794	1.06006e-07	0.947682	0.521563	-9.60903	-9.49302	-9.91008	-9.70076	-9.42854	-9.62715	-9.94849	-10.3241	-10.0352	-9.96337	-10.325	-10.0385	-10.5723	-10.5886	-10.6663	-10.3197	-10.5567	-10.2693	-9.90644	-9.77142	-9.96912	-9.95417	-10.1482	-9.94003	-9.49284	-9.16137	-9.46515	-9.55768	-9.72779	-9.66936
D7SIN9	VIT_17s0000g04890	D-aminoacyl-tRNA deacylase GEKO1		34400	301.754	0.00585371	0.235587	0.151016	0.0111811	0.823259	0.589344	-10.9568	-11.0414	-10.9408	-10.7933	-11.0705	-10.9898	-11.5112	-10.891	-11.1277	-11.1945	-11.1389	-11.5725	-12.0393	-11.2041	-11.6309	-11.949	-11.5347	-10.9763	-12.5411	-12.4635	-11.4173	-10.8907	-11.2238	-11.7871	-10.9496	-11.2028	-10.8941	-11.0358	-11.0027	-11.2922
D7SIR1	VIT_17s0000g04660	Agmatine deiminase		41500	364.035	0.0424242	0.657683	0.0715815	0.0591886	0.932616	0.517019	-10.9684	-11.3698	-11.4179	-11.3396	-11.0467	-11.669	-11.343	-11.0968	-11.3572	-11.4652	-11.2556	-11.7089	-11.44	-11.7897	-11.4056	-11.3875	-11.5006	-11.4729	-11.573	-11.5558	-11.5651	-11.1984	-11.288	-11.2693	-11.1737	-10.9726	-10.9842	-11.3066	-11.4131	-11.129
D7SIX7	VIT_17s0000g03870	Protein phosphatase 2 regulatory subunit A		71600	628.07	0.00940673	0.707145	0.654743	0.0167774	0.94416	0.853491	-11.3157	-11.2322	-11.0673	-11.1912	-11.0878	-10.8363	-11.7207	-11.449	-11.5256	-11.66	-11.526	-11.3876	-11.2966	-11.9117	-11.784	-11.7642	-11.6948	-11.6666	-11.4223	-11.9361	-11.0241	-11.1967	-11.9639	-11.4461	-11.2796	-11.33	-11.2147	-11.725	-11.4827	-11.3882
D7SIZ7	VIT_17s0000g03620	Chaperonin 21, Chloroplast		26300	230.702	0.0283585	0.216203	0.684293	0.0427672	0.823259	0.872965	-11.0739	-10.4936	-11.2904	-10.842	-10.345	-11.1199	-10.7331	-10.7968	-10.4739	-10.7647	-10.3014	-10.9881	-10.8952	-11.535	-11.0371	-11.4274	-11.3279	-10.9695	-11.0163	-11.0387	-11.2364	-10.8764	-10.8364	-10.7717	-10.9384	-10.521	-11.1208	-10.3213	-10.6604	-10.6717
D7SJA1	VIT_17s0000g02480	Calcium-binding protein		10400	91.2281	0.000224856	0.747971	0.223675	0.000760617	0.953511	0.639851	-8.78668	-9.1551	-8.72953	-8.60612	-8.5334	-9.04444	-10.0678	-9.49957	-9.72908	-9.42627	-10.0082	-9.64959	-9.88602	-9.59614	-9.90503	-9.51466	-9.86661	-10.0736	-8.9834	-9.31315	-9.82573	-8.96084	-9.21656	-9.32433	-9.79691	-9.22758	-8.55158	-10.047	-9.74462	-9.61792
D7SJB8	VIT_17s0000g02320	Glutaredoxin		37200	326.316	1.58432e-06	0.200134	0.573091	1.44257e-05	0.823259	0.811712	-12.3566	-12.3032	-12.6386	-12.1567	-13.0044	-12.5377	-12.868	-12.3175	-12.9568	-12.5155	-12.4474	-12.6506	-13.3095	-13.2892	-12.7812	-13.9612	-13.2326	-12.9498	-13.5971	-13.6536	-14.2146	-14.4986	-13.9003	-14.6241	-12.7453	-12.7956	-13.3287	-13.2297	-13.4381	-12.5941
D7SJC4	VIT_17s0000g02260	Aldose 1-epimerase	5.1.3.3	35200	308.772	0.0026965	0.0273646	0.48562	0.00575616	0.595831	0.771209	-10.5113	-10.9141	-10.6329	-10.3958	-11.2168	-10.6129	-11.0138	-10.3337	-10.3506	-10.3749	-10.2238	-10.6964	-11.5729	-11.1818	-11.4576	-10.6255	-11.0505	-10.9682	-10.2523	-11.1299	-10.965	-10.3573	-10.5651	-10.4217	-10.6846	-10.5888	-10.4696	-10.441	-10.0924	-10.3381
D7SJF5	VIT_06s0004g08460	CBS1		29200	256.14	0.771599	0.210548	0.466035	0.782584	0.823259	0.763258	-9.4712	-9.81917	-9.79361	-9.46568	-9.57326	-9.54233	-9.84774	-9.64627	-9.74244	-9.35884	-9.7213	-10.0071	-9.79045	-10.0402	-9.76096	-9.63551	-9.83115	-9.46467	-9.89323	-9.2558	-9.77785	-9.71961	-9.9763	-9.72471	-9.77348	-10.0077	-9.55554	-9.7104	-9.49397	-9.50496
D7SJL8	VIT_06s0004g07770	Peroxidase	1.11.1.7	34000	298.246	5.74814e-06	0.00573364	0.102913	4.13006e-05	0.581207	0.540484	-9.81539	-9.53707	-9.82181	-9.5903	-9.31391	-9.42807	-9.25146	-9.31142	-9.2364	-8.97228	-8.72875	-8.94159	-9.39656	-9.47598	-9.78044	-9.46315	-9.21873	-9.55224	-8.94408	-8.98717	-8.93223	-9.11689	-9.32842	-8.86628	-8.65884	-9.20645	-9.30512	-8.33681	-8.53649	-8.90366
D7SJS7	VIT_06s0004g07110	Gamma interferon responsive lysosomal thiol reductase family protein		28900	253.509	0.0454983	0.436714	0.170158	0.0628978	0.883168	0.595904	-12.9358	-12.5556	-13.0114	-13.8441	-13.377	-13.2279	-12.8448	-13.3816	-12.4614	-12.4857	-12.7894	-12.0348	-12.5585	-13.1658	-12.758	-13.3541	-13.2554	-12.9266	-13.2332	-11.9365	-12.4098	-12.5508	-12.1368	-12.4927	-12.381	-12.7725	-12.9647	-12.3179	-12.8668	-13.4143
D7SJX8	VIT_06s0004g06610	Peptidyl-prolyl cis-trans isomerase ROC7 (rotamase CYP 7)	5.2.1.8	21500	188.596	0.057772	0.926654	0.87011	0.077306	0.99131	0.961109	-9.52297	-9.6959	-9.64604	-9.32891	-9.4621	-9.90167	-9.69561	-9.55782	-9.61568	-9.38287	-9.59936	-9.59372	-9.64932	-9.69069	-9.66833	-9.29759	-9.58656	-10.103	-9.82038	-9.52554	-9.60168	-9.94653	-9.7226	-9.7105	-9.14693	-9.21919	-9.59934	-9.63134	-9.14729	-9.349
D7SK01	VIT_06s0004g06340	flavodoxin-like quinone reductase 1		23000	201.754	0.600578	0.314349	0.852716	0.624238	0.836651	0.961109	-12.6063	-12.9631	-12.6819	-14.7378	-12.7582	-12.3509	-14.8356	-12.3608	-13.1961	-13.5103	-13.0074	-14.7657	-13.5087	-12.5953	-13.1656	-13.5565	-14.3051	-13.697	-12.5167	-14.5461	-13.5205	-13.4445	-13.859	-12.3439	-13.9774	-13.18	-13.7339	-13.9136	-12.9848	-14.9589
D7SK19	VIT_06s0004g06150	C2 domain-containing protein		34800	305.263	0.000154353	0.437552	0.318599	0.000564718	0.883168	0.699936	-12.6563	-13.2711	-12.6627	-13.218	-12.0602	-12.1519	-13.3198	-13.2631	-13.5531	-13.3709	-13.6042	-13.2462	-15.3287	-14.5705	-15.3466	-13.8633	-14.9003	-13.6425	-13.1142	-14.4049	-14.1191	-15.6241	-14.4558	-13.1478	-13.728	-13.4886	-12.8917	-13.6648	-13.1348	-13.0543
D7SK38	VIT_06s0004g05960	Putative uncharacterized protein		18700	164.035	0.0185723	0.810816	0.983856	0.0298687	0.971806	0.991917	-13.2008	-12.6645	-13.1203	-12.1155	-13.1117	-13.9774	-12.0362	-11.4102	-12.109	-11.8577	-11.6544	-12.1437	-13.2105	-12.2968	-12.3365	-11.2979	-12.8683	-13.0355	-13.1357	-12.3726	-13.2224	-13.1452	-12.1189	-13.6296	-12.831	-13.244	-12.5431	-12.2374	-12.9757	-12.7863
D7SK46	VIT_06s0004g05880	ABI3-interacting protein 3 [Callitropsis nootkatensis]		182200	1598.25	0.0025841	0.558572	0.439324	0.00561822	0.912317	0.755381	-13.0258	-13.5635	-14.0836	-13.4238	-13.0949	-13.5618	-13.626	-13.1998	-13.3376	-13.3257	-13.3893	-12.96	-13.9452	-14.0711	-13.5935	-13.7818	-14.4017	-14.2791	-13.6133	-13.2338	-13.292	-13.4903	-13.2418	-13.6817	-13.5036	-12.8279	-13.1529	-13.1999	-13.5971	-13.5989
D7SK52	VIT_06s0004g05820	Import inner membrane translocase subunit Tim10, Mitochondrial		9700	85.0877	0.00177185	0.18652	0.369347	0.0041776	0.819891	0.723024	-11.6018	-12.0801	-11.8838	-12.2681	-12.6501	-13.7677	-11.2698	-11.2596	-11.503	-11.1863	-12.0029	-12.2963	-11.901	-11.3498	-11.3895	-11.2323	-10.7369	-11.3516	-11.6582	-11.7151	-10.5592	-12.5608	-11.0275	-11.5457	-13.4689	-12.7824	-12.1266	-13.4064	-13.6133	-11.5983
D7SK62	VIT_06s0004g05730	Universal stress protein (USP) family protein		18000	157.895	0.710231	0.802569	0.0951853	0.727656	0.971806	0.540484	-9.93077	-10.2876	-9.96841	-10.5411	-10.8196	-10.3626	-10.6424	-10.0957	-10.073	-10.0974	-10.2882	-10.113	-10.2904	-10.7327	-10.2005	-10.1054	-10.7181	-10.3175	-10.3679	-10.6477	-10.5484	-10.1515	-10.2032	-10.4053	-10.0632	-10.6387	-10.2577	-10.5252	-10.0683	-10.3578
D7SKA9	VIT_06s0004g05210	Transcription initiation factor TFIIA large subunit		43000	377.193	0.177105	0.135653	0.00639083	0.20359	0.77616	0.362913	-14.8872	-14.7143	-15.1713	-14.0538	-13.4206	-13.8002	-14.1555	-14.8484	-13.8569	-14.7737	-15.2877	-14.4461	-14.4111	-14.8785	-14.9181	-14.823	-15.9406	-14.2367	-14.0465	-13.574	-14.0612	-14.3466	-14.3986	-14.8314	-14.0319	-13.5513	-13.9844	-14.3317	-15.7616	-14.6388
D7SKB2	VIT_06s0004g05180	Ribulose bisphosphate carboxylase/oxygenase activase, chloroplast		51900	455.263	3.20407e-08	0.995862	0.0254098	7.18542e-07	0.999582	0.433398	-9.78738	-10.2959	-10.1409	-10.2567	-10.4492	-10.6131	-10.1452	-9.8135	-9.68494	-9.9652	-10.0302	-10.1746	-11.0148	-10.9307	-10.7414	-10.3225	-10.4168	-10.4982	-9.66454	-9.49095	-9.63824	-9.91127	-9.34363	-9.22027	-9.75251	-9.61112	-9.27743	-9.66234	-9.75418	-9.36529
D7SKD8	VIT_06s0004g04930	Oxysterol binding protein		52000	456.14	0.000165503	0.116651	0.0188152	0.000591222	0.77616	0.405673	-11.1799	-11.0061	-10.9975	-11.3081	-11.286	-11.0343	-11.1234	-11.5206	-11.1742	-11.5169	-11.1705	-11.46	-11.4273	-11.59	-11.5351	-11.3635	-11.5744	-11.3771	-11.8984	-12.2631	-11.3967	-11.6408	-11.6925	-11.8129	-11.454	-11.6939	-11.6966	-10.9055	-10.9346	-11.1514
D7SKE9	VIT_06s0004g04800	Triosephosphate isomerase, cytosolic	5.3.1.1	27300	239.474	0.00130814	0.953017	0.097783	0.00327306	0.994552	0.540484	-10.4043	-10.3579	-10.0159	-10.0926	-9.95709	-10.1319	-9.87512	-10.0346	-10.1346	-9.89369	-10.1097	-9.99659	-10.414	-10.1001	-10.2429	-10.2049	-10.1871	-9.95689	-10.6226	-10.545	-10.3088	-10.418	-10.8041	-10.1582	-10.039	-10.3684	-10.2195	-10.7558	-10.5418	-10.4166
D7SKF6	VIT_06s0004g04720	Import inner membrane translocase subunit Tim9, Mitochondrial		10900	95.614	0.401481	0.2502	0.975868	0.432172	0.823259	0.991917	-10.2753	-10.9683	-12.3416	-11.5433	-10.6167	-11.4341	-11.2575	-11.2835	-11.3303	-11.6956	-12.1711	-11.024	-10.8469	-10.5746	-10.8659	-11.561	-10.7942	-10.4725	-11.4394	-10.5298	-11.0031	-11.2885	-10.7301	-11.714	-11.5218	-10.5177	-11.2169	-11.6997	-11.2795	-11.3796
D7SKH2	VIT_06s0004g04570	Actin beta/gamma 1		41600	364.912	0.0289328	0.418637	0.094213	0.0435223	0.883168	0.540484	-8.55809	-8.66156	-8.48668	-8.6407	-8.46894	-8.41217	-8.67359	-8.7224	-8.86299	-8.69874	-8.48869	-8.60056	-8.64395	-8.77135	-8.89123	-8.71966	-8.7568	-8.89546	-8.49623	-8.33094	-8.75283	-8.684	-9.00858	-8.53204	-8.56575	-8.63121	-8.72819	-8.37371	-8.31907	-8.55066
D7SKQ2	VIT_06s0004g03690	Glutathione S-transferase GSTO1	2.5.1.18	27000	236.842	0.215707	0.59533	0.224096	0.243676	0.919699	0.639851	-10.9835	-11.2351	-11.0922	-11.3429	-10.8943	-10.8529	-11.0389	-10.6446	-11.2144	-10.5713	-11.2668	-10.9658	-11.5936	-10.9725	-11.4375	-11.3424	-11.4314	-11.2435	-11.6261	-10.9357	-11.2743	-10.8677	-10.5929	-10.8096	-11.5766	-10.9665	-10.5446	-11.3385	-11.6312	-11.1032
D7SKQ8	VIT_06s0004g03630	HAD superfamily hydrolase		42400	371.93	0.00244478	0.724091	0.314122	0.0054456	0.950561	0.699219	-13.4886	-13.5565	-13.3831	-14.0343	-13.6406	-14.0223	-14.1346	-15.311	-13.451	-14.7537	-14.7818	-14.0612	-14.8785	-14.8569	-14.8959	-14.8023	-15.9226	-15.8023	-15.166	-15.4269	-14.4049	-15.1767	-15.2256	-13.6742	-14.3739	-15.6462	-14.2535	-14.311	-14.1555	-13.9681
D7SKR5	VIT_06s0004g03550	L-ascorbate peroxidase 1, cytosolic (APX1)		27500	241.228	0.000697828	0.856038	0.408512	0.00195312	0.98097	0.742223	-6.79804	-6.88107	-6.74991	-6.75068	-6.54615	-6.83015	-6.92685	-6.8933	-7.09471	-6.92223	-6.9447	-6.77256	-7.18841	-7.17637	-7.12772	-6.92967	-7.23851	-7.10184	-7.18426	-6.66904	-6.90841	-6.96911	-7.15997	-6.99087	-6.6192	-6.76065	-6.85302	-6.72439	-6.89631	-6.92102
D7SKU5	VIT_06s0004g03250	Protein disulfide isomerase		16700	146.491	0.0079859	0.454603	0.211149	0.0145428	0.884274	0.624409	-11.3214	-11.9708	-11.4832	-11.4669	-10.3983	-11.3822	-11.4369	-11.4334	-11.9458	-11.8257	-11.9982	-11.4951	-11.7672	-12.3746	-12.4143	-12.5636	-12.4641	-11.7943	-11.6188	-11.1453	-11.9597	-11.2939	-11.9557	-11.8821	-11.5898	-11.4958	-12.1734	-12.9673	-12.523	-11.8346
D7SKV3	VIT_06s0004g03190	Proteasome 20S beta subunit G1 (PBG1) (PRCH)	3.4.25.0	27600	242.105	0.0394851	0.401168	0.30363	0.0558604	0.883168	0.693765	-14.9867	-12.6956	-12.945	-13.4143	-13.6742	-12.955	-12.293	-12.6239	-11.9643	-12.4193	-11.9265	-12.7054	-11.8246	-11.7008	-11.6443	-12.9014	-12.2455	-12.1232	-12.2234	-14.8106	-12.0678	-12.6288	-12.2846	-12.4263	-12.4751	-13.8064	-13.9985	-11.8556	-12.315	-12.7199
D7SKV8	VIT_06s0004g03140	Isovaleryl-CoA-dehydrogenase (IVD)		44400	389.474	0.0174266	0.413252	0.758504	0.0282133	0.883168	0.914043	-12.0462	-12.3271	-12.4085	-12.1407	-12.2123	-12.1215	-12.6163	-12.4167	-12.2469	-12.6746	-12.1022	-12.6543	-11.7735	-12.8524	-12.3302	-12.5454	-12.2899	-12.8091	-12.1268	-12.0352	-11.6048	-12.2051	-12.7563	-11.7078	-12.7249	-12.7753	-12.6331	-12.793	-12.7493	-12.5391
D7SKW9	VIT_06s0004g03020	Beta-galactosidase	3.2.1.23	92100	807.895	1.61217e-08	0.0768834	0.883941	4.1539e-07	0.77616	0.966931	-11.7084	-11.7252	-11.9039	-11.9827	-11.9154	-11.8862	-11.916	-11.9603	-12.1493	-12.2385	-12.2665	-11.843	-12.6456	-12.4147	-12.6646	-12.5776	-12.9	-12.3158	-11.6632	-11.5028	-11.4844	-11.604	-11.9527	-11.6825	-12.3238	-12.2429	-12.2399	-12.2156	-12.3373	-12.4374
D7SL25	VIT_06s0004g02380	Cinnamyl alcohol dehydrogenase		35200	308.772	0.000472503	0.703876	0.985188	0.00139902	0.942881	0.991917	-11.9665	-12.2234	-12.5589	-12.1801	-11.9736	-12.2586	-12.1782	-12.0817	-11.9119	-12.3396	-11.9643	-12.1052	-11.9762	-12.0517	-11.664	-11.9822	-11.6256	-12.1638	-13.311	-14.4238	-12.1874	-13.3213	-13.3724	-12.7772	-11.704	-12.0097	-12.9081	-12.0955	-11.9289	-12.1139
D7SLA9	VIT_06s0004g01510	Lipoxygenase (LOX2)	1.13.11.-	101600	891.228	1.40448e-09	0.214977	0.3996	5.66941e-08	0.823259	0.736045	-12.6171	-11.7684	-12.2891	-12.4869	-13.0754	-12.2343	-13.0109	-12.7065	-12.6089	-13.4656	-13.1787	-12.3839	-10.6459	-11.32	-11.0275	-11.2469	-11.4208	-11.4874	-12.1475	-12.045	-11.7033	-11.8144	-11.7533	-11.9182	-10.708	-11.0585	-11.0487	-10.7143	-10.908	-10.7988
D7SLM9	VIT_06s0004g00240	Chaperonin GroEL		64600	566.667	0.0660037	0.192049	0.616932	0.0864114	0.819891	0.831434	-11.7743	-11.5569	-11.8119	-12.0296	-12.7533	-11.2944	-12.2397	-11.6431	-11.8786	-11.8299	-11.6279	-11.8619	-11.0649	-11.7633	-11.5216	-12.066	-11.5771	-11.4548	-12.1168	-11.5544	-11.9356	-12.3222	-12.0892	-12.5312	-12.2348	-11.65	-12.6058	-12.1717	-12.2617	-12.1035
D7SLR0	VIT_15s0021g02700	Beta-expansin (EXPB4)		29100	255.263	2.23261e-09	0.368935	0.597459	8.19302e-08	0.873676	0.824286	-8.76964	-8.98861	-8.15014	-8.72377	-7.924	-8.55025	-9.99347	-10.247	-9.75647	-9.87968	-10.2529	-10.3848	-11.2296	-10.7044	-10.5663	-10.7253	-10.4266	-11.0105	-10.0011	-10.4039	-10.4009	-9.55219	-10.1846	-9.76995	-10.6616	-11.0746	-10.14	-10.309	-10.7613	-10.9064
D7SLX0	VIT_15s0021g01760	Palmitoyl-protein thioesterase 1 precursor	3.1.2.22	37400	328.07	0.497378	0.202427	0.0441316	0.525588	0.823259	0.48689	-12.7603	-12.4421	-12.5353	-13.3213	-13.4591	-13.2128	-14.3169	-13.3678	-12.9646	-12.4271	-13.3213	-12.8027	-13.3169	-13.5375	-13.13	-13.726	-13.2403	-12.9575	-13.0577	-12.9251	-12.6374	-12.6712	-13.907	-12.7042	-12.1429	-12.8034	-12.72	-13.2374	-13.975	-12.8534
D7SLY4	VIT_15s0021g01580	COP9 signalosome complex subunit 7		29500	258.772	0.00069835	0.994721	0.0449929	0.00195312	0.999582	0.48689	-11.7117	-12.2442	-11.8186	-11.7259	-11.5323	-11.6004	-13.0809	-13.4111	-12.6223	-12.9515	-13.3663	-13.0079	-13.2161	-13.1954	-15.1088	-12.9974	-12.898	-13.1627	-12.7153	-12.0974	-11.9325	-11.6152	-11.8952	-12.0863	-12.7517	-11.1544	-11.8568	-13.4254	-14.482	-12.1485
D7SLZ5	VIT_15s0021g01420	Nuclear RNA-binding protein		38700	339.474	0.291278	0.281239	0.376119	0.322135	0.823259	0.72753	-11.9282	-11.6743	-11.982	-11.3993	-11.4765	-11.6217	-11.9635	-14.6951	-11.3401	-11.5977	-11.3925	-11.9707	-12.0228	-12.4026	-12.132	-11.9219	-12.0195	-11.5823	-11.5735	-10.9987	-11.4643	-11.4817	-11.3937	-11.6439	-12.0058	-11.8152	-11.3155	-12.3433	-11.8374	-11.9375
D7SM33	VIT_15s0021g00920	ATP synthase delta' chain, mitochondrial		21800	191.228	1.11851e-05	0.998945	0.0318256	6.98207e-05	0.999582	0.466987	-10.3966	-10.8463	-10.1021	-10.3611	-10.3074	-10.1122	-11.3908	-11.3904	-11.5338	-10.9878	-11.3452	-10.9144	-11.285	-11.009	-11.5033	-11.2909	-11.2637	-11.0005	-10.6442	-10.4987	-10.2287	-10.3466	-10.3593	-10.3921	-11.0128	-10.1229	-9.89496	-11.1147	-11.3226	-10.7391
D7SM49	VIT_15s0021g00570	Acyl carrier protein, mitochondrial		14000	122.807	0.0336921	0.973045	0.279338	0.0493363	0.999143	0.679927	-10.3811	-10.5589	-11.2288	-10.5604	-11.2535	-10.9285	-12.5361	-11.9495	-10.9851	-11.2087	-11.5994	-12.1736	-12.1408	-11.6727	-11.9188	-11.3657	-11.3866	-11.8809	-11.1331	-11.714	-11.7052	-11.1426	-10.7397	-11.4471	-12.1239	-10.2074	-10.6165	-12.0608	-11.4801	-11.7407
D7SM51	VIT_15s0021g00500	NADP-dependent malic enzyme	1.6.1.0; 1.1.1.39; 4.1.1.3; 1.1.1.38	69300	607.895	0.00282876	0.781211	0.0418443	0.00598885	0.969199	0.48689	-14.1982	-13.8168	-14.2734	-15.5882	-15.4853	-15.3831	-14.5531	-13.821	-14.5461	-14.1847	-13.5444	-14.0343	-13.3847	-13.4953	-12.7974	-13.6723	-13.1732	-13.0509	-13.5513	-14.5531	-13.2757	-13.9566	-14.0079	-13.1981	-12.8463	-15.1346	-14.9635	-13.1838	-13.3909	-14.2284
D7SME1	VIT_01s0137g00420	Proteasome 20S beta subunit B (PBB2) (PRCFC)	3.4.25.0	29500	258.772	0.27534	0.395239	0.895693	0.306467	0.883168	0.970171	-11.6215	-11.0659	-10.6811	-10.6577	-10.7438	-11.0272	-11.4959	-11.1349	-11.0838	-10.9304	-11.1362	-11.2165	-11.1837	-10.9824	-11.8366	-11.4702	-11.7	-11.0302	-11.4087	-10.8173	-11.015	-10.9504	-11.0472	-10.8819	-11.6142	-10.6429	-11.4749	-10.8676	-11.2488	-11.5459
D7SMN4	VIT_14s0083g01010	Protein disulfide oxidoreductase DSBA oxidoreductase		28000	245.614	0.0311314	0.825083	0.349543	0.0462578	0.978625	0.716239	-9.60188	-10.3507	-9.77459	-9.68595	-10.1264	-9.78464	-10.0767	-9.918	-10.0445	-9.99785	-10.1213	-9.97481	-10.2252	-10.3508	-10.0194	-9.93278	-9.9913	-9.89301	-9.89929	-10.3921	-10.546	-10.4881	-9.85115	-10.1947	-9.76313	-9.57842	-9.58751	-10.1108	-9.98659	-9.70919
D7SN28	VIT_06s0061g01600	Ribosomal protein P2 60s acidic		15000	131.579	1.14814e-07	0.576653	0.218107	1.99195e-06	0.917505	0.634921	-9.03189	-8.94652	-8.93874	-8.9901	-8.52412	-8.99352	-9.9727	-9.86969	-10.2575	-9.62023	-10.1605	-9.58281	-10.3423	-10.3937	-10.3613	-10.0006	-10.4551	-10.3955	-9.64766	-9.78604	-9.44487	-9.31051	-9.47886	-9.48432	-10.1283	-9.58349	-9.23895	-10.4103	-10.0462	-9.69884
D7SN33	VIT_06s0061g01530	Protein tyrosine phosphatase	3.1.3.48	20400	178.947	0.00417076	0.586088	0.594882	0.00839003	0.91925	0.824259	-11.6101	-11.8725	-11.4616	-11.7556	-11.0904	-12.1779	-10.9638	-11.4508	-11.438	-11.7519	-11.4055	-11.3182	-12.9735	-12.4223	-12.075	-11.5985	-12.5464	-11.9387	-12.0388	-12.2571	-11.6317	-11.6857	-11.8485	-11.8298	-11.2685	-11.0476	-11.9767	-11.1092	-11.8789	-11.4171
D7SN69	VIT_06s0061g01120	UDP-D-apiose/UDP-D-xylose synthase	4.1.1.35	43500	381.579	0.00302609	0.936118	0.0216457	0.00634013	0.99131	0.418587	-10.5119	-10.5767	-10.4102	-10.0407	-10.039	-10.2991	-10.4713	-10.2888	-10.4559	-10.588	-10.5292	-10.3983	-10.6065	-10.6153	-10.5134	-10.7504	-10.8875	-10.7092	-10.9236	-10.5109	-10.2365	-10.5673	-10.7393	-10.8663	-10.6797	-10.3504	-10.4957	-10.3356	-10.3302	-10.4979
D7SNA2	VIT_06s0061g00750	Superoxide dismutase [Cu-Zn], chloroplast precursor	1.15.1.1	21700	190.351	0.027084	0.110235	0.421488	0.0411627	0.77616	0.746466	-10.4949	-10.8397	-10.5742	-10.6825	-10.4612	-10.6323	-10.557	-10.2598	-10.3048	-10.0881	-10.4341	-9.8559	-10.6178	-10.7856	-10.7597	-10.413	-10.3136	-10.5375	-10.4979	-10.2653	-10.6297	-10.0868	-10.7486	-10.0171	-10.2848	-10.2887	-10.1914	-10.6606	-10.338	-10.1566
D7SND0	VIT_06s0061g00460	Lactoylglutathione lyase	4.4.1.5	26500	232.456	0.000731739	0.938674	0.609358	0.00201853	0.99131	0.830907	-10.7298	-10.8455	-10.5264	-10.9107	-10.3559	-10.4634	-10.1188	-10.5825	-10.5561	-10.6554	-10.5724	-10.4875	-10.4985	-10.4341	-10.6091	-10.2719	-10.5269	-10.4046	-10.6588	-10.2265	-10.3429	-10.7095	-10.1832	-10.7827	-9.84566	-10.1792	-10.1466	-10.0658	-9.93437	-10.0622
D7SNI5	VIT_05s0029g01370	Ubiquitin-associated (UBA)		46600	408.772	4.07602e-08	0.547264	0.519842	8.97465e-07	0.910003	0.785928	-12.1962	-12.1073	-11.8796	-11.8479	-11.9509	-11.8362	-11.8864	-12.3456	-11.8928	-12.144	-12.369	-12.0104	-12.9429	-12.7909	-12.9619	-13.1006	-12.8902	-12.7678	-12.3375	-12.2913	-12.3026	-12.2748	-11.9027	-12.225	-12.2738	-11.6407	-11.7795	-11.8976	-11.7905	-12.0084
D7SNS5	VIT_05s0029g00240	Pentatricopeptide (PPR) repeat-containing		52300	458.772	2.22573e-06	0.358972	0.0224675	1.83358e-05	0.870156	0.418587	-11.049	-10.66	-10.6972	-10.7647	-10.895	-10.4353	-10.1236	-10.4069	-10.3569	-10.7461	-10.4584	-10.6396	-11.0587	-11.0052	-10.8342	-11.0406	-10.869	-10.6124	-10.3381	-10.4956	-10.5477	-10.904	-10.7525	-10.8661	-10.2655	-10.0037	-10.3964	-9.84418	-10.1137	-10.1826
D7SNV6	VIT_04s0023g03820	3-dehydroquinate synthase		49400	433.333	0.0379019	0.429625	0.377561	0.0541589	0.883168	0.72753	-13.3228	-12.8436	-13.4445	-13.5171	-14.1502	-13.1782	-13.1328	-12.5706	-12.6291	-12.8285	-12.6013	-12.4979	-13.3317	-13.6989	-13.046	-14.1294	-13.0854	-13.2146	-12.5778	-13.146	-13.3436	-13.4689	-13.6817	-13.4461	-13.4953	-13.2049	-13.5583	-12.6955	-12.6892	-13.9474
D7SNX7	VIT_04s0023g03620	Proteasome 26S regulatory subunit S5A (RPN10)		42800	375.439	0.120958	0.499731	0.890407	0.146188	0.898237	0.968201	-11.2255	-11.1961	-11.4624	-11.3344	-11.3322	-11.1911	-11.4854	-11.3823	-11.2116	-11.1329	-11.3001	-11.5728	-11.6579	-11.8342	-11.1654	-11.691	-12.0961	-11.1712	-10.9002	-11.472	-10.6851	-11.3198	-11.2215	-11.3138	-11.3626	-11.1374	-11.6567	-11.2498	-11.7857	-11.1735
D7SNZ1	VIT_04s0023g03510	Ferredoxin:nadp+ Oxidoreductase PETH		40500	355.263	4.33832e-05	0.348292	0.0832825	0.000205223	0.864307	0.528037	-14.3169	-14.1424	-13.1572	-12.745	-13.3331	-13.1672	-12.1093	-12.525	-11.9799	-11.8814	-12.0979	-12.2113	-12.4889	-13.6517	-12.5079	-12.7872	-13.0503	-12.928	-12.8969	-12.3031	-12.3897	-12.7861	-13.0894	-13.1601	-12.3609	-12.5223	-12.7146	-12.2978	-12.6167	-12.0031
D7SP77	VIT_04s0023g02450	Papain cysteine proteinase		40300	353.509	0.0814169	0.482169	0.813118	0.103299	0.889561	0.947398	-12.5924	-12.8547	-12.7541	-12.176	-13.1199	-13.0157	-12.8391	-12.0704	-12.1792	-12.5348	-12.3877	-12.9105	-12.7333	-13.198	-13.0572	-12.8911	-13.1876	-12.6693	-12.8898	-12.4162	-12.4936	-12.8993	-12.7196	-12.812	-12.7163	-12.7667	-13.2638	-12.7977	-13.0055	-12.8299
D7SPB2	VIT_04s0023g02050	Inorganic pyrophosphatase	3.6.1.1	24300	213.158	3.78366e-05	0.990304	0.0574495	0.000186261	0.999582	0.48689	-7.83535	-7.81576	-7.75227	-7.68954	-7.7539	-7.86122	-7.96631	-8.08763	-8.1461	-7.92944	-7.97664	-8.13854	-7.66448	-7.59047	-7.69029	-7.48094	-7.71985	-7.64967	-7.57759	-7.89254	-7.62302	-7.52559	-7.457	-7.51949	-7.46295	-7.31809	-7.39503	-8.08214	-7.42819	-7.61523
D7SPB8	VIT_04s0023g01990	Nucleotidyltransferase	2.7.7.3; 2.7.1.24	18900	165.789	0.123904	0.0584833	0.418054	0.149153	0.730137	0.746466	-12.8536	-12.3904	-12.6051	-11.6455	-11.6864	-12.8562	-12.6796	-12.7695	-12.4654	-12.1487	-12.0323	-12.6066	-12.1263	-12.8426	-12.8823	-12.1946	-12.2557	-11.9729	-12.073	-11.5995	-12.3446	-11.8069	-11.7383	-11.7196	-12.8463	-11.9792	-11.7353	-12.0463	-12.4606	-12.8017
D7SPF1	VIT_04s0023g01650	Succinate dehydrogenase flavoprotein subunit,precursor		73600	645.614	0.000114198	0.597025	0.0816089	0.000447554	0.919699	0.525683	-13.23	-13.0562	-13.3124	-12.8698	-13.9891	-12.9194	-12.1231	-12.3651	-12.1047	-12.4272	-12.4087	-12.6698	-11.4868	-11.8653	-11.905	-12.064	-11.8615	-12.0324	-12.4494	-12.0273	-11.9403	-12.6771	-12.3662	-12.8844	-11.9552	-13.6351	-12.7283	-11.8484	-12.2397	-12.0326
D7SPI5	VIT_04s0023g01300	Aminopeptidase P		71700	628.947	1.21052e-06	0.844964	0.60669	1.18221e-05	0.979572	0.829234	-14.2479	-14.3139	-14.1424	-14.79	-14.3986	-13.5953	-13.8147	-13.4397	-13.541	-13.7961	-13.394	-13.4656	-12.8275	-13.4127	-13.2209	-13.5087	-12.7749	-13.1	-12.9591	-12.913	-12.6833	-13.2096	-13.0203	-13.3678	-12.7304	-13.2354	-13.3242	-12.9226	-12.727	-13.0554
D7SPM4	VIT_04s0023g00840	Mitochondrial Acyl carrier protein 2		14400	126.316	0.00151527	0.191354	0.177755	0.00369214	0.819891	0.596002	-11.5437	-10.9339	-10.3587	-11.0016	-11.0185	-10.5658	-11.3544	-11.4337	-12.5205	-11.9168	-11.9449	-11.7668	-11.1174	-11.7133	-11.412	-12.8803	-11.8633	-11.4362	-11.0706	-11.2071	-10.6986	-10.5806	-10.6323	-10.7172	-11.1004	-10.7201	-10.8222	-11.1686	-12.3093	-11.4765
D7SPM6	VIT_04s0023g00820	Putative uncharacterized protein		35000	307.018	6.99982e-05	0.334105	0.810141	0.00030713	0.845312	0.947398	-11.1846	-11.6944	-11.9851	-11.6413	-11.5379	-11.9192	-11.8185	-11.8043	-11.8349	-11.8593	-11.5857	-11.7455	-12.1673	-12.3779	-12.0832	-12.2022	-12.4772	-12.5862	-12.3519	-11.8784	-11.8897	-11.7931	-11.9857	-12.4641	-11.5477	-11.4638	-11.315	-11.888	-11.5581	-11.4221
D7SPM8	VIT_04s0023g00780	Phage shock protein A		35300	309.649	0.0275302	0.84934	0.534613	0.0416218	0.979572	0.792736	-11.2524	-11.2592	-11.715	-11.8947	-11.2209	-11.8594	-11.9959	-11.6988	-12.1442	-11.6832	-11.8341	-12.0131	-11.8052	-12.8264	-12.1986	-12.2994	-11.463	-12.0777	-11.1998	-11.7945	-11.5201	-11.7399	-11.5021	-11.4425	-12.0596	-11.1351	-11.3788	-11.5691	-11.933	-11.8048
D7SPN0	VIT_04s0023g00760	Biotin carboxyl carrier protein 2 (BCCP2)	6.4.1.2	29200	256.14	7.28862e-06	0.807859	0.0353295	5.04373e-05	0.971806	0.486134	-11.1593	-11.1198	-11.0024	-10.884	-10.8895	-10.9659	-11.212	-11.4251	-11.9554	-11.0934	-11.3798	-11.0211	-11.5315	-11.6859	-11.7256	-11.5783	-12.0165	-11.4908	-11.0659	-10.4089	-10.8398	-11.0754	-10.9436	-10.8672	-11.2863	-11.268	-11.214	-11.5364	-11.8344	-11.6033
D7SPN1	VIT_04s0023g00740	Thioredoxin F-type 2 (Trx-F2)		18600	163.158	0.00394411	0.160593	0.32563	0.00800053	0.784859	0.700704	-11.3566	-12.1263	-10.9971	-11.2598	-11.8238	-12.3857	-11.7236	-12.1989	-11.7053	-11.2442	-12.7011	-11.5193	-11.6178	-11.902	-12.1223	-11.5615	-11.6762	-11.9498	-10.8716	-10.5389	-10.5957	-11.263	-10.8045	-10.5181	-11.9057	-10.8341	-10.9504	-12.7602	-11.89	-11.8457
D7SPN2	VIT_04s0023g00730	Aspartyl protease family	3.4.23.0	52100	457.018	0.0108723	0.786006	0.503427	0.0190265	0.971279	0.781067	-12.7315	-14.1424	-13.5205	-13.2528	-13.697	-13.5307	-12.847	-13.1779	-13.4429	-13.3361	-13.1326	-13.8293	-14.3257	-14.0151	-13.8147	-13.6573	-14.6351	-13.9844	-13.0289	-14.9867	-14.0489	-13.8872	-14.145	-14.2591	-13.5723	-13.6223	-13.6351	-12.5581	-13.1004	-13.2004
D7SQ37	VIT_11s0052g01710	Xylose isomerase	5.3.1.5	58700	514.912	3.94086e-05	0.0382762	0.871746	0.000191662	0.681655	0.961109	-9.57635	-9.63302	-9.76563	-9.66712	-9.75556	-9.87914	-10.1667	-10.066	-10.0706	-10.3105	-10.1348	-10.1696	-10.0316	-10.4676	-10.3209	-10.2133	-10.327	-10.3559	-10.043	-10.0477	-9.95896	-10.2172	-10.2162	-10.2016	-10.2675	-9.84989	-9.91086	-10.5329	-9.98221	-10.0569
D7SQ96	VIT_11s0052g01030	Porin		29700	260.526	0.00235731	0.400079	0.209429	0.00529628	0.883168	0.624409	-10.9477	-10.774	-11.4031	-10.9619	-11.0946	-10.9453	-10.3154	-10.5828	-10.2561	-10.6736	-10.5069	-10.6957	-10.9039	-11.2383	-10.4375	-10.7196	-11.0179	-10.7231	-10.4973	-10.9449	-10.7199	-10.6427	-10.6592	-10.6423	-10.1292	-10.8361	-10.9802	-10.1623	-10.2432	-10.1187
D7SQA9	VIT_11s0052g00860	Haloacid dehalogenase hydrolase		26000	228.07	0.0042528	0.204276	0.879315	0.00852672	0.823259	0.96385	-12.0913	-12.2225	-12.6782	-13.0385	-12.9351	-12.2522	-13.1397	-12.5377	-12.5844	-13.3971	-13.1843	-12.6192	-14.1713	-14.1502	-13.3421	-14.0961	-13.6333	-13.5103	-13.3213	-12.6071	-14.182	-13.0901	-15.2591	-13.2577	-12.776	-13.0674	-12.8121	-12.7129	-13.451	-13.2618
D7SQE1	VIT_11s0052g00500	Glutaredoxin	1.20.4.1	14700	128.947	0.557644	0.45187	0.463042	0.583167	0.884274	0.763258	-10.4515	-10.9637	-10.9888	-10.9203	-11.8714	-10.7436	-11.0216	-12.2004	-11.2548	-11.176	-11.9746	-10.3459	-10.7165	-11.0061	-11.1661	-11.222	-11.457	-10.6488	-10.8291	-10.5306	-10.3971	-10.9235	-11.0654	-11.5175	-11.5662	-11.0602	-10.767	-10.8357	-11.4061	-10.7692
D7SQJ8	VIT_07s0141g00240	NADH dehydrogenase (ubiquinone) flavoprotein 2	1.6.5.3	28400	249.123	0.350347	0.484437	0.509006	0.382571	0.889561	0.781067	-10.6803	-10.8827	-10.8707	-10.7924	-10.689	-11.1218	-10.9452	-10.6824	-10.81	-10.7173	-10.6028	-11.0388	-11.006	-11.1738	-11.1479	-10.7633	-10.8645	-11.1936	-10.6796	-11.0773	-10.8512	-10.8519	-11.4151	-11.0631	-10.8224	-10.8213	-10.8691	-11.4114	-11.0206	-10.6198
D7SQK2	VIT_07s0141g00310	Phosphoribulokinase/uridine kinase	2.7.1.48; 2.7.1.0	34900	306.14	0.0814624	0.282046	0.582482	0.103299	0.823259	0.814534	-14.1012	-15.1502	-13.103	-13.464	-13.1188	-13.2935	-13.117	-12.5999	-13.0092	-12.6376	-13.0615	-13.0439	-12.8306	-12.8099	-13.2366	-12.6835	-12.8356	-13.4049	-13.7457	-12.6448	-13.4705	-12.6917	-13.1795	-13.3924	-12.9942	-13.7818	-13.4429	-13.1376	-14.2395	-12.7536
D7SQR3	VIT_12s0134g00410	frataxin protein	1.16.3.1	21900	192.105	0.0292248	0.543855	0.483963	0.043801	0.910003	0.771209	-11.1917	-11.8144	-12.2702	-12.0024	-12.24	-11.8843	-12.1036	-12.595	-11.7268	-11.8543	-12.3893	-11.5236	-13.0759	-12.1376	-13.0949	-13.4853	-12.3077	-12.3459	-12.446	-11.9725	-12.0097	-12.1507	-11.8398	-12.0926	-12.1413	-11.2348	-12.0791	-12.7063	-12.4667	-12.0813
D7SQY6	VIT_08s0058g01360	Vacuolar sorting receptor 1		69400	608.772	0.024545	0.332987	0.657735	0.0380102	0.845312	0.854632	-13.6517	-13.6388	-13.1377	-13.5222	-13.5635	-12.4643	-13.9271	-13.061	-13.2949	-13.8806	-13.0158	-13.419	-14.4494	-13.982	-14.4689	-14.0711	-14.3139	-13.8484	-14.2906	-13.4754	-14.7537	-13.2528	-13.5036	-14.1424	-13.1379	-13.6951	-14.0489	-14.1294	-14.132	-13.2797
D7SR32	VIT_08s0058g00820	ALPHA-SNAP2 (alpha-soluble nsf attachment protein)		32600	285.965	0.28943	0.93667	0.663653	0.320383	0.99131	0.859555	-10.7439	-10.9639	-10.4339	-10.5954	-11.1061	-10.3879	-10.6967	-10.5982	-10.7158	-10.4416	-10.672	-10.8752	-10.344	-11.0711	-10.7726	-11.1205	-10.9008	-10.4681	-10.9989	-10.7512	-10.9008	-11.0508	-11.614	-10.6879	-10.872	-10.8308	-11.3729	-10.8089	-10.6076	-10.8577
D7SR57	VIT_08s0058g00570	Macrophage migration inhibitory factor	5.3.2.1	12800	112.281	3.91298e-05	0.948108	0.0717251	0.000191073	0.994552	0.517019	-7.74018	-8.10764	-7.87915	-7.88307	-7.93749	-7.91419	-9.13383	-8.34541	-8.59084	-8.36675	-8.91988	-8.44846	-9.44862	-9.00735	-9.6571	-8.74076	-8.9607	-9.00034	-8.39237	-8.18711	-7.65629	-7.61338	-8.019	-8.11063	-9.01108	-8.05321	-7.69101	-9.55805	-8.77859	-8.77998
D7SR99	VIT_18s0072g00970	DegP protease,	1.3.1.74; 3.4.21.0	45300	397.368	0.0492141	0.584683	0.0559648	0.0671909	0.91925	0.48689	-11.402	-11.9015	-11.7338	-11.6265	-11.4676	-11.7954	-11.5673	-11.4272	-11.611	-11.4679	-11.5772	-11.3964	-12.5395	-12.2293	-11.8215	-11.2607	-11.9318	-11.8095	-11.8007	-11.5539	-11.6915	-12.5472	-11.666	-12.2744	-11.992	-11.4451	-11.7921	-11.5419	-11.4914	-11.8498
D7SRG7	VIT_08s0217g00020	DNA-binding protein GBP16	3.4.11.0	43300	379.825	0.133196	0.274697	0.533415	0.158449	0.823259	0.792736	-13.3124	-14.7221	-12.978	-13.7737	-14.3228	-12.4672	-12.1255	-13.4174	-12.5238	-13.3451	-12.4112	-12.7384	-13.3228	-14.4017	-15.661	-13.3909	-12.4947	-13.5103	-14.3466	-12.3995	-13.541	-12.6684	-13.6704	-13.9938	-12.083	-13.1752	-13.7537	-12.5053	-12.499	-13.0647
D7SRR6	VIT_09s0054g01880	Calreticulin interacted protein		99000	868.421	0.0585744	0.579515	0.323029	0.0781304	0.917505	0.699936	-12.7401	-12.8813	-12.9667	-13.0005	-13.038	-13.0322	-12.7467	-12.9763	-12.8305	-12.6771	-12.9808	-12.4327	-13.2128	-13.8785	-13.015	-12.8092	-13.4461	-13.118	-12.9821	-12.7446	-12.5034	-12.7422	-13.0433	-12.7418	-12.9135	-12.9011	-12.815	-12.7876	-14.0271	-13.1583
D7SS06	VIT_09s0054g00890	V-type H+-transporting ATPase subunit A		68700	602.632	0.441738	0.231097	0.623377	0.471732	0.823259	0.835076	-10.4178	-9.95017	-10.2191	-10.3999	-10.9015	-10.0954	-10.4235	-10.6245	-10.4726	-10.5932	-10.4987	-10.3965	-10.1878	-10.5983	-10.4143	-10.4653	-10.583	-10.4317	-10.5904	-10.5494	-10.256	-10.4713	-10.8094	-10.5165	-10.3944	-10.4287	-10.5586	-10.3973	-10.4607	-10.3615
D7SSP3	VIT_11s0206g00120	Lipocalin, Temperature-induced		15200	133.333	0.00179271	0.08714	0.0744925	0.00420732	0.77616	0.521563	-10.4998	-10.326	-10.3188	-10.051	-11.0965	-10.3866	-10.3984	-10.3742	-10.33	-9.97376	-9.9205	-10.3254	-10.2926	-9.9703	-9.95656	-9.86145	-9.65377	-10.0238	-9.89809	-9.75171	-10.1161	-10.4014	-10.0017	-9.87182	-10.2101	-10.0244	-10.1117	-9.6165	-9.54292	-9.57173
D7STC3	VIT_12s0055g00780	VPS20.2 SNF7		25000	219.298	0.000264755	0.105441	0.531119	0.000861876	0.77616	0.792736	-11.0008	-10.8271	-11.3516	-10.7134	-10.9804	-11.4338	-11.2572	-11.2587	-11.5663	-11.3083	-11.2736	-11.3402	-11.5788	-11.8925	-11.7009	-12.2022	-12.4987	-11.8694	-11.6801	-12.1635	-11.4944	-12.3417	-11.7413	-11.8475	-11.3754	-11.1848	-12.0186	-11.4987	-11.8097	-12.4167
D7STD2	VIT_12s0055g00900	RAE1 RNA export 1 homolog		38800	340.351	0.0928346	0.439032	0.0357275	0.116139	0.883168	0.486134	-12.8133	-12.3639	-12.5884	-12.4316	-12.3282	-12.224	-12.1323	-12.2222	-12.2806	-12.2248	-12.2529	-12.7113	-12.6786	-13.1433	-12.2319	-12.4358	-12.9885	-12.6146	-12.4044	-12.1302	-12.4389	-13.2806	-12.4656	-14.6836	-12.806	-12.2464	-12.4386	-12.0367	-11.8411	-12.2544
D7STK8	VIT_04s0008g00640	Epsin N-terminal homology (ENTH) domain-containing		65800	577.193	0.00186131	0.871912	0.925096	0.00434306	0.98388	0.975864	-12.3314	-11.8681	-12.3239	-12.1096	-12.3078	-12.2327	-13.1838	-12.5417	-12.3391	-12.8387	-12.7325	-12.8213	-13.4413	-13.2892	-13.2081	-13.2877	-13.3878	-12.8912	-13.872	-13.0032	-12.2902	-12.4577	-13.4269	-12.9092	-12.8618	-12.085	-12.701	-13.109	-12.6032	-12.5689
D7STL2	VIT_04s0008g00680	Putative uncharacterized protein		18500	162.281	0.0313596	0.462357	0.542201	0.0464828	0.884274	0.792736	-11.0385	-12.1185	-11.5198	-11.3631	-11.1486	-10.9994	-12.0207	-11.3098	-11.4834	-11.7219	-11.5358	-11.6428	-12.0955	-12.2812	-12.5619	-11.5537	-12.4054	-12.1025	-12.2026	-11.4242	-11.7663	-11.2552	-11.8277	-11.6887	-11.7375	-12.1289	-10.9426	-12.4629	-11.6066	-11.7067
D7STL9	VIT_04s0008g00760	Thioredoxin Trp26		22500	197.368	0.0992768	0.00904063	0.611045	0.123307	0.581207	0.830907	-11.7515	-12.1944	-12.0336	-12.3824	-11.7936	-12.1749	-11.867	-11.677	-12.1002	-11.8932	-12.0323	-12.0696	-11.8925	-11.6202	-11.9115	-12.1705	-12.5072	-12.08	-11.1462	-12.0115	-12.2092	-12.0584	-12.2414	-12.7596	-11.7442	-11.1889	-11.5562	-11.8124	-11.5546	-11.9891
D7STM0	VIT_04s0008g00770	Glycine hydroxymethyltransferase	2.1.2.1; 2.1.1.0	57100	500.877	0.000282994	0.407914	0.672646	0.000904236	0.883168	0.861984	-12.5742	-13.0526	-12.5431	-12.7749	-13.6223	-12.7013	-12.1795	-12.3926	-12.2394	-12.377	-12.1868	-12.8031	-12.2708	-13.0841	-12.7894	-12.7523	-13.0802	-13.172	-12.0831	-11.8879	-11.9678	-11.6588	-11.7484	-12.205	-12.4821	-12.2355	-12.0726	-11.4398	-12.6268	-12.3016
D7STS2	VIT_04s0008g01340	Putative uncharacterized protein		35000	307.018	0.00804373	0.75013	0.360188	0.0146261	0.954424	0.719603	-12.3889	-12.3464	-12.0653	-11.7173	-12.0684	-12.0753	-12.2731	-12.5009	-12.8689	-12.5307	-12.79	-12.8675	-13.0153	-12.6536	-12.8537	-12.1221	-12.5882	-12.8618	-12.2557	-12.2128	-11.9799	-12.3614	-11.9857	-12.3329	-12.9983	-11.9112	-12.2899	-12.9353	-12.6577	-12.1959
D7STS9	VIT_04s0008g01410	Ran-binding protein 1 RanBP1		24600	215.789	5.76367e-06	0.0450359	0.356455	4.13006e-05	0.682463	0.717791	-12.9444	-12.5296	-12.5984	-11.2888	-12.8552	-12.052	-11.5651	-11.1777	-11.1979	-10.8461	-11.077	-11.4019	-11.3691	-11.4386	-12.1846	-11.0949	-11.5139	-11.3916	-13.0008	-12.7682	-12.5185	-13.0103	-13.062	-12.8883	-11.3521	-12.7465	-12.5517	-11.6896	-11.3318	-11.597
D7SU52	VIT_04s0008g02850	Proteasome 20S beta subunit A (PBA1) (PRCD)	3.4.25.0	24000	210.526	0.0270046	0.109554	0.00721826	0.0411627	0.77616	0.362913	-11.5102	-11.0652	-11.5209	-10.8906	-10.9215	-10.7776	-10.8112	-10.7485	-10.6084	-10.7189	-10.792	-10.9844	-10.65	-10.9996	-10.669	-10.7211	-11.0731	-11.0736	-10.7829	-10.7658	-10.8351	-10.8422	-10.7044	-11.1829	-10.8063	-11.2019	-10.9311	-10.1893	-10.3971	-10.8244
D7SUC8	VIT_04s0008g03680	Putative uncharacterized protein		39800	349.123	0.0537137	0.810188	0.704299	0.0725164	0.971806	0.88384	-13.0104	-14.6024	-13.4738	-13.6536	-13.3081	-12.8664	-13.3066	-13.2964	-12.8028	-12.8271	-13.4111	-13.2335	-13.648	-14.7657	-14.8064	-13.269	-14.6096	-14.1242	-13.3081	-13.4623	-13.2126	-14.5989	-13.5496	-12.9544	-13.9203	-13.0536	-12.8097	-14.2201	-12.9875	-13.0875
D7SUC9	VIT_04s0008g03690	Peroxin-4	6.3.2.19	17700	155.263	0.590625	0.333778	0.631782	0.615001	0.845312	0.839833	-13.1215	-13.4333	-12.1235	-12.4837	-12.6698	-12.3141	-13.237	-12.2878	-13.9566	-12.8425	-12.8706	-12.8014	-12.2382	-12.748	-13.1502	-12.2605	-13.4413	-12.4257	-13.419	-12.5828	-12.7805	-13.0659	-13.9658	-12.7029	-13.5989	-12.8021	-12.7048	-12.6886	-12.3659	-12.466
D7SUD2	VIT_04s0008g03720	Vacuolar sorting-associated protein (Vps27)		75200	659.649	3.03473e-05	0.715575	0.0647993	0.000153903	0.949576	0.487403	-12.8064	-12.7977	-12.6832	-12.5383	-12.7974	-12.7534	-13.2734	-13.2528	-13.1551	-13.1035	-13.2877	-13.1041	-14.1191	-13.7576	-14.3436	-13.4804	-13.9429	-13.5687	-13.2689	-13.3169	-12.9081	-13.5687	-13.165	-13.1019	-13.7616	-12.5044	-12.7594	-13.859	-13.3986	-13.6096
D7SUH5	VIT_04s0008g04210	GLB3 (2-on-2 hemoglobin like gene 3)		19500	171.053	0.00164748	0.0609363	0.713663	0.00393511	0.737939	0.891895	-11.8207	-11.14	-10.9931	-11.2249	-11.5871	-11.6058	-11.6605	-11.657	-10.9255	-11.7978	-11.8259	-12.2042	-11.5548	-11.4138	-12.1904	-11.9641	-11.9959	-11.2215	-11.8425	-12.7225	-12.1833	-12.6751	-12.7268	-13.6913	-12.8914	-11.5882	-12.2165	-13.6761	-12.1186	-12.0582
D7SUP9	VIT_04s0008g05000	Ubiquinol-cytochrome c reductase subunit 7	1.10.2.2	14700	128.947	0.0585817	0.796411	0.97509	0.0781304	0.971806	0.991917	-9.98853	-10.3579	-10.2151	-10.3177	-10.1455	-10.0223	-10.2846	-10.4349	-10.0789	-10.3616	-10.2807	-10.494	-10.3853	-10.8951	-10.6453	-10.5881	-10.623	-10.5728	-10.3437	-10.841	-10.1279	-10.8386	-10.4049	-10.3195	-10.8988	-9.97617	-10.1149	-10.3812	-10.3722	-10.2261
D7SV17	VIT_04s0008g06320	Putative uncharacterized protein		32700	286.842	7.27185e-05	0.855475	0.388984	0.000315635	0.98097	0.734882	-11.6851	-11.5114	-11.6702	-12.0738	-12.0814	-11.4341	-11.0473	-10.957	-10.8233	-11.4061	-11.3329	-10.8796	-10.9415	-11.131	-11.1707	-11.2111	-11.4616	-10.6367	-12.7195	-12.3904	-12.1921	-11.9119	-12.3151	-11.6291	-10.3642	-11.7283	-11.7644	-11.2522	-11.2795	-10.8232
D7SV37	VIT_04s0008g06570	Chorismate mutase, cytosolic (CM2)	5.4.99.5	28200	247.368	3.46624e-06	0.0783921	0.00201728	2.72572e-05	0.77616	0.362913	-10.0617	-9.95137	-10.0627	-10.3483	-10.1023	-9.81612	-10.8834	-10.6378	-10.7207	-10.3157	-10.4628	-10.2683	-10.6798	-10.5675	-10.8482	-10.68	-10.5454	-10.7757	-10.7084	-10.2349	-10.0525	-10.7992	-10.9371	-10.7634	-10.8122	-10.5779	-10.6074	-11.4861	-10.957	-11.057
D7SVA4	VIT_14s0068g00220	Proteasome		46700	409.649	0.0331446	0.785812	0.368699	0.0487705	0.971279	0.723024	-12.805	-12.3999	-11.8827	-11.6149	-12.5955	-11.3539	-12.1587	-12.1025	-12.1227	-12.2754	-11.7073	-12.4168	-11.912	-12.3634	-12.1478	-12.193	-12.2906	-12.3164	-12.9821	-13.2455	-12.5952	-12.3501	-13.4397	-12.3183	-11.6489	-12.5137	-12.4346	-12.4002	-12.8222	-12.6119
D7SVH6	VIT_14s0068g01110	Alpha-mannosidase precursor lysosomal	3.2.1.24	113600	996.491	0.00997499	0.401851	0.450478	0.0176089	0.883168	0.756943	-13.7537	-14.529	-14.9867	-14.5393	-14.4333	-14.6536	-14.6388	-14.8106	-15.0538	-14.4591	-15.311	-14.262	-14.2284	-14.2064	-14.5531	-14.5053	-14.5393	-14.1634	-13.4159	-13.5775	-13.4238	-14.1634	-14.5775	-13.697	-14.9048	-13.9003	-13.9891	-13.5864	-14.661	-14.3257
D7SVJ2	VIT_14s0068g01280	V-type H+-transporting ATPase subunit C		42600	373.684	0.000146498	0.727794	0.79941	0.000542534	0.951493	0.943129	-11.2187	-10.9562	-11.0351	-10.9814	-11.6806	-10.7199	-11.2454	-11.3756	-11.3159	-11.5918	-11.1214	-11.1299	-11.4778	-12.2308	-11.9393	-12.3296	-11.8432	-11.5604	-11.8787	-11.8906	-11.6028	-11.7215	-12.2692	-12.1858	-11.5163	-11.6845	-11.409	-11.6338	-11.3562	-11.2047
D7SVQ2	VIT_14s0068g02030	Import receptor subunit TOM20-3, Mitochondrial		22500	197.368	0.00390285	0.70463	0.511753	0.00794346	0.942881	0.781067	-9.90002	-9.79755	-10.1477	-10.0605	-9.67811	-10.1578	-9.67631	-9.82662	-9.7783	-9.85372	-9.856	-9.63102	-10.4519	-10.3814	-10.2377	-9.8486	-10.3279	-10.2825	-9.75229	-9.94917	-9.66726	-10.1726	-9.8135	-9.84399	-9.96402	-9.44783	-10.0347	-9.93794	-10.0727	-9.88327
D7SVS9	VIT_07s0031g00100	flavonol synthase	1.14.11.23; 1.13.11.0	37000	324.561	0.649476	0.0488304	0.2393	0.669375	0.69569	0.651973	-13.292	-13.3602	-13.1873	-13.3066	-14.5811	-12.8925	-13.9383	-13.0467	-13.6406	-13.4591	-13.487	-13.1282	-13.5427	-13.2812	-13.3213	-14.2423	-13.2248	-13.1025	-13.2026	-12.5686	-12.7663	-13.8399	-13.1034	-13.0297	-12.7375	-12.5122	-12.8357	-13.2219	-14.8064	-13.529
D7SVT7	VIT_07s0031g00210	PAB8 (poly(A) binding protein 8)		71300	625.439	0.000608077	0.286604	0.0123864	0.00174912	0.823259	0.362913	-13.1842	-13.2418	-13.5775	-12.7438	-12.8055	-12.5032	-12.4999	-13.176	-13.3331	-13.4542	-12.9139	-12.9371	-13.5565	-13.4049	-13.3242	-13.9658	-13.8655	-13.7437	-13.2823	-12.7185	-13.3169	-13.292	-13.0882	-13.7961	-12.5742	-12.6968	-12.8168	-12.8243	-13.1223	-13.2224
D7SVV2	VIT_07s0031g00350	Caffeoyl-CoA O-methyltransferase 1	2.1.1.104	27800	243.86	0.00284578	0.104305	0.234778	0.00599762	0.77616	0.649125	-11.8253	-11.8829	-12.2184	-11.9506	-12.2431	-12.0144	-11.1411	-10.9605	-10.6252	-10.8035	-11.6959	-11.1308	-11.2324	-11.44	-10.9365	-10.9332	-10.9691	-10.8948	-10.8553	-11.1946	-11.3923	-11.5296	-10.749	-12.0006	-11.2876	-10.8954	-10.9827	-12.8094	-11.7635	-11.1454
D7SVY1	VIT_07s0031g00680	Red chlorophyll catabolite reductase (accelerated cell death 2)		35600	312.281	5.79942e-06	0.999582	0.218024	4.13124e-05	0.999582	0.634921	-11.7276	-11.8091	-11.4377	-12.3074	-12.204	-11.7373	-12.6602	-11.4527	-11.7939	-11.3793	-12.5832	-11.77	-13.7778	-13.7556	-13.7961	-13.2686	-13.1692	-12.742	-13.147	-14.4397	-12.8711	-14.0736	-12.6518	-13.1805	-11.9756	-11.4883	-11.9629	-12.7792	-12.1203	-12.1302
D7SW22	VIT_07s0031g01190	Putative uncharacterized protein		72600	636.842	4.71261e-07	0.942518	0.0187445	5.70697e-06	0.99135	0.405673	-11.4894	-11.7253	-11.9073	-11.5364	-12.0431	-11.5707	-13.0362	-13.0539	-12.8876	-12.6658	-12.8744	-12.5157	-12.8455	-12.9999	-12.7084	-12.6562	-12.8584	-12.6705	-12.3799	-12.7446	-12.2053	-11.897	-12.6513	-12.0264	-12.5316	-11.8997	-12.2232	-12.6853	-12.8172	-13.0734
D7SW34	VIT_07s0031g01330	Alanine:glyoxylate aminotransferase 2	2.6.1.44	51300	450	7.64236e-05	0.699097	0.156791	0.000325877	0.942881	0.589344	-11.2743	-10.9866	-11.1168	-10.6839	-11.3977	-10.8858	-10.7594	-11.1161	-10.918	-11.3942	-11.2359	-11.398	-11.6924	-11.7807	-11.4267	-11.5081	-11.9508	-11.4715	-11.075	-11.1794	-10.8274	-11.0295	-10.9772	-10.8382	-11.1901	-11.0643	-10.958	-10.8239	-11.0017	-11.1939
D7SW76	VIT_07s0031g01740	ATP synthase 24 kDa subunit		27700	242.982	0.0011641	0.150504	0.0190944	0.00294921	0.77616	0.405673	-9.17414	-9.39007	-9.14972	-9.05789	-8.90844	-9.2897	-9.41439	-9.69048	-9.64762	-9.4324	-9.22794	-9.43758	-9.42486	-9.62152	-9.52692	-9.81414	-9.44341	-9.82978	-9.23581	-9.01518	-9.17873	-9.53321	-9.56732	-9.22437	-9.29164	-9.18353	-9.42667	-9.87533	-9.39963	-9.67303
D7SWC3	VIT_07s0031g02220	Putative uncharacterized protein		18300	160.526	0.707858	0.839707	0.557959	0.72584	0.978898	0.798686	-13.1696	-13.482	-12.5586	-13.6685	-12.1874	-13.4623	-13.7697	-12.031	-12.0778	-12.2626	-13.2082	-12.8495	-13.1793	-14.3801	-12.8358	-13.2261	-13.4886	-12.2674	-13.1045	-12.9935	-12.2981	-13.114	-13.529	-13.5989	-14.3862	-12.8502	-13.0424	-13.0993	-12.027	-13.4064
D7SWG5	VIT_07s0031g02630	Aldehyde dehydrogenase	1.2.1.5; 1.2.1.3; 1.2.1.4	60300	528.947	3.4718e-05	0.704218	0.861732	0.000174176	0.942881	0.961109	-12.9424	-12.5694	-12.198	-12.5823	-12.9643	-11.7226	-12.7684	-12.8583	-12.9167	-12.9411	-12.889	-12.9849	-12.6626	-12.6419	-12.868	-12.987	-13.0627	-12.6851	-11.4555	-12.4768	-11.5691	-11.6292	-12.1733	-11.3375	-14.2311	-13.0966	-13.541	-12.5826	-13.9271	-13.4111
D7SXW6	VIT_03s0091g00160	NtPRp27 secretory protein		25400	222.807	4.96373e-07	0.790974	0.168162	5.83599e-06	0.971806	0.595904	-11.6951	-11.4183	-11.4466	-11.4198	-11.6059	-11.3845	-9.82399	-9.73647	-9.87983	-9.74622	-9.77426	-9.69801	-10.845	-11.0127	-10.6458	-10.9864	-10.7472	-10.9748	-10.5576	-10.7192	-10.9797	-11.3993	-11.3167	-11.0364	-10.7148	-12.4056	-12.1618	-11.2503	-10.5214	-11.6431
D7SY09	VIT_08s0105g00300	Phospholipase C	3.1.4.11	62700	550	5.39702e-07	0.367895	0.516695	6.16584e-06	0.873676	0.784107	-12.8956	-12.936	-12.2543	-12.9099	-12.7103	-12.9164	-12.4428	-12.7081	-12.4876	-12.7004	-12.6001	-12.3042	-13.5154	-12.7884	-13.5341	-13.4174	-13.4301	-13.3066	-12.3231	-11.9628	-11.8444	-12.3881	-12.4975	-12.2057	-12.2545	-12.6675	-12.1561	-12.3257	-12.1632	-12.1085
D7SY25	VIT_08s0105g00490	Glutaredoxin-related protein;		32500	285.088	0.451976	0.242179	0.703843	0.481393	0.823259	0.88384	-13.6351	-13.4623	-12.8397	-13.3602	-12.629	-13.3971	-14.1139	-13.792	-13.2474	-14.3709	-13.2993	-13.3893	-12.5674	-14.4721	-13.1339	-13.5239	-13.9543	-13.8335	-13.4033	-12.929	-12.3036	-13.9429	-13.2573	-12.8427	-13.3391	-12.6008	-12.9535	-13.9271	-14.6205	-12.5196
D7SY37	VIT_05s0077g01100	Ubiquitin-conjugating enzyme E2 J1	6.3.2.19	33100	290.351	0.308566	0.389883	0.82047	0.340322	0.883168	0.947398	-12.3084	-13.8505	-13.4143	-13.3862	-13.2834	-14.3169	-13.247	-12.7548	-12.7884	-12.5612	-12.8408	-12.787	-13.1412	-13.6517	-13.1602	-13.5513	-13.451	-13.3287	-14.3228	-13.4853	-12.9466	-12.7466	-12.9427	-15.1928	-12.7372	-13.4159	-12.5438	-13.3022	-14.1634	-12.9821
D7SY46	VIT_05s0077g01210	Dihydrolipoyl dehydrogenase	1.8.1.4	60400	529.825	0.0196498	0.0784685	0.272133	0.031393	0.77616	0.675151	-13.3081	-12.5718	-12.8525	-13.3213	-14.8023	-13.3481	-12.9572	-12.5915	-12.6909	-12.9435	-12.8154	-13.4936	-12.665	-13.4413	-12.7742	-12.6269	-13.2644	-13.039	-12.2692	-12.4791	-12.5118	-12.7212	-12.081	-12.8888	-12.648	-12.7886	-12.9808	-12.6752	-13.0823	-12.511
D7SY66	VIT_05s0077g01430	Importin alpha		58100	509.649	0.000244488	0.294579	0.873468	0.0008108	0.82387	0.961109	-10.3491	-10.4147	-10.1642	-10.6026	-10.612	-10.0349	-11.1893	-10.7413	-10.6978	-10.9187	-10.8849	-10.6975	-10.783	-11.4039	-11.0725	-11.0515	-11.249	-11.1827	-10.5574	-10.8093	-10.4461	-10.5327	-10.7639	-10.7173	-10.9499	-10.6981	-10.3952	-11.2335	-10.8387	-10.7013
D7SYB8	VIT_05s0077g02040	fumarylacetoacetate hydrolase	4.1.1.68	24300	213.158	0.106436	0.0379686	0.0681306	0.13096	0.681655	0.503087	-11.2568	-11.5685	-12.2758	-12.6999	-12.2095	-12.9778	-11.978	-11.8783	-11.6904	-11.805	-11.6579	-11.5706	-11.7519	-12.1272	-12.1669	-11.7607	-12.1821	-11.9395	-12.596	-12.1225	-11.8841	-12.9926	-11.9898	-12.0821	-11.8553	-11.2999	-11.6672	-12.4089	-12.2757	-11.7657
D7SYC1	VIT_05s0077g02080	Branched chain alpha-keto acid dehydrogenase E2 subunit (din3)	2.3.1.168	50800	445.614	0.000354883	0.770276	0.0146823	0.00109253	0.961654	0.362913	-13.3632	-13.1888	-13.0882	-13.7636	-13.661	-14.282	-12.356	-12.6869	-12.4411	-12.9651	-12.7218	-13.1001	-13.2117	-13.7378	-13.7778	-12.7397	-13.377	-13.7398	-12.7932	-13.1864	-12.8277	-13.2333	-12.3823	-12.6391	-13.3557	-13.1008	-13.7778	-12.9873	-13.0639	-12.7333
D7SYK8	VIT_05s0077g00950	ATP citrate lyase a-subunit	2.3.3.8; 6.2.1.5	65900	578.07	7.81219e-06	0.111627	0.0585892	5.19811e-05	0.77616	0.48689	-12.9674	-12.1598	-13.0631	-12.6302	-12.7821	-13.2595	-12.1596	-11.9319	-11.4876	-12.2212	-11.7187	-11.4585	-11.5683	-11.073	-11.1127	-12.4116	-11.5752	-11.3933	-12.3415	-12.4398	-12.2323	-13.377	-12.8265	-13.5222	-12.4606	-13.0106	-13.0164	-12.8009	-12.5366	-11.9545
D7SZJ5	VIT_05s0049g01360	HrBP1-1 PAP/fibrillin family		31500	276.316	0.000119709	0.357309	0.508037	0.000463155	0.870156	0.781067	-11.9025	-11.7288	-11.9133	-12.3824	-12.279	-11.7672	-11.9218	-11.5922	-11.6829	-12.4897	-11.804	-11.7586	-13.311	-12.8426	-12.1453	-12.7872	-13.3801	-13.0509	-12.6656	-11.7264	-12.1382	-12.5438	-11.9898	-11.9496	-11.799	-11.9456	-12.1379	-11.4047	-11.6885	-11.9537
D7SZX9	VIT_12s0034g01870	Cupin		38500	337.719	1.24979e-08	0.527403	0.180004	3.36333e-07	0.908944	0.597385	-11.3221	-9.93375	-10.4132	-10.9982	-11.5346	-9.66262	-9.11564	-9.05758	-8.91894	-9.39516	-8.97133	-9.29156	-9.89983	-9.15026	-9.78409	-10.2499	-9.53039	-9.74742	-10.7776	-11.041	-11.0943	-10.6154	-10.8087	-10.9279	-11.9135	-12.8452	-12.6415	-11.2517	-11.8299	-11.4547
D7T037	VIT_12s0034g01140	Plastocyanin domain-containing protein		12800	112.281	0.120177	0.32921	0.0773568	0.145571	0.845312	0.521563	-10.1037	-9.86129	-9.63482	-9.98368	-10.3277	-9.87075	-10.7188	-10.7784	-10.3837	-10.2196	-9.79631	-11.2558	-9.44862	-10.0927	-9.99814	-10.0474	-9.99952	-10.1667	-9.52987	-10.0757	-10.5286	-10.0403	-10.5345	-9.79054	-10.4998	-11.2565	-10.6522	-9.32485	-9.62149	-10.3413
D7T043	VIT_12s0034g01080	3-isopropylmalate dehydrogenase 2, chloroplast precursor	1.1.1.85	55200	484.211	0.869795	0.0302319	0.287698	0.874852	0.614246	0.680473	-13.482	-13.4886	-13.6042	-13.8828	-13.3924	-13.4689	-13.9844	-13.062	-13.6704	-13.2993	-13.7221	-13.9114	-13.0559	-13.859	-13.5103	-13.5971	-13.982	-13.6798	-13.4754	-13.487	-12.547	-13.79	-13.5358	-13.4269	-13.8612	-12.4837	-12.851	-14.0392	-13.4591	-15.0008
D7T0B5	VIT_19s0177g00220	Electron transfer flavoprotein alpha subunit		38000	333.333	0.11698	0.525551	0.508634	0.142518	0.908944	0.781067	-12.6388	-12.7699	-12.9209	-12.5218	-12.8545	-12.6794	-12.2887	-12.5233	-12.8563	-12.7604	-12.303	-12.8257	-12.397	-13.3198	-12.6675	-12.8063	-13.1028	-13.1409	-12.805	-12.9481	-12.0985	-12.2937	-12.6349	-12.2202	-13.3228	-12.9868	-12.7429	-12.5685	-12.9207	-12.6248
D7T0M7	VIT_11s0065g00320	Proteasome 20S beta subunit A (PBA1) (PRCD)	3.4.25.0	25000	219.298	0.0118677	0.677371	0.133781	0.0203566	0.940006	0.567608	-10.4963	-10.2761	-10.6006	-10.1745	-10.2294	-10.3793	-10.1332	-10.1592	-10.0893	-10.3244	-10.1139	-10.2027	-10.2469	-10.35	-10.152	-10.5793	-10.2709	-10.2493	-10.3151	-10.1848	-10.0392	-10.1341	-10.5959	-10.1422	-10.3537	-9.96241	-10.1233	-9.78687	-9.9947	-9.95038
D7T0N7	VIT_11s0065g00450	Adhesion regulating molecule 1 Adrm1 protein		35600	312.281	0.181154	0.156406	0.598086	0.207548	0.784859	0.824286	-13.0301	-12.6758	-13.5188	-13.7818	-14.5256	-13.7697	-12.6602	-14.5775	-13.3785	-14.1398	-13.2507	-12.7316	-13.2463	-13.7556	-12.8783	-13.6554	-14.0861	-12.8864	-13.3272	-13.0604	-12.1006	-12.7204	-13.8356	-12.9741	-12.6818	-12.2253	-13.2655	-12.9598	-13.1676	-12.651
D7T102	VIT_19s0085g01100	ECT8 (evolutionarily conserved C-terminal region 8)		65000	570.175	0.00783679	0.0444309	0.0437062	0.0143359	0.682463	0.48689	-13.7182	-14.823	-14.0008	-14.6499	-14.0151	-14.1901	-14.0151	-14.0032	-14.0661	-13.6554	-14.1191	-13.9406	-14.6462	-14.6241	-15.512	-15.0538	-14.6648	-14.3022	-14.0151	-14.4591	-13.3037	-14.2064	-15.3587	-15.4269	-13.2748	-13.4558	-13.648	-14.567	-14.2423	-14.1372
D7T187	VIT_06s0009g02790	Dihydropyrimidinase	3.5.2.2	58000	508.772	0.0291652	0.235909	0.159757	0.0437658	0.823259	0.589344	-16.0538	-14.0079	-15.6024	-14.8484	-15.2311	-15.1242	-15.4333	-13.1334	-15.182	-14.3139	-13.9543	-14.8785	-12.6967	-12.8753	-12.4605	-15.2535	-13.5687	-13.5899	-13.8505	-14.0056	-14.4919	-15.6241	-15.1928	-15.9961	-13.5461	-15.3648	-16.2877	-15.9867	-14.0786	-13.3557
D7T1A7	VIT_06s0009g02550	Chaperonin		10600	92.9825	0.0369922	0.232439	0.187793	0.0532037	0.823259	0.60546	-9.69735	-9.80602	-9.97941	-9.7116	-9.54545	-9.50403	-10.1754	-9.85422	-10.0461	-9.49618	-10.5459	-10.1873	-10.1545	-9.68636	-10.3599	-10.4789	-10.5546	-10.0289	-10.1291	-10.2582	-9.92536	-9.8814	-9.71493	-10.6096	-10.324	-9.94694	-9.75213	-11.212	-10.4687	-10.3824
D7T1A8	VIT_06s0009g02540	Putative uncharacterized protein		13700	120.175	0.139264	0.982205	0.429841	0.164535	0.999582	0.751136	-12.3894	-13.8002	-11.7539	-11.8731	-12.0107	-12.392	-12.5049	-12.8358	-13.5864	-12.473	-13.1531	-12.1423	-12.3991	-12.3784	-13.2661	-13.171	-13.0715	-13.4349	-12.6868	-13.7982	-12.7735	-13.0589	-13.1106	-13.1814	-12.7447	-14.0175	-12.3352	-13.9048	-13.3754	-12.9895
D7T1C8	VIT_06s0009g02300	Cysteine desulfurase	2.6.1.0; 2.8.1.7; 4.4.1.16	50300	441.228	0.0280742	0.408712	0.671175	0.0423914	0.883168	0.861984	-13.0434	-14.4558	-13.4705	-13.9914	-13.4397	-14.2677	-14.0911	-14.7105	-14.6133	-14.6388	-14.1372	-14.0199	-14.6388	-13.7241	-13.7636	-13.9474	-14.9497	-14.174	-13.0892	-13.0116	-13.5496	-13.6554	-13.2707	-14.2091	-14.2591	-13.7778	-14.2118	-13.2779	-14.1139	-14.502
D7T1R6	VIT_00s0264g00030	Aconitate hydratase, cytoplasmic	4.2.1.3; 1.14.17.4	100400	880.702	0.140696	0.18874	0.906774	0.165903	0.819891	0.972	-12.166	-11.9192	-11.9467	-12.1433	-12.5108	-11.8546	-11.7028	-11.8905	-11.9871	-11.8634	-12.0138	-11.7888	-11.8426	-12.082	-11.4063	-11.8632	-11.8821	-11.9719	-11.8847	-11.4623	-11.6089	-11.8449	-11.997	-11.869	-11.6054	-12.1361	-12.3644	-11.7626	-12.3035	-12.1005
D7T227	VIT_16s0022g01770	Phosphopyruvate hydratase.	4.2.1.11	48100	421.93	0.000470799	0.555102	0.879483	0.0013974	0.910167	0.96385	-7.90969	-7.8421	-7.42803	-7.55729	-7.88327	-7.43567	-8.21754	-7.97992	-7.97003	-8.06301	-8.00576	-7.96037	-7.2097	-7.53205	-7.5845	-7.57225	-7.53216	-7.49296	-7.47752	-7.80486	-7.63284	-7.37317	-7.84868	-7.58552	-7.75844	-7.99014	-7.81049	-7.8312	-7.55011	-7.87233
D7T232	VIT_16s0022g01690	Band 7 family		32100	281.579	7.7635e-07	0.149515	0.122396	8.5469e-06	0.77616	0.553065	-11.8335	-11.5696	-11.2369	-11.6727	-11.8406	-11.1972	-11.4769	-11.2117	-11.2538	-11.2781	-11.4075	-11.7858	-12.5495	-12.3844	-11.9584	-12.4519	-12.4634	-12.2301	-12.8372	-13.8043	-12.5613	-12.3397	-12.6228	-12.6442	-12.3881	-12.924	-12.4995	-11.8594	-12.2813	-11.8158
D7T276	VIT_16s0022g00980	Adenylate kinase	2.7.4.14; 2.7.4.10	26700	234.211	0.00620285	0.27961	0.105889	0.0117532	0.823259	0.544294	-11.5678	-12.2608	-12.0491	-11.7813	-11.789	-12.0592	-12.2452	-12.3245	-12.3471	-12.1402	-12.6752	-12.6575	-13.0723	-13.7027	-12.6438	-11.7316	-12.318	-12.8124	-12.2958	-12.0979	-12.02	-11.9709	-12.0226	-12.3785	-12.6078	-11.6109	-12.0024	-12.0593	-12.2671	-12.1157
D7T2A7	VIT_05s0094g00100	Peptidylprolyl isomerase	5.2.1.8	24700	216.667	0.0419496	0.0695808	0.0402378	0.0587294	0.77616	0.48689	-12.7092	-13.066	-12.7848	-12.3364	-12.4136	-13.5324	-12.2772	-12.2122	-12.2348	-12.1389	-13.3511	-12.2042	-14.0987	-13.2287	-14.1165	-12.1848	-13.2698	-12.7	-13.0066	-13.9114	-13.6241	-12.8097	-12.5203	-12.4467	-12.1545	-12.7523	-13.1856	-12.6389	-13.0877	-12.9468
D7T2B3	VIT_05s0094g00150	Membrane-associated 30 kDa protein, chloroplast precursor (M30)		28900	253.509	0.0724217	0.0458588	0.161963	0.0935995	0.682463	0.589344	-13.1768	-13.292	-14.1114	-13.8441	-13.377	-13.4689	-13.292	-13.6223	-13.8147	-13.1024	-13.5775	-13.5087	-13.4754	-14.3022	-14.3436	-14.7339	-14.1476	-13.6629	-13.0267	-14.1372	-13.1983	-13.7737	-14.6723	-14.2591	-13.1695	-13.2199	-13.1711	-14.2451	-13.9658	-13.7047
D7T2C8	VIT_05s0094g00350	Chitinase class IV	3.2.1.14	46300	406.14	3.21691e-16	0.860879	0.437505	3.89568e-13	0.9821	0.755264	-9.4896	-9.69121	-9.47409	-9.39376	-9.4522	-9.70739	-10.5613	-10.82	-10.6096	-10.7467	-10.8718	-10.7587	-11.6534	-11.6905	-12.1354	-12.0628	-12.0812	-12.0216	-11.9989	-13.0525	-12.4797	-12.4136	-12.1829	-12.2157	-9.31454	-9.6658	-9.62669	-9.52471	-9.41472	-9.6289
D7T2E2	VIT_05s0094g00490	Selenoprotein		17100	150	0.000983322	0.416365	0.0343285	0.00258309	0.883168	0.478707	-11.6312	-11.4575	-11.207	-11.5011	-11.2664	-11.4164	-12.0877	-12.4186	-11.8355	-12.0043	-12.5798	-11.398	-12.7189	-12.4087	-12.4484	-12.0502	-13.0288	-11.9889	-11.3186	-12.0026	-11.6528	-11.4312	-11.3798	-11.5752	-11.4796	-10.9681	-11.2565	-13.0014	-12.1097	-11.8688
D7T2G3	VIT_05s0094g00750	Stearoyl-CoA 9-desaturase	1.14.19.2	36900	323.684	0.00261159	0.676713	0.0401554	0.00564757	0.940006	0.48689	-11.8595	-12.2915	-11.9854	-11.4484	-11.6142	-11.7263	-12.0599	-12.1497	-11.9799	-12.1524	-12.635	-11.9019	-12.2436	-12.7298	-12.6252	-12.4536	-12.4504	-12.0567	-11.7943	-11.6833	-11.9659	-11.8694	-12.2181	-12.5404	-11.9371	-11.6743	-11.4962	-11.633	-12.0819	-12.2721
D7T2G6	VIT_05s0094g00780	Cysteine synthase	2.5.1.47	40600	356.14	0.0571526	0.436758	0.0741179	0.0765618	0.883168	0.521563	-11.7691	-11.6675	-11.9824	-11.7833	-12.95	-12.2894	-11.6875	-11.8451	-11.4092	-12.0078	-11.913	-11.7428	-12.007	-12.4718	-12.1109	-11.9911	-11.9544	-12.0385	-11.9322	-11.9061	-11.7219	-11.7056	-11.6026	-11.9413	-11.834	-11.8122	-11.9357	-11.8468	-11.8378	-11.5313
D7T2M4	VIT_05s0094g01390	Ion channel OEP37		36700	321.93	0.390733	0.0439854	0.0751787	0.422858	0.682463	0.521563	-13.5222	-13.1067	-14.4558	-12.7472	-13.4317	-13.5723	-14.7737	-12.9037	-14.1607	-14.5461	-13.6817	-15.4397	-13.821	-13.8002	-14.2009	-13.0076	-14.4919	-13.2713	-14.1088	-15.2201	-13.0956	-13.3816	-13.6388	-13.4656	-15.3893	-13.8548	-14.408	-12.387	-12.8705	-12.6949
D7T2N7	VIT_05s0094g01520	Late embryogenesis abundant protein		44200	387.719	3.14253e-07	0.588102	0.0760157	4.13652e-06	0.91925	0.521563	-8.53838	-8.80399	-8.52281	-8.64505	-8.44922	-8.46715	-8.77596	-8.69274	-8.87339	-8.78621	-8.93262	-8.72559	-9.41969	-9.24384	-9.11299	-8.87055	-9.31611	-9.28154	-9.7984	-9.62183	-9.27639	-9.17672	-9.32703	-9.26834	-9.0083	-9.08775	-9.00476	-9.64747	-9.06926	-9.29199
D7T2W1	VIT_13s0064g01450	Electron carrier/ protein disulfide oxidoreductase		15100	132.456	4.13592e-09	0.589036	0.416045	1.35367e-07	0.91925	0.746415	-8.9315	-9.11657	-9.35239	-8.91952	-9.20114	-9.1463	-10.3889	-10.4181	-10.2671	-10.0504	-10.3729	-10.1274	-10.3518	-9.80605	-9.89551	-9.96897	-10.0885	-9.48756	-9.12673	-9.01575	-9.18209	-9.13623	-9.04707	-8.95716	-9.71515	-9.08461	-9.39588	-9.79646	-9.53339	-9.5974
D7T2W3	VIT_13s0064g01430	Pigment defective 322		26900	235.965	0.0247158	0.676979	0.337718	0.0381285	0.940006	0.710028	-13.3632	-13.1891	-13.6443	-13.0876	-14.1216	-13.6554	-13.1888	-12.7312	-12.9746	-12.5135	-12.6859	-12.0516	-13.3724	-14.2009	-14.9774	-13.0449	-13.1519	-15.145	-12.9233	-12.8972	-14.2311	-13.6704	-14.0836	-13.6685	-13.3557	-12.4884	-12.8612	-13.292	-13.2108	-14.4494
D7T3A9	VIT_13s0073g00560	DnaJ homolog, subfamily A, member 2		46200	405.263	0.00109304	0.678155	0.720874	0.00281632	0.940006	0.897203	-10.9732	-10.4811	-10.5398	-10.5591	-10.4824	-10.5717	-10.5337	-10.9139	-10.6505	-10.7913	-10.438	-10.51	-10.8149	-11.0732	-11.2332	-11.1622	-10.8912	-11.1353	-10.6679	-10.4504	-10.8916	-10.7998	-11.0134	-10.5988	-10.5915	-10.4137	-10.7282	-10.6428	-10.4393	-10.4953
D7T3I7	VIT_03s0088g01250	D-threo-aldose 1-dehydrogenase	1.4.1.3; 1.1.1.107	34600	303.509	0.0613731	0.215677	0.699538	0.0812271	0.823259	0.882219	-12.0379	-11.8642	-12.2238	-12.0522	-12.4144	-12.4331	-12.4878	-12.8187	-12.9967	-13.3617	-12.5421	-12.2945	-12.2618	-12.3614	-12.0666	-12.457	-12.6919	-12.2352	-12.4384	-12.0759	-12.3939	-12.2486	-13.1671	-12.592	-12.8012	-12.0811	-12.3764	-12.4333	-11.989	-12.6099
D7T3J3	VIT_03s0088g01170	Proline iminopeptidase	3.4.11.0	43900	385.088	0.0170448	0.90259	0.445158	0.0276692	0.989242	0.756943	-10.7002	-10.9159	-10.7012	-10.7144	-10.6745	-10.5657	-10.46	-10.6304	-10.8466	-10.8442	-11.0111	-10.6525	-10.9453	-10.9246	-11.1183	-10.7159	-10.959	-10.8668	-10.5033	-10.7964	-10.4407	-10.535	-10.8565	-10.3889	-11.0423	-10.8068	-10.7605	-11.1029	-10.9339	-10.6567
D7T3Q1	VIT_03s0088g00260	Serine carboxypeptidase S10	3.4.16.0	53100	465.789	0.0289669	0.221421	0.398491	0.0435223	0.823259	0.736045	-11.7859	-11.6677	-11.6061	-11.7467	-12.3803	-11.6562	-11.6986	-11.5173	-11.0944	-11.3171	-11.1468	-11.4478	-11.9088	-12.2934	-11.8146	-11.9105	-12.0006	-11.8285	-11.4019	-12.2933	-11.754	-11.7547	-11.5326	-11.3493	-11.8919	-12.2716	-11.4824	-11.1397	-11.5852	-11.6853
D7T3Z8	VIT_09s0018g01180	TTL (transthyretin-like protein)	3.5.2.17	36400	319.298	0.0363011	0.762744	0.566991	0.0523341	0.960169	0.806112	-13.0622	-12.2718	-12.3932	-12.7354	-13.4206	-11.7693	-12.6923	-12.3711	-12.4598	-12.2129	-12.5122	-12.1536	-12.7309	-12.7102	-12.4742	-13.1402	-13.0407	-12.5225	-11.6518	-12.545	-11.7812	-12.0665	-11.9014	-12.6651	-14.6388	-12.6199	-12.9565	-12.8113	-12.583	-12.9587
D7T448	VIT_09s0018g01880	RNA-binding protein		32600	285.965	0.365345	0.65286	0.335004	0.397741	0.932616	0.706777	-14.0032	-13.1769	-13.1852	-12.9174	-13.9136	-13.4017	-12.6776	-12.8641	-13.0713	-13.2762	-13.3037	-13.3924	-13.1193	-13.6296	-12.9318	-13.3228	-13.4285	-13.3066	-13.2005	-14.311	-14.5087	-13.6573	-13.0812	-13.0535	-13.6333	-12.6052	-14.7221	-13.2802	-13.4886	-13.5882
D7T475	VIT_13s0067g03820	Chalcone--flavonone isomerase (Chalcone isomerase)		25100	220.175	2.5742e-12	0.167705	0.342013	3.89669e-10	0.798454	0.713243	-9.12904	-9.12981	-9.23915	-9.12515	-8.90072	-8.2903	-7.94841	-7.94846	-7.92357	-7.81721	-8.02016	-8.03234	-9.58455	-9.80713	-9.87658	-9.87457	-9.86978	-9.77211	-10.2384	-9.76483	-9.96253	-9.45434	-9.83724	-10.0914	-8.87098	-8.87605	-8.62378	-8.62102	-8.61612	-8.94247
D7T492	VIT_13s0067g03470	Glutathione S-transferase GSTO1	2.5.1.18	27000	236.842	9.29404e-05	0.746803	0.2137	0.000386773	0.953511	0.626611	-10.7567	-10.9381	-10.8429	-10.771	-10.7765	-10.8995	-11.7956	-11.3698	-11.1055	-11.2387	-11.5817	-10.9081	-11.6898	-11.6691	-12.1745	-11.5309	-11.6482	-11.3778	-11.7911	-11.9696	-11.1334	-11.6356	-11.7674	-11.4377	-11.1733	-10.9088	-10.8427	-11.7129	-11.1837	-11.2211
D7T4B9	VIT_13s0067g03060	Methionyl-tRNA synthetase		42800	375.439	0.0530654	0.590575	0.937605	0.0720429	0.919699	0.97878	-10.695	-10.6196	-11.0091	-10.5588	-10.6058	-10.8949	-11.1284	-10.7543	-11.1085	-10.8893	-10.8896	-10.9054	-11.1901	-11.1694	-10.8221	-10.8016	-11.2556	-11.025	-11.0908	-10.6868	-11.0746	-11.0019	-10.9615	-10.997	-10.9287	-10.906	-10.9303	-10.8656	-11.1114	-10.8404
D7T4C9	VIT_13s0067g02950	Appr-1-p processing enzyme	2.7.7.48	20400	178.947	0.00646762	0.14801	0.0908288	0.0121431	0.77616	0.540484	-10.5791	-10.2876	-10.4385	-10.1707	-10.2117	-10.122	-9.98241	-10.514	-10.5517	-10.576	-10.7535	-10.3433	-10.6516	-10.1454	-10.49	-10.3629	-10.6719	-10.3086	-9.92332	-9.84904	-9.96544	-10.2118	-10.1173	-10.195	-10.5117	-10.0271	-10.1792	-10.4487	-10.5433	-10.5899
D7T4I1	VIT_13s0067g02060	Biotin/lipoyl attachment domain-containing protein		30500	267.544	0.0592174	0.433632	0.363008	0.0788047	0.883168	0.719603	-12.1904	-11.8964	-12.6037	-11.9733	-12.2325	-11.8768	-12.5815	-12.3023	-12.3078	-12.229	-13.0276	-12.1126	-13.5531	-13.0025	-12.4947	-12.275	-12.9461	-12.3877	-12.9239	-12.1455	-13.2761	-12.6285	-12.6802	-12.1344	-12.4588	-12.1132	-11.82	-12.7367	-12.2076	-12.5592
D7T4J5	VIT_13s0067g01840	ferritin	1.16.3.1	29500	258.772	7.5526e-09	0.612226	0.0604858	2.23078e-07	0.919859	0.48689	-9.13447	-9.216	-9.25442	-9.01477	-9.12548	-8.98642	-10.2115	-9.97268	-10.3564	-9.98364	-10.4376	-9.96685	-9.47589	-9.64364	-9.41844	-9.32333	-9.63672	-9.36327	-9.21507	-9.52393	-9.00793	-9.29328	-9.33098	-9.22612	-9.53965	-9.17761	-9.36982	-9.77534	-9.74806	-9.76386
D7T4T3	VIT_13s0067g00180	Hydroxyacylglutathione hydrolase	3.1.2.6	28700	251.754	0.00615058	0.636449	0.583724	0.0116929	0.928159	0.815329	-10.5601	-11.1671	-11.482	-11.0257	-10.8091	-11.0357	-10.4379	-10.0613	-10.5655	-10.6955	-10.6875	-10.3649	-10.7533	-10.8338	-10.8735	-10.6358	-11.1129	-11.4659	-10.7739	-10.7776	-10.7651	-10.7043	-11.2034	-10.4204	-10.5966	-10.5196	-10.7118	-10.5335	-10.3207	-10.56
D7T5I6	VIT_02s0234g00100	Ubiquitinyl hydrolase 1	3.1.2.15	25800	226.316	3.0374e-05	0.417883	0.13733	0.000153903	0.883168	0.570083	-10.364	-10.149	-10.1547	-10.337	-10.1545	-10.0781	-10.6573	-10.579	-10.6314	-10.6958	-10.7651	-10.4489	-11.2728	-10.9697	-10.8865	-10.783	-10.8614	-10.7871	-10.7475	-10.3656	-10.2273	-10.4396	-10.7226	-10.8619	-10.1254	-10.4496	-10.138	-10.7875	-10.2006	-10.644
D7T684	VIT_05s0020g00720	Pto kinase interactor 1		38900	341.228	0.255689	0.764582	0.953657	0.286173	0.961337	0.983712	-12.31	-12.4989	-12.9546	-12.4353	-12.1178	-12.6021	-12.136	-12.5571	-12.0561	-12.3087	-11.8513	-12.1532	-12.1204	-13.5953	-12.2356	-12.3547	-12.8609	-12.8699	-12.6074	-12.8013	-12.1323	-12.5138	-12.6686	-12.6166	-12.1035	-12.8601	-12.2559	-12.471	-12.6788	-12.093
D7T6L5	VIT_05s0020g02150	NADH dehydrogenase (ubiquinone) 1 alpha subcomplex 8	1.6.5.3	12000	105.263	0.171649	0.300014	0.238125	0.198158	0.829242	0.651973	-11.4613	-11.107	-10.8953	-11.4755	-10.6352	-11.4124	-11.2357	-11.5666	-10.8589	-11.2177	-11.377	-11.5037	-11.471	-12.1873	-12.227	-11.6997	-11.6003	-11.1731	-10.8076	-11.4916	-11.1418	-11.7682	-12.0264	-11.2247	-11.454	-10.8877	-11.6966	-12.9759	-11.5988	-11.3578
D7T6M1	VIT_05s0020g02220	Prolyl 4-hydroxylase alpha subunit	1.14.11.2	32800	287.719	0.00787564	0.00921448	0.174381	0.0143852	0.581207	0.595904	-12.7314	-12.3972	-11.8914	-11.9751	-11.4443	-12.1567	-11.805	-11.2879	-11.7413	-11.6373	-11.3871	-12.3377	-12.7411	-12.7204	-13.1471	-11.8116	-11.853	-12.3722	-12.3614	-13.4721	-13.3816	-12.0814	-11.892	-12.6753	-12.288	-11.7327	-12.4103	-12.5006	-11.5301	-11.9271
D7T6M3	VIT_05s0020g02240	Putative uncharacterized protein		36300	318.421	1.75642e-07	0.0888274	0.388437	2.79872e-06	0.77616	0.734882	-11.4733	-11.6621	-11.6926	-11.4875	-11.5905	-11.7026	-12.1264	-12.0539	-12.1846	-12.1287	-12.0808	-12.484	-12.4513	-12.4306	-12.7459	-13.1362	-13.1972	-12.4075	-11.905	-11.7446	-11.9423	-11.8458	-11.8319	-11.7798	-12.0999	-12.2534	-11.9151	-12.5025	-12.579	-11.9932
D7T6N1	VIT_05s0020g02340	Methionine sulfoxide reductase		14900	130.702	0.000499477	0.813014	0.575822	0.00146674	0.971806	0.811782	-11.1569	-11.5998	-11.0083	-11.0508	-10.8364	-10.6872	-11.8891	-11.3719	-11.5056	-11.6612	-12.1747	-11.6355	-12.8828	-11.2771	-11.8023	-11.5759	-12.8301	-11.9708	-10.9335	-10.7494	-11.4541	-10.5611	-11.1811	-10.4951	-11.5857	-11.6361	-11.2719	-11.5226	-11.7305	-11.6701
D7T6P4	VIT_05s0020g02480	Glutamine synthetase	6.3.1.2	47900	420.175	0.00014837	0.866138	0.95318	0.000547792	0.98303	0.983712	-11.1753	-11.4101	-11.0473	-10.9037	-11.2987	-11.3535	-10.7125	-10.4452	-10.6586	-10.5583	-10.5666	-10.6394	-11.3976	-11.0504	-11.3278	-11.245	-11.3449	-11.3336	-10.7922	-11.2583	-10.7285	-11.0427	-11.216	-10.8662	-11.2494	-10.6668	-11.1911	-11.2287	-10.7345	-10.9734
D7T6Q0	VIT_05s0020g02540	Endo-1,3;1,4-beta-D-glucanase precursor		25600	224.561	4.05657e-12	0.52679	0.0450433	5.12291e-10	0.908944	0.48689	-8.11698	-8.28193	-8.11763	-8.43661	-8.30066	-8.20264	-9.01453	-8.94765	-9.0221	-8.88599	-9.08761	-8.85269	-8.34687	-8.21667	-8.36587	-8.10223	-8.3092	-8.2966	-8.0757	-8.12023	-8.10346	-7.94483	-8.09538	-7.94173	-8.17325	-7.82142	-7.94509	-8.15732	-8.18514	-8.22717
D7T6S7	VIT_05s0020g02820	Ubiquitin activating enzyme E1c (ECR1)	6.3.2.0	49600	435.088	0.0481033	0.605025	0.681295	0.0660378	0.919699	0.871224	-12.6606	-13.7818	-12.9426	-13.5222	-13.8676	-12.7534	-13.1386	-13.4689	-12.81	-13.541	-12.9586	-13.21	-14.6169	-14.2339	-13.1963	-13.5864	-13.648	-14.1528	-13.069	-13.5393	-13.1891	-12.9675	-13.5256	-12.9671	-13.502	-13.3709	-13.9497	-12.8216	-13.3051	-13.4049
D7T6T0	VIT_05s0020g02850	Peroxiredoxin-5	1.11.1.7; 1.11.1.15	21800	191.228	0.0110442	0.250083	0.911104	0.0192439	0.823259	0.972	-9.38397	-10.3833	-9.97236	-9.97693	-9.91149	-9.80733	-9.52478	-9.36296	-9.48016	-9.61385	-9.5753	-9.79619	-9.79623	-10.3358	-9.71902	-9.803	-10.0099	-10.1979	-9.63206	-9.48347	-9.48284	-9.74196	-9.7679	-9.73049	-9.12417	-9.47819	-9.80661	-9.58927	-9.76704	-9.28712
D7T6Z1	VIT_05s0020g03550	Lactoylglutathione lyase	4.4.1.5	16400	143.86	0.00158223	0.54014	0.0529811	0.00380929	0.910003	0.48689	-11.0639	-11.3972	-11.1467	-10.9751	-10.9748	-11.3561	-11.4108	-11.8729	-11.4127	-11.7996	-12.3131	-11.6134	-13.0212	-11.7204	-12.3881	-12.1504	-11.8905	-12.3157	-11.5927	-12.4728	-12.1399	-11.6022	-11.0482	-12.3034	-11.4193	-11.3384	-10.9249	-12.0481	-12.2559	-11.9689
D7T745	VIT_05s0020g04160	Stem-specific protein TSJT1		27100	237.719	1.31768e-05	0.46835	0.0535061	8.05914e-05	0.887129	0.48689	-8.63054	-8.76237	-8.7222	-8.58614	-8.57775	-8.50015	-8.55564	-8.31385	-8.60213	-8.38123	-8.4567	-8.55799	-9.25852	-9.16612	-9.05644	-8.82803	-9.03648	-8.90149	-8.79099	-8.43065	-8.85763	-8.77888	-8.8199	-9.26823	-8.72239	-8.85186	-8.78443	-8.75199	-8.78005	-8.7203
D7T7A4	VIT_05s0020g04900	N-carbamyl-L-amino acid amidohydrolase	3.5.3.9; 3.5.3.19	47800	419.298	0.00252016	0.0214428	0.529183	0.00554959	0.595831	0.792139	-11.5808	-11.516	-11.6218	-11.8845	-11.9154	-11.2113	-12.1201	-12.1938	-12.2846	-12.2434	-12.8091	-12.1192	-11.8173	-12.2219	-12.1055	-12.1665	-12.2555	-12.1331	-12.105	-11.5713	-11.234	-12.4596	-12.2945	-11.9486	-11.4722	-11.7906	-11.6668	-11.5105	-12.1421	-11.9273
D7T7L7	VIT_16s0039g01680	NA	4.1.1.49	46200	405.263	0.00397729	0.910821	0.499831	0.00804091	0.989242	0.780156	-10.0184	-10.2445	-10.1942	-9.96096	-10.0047	-10.1375	-10.3517	-10.1669	-9.91356	-10.0066	-10.0068	-10.4607	-10.357	-10.2686	-10.3531	-10.0526	-10.4728	-10.3106	-10.1266	-10.1482	-10.1154	-10.2021	-10.2879	-10.4626	-10.0484	-9.90496	-9.84102	-9.98531	-9.95067	-9.84323
D7T7N4	VIT_16s0039g01860	RNA recognition motif (RRM)-containing protein		29300	257.018	0.000290944	0.235342	0.112365	0.000921049	0.823259	0.544294	-13.4853	-13.3124	-13.4787	-13.5003	-13.7596	-13.0413	-13.6024	-12.8545	-13.3037	-13.859	-13.1503	-13.2391	-12.5783	-12.5576	-12.9843	-13.6151	-12.4521	-13.1529	-15.3709	-14.1581	-14.3557	-14.6425	-13.5548	-13.1406	-12.9483	-13.2397	-13.4317	-12.8853	-12.4012	-12.2497
D7T7R0	VIT_16s0039g02180	NADH dehydrogenase subunit B17.2	1.6.5.3	18300	160.526	0.00361985	0.537829	0.169058	0.00744251	0.910003	0.595904	-12.0701	-11.7158	-11.4011	-11.4677	-11.3643	-10.7145	-12.005	-11.138	-11.5708	-11.3057	-11.3337	-11.4959	-11.4631	-11.7181	-11.4821	-11.8724	-11.5417	-11.9263	-12.5739	-12.1004	-12.2981	-11.8916	-12.2481	-12.2205	-11.1117	-11.6278	-11.4574	-11.0487	-12.2076	-11.9666
D7T7Y3	VIT_19s0090g00460	Aconitate hydratase, cytoplasmic	4.2.1.3	110000	964.912	6.90562e-05	0.235718	0.1593	0.000306903	0.823259	0.589344	-11.2699	-11.0421	-10.7752	-11.1442	-11.5329	-10.7534	-10.7085	-10.8765	-10.81	-11.0128	-10.8942	-10.9276	-10.5354	-10.7144	-10.2941	-10.6572	-10.5399	-10.577	-10.2658	-10.3828	-10.4517	-10.7577	-10.8517	-10.5837	-10.9649	-11.3131	-11.399	-10.7194	-11.1398	-11.0539
D7T831	VIT_19s0090g01130	Calcium-binding EF hand		61200	536.842	5.72435e-10	0.851731	0.0224015	2.47578e-08	0.98097	0.418587	-12.0462	-12.1874	-12.1181	-12.3754	-12.3441	-11.861	-12.1617	-12.6732	-12.5128	-12.3638	-12.2869	-12.4036	-14.0271	-13.8002	-13.3557	-13.3831	-13.2834	-13.2721	-12.7307	-12.3331	-12.786	-12.9812	-12.948	-13.4143	-11.9835	-12.0339	-12.1727	-12.0937	-12.2415	-11.8901
D7T850	VIT_19s0090g01320	Cell division protein FtsZ		37400	328.07	0.0873864	0.71222	0.264815	0.110234	0.947682	0.667223	-14.6874	-14.0271	-14.9681	-13.1155	-14.5989	-14.1294	-14.3169	-13.3678	-13.2694	-13.2935	-12.7654	-14.2423	-13.8484	-14.6761	-13.8676	-14.6205	-14.5188	-14.0343	-13.606	-13.6629	-13.859	-13.8548	-13.907	-14.145	-12.9135	-13.5917	-13.7839	-13.4787	-14.3376	-14.4397
D7T8C3	VIT_19s0090g00390	Endoribonuclease L-PSP		19900	174.561	7.57742e-05	0.943051	0.43409	0.000324249	0.99135	0.753799	-9.98938	-10.4323	-10.4973	-10.3842	-9.81892	-10.8354	-10.6588	-11.5901	-11.3173	-10.6381	-11.4546	-10.855	-11.3527	-10.8775	-10.9172	-10.5862	-10.9912	-11.1659	-10.418	-9.85567	-10.1887	-10.065	-10.0471	-9.89213	-11.2327	-10.7835	-10.5519	-10.8983	-11.5915	-11.5806
D7T8G5	VIT_01s0011g06260	Anthranilate synthase beta subunit	4.1.3.27	30100	264.035	0.0312994	0.841707	0.762262	0.0464505	0.978898	0.914043	-13.5256	-13.7143	-13.8064	-15.1242	-13.7982	-13.8168	-13.6406	-13.0538	-14.7221	-13.1611	-13.1891	-14.4143	-13.8981	-15.0987	-13.9159	-13.9429	-14.6913	-14.0836	-14.6685	-13.7105	-13.5461	-14.1955	-13.5935	-13.8314	-12.9872	-13.0376	-13.4705	-13.1651	-13.3724	-13.0256
D7T959	VIT_01s0011g03410	DNA repair protein RAD23		41900	367.544	0.00600845	0.397291	0.540575	0.0114406	0.883168	0.792736	-10.8683	-10.589	-10.915	-10.7434	-10.3687	-10.8348	-10.9477	-11.0486	-11.0451	-11.2784	-11.1982	-10.6146	-11.4004	-11.095	-10.861	-10.9329	-11.3832	-11.2196	-10.6493	-10.553	-10.2279	-10.4456	-10.5882	-10.6731	-11.1875	-10.6153	-10.4188	-10.6924	-11.5282	-11.2198
D7T9I4	VIT_01s0011g01990	Glycine decarboxylase	1.4.4.2	16700	146.491	0.0742966	0.25548	0.497899	0.095818	0.823259	0.780156	-10.2904	-10.3137	-10.7008	-10.5017	-10.3983	-10.5224	-10.751	-10.9338	-11.5499	-11.0086	-10.8198	-10.9333	-12.3953	-11.1901	-11.1188	-10.7094	-10.6727	-11.0881	-10.5878	-11.762	-11.1117	-10.319	-11.0743	-11.541	-11.3142	-10.3963	-10.7949	-11.3823	-10.5562	-10.8731
D7T9I6	VIT_01s0011g01960	Proteasome 20S alpha subunit B	3.4.25.1	25600	224.561	0.0781589	0.326958	0.367217	0.100053	0.845312	0.723024	-10.0519	-9.6582	-10.114	-10.2467	-10.0683	-9.81087	-9.94742	-9.89643	-9.93964	-10.0929	-9.66272	-9.87439	-10.0616	-10.5677	-10.4239	-10.1121	-9.98646	-10.2835	-9.9132	-10.0184	-9.97504	-10.1388	-10.3442	-9.69101	-10.0111	-9.93456	-10.3216	-9.91521	-9.67991	-9.80403
D7T9N2	VIT_01s0011g01420	UDP-N-acetylglucosamine pyrophosphorylase	2.7.7.9; 2.7.7.23	53700	471.053	0.330749	0.373075	0.968681	0.362476	0.87449	0.989935	-12.4857	-13.4494	-12.7677	-13.152	-13.5341	-12.4646	-13.122	-12.3617	-12.4525	-12.9489	-12.5736	-13.3242	-12.4105	-13.1268	-12.6046	-12.5228	-12.8053	-12.8693	-11.9448	-12.9616	-12.3422	-12.5516	-12.3968	-12.3447	-13.1305	-12.3637	-12.48	-13.5531	-13.0237	-12.1529
D7T9N8	VIT_01s0011g01370	Thioredoxin O1 ATO1	1.8.4.0	20700	181.579	0.00245524	0.693615	0.256685	0.0054456	0.942881	0.661456	-11.6312	-12.8111	-11.3924	-11.5252	-11.3107	-12.0546	-12.1828	-12.9007	-12.2556	-11.884	-12.308	-12.4968	-11.7722	-11.7515	-11.7912	-11.9299	-11.1168	-11.3978	-10.8976	-12.0717	-11.784	-11.4173	-11.469	-11.4549	-12.4471	-11.95	-11.8666	-12.9145	-12.3854	-12.9329
D7T9Q7	VIT_01s0011g01160	Haloacid dehalogenase hydrolase	3.1.3.18	28300	248.246	0.00021785	0.511491	0.327566	0.00074071	0.900518	0.700704	-10.9912	-11.3029	-10.8656	-11.0055	-10.8444	-10.5582	-10.9401	-11.6948	-11.2267	-11.4244	-11.0763	-11.7904	-10.9432	-10.9802	-10.752	-11.1921	-10.9483	-10.9703	-10.3956	-10.7574	-11.0729	-11.1849	-11.0819	-10.9352	-11.7407	-11.3637	-11.712	-11.6776	-11.458	-11.4859
D7T9S4	VIT_01s0011g00930	FK506-binding protein 1 (FKBP13)	5.2.1.8	22900	200.877	0.493289	0.251644	0.563865	0.521723	0.823259	0.804289	-12.213	-11.4829	-11.8277	-12.8553	-12.3044	-12.3447	-12.1681	-12.4989	-12.1256	-12.4256	-13.0012	-12.8835	-13.9891	-11.6456	-12.2417	-12.4716	-12.5326	-12.4103	-12.2056	-11.8764	-12.8626	-12.7005	-11.7049	-11.9965	-11.7697	-12.2562	-11.7809	-12.7707	-12.5311	-11.4937
D7T9W2	VIT_01s0011g00540	SPFH domain-containing protein 2 precursor band 7 family		43500	381.579	3.17697e-05	0.0366176	0.181534	0.000160305	0.681655	0.597385	-11.7999	-11.6262	-11.6753	-11.7485	-11.6451	-11.0753	-12.2124	-12.1807	-12.2173	-12.645	-11.9548	-12.4106	-11.8096	-11.9298	-12.2105	-12.5159	-12.5915	-11.9972	-11.6907	-11.1193	-11.4664	-11.3833	-11.9701	-11.6155	-11.386	-11.4364	-11.3954	-11.8704	-11.7489	-11.9719
D7TA34	VIT_04s0079g00600	Glutamate decarboxylase 1	4.1.1.15	55200	484.211	9.84902e-05	0.368624	0.112291	0.000405686	0.873676	0.544294	-13.1775	-12.4419	-12.5665	-12.9402	-14.0223	-13.0039	-12.7311	-12.0389	-12.1372	-12.451	-12.0883	-12.3269	-12.0249	-12.2013	-11.8172	-12.4342	-12.3348	-12.4817	-12.913	-13.6932	-13.3436	-13.2329	-14.0223	-13.606	-12.3531	-13.7066	-12.7608	-12.5453	-12.281	-12.1349
D7TA35	VIT_04s0079g00610	Early nodulin ENOD18 protein		17800	156.14	0.0631476	0.191304	0.0739319	0.0831215	0.819891	0.521563	-10.5795	-10.8091	-10.6645	-10.4594	-10.4903	-10.2984	-10.3801	-10.1546	-10.4031	-10.3328	-10.3158	-10.1466	-10.1654	-10.3714	-10.5395	-10.29	-10.374	-10.1119	-10.2121	-10.1462	-10.7491	-10.8177	-10.4627	-10.6715	-10.3752	-10.6226	-10.4999	-10.3748	-9.88468	-10.2919
D7TA50	VIT_04s0079g00800	DJ-1 protein / protease		41400	363.158	0.000910937	0.00451073	0.157306	0.00242983	0.581207	0.589344	-12.6312	-12.4575	-12.9133	-12.2148	-12.3107	-12.1615	-12.2259	-11.4926	-11.7221	-11.5971	-11.828	-11.771	-11.7382	-12.0994	-12.0542	-11.2339	-12.2649	-11.7974	-11.7798	-12.0244	-11.395	-11.579	-11.6307	-11.7412	-11.9381	-12.443	-12.3457	-11.2018	-11.4594	-11.6644
D7TAL0	VIT_01s0010g02290	Heat shock protein 26a, chloroplast		20700	181.579	0.0534188	0.318478	0.545422	0.072368	0.84209	0.79296	-10.3219	-9.32283	-10.8822	-10.2383	-11.2076	-10.2181	-9.96648	-10.2613	-10.0605	-9.49442	-9.92653	-9.42905	-9.56456	-9.99403	-9.91669	-9.85955	-9.46314	-9.38625	-10.7798	-9.43947	-10.154	-10.0523	-9.27498	-9.68935	-10.2168	-10.1318	-11.1047	-10.3565	-10.9347	-9.88453
D7TAY2	VIT_01s0010g03610	RW1		15000	131.579	0.543862	0.134748	0.95613	0.57122	0.77616	0.984658	-10.4806	-10.1588	-11.7242	-10.8464	-10.3915	-11.3384	-10.5202	-10.7789	-10.6813	-10.7056	-11.0468	-10.8746	-10.8418	-10.8211	-10.9639	-10.8237	-11.6174	-11.3638	-11.2326	-10.9904	-10.8537	-11.139	-11.0043	-11.3861	-10.4734	-11.0894	-10.9713	-11.9193	-10.6181	-11.0697
D7TAY3	VIT_01s0010g03620	LHCA2 (Photosystem I light harvesting complex gene 2)		28900	253.509	0.415192	0.448335	0.503871	0.446138	0.884274	0.781067	-12.2439	-13.003	-12.2744	-12.0066	-12.4596	-13.7576	-11.8937	-12.8347	-13.2845	-11.9649	-12.0831	-12.2863	-12.398	-12.1017	-12.417	-12.8073	-11.2279	-11.7891	-12.1787	-13.2906	-12.7509	-12.5508	-12.6025	-11.8253	-11.9851	-11.7251	-12.2277	-11.922	-12.6862	-12.3502
D7TB70	VIT_11s0016g02120	Density-regulated protein DRP1		21500	188.596	0.626804	0.667204	0.961691	0.648215	0.940006	0.986956	-12.3026	-12.5763	-12.4041	-12.3168	-12.9504	-12.5947	-12.6245	-12.2635	-13.0988	-12.6757	-12.7037	-12.7925	-12.3123	-12.7391	-12.7788	-12.3806	-12.8286	-13.5989	-14.1847	-12.8634	-11.8387	-12.1241	-14.2451	-12.694	-12.5018	-12.7932	-12.5379	-12.6797	-12.099	-12.5401
D7TBD9	VIT_11s0016g02870	Peptidase alpha subunit, Mitochondrial	1.10.2.2; 3.4.24.0	54400	477.193	0.0271358	0.831976	0.50194	0.0411797	0.978898	0.780295	-10.4298	-10.6608	-10.6116	-10.5296	-10.2797	-10.6609	-10.8441	-10.8556	-11.0773	-11.0515	-10.8309	-10.5578	-10.525	-10.8235	-10.732	-10.8488	-10.7915	-10.6907	-10.6662	-10.5524	-10.6514	-10.8222	-10.9885	-10.6223	-10.7213	-10.4523	-10.8893	-10.5359	-10.6975	-10.7751
D7TBH4	VIT_11s0016g03210	NADP-dependent malic enzyme	1.6.1.0; 1.1.1.40; 1.1.1.38; 1.1.1.39	65200	571.93	9.74362e-05	0.637195	0.3731	0.000402714	0.928159	0.724769	-9.7932	-9.54352	-9.51842	-9.6295	-9.90707	-9.48373	-9.48671	-9.62339	-9.46176	-9.76945	-9.54224	-9.45587	-9.20869	-9.51825	-9.3834	-9.37417	-9.46072	-9.49552	-9.16197	-8.97209	-8.97048	-8.95453	-9.49974	-9.0922	-9.40614	-9.62914	-9.3979	-9.25183	-9.25053	-9.31625
D7TBJ2	VIT_11s0016g03440	Lactoylglutathione lyase	4.4.1.5	40000	350.877	8.22301e-05	0.468685	0.242614	0.000346971	0.887129	0.653354	-11.3238	-11.5051	-10.9443	-11.1421	-11.4013	-11.2074	-10.5341	-10.9516	-10.7674	-11.1384	-10.9364	-10.9188	-11.2322	-11.2115	-11.0253	-11.0484	-11.275	-11.1527	-10.7443	-11.2011	-10.6838	-10.7538	-10.6956	-10.5413	-10.4685	-10.5189	-10.6262	-10.6598	-11.0929	-10.5483
D7TBK8	VIT_11s0016g03630	Peroxiredoxin-5	1.11.1.15	17300	151.754	2.68907e-08	0.814519	0.263923	6.26244e-07	0.971806	0.667223	-5.51545	-5.69014	-5.74647	-5.61439	-5.69692	-5.767	-6.15498	-6.3213	-6.19615	-6.08783	-6.36186	-6.29271	-7.01383	-6.60647	-7.26284	-6.55838	-6.97949	-6.69443	-6.59155	-6.18644	-6.25036	-6.1986	-6.39189	-6.29106	-6.47291	-5.93482	-6.09646	-6.46144	-6.50788	-6.37691
D7TBS7	VIT_11s0016g04340	NA	1.14.11.0	49600	435.088	0.0658235	0.253457	0.961175	0.0862687	0.823259	0.986956	-13.0232	-14.9181	-13.6096	-13.5222	-13.419	-13.0637	-14.7221	-13.6133	-13.1203	-12.9306	-13.0617	-15.1346	-13.9658	-15.0836	-15.1242	-14.6648	-14.9271	-14.4429	-14.0127	-15.6536	-13.7358	-13.6351	-14.0736	-13.9003	-13.9497	-15.8698	-14.8441	-13.885	-14.7457	-14.8441
D7TBY5	VIT_11s0016g04970	NADH-cytochrome b5 reductase	1.6.2.2	35800	314.035	0.0010994	0.481415	0.0142753	0.0028267	0.889561	0.362913	-9.3982	-9.69455	-9.82628	-9.22464	-9.40473	-9.69031	-10.4607	-10.1918	-10.1749	-9.69612	-10.4514	-9.88953	-10.2683	-10.1397	-10.079	-9.80188	-10.276	-10.0655	-9.72681	-9.40263	-9.65377	-10.1331	-9.68166	-9.54034	-9.88255	-9.30875	-9.3539	-10.1066	-10.2624	-10.2878
D7TBZ6	VIT_11s0016g05100	Putative uncharacterized protein		14500	127.193	0.0625638	0.812138	0.211402	0.0826224	0.971806	0.624409	-10.4317	-9.91287	-11.0653	-10.2292	-10.6941	-10.5757	-10.6274	-10.5957	-10.8606	-10.6567	-10.9979	-10.3983	-11.5634	-11.1066	-11.5824	-11.106	-10.6754	-10.5531	-11.1837	-10.9415	-10.6184	-11.3042	-10.7144	-10.9413	-10.6797	-10.1297	-11.353	-11.4834	-10.9207	-10.9246
D7TC38	VIT_11s0016g05570	Thylakoid lumenal 16.5 kDa protein, chloroplast precursor		25100	220.175	0.00677245	0.0820224	0.174195	0.0125404	0.77616	0.595904	-11.6779	-11.4011	-11.1603	-11.8032	-11.5888	-12.3326	-12.4609	-12.3556	-11.6523	-11.9479	-12.927	-12.7748	-12.7421	-12.9624	-13.0021	-12.945	-12.3601	-12.2378	-12.4823	-11.5018	-12.2065	-12.2162	-11.9335	-12.2893	-12.7251	-11.618	-11.3828	-13.1926	-12.3224	-12.7635
D7TC95	VIT_11s0016g00450	Translation initiation factor 3 subunit K		26200	229.825	2.6898e-05	0.215089	0.0149212	0.000143427	0.823259	0.362913	-11.1372	-11.3668	-11.2849	-11.651	-12.0132	-12.143	-11.7522	-12.5488	-12.0885	-11.9136	-11.7665	-12.0136	-12.5975	-11.8399	-12.2755	-11.7043	-11.5289	-12.2997	-10.9095	-11.1091	-10.7349	-10.919	-11.072	-10.6573	-11.443	-10.9231	-11.1755	-11.6695	-12.5447	-11.5228
D7TCA6	VIT_11s0016g00560	Peroxiredoxin bcp	1.11.1.7; 1.11.1.15	23400	205.263	1.7093e-05	0.556501	0.772885	9.85695e-05	0.910706	0.919415	-9.9918	-10.0082	-10.0438	-10.0421	-9.79954	-10.2839	-10.1804	-10.0098	-10.051	-9.69349	-10.1936	-10.4915	-10.7868	-11.0353	-10.8058	-10.7734	-10.5427	-10.8565	-10.9566	-10.4276	-10.7385	-10.9661	-10.9623	-10.721	-10.5965	-10.225	-10.1576	-10.9759	-10.3194	-10.1942
D7TCC5	VIT_11s0016g00780	Putative uncharacterized protein		21100	185.088	6.32937e-05	0.217453	0.0987696	0.000284939	0.823259	0.540484	-10.3495	-10.5168	-10.4421	-10.4687	-10.3653	-10.6931	-11.654	-11.2025	-11.3217	-11.0636	-11.7255	-11.1804	-11.5482	-11.6478	-12.3042	-11.316	-12.4145	-12.1317	-10.9252	-10.58	-10.6493	-10.5586	-10.3122	-10.4539	-12.7157	-10.7337	-10.803	-13.79	-11.7963	-12.9605
D7TCM2	VIT_11s0016g01870	Dihydrolipoamide S-acetyltransferase	2.3.1.12; 2.3.1.168	59200	519.298	0.164175	0.681159	0.113505	0.190254	0.940006	0.546909	-11.9983	-11.4309	-11.724	-11.4182	-11.5592	-11.1947	-11.4464	-11.5779	-11.6101	-11.777	-11.6625	-11.8306	-11.271	-11.6825	-11.1917	-11.8999	-11.6865	-11.5282	-11.9021	-11.2278	-11.5025	-11.7488	-11.7256	-11.2749	-11.3236	-11.3388	-11.4631	-11.1247	-11.4684	-11.2789
D7TCX7	VIT_06s0080g00150	Subtilisin-like proteinase AIR3	3.4.21.0	77500	679.825	0.0063856	0.19191	0.296448	0.0120077	0.819891	0.690217	-14.5989	-14.1847	-14.8828	-15.2648	-15.1607	-16.0343	-15.0056	-14.5989	-14.7066	-16.8475	-14.7616	-14.9316	-14.6096	-13.5256	-14.182	-14.0861	-13.4254	-13.8633	-13.4986	-15.0736	-14.6205	-15.1982	-13.8937	-15.6836	-13.529	-14.1955	-14.5953	-13.7417	-13.5531	-14.0489
D7TD92	VIT_12s0057g01240	Indole-3-glycerol phosphate synthase	4.1.1.48	40200	352.632	0.000137248	0.90878	0.437816	0.0005194	0.989242	0.755264	-11.983	-11.5811	-11.9025	-11.9973	-11.8137	-11.5716	-11.4465	-11.4502	-11.8463	-11.704	-11.7321	-11.7285	-12.0776	-12.3465	-11.9316	-11.9166	-11.599	-12.1001	-12.1243	-11.982	-11.9244	-12.0617	-11.9164	-12.5327	-11.3772	-11.3741	-11.5663	-11.6157	-11.4685	-11.2838
D7TD97	VIT_12s0057g01290	Hydroxyproline-rich glycoprotein family protein-like		94300	827.193	0.00420324	0.732438	0.36401	0.00844134	0.952104	0.720288	-15.5324	-15.3587	-14.9226	-15.1874	-15.9316	-14.726	-14.7576	-14.145	-14.6024	-15.0151	-14.2201	-13.9914	-14.2648	-15.1607	-15.2036	-14.8526	-14.4143	-14.4526	-14.5531	-14.4656	-14.2762	-15.4787	-14.3081	-15.1139	-14.2479	-14.4787	-14.4919	-13.5171	-14.3924	-14.0563
D7TDB6	VIT_12s0057g01480	Glucose-1-phosphate adenylyltransferase small subunit, chloroplast	2.7.7.27	55900	490.351	0.0170175	0.905619	0.983094	0.027662	0.989242	0.991917	-14.1294	-12.8907	-13.3466	-13.3541	-14.3287	-12.6706	-12.5742	-12.6081	-12.6513	-12.5348	-12.3744	-12.6762	-12.6435	-12.719	-11.8888	-12.8777	-12.7783	-12.1705	-12.7561	-13.952	-12.9657	-13.0369	-13.5548	-12.8881	-12.0889	-12.5018	-13.5758	-12.5635	-12.1709	-12.9676
D7TDF1	VIT_01s0127g00720	Carbonic anhydrase, beta	4.2.1.1	28100	246.491	0.000127163	0.468124	0.429318	0.000487323	0.887129	0.751136	-11.7377	-12.5151	-12.2339	-12.5225	-11.3773	-11.6024	-11.2193	-10.976	-11.0137	-11.4769	-10.9745	-11.1463	-11.7474	-12.1924	-11.339	-12.0605	-11.9611	-11.8388	-12.1382	-11.3752	-11.7593	-12.1477	-12.0001	-12.2918	-12.3405	-12.1153	-12.1872	-12.0018	-12.4853	-12.3097
D7TDJ3	VIT_01s0127g00260	ATP-citrate synthase		51500	451.754	0.00126009	0.689776	0.48614	0.00316592	0.942881	0.771209	-13.7697	-12.438	-13.2282	-12.5298	-12.857	-13.0069	-12.0934	-12.2437	-12.2037	-13.0879	-12.3162	-12.2268	-12.435	-13.2108	-11.9438	-13.4969	-13.3971	-12.2407	-13.3754	-14.1242	-12.9677	-13.3847	-13.9203	-13.3257	-11.8477	-12.4685	-12.7509	-12.0418	-12.1809	-12.1527
D7TDW8	VIT_07s0151g01110	Ribosome recycling factor, chloroplast precursor		30900	271.053	0.0352842	0.678227	0.30588	0.0510504	0.940006	0.696768	-11.6883	-11.9152	-12.3709	-11.7928	-11.5992	-11.9805	-12.7608	-12.2249	-12.0371	-12.3509	-12.6103	-11.9172	-13.042	-12.6343	-12.8546	-13.2449	-12.4085	-12.4064	-12.7822	-12.1643	-11.9994	-11.7543	-11.806	-13.2173	-12.0816	-11.5664	-11.3534	-12.962	-12.6223	-11.841
D7TEB2	VIT_12s0059g01030	Dentin sialophosphoprotein		56100	492.105	0.00723045	0.473265	0.0685739	0.0133071	0.887129	0.503291	-13.3451	-14.6133	-13.4837	-14.1476	-14.3346	-13.7982	-15.3893	-15.2311	-14.7737	-14.5053	-16.408	-14.4656	-16.0151	-15.2591	-14.4526	-13.9248	-14.2118	-14.3317	-13.9844	-13.5103	-13.3663	-14.2009	-13.7047	-14.7299	-14.1268	-13.7299	-12.6992	-14.0637	-14.56	-15.0247
D7TED8	VIT_12s0059g01310	SUM2 (small ubiquitin-like modifier 2)		11300	99.1228	0.00301194	0.275103	0.964968	0.00632142	0.823259	0.987808	-9.09163	-9.22509	-8.99366	-9.51435	-9.16993	-9.06577	-9.41967	-9.2521	-9.44036	-9.1788	-9.70529	-9.2154	-9.79931	-9.16195	-10.1809	-9.81785	-9.8197	-9.64584	-9.38904	-9.81992	-9.42038	-9.70573	-9.85872	-9.55301	-9.39156	-9.21607	-9.25003	-9.32848	-9.44167	-9.45293
D7TEF8	VIT_12s0059g01560	Protein disulfide-isomerase A6	5.3.4.1	46600	408.772	0.000795408	0.865128	0.56714	0.00216946	0.98303	0.806112	-10.0681	-10.0537	-10.2066	-9.95601	-10.3415	-10.4377	-10.322	-10.8061	-10.6189	-10.7328	-10.5667	-10.5477	-10.567	-10.5463	-10.4838	-10.3782	-10.6338	-10.6772	-10.6117	-10.7743	-10.3583	-10.2661	-10.3178	-10.528	-10.2202	-10.2291	-10.1771	-10.4869	-10.132	-9.86954
D7TFJ1	VIT_01s0150g00160	Ubiquinol-cytochrome C reductase iron-sulfur subunit, mitochondrial	1.10.2.2	29700	260.526	0.762318	0.123296	0.313295	0.774469	0.77616	0.699219	-11.2493	-11.2165	-11.1248	-11.6455	-11.0319	-11.8384	-11.5816	-11.6301	-11.1914	-11.4941	-11.3488	-11.6737	-10.8524	-11.2383	-10.8217	-11.8852	-11.4406	-11.2004	-10.9957	-11.0076	-11.4877	-11.4907	-12.1762	-10.9471	-11.8104	-10.9908	-11.4191	-10.8239	-11.1984	-11.4213
D7TFJ4	VIT_01s0150g00190	Transaldolase	2.2.1.2	48100	421.93	7.55076e-06	0.675391	0.0570777	5.10836e-05	0.940006	0.48689	-9.70584	-9.94006	-9.76449	-9.69194	-9.54731	-9.66893	-9.82133	-10.0038	-9.84338	-10.0789	-9.95851	-9.79158	-10.05	-10.1028	-10.069	-9.9893	-10.0541	-10.0062	-9.90703	-10.097	-10.009	-10.056	-10.2622	-10.1553	-9.8801	-9.74897	-9.73001	-9.89996	-9.77396	-9.95768
D7TFL3	VIT_01s0150g00400	Calnexin 1 (CNX1)		60600	531.579	0.00022766	0.27543	0.728149	0.000767956	0.823259	0.901198	-11.3646	-10.9308	-11.0917	-11.3789	-11.5492	-10.9853	-11.4106	-12.0423	-11.4833	-12.0114	-11.5978	-12.1322	-11.4104	-12.2016	-11.6246	-11.6157	-11.9155	-11.3319	-12.0711	-11.8559	-12.0536	-12.1785	-12.5712	-11.8671	-11.3222	-11.4077	-11.5304	-11.568	-11.4326	-11.3421
D7TFN0	VIT_01s0150g00590	U2 small nuclear ribonucleoprotein A'		32600	285.965	0.00119566	0.220397	0.60358	0.00302285	0.823259	0.827786	-10.9771	-11.507	-11.3107	-11.3324	-11.3633	-11.3208	-11.3709	-11.3737	-11.544	-11.4017	-11.4832	-11.1246	-11.9617	-11.8448	-11.7943	-11.7372	-11.9202	-11.9629	-11.6156	-12.1103	-11.7872	-12.2589	-11.614	-12.6665	-11.9448	-11.0203	-12.1874	-12.3474	-12.0895	-11.8381
D7TFN3	VIT_01s0150g00620	Putative uncharacterized protein		49000	429.825	0.752657	0.143636	0.440026	0.765939	0.77616	0.755381	-13.9383	-13.1367	-13.9797	-15.0886	-13.8484	-14.8828	-14.3436	-14.3862	-14.9406	-14.311	-13.7124	-15.8526	-15.0836	-14.2173	-15.1037	-13.5687	-14.2591	-15.2705	-14.5256	-14.4143	-13.9612	-14.2451	-15.4333	-15.0199	-13.9316	-13.982	-14.174	-13.6278	-15.9497	-14.8272
D7TFV8	VIT_03s0132g00200	Methylmalonate-semialdehyde dehydrogenase	1.2.1.27	58000	508.772	0.000278052	0.602788	0.201564	0.000890795	0.919699	0.619257	-16.0538	-14.661	-16.3346	-15.3346	-15.9681	-14.4754	-13.6685	-14.9181	-13.9026	-14.3139	-13.9543	-14.5154	-13.4033	-13.5427	-13.2776	-13.5358	-14.502	-13.1946	-13.1837	-14.6573	-13.0189	-14.0416	-14.0936	-14.1268	-14.4656	-15.3648	-14.7066	-13.3228	-14.0786	-13.9727
D7TGB6	VIT_00s0620g00020	Nuclear RNA-binding protein		39100	342.982	0.287922	0.939379	0.541043	0.31959	0.99131	0.792736	-10.7325	-11.1172	-10.8152	-10.9368	-10.6081	-11.342	-11.0381	-13.2708	-10.6266	-10.8755	-11.0305	-11.6229	-11.5274	-11.932	-11.3197	-11.3416	-11.3695	-11.0797	-10.8619	-10.5563	-11.0715	-11.0042	-10.7444	-11.3439	-11.1343	-11.0494	-10.7685	-11.6444	-11.2791	-11.3791
D7TGJ2	VIT_12s0035g02070	Cinnamoyl-CoA reductase	1.2.1.44; 1.1.1.219	36300	318.421	0.0367896	0.626289	0.119407	0.0529752	0.928159	0.551116	-11.8358	-12.1475	-11.8896	-11.8501	-12.018	-12.1279	-12.0362	-12.0539	-12.1044	-11.9119	-11.6383	-12.1496	-11.9304	-12.0961	-12.6015	-12.0987	-12.1554	-12.4075	-12.4045	-13.0885	-12.4631	-11.9866	-12.0383	-12.5168	-11.8286	-12.1503	-11.7086	-12.2509	-12.579	-11.9173
D7TGK2	VIT_12s0035g01950	4-diphosphocytidyl-2-C-methyl-D-erythritol synthase	2.7.7.60	33800	296.491	0.0057323	0.235204	0.402159	0.0110013	0.823259	0.7379	-15.2762	-13.8806	-14.823	-14.0686	-14.4526	-14.8314	-13.2772	-12.9162	-12.963	-12.9873	-14.0936	-12.8172	-13.7027	-14.044	-14.0836	-14.1114	-14.8612	-15.4721	-14.8356	-14.3648	-13.4238	-15.5811	-15.6388	-13.9985	-13.1545	-14.0987	-14.7737	-13.0914	-14.6761	-13.3986
D7TH48	VIT_08s0007g02580	Ubiquitin-conjugating enzyme E2 variant	6.3.2.0	16600	145.614	0.00278659	0.114533	0.599702	0.00590991	0.77616	0.824286	-8.78104	-9.03324	-9.10715	-8.95575	-8.69188	-8.8523	-8.98603	-8.72045	-8.54842	-8.69369	-8.54395	-8.80197	-9.30687	-8.95497	-8.767	-8.70845	-8.87979	-9.09107	-8.89532	-8.84	-9.66805	-9.15455	-9.11812	-9.24113	-8.60989	-9.00909	-8.70535	-8.43507	-8.30847	-8.45183
D7TH54	VIT_08s0007g02490	2-cys peroxiredoxin BAS1, chloroplast precursor		30200	264.912	0.129759	0.513094	0.147761	0.155012	0.900518	0.588615	-9.04863	-9.34605	-9.05693	-9.03446	-8.78398	-9.27069	-9.5023	-9.33228	-9.22186	-9.10121	-9.10645	-9.2423	-9.47099	-9.32238	-9.36208	-9.27951	-9.29818	-9.39711	-9.40464	-9.22892	-9.2214	-9.23181	-9.10993	-9.06623	-9.39781	-8.84196	-9.28399	-9.78386	-9.52429	-9.14935
D7THA1	VIT_08s0007g01980	Proteasome 26S regulatory subunit (RPN8)		34800	305.263	0.00112668	0.142752	0.0595213	0.0028785	0.77616	0.48689	-10.5292	-10.8976	-10.6785	-10.5786	-10.9822	-10.8926	-10.9112	-11.4199	-11.1444	-11.3947	-11.0016	-10.9694	-10.7642	-11.6078	-11.0022	-11.6508	-11.6692	-11.2686	-10.6938	-10.4243	-10.659	-11.0213	-11.073	-10.9175	-11.169	-11.2194	-11.1172	-10.7678	-11.0193	-10.875
D7THF7	VIT_08s0007g01340	Proteasome inhibitor subunit 1 (PI31)		31600	277.193	0.8165	0.0591823	0.929269	0.82536	0.731324	0.976862	-10.6153	-10.2515	-10.981	-10.6708	-11.2496	-10.6821	-10.772	-10.4433	-10.3456	-10.8344	-10.4247	-10.699	-10.3654	-10.8233	-10.565	-10.6763	-11.1074	-10.94	-10.7587	-10.1132	-10.8559	-10.8052	-10.9739	-10.4422	-10.6917	-10.5794	-10.6606	-10.7174	-10.7127	-10.7358
D7THJ7	VIT_08s0007g00840	Ribulose bisphosphate carboxylase/oxygenase activase, chloroplast		51800	454.386	1.38199e-06	0.909199	0.135024	1.29735e-05	0.989242	0.567608	-10.0772	-10.434	-10.3938	-10.3325	-10.5945	-10.8277	-10.4337	-10.0479	-9.97506	-10.0503	-10.2426	-10.2444	-11.1128	-11.0577	-10.6613	-10.4295	-10.5785	-10.6641	-9.91131	-9.77057	-9.92222	-10.2076	-9.65183	-9.58286	-10.1045	-9.82774	-9.67452	-10.1316	-9.96453	-9.76728
D7THM8	VIT_08s0007g00480	Oxysterol binding protein		50700	444.737	0.000268614	0.35472	0.140988	0.000867444	0.870156	0.580737	-12.5891	-12.8811	-13.0853	-13.0691	-13.2705	-12.6948	-13.3154	-12.7642	-12.7515	-12.9622	-12.894	-13.5828	-13.7556	-13.3481	-13.5687	-13.2223	-14.0661	-13.1208	-14.044	-13.8106	-13.5618	-13.2305	-13.8981	-13.9316	-13.5324	-13.0979	-13.0386	-12.6219	-12.3752	-12.5554
D7THQ9	VIT_08s0007g00120	Ubiquitin-conjugating enzyme 13 (UBC13), E2	6.3.2.0	18900	165.789	0.0562692	0.00549642	0.771512	0.0756293	0.581207	0.918683	-11.2686	-11.7623	-10.8137	-11.3939	-12.2339	-11.7921	-11.281	-11.1845	-11.0868	-12.0043	-11.6698	-11.1118	-11.3894	-11.3687	-11.4084	-12.1946	-11.9508	-11.8285	-11.566	-11.9405	-11.9576	-12.0825	-12.4752	-11.5752	-11.0621	-11.2087	-11.615	-11.8657	-11.0317	-11.5062
D7THS4	VIT_08s0007g09010	Esterase	3.1.1.1; 3.1.2.12	32600	285.965	0.0293561	0.899306	0.984473	0.0439435	0.988814	0.991917	-10.1518	-9.92204	-10.3239	-10.1378	-9.92643	-10.4439	-9.87022	-10.1168	-9.77503	-10.3127	-9.935	-9.6926	-10.1332	-10.6493	-10.4293	-10.0491	-10.4154	-10.5643	-10.313	-10.1581	-9.69202	-10.0835	-9.91124	-10.0125	-9.95726	-10.085	-10.0567	-9.91949	-10.102	-9.97076
D7TI00	VIT_08s0007g08130	Adenylosuccinate synthetase (ADSS)	6.3.4.4	53300	467.544	0.000142236	0.65758	0.0307457	0.00053163	0.932616	0.466987	-12.2339	-11.791	-12.2467	-12.176	-12.2207	-11.9785	-12.3494	-11.9433	-11.7595	-11.9151	-11.6916	-11.631	-12.2436	-12.4639	-12.5938	-12.809	-12.6294	-12.6721	-12.0888	-12.6993	-11.9862	-12.4686	-12.5925	-12.4189	-12.1545	-12.2049	-12.5452	-11.8342	-11.8239	-11.9239
D7TI74	VIT_08s0007g07280	Superoxide dismutase [Cu-Zn] 2	1.15.1.1	15800	138.596	0.0826126	0.86399	0.129237	0.104539	0.98303	0.565004	-12.3056	-14.0056	-11.7992	-12.3199	-11.032	-11.6649	-11.1257	-11.4565	-11.8659	-12.2312	-11.9182	-11.7201	-11.8679	-11.6666	-11.5458	-12.4837	-12.3842	-11.57	-11.6702	-11.5015	-11.3943	-12.902	-11.7314	-11.6216	-11.0029	-11.1643	-11.7525	-10.2029	-11.6546	-11.2477
D7TIL3	VIT_08s0007g05580	Embryo-abundant protein	2.1.1.0	30300	265.789	0.000107408	0.0180663	0.523384	0.000427741	0.595831	0.787479	-11.0897	-10.916	-11.1039	-11.5894	-11.2577	-11.7871	-11.3937	-11.5361	-11.3808	-11.9482	-11.6137	-11.4615	-10.5644	-10.5036	-10.3238	-11.0574	-10.3376	-10.5979	-11.0246	-10.5976	-10.8434	-10.7826	-10.5873	-11.0337	-10.6311	-10.8169	-11.6544	-12.1106	-11.114	-11.4502
D7TIL6	VIT_08s0007g05550	Protein kinase		18000	157.895	0.00277088	0.248525	0.189289	0.00589725	0.823259	0.60546	-12.2527	-11.5315	-11.5913	-11.7195	-11.3404	-11.8529	-11.9812	-12.9401	-12.2144	-11.9339	-12.8948	-11.6033	-11.5705	-11.8547	-12.5224	-13.5652	-12.8133	-12.691	-11.6067	-12.0766	-12.2743	-11.5052	-12.2243	-12.4377	-13.6241	-12.2958	-12.488	-13.0754	-12.9207	-13.3831
D7TJ45	VIT_08s0007g03620	Ribosomal protein P2 (RPP2A) acidic 60S		11500	100.877	0.00023313	0.334827	0.418454	0.000779889	0.845312	0.746466	-9.47388	-10.0038	-9.24898	-9.43838	-8.87776	-9.2951	-10.6674	-10.6239	-10.446	-9.89848	-10.4984	-10.3048	-10.1872	-9.93823	-9.90922	-9.74852	-10.1345	-10.0778	-9.49566	-9.57604	-10.0429	-9.42386	-9.36161	-9.82448	-10.5446	-9.92364	-9.61139	-10.9885	-9.88967	-10.1181
D7TJ46	VIT_08s0007g03610	Monodehydroascorbate reductase	1.6.5.4	47300	414.912	0.0287142	0.255622	0.912586	0.0432499	0.823259	0.972	-13.6462	-12.3153	-14.4591	-13.4542	-13.7982	-13.9383	-14.2935	-13.7066	-13.7879	-14.262	-13.1042	-13.9293	-13.4494	-12.5811	-12.4215	-13.678	-12.6222	-13.2964	-13.9429	-14.3648	-14.1982	-14.8484	-13.4575	-15.7066	-12.9474	-13.1422	-13.3346	-14.9543	-13.0922	-12.9407
D7TJ75	VIT_08s0007g03250	Putative uncharacterized protein		37100	325.439	1.42205e-05	0.523529	0.158539	8.44168e-05	0.908301	0.589344	-12.7486	-13.1224	-14.1088	-13.5513	-13.7378	-14.1191	-13.6517	-13.7417	-13.6443	-15.0489	-13.9383	-13.8698	-14.1982	-15.4017	-15.4397	-15.0936	-14.9961	-14.0247	-12.7704	-12.733	-12.7702	-13.216	-13.4478	-13.0336	-13.8189	-12.5161	-13.7717	-12.4027	-13.0466	-12.7106
D7TJ98	VIT_08s0007g03010	Hydrolase, alpha/beta fold		36500	320.175	0.0045967	0.664091	0.161681	0.00902205	0.937312	0.589344	-15.3893	-14.4787	-13.0072	-13.5273	-14.0761	-12.7416	-13.1816	-12.4652	-12.3676	-13.2586	-12.42	-13.1086	-13.5239	-13.2616	-14.1955	-13.1441	-13.0447	-12.6467	-12.3162	-12.7094	-12.1366	-12.6361	-12.6878	-12.059	-12.5735	-12.062	-12.4535	-13.2023	-13.9406	-12.1662
D7TJA9	VIT_08s0007g02900	Peptidyl-prolyl cis-trans isomerase-like 1	5.2.1.8	18300	160.526	0.00383682	0.0242403	0.798286	0.00786191	0.595831	0.943129	-13.1696	-12.3438	-12.5586	-13.1839	-12.1874	-13.0992	-13.2851	-13.6169	-13.1558	-14.0271	-13.5705	-13.697	-13.1793	-14.3801	-12.8358	-14.0736	-13.4886	-13.8526	-13.952	-12.9935	-13.6761	-13.9612	-14.7497	-14.3346	-13.648	-12.5607	-13.0424	-13.5846	-13.792	-13.0446
D7TJP7	VIT_10s0003g01640	Transcription repressor		66500	583.333	0.0754876	0.170996	0.0136174	0.097044	0.800087	0.362913	-15.5188	-14.4953	-14.2146	-15.5324	-16.166	-14.4301	-14.0465	-13.8916	-14.0987	-15.044	-13.8462	-14.4206	-14.6798	-14.1268	-13.7798	-13.7339	-13.9092	-14.1294	-15.3287	-13.9612	-15.0538	-14.9774	-13.6742	-14.3228	-15.0247	-16.2993	-15.2648	-13.2446	-14.2762	-13.4317
D7TJZ9	VIT_10s0003g02760	Zeta-cop, subunit of COP-I complex		22000	192.982	0.647205	0.91997	0.343818	0.667603	0.99131	0.713243	-11.9947	-11.4251	-11.7698	-12.1694	-11.7612	-12.6279	-11.6032	-12.2967	-11.7334	-12.2234	-11.8889	-12.0372	-12.1649	-11.5878	-12.1839	-11.7075	-11.608	-12.0476	-12.1477	-11.6742	-12.3573	-11.9057	-11.7433	-12.0991	-12.3285	-11.2414	-11.9544	-11.78	-11.4259	-11.6222
D7TK03	VIT_10s0003g02790	Double-stranded DNA-binding protein		13200	115.789	0.00945186	0.748006	0.387776	0.0168079	0.953511	0.734882	-10.9821	-10.5771	-9.76537	-10.6619	-10.3721	-10.6685	-11.2289	-10.8228	-11.0995	-10.4525	-11.3832	-10.5939	-11.8149	-12.0353	-11.8339	-11.5324	-11.3017	-11.1794	-11.2795	-10.4716	-11.1349	-10.7682	-10.438	-11.2017	-12.039	-10.6908	-10.2492	-12.2654	-11.1196	-11.2197
D7TK33	VIT_10s0003g03120	Urease accessory protein G		58000	508.772	3.48064e-05	0.618736	0.125278	0.000174176	0.92277	0.558759	-10.9269	-11.3177	-11.5482	-11.0555	-11.0442	-11.5239	-12.2021	-11.6782	-11.7611	-11.6744	-12.3699	-11.5751	-12.2933	-12.9863	-12.1781	-11.9517	-12.2329	-12.2839	-11.8301	-10.9573	-11.3229	-11.4089	-11.2856	-11.5191	-11.801	-11.4945	-11.3687	-12.2133	-12.1063	-12.264
D7TK67	VIT_10s0003g03510	HSP20 chaperone		24600	215.789	0.818896	0.470956	0.6484	0.827091	0.887129	0.848562	-10.6759	-10.6755	-11.4005	-11.8945	-11.1052	-11.1413	-11.093	-11.3583	-10.9196	-11.4915	-11.3786	-10.5155	-10.6321	-11.6379	-11.1471	-11.1504	-11.2971	-11.1092	-11.2094	-11.3697	-10.9991	-11.0383	-11.2078	-11.3034	-11.039	-11.0207	-10.9667	-11.124	-11.0494	-10.6641
D7TKA5	VIT_10s0003g03870	Ornithine aminotransferase		51300	450	0.012585	0.842289	0.541076	0.0214352	0.978898	0.792736	-12.5099	-12.6465	-12.2543	-12.1929	-12.2457	-12.6269	-12.4503	-12.5529	-12.1981	-12.3453	-11.8428	-12.3773	-12.6158	-12.4989	-12.2074	-12.0502	-13.3909	-13.4127	-12.6322	-13.8293	-12.7308	-12.7266	-13.9159	-12.5501	-11.9022	-12.553	-12.3419	-11.6124	-11.9869	-12.1471
D7TKH1	VIT_10s0003g04580	Accelerated cell death 11 (ACD11)		22400	196.491	0.988483	0.552734	0.224955	0.9893	0.910167	0.639851	-13.4607	-12.3945	-12.8503	-13.113	-13.8569	-13.3909	-13.5775	-13.2556	-12.5299	-12.7348	-13.2103	-13.1412	-13.4705	-12.7982	-13.4903	-12.4397	-13.1288	-13.6592	-13.3955	-13.2851	-13.1203	-13.1161	-12.7204	-13.4049	-13.4542	-13.5036	-13.3346	-12.7389	-12.9467	-13.0468
D7TKJ3	VIT_10s0003g04880	Ferredoxin:nadp+ Oxidoreductase PETH	1.18.1.2	42300	371.053	1.67661e-05	0.251064	0.508828	9.7614e-05	0.823259	0.781067	-11.9004	-11.8026	-11.4906	-11.3174	-12.0522	-11.1741	-10.8256	-10.7374	-10.7931	-10.989	-10.9287	-10.9994	-12.2413	-12.0455	-12.4596	-11.5387	-12.22	-12.0255	-11.2164	-12.0555	-11.426	-11.4266	-11.5671	-11.7722	-10.9117	-11.7371	-11.6398	-10.9256	-11.2572	-11.1566
D7TKK5	VIT_10s0003g05020	GTP-binding protein obg		44400	389.474	0.000163675	0.256945	0.1466	0.000586423	0.823259	0.588085	-12.3977	-11.9527	-11.8098	-11.8437	-12.0373	-11.244	-11.3051	-11.1322	-11.195	-11.2537	-11.1811	-11.5702	-11.593	-12.1154	-11.5565	-11.6086	-11.7424	-11.6716	-12.6951	-11.525	-11.9197	-12.008	-12.6601	-12.2455	-11.1823	-11.807	-11.6582	-10.776	-10.8854	-11.0839
D7TKQ8	VIT_10s0003g05630	Coatomer subunit epsilon		32000	280.702	0.00259103	0.514373	0.739813	0.00562318	0.901456	0.908634	-9.98879	-10.2344	-10.1464	-10.4576	-10.2847	-10.2551	-10.7089	-10.6597	-10.8282	-10.5269	-10.8445	-10.4506	-11.065	-10.8415	-11.084	-10.8985	-10.9943	-10.8307	-10.6377	-11.5627	-10.1183	-10.9404	-11.0333	-10.7964	-10.8452	-10.1398	-10.4487	-10.8302	-10.5808	-10.6114
D7TLM6	VIT_13s0019g02350	Glycoprotein, Mitochondrial		28600	250.877	0.000516029	0.160723	0.667783	0.00150581	0.784859	0.861984	-10.2461	-10.6661	-11.0206	-10.4066	-10.5547	-10.4703	-10.854	-10.5597	-10.8614	-10.8445	-10.3929	-10.5551	-11.7729	-11.4007	-11.3645	-10.9317	-11.2128	-11.6891	-10.8962	-11.8012	-10.712	-10.6243	-10.676	-11.0105	-11.0593	-10.8829	-11.3019	-11.3414	-11.1439	-11.1863
D7TLP9	VIT_13s0019g02090	Thylakoid lumenal 15 kDa protein 1		23400	205.263	5.02464e-07	0.19925	0.479696	5.8508e-06	0.823259	0.77044	-12.6312	-13.3511	-12.9133	-12.439	-11.9946	-12.5363	-12.9877	-13.0776	-13.5103	-13.2453	-13.5635	-12.4672	-13.1714	-12.2332	-13.1904	-13.0502	-12.5638	-13.7221	-12.9286	-12.9856	-12.4463	-12.5511	-12.7834	-12.5752	-14.7378	-14.79	-14.982	-14.6761	-13.661	-14.982
D7TLR6	VIT_13s0019g01900	FK506-binding protein 4/5	5.2.1.8	20100	176.316	0.517932	0.85827	0.896467	0.545377	0.981459	0.970171	-12.6529	-12.7687	-13.5864	-12.4261	-12.8532	-13.2345	-12.5274	-13.3893	-12.5542	-13.026	-12.6066	-11.7625	-12.9521	-13.2935	-12.4406	-12.8309	-13.262	-12.8502	-12.3223	-12.2357	-12.6745	-12.3318	-13.0115	-12.3559	-12.9351	-11.9075	-13.541	-13.7202	-12.3429	-12.6495
D7TLU7	VIT_13s0019g01090	Triosephosphate isomerase, cytosolic	5.3.1.1	27100	237.719	0.00213661	0.112542	0.243036	0.00484539	0.77616	0.653354	-9.09222	-9.05682	-8.71175	-8.83658	-8.60252	-8.55477	-8.59823	-8.54272	-8.70728	-8.64504	-8.53092	-8.40102	-9.08553	-9.08123	-9.12093	-8.99092	-8.90302	-9.04721	-9.02706	-8.54074	-8.8715	-8.75759	-9.23671	-8.95602	-8.78798	-9.34816	-8.93958	-8.85104	-8.78005	-8.84435
D7TLV6	VIT_13s0019g00910	Ubiquitin-conjugating enzyme 13 (UBC13), E2	6.3.2.19	18700	164.035	0.716893	0.458474	0.629403	0.732622	0.884274	0.839833	-11.6159	-11.747	-12.3833	-12.8525	-12.2186	-12.2128	-12.2168	-12.2066	-12.109	-12.1333	-12.3218	-11.4068	-11.77	-12.8273	-12.3365	-12.7268	-12.2403	-12.505	-12.3987	-12.1316	-11.7818	-12.8557	-12.2793	-11.7042	-12.831	-11.5278	-12.1561	-12.2374	-12.2388	-11.8534
D7TLZ4	VIT_13s0019g00260	Photosystem II reaction center PsbP		26500	232.456	0.00182384	0.458836	0.152238	0.00426385	0.884274	0.589344	-11.3818	-11.293	-11.3013	-11.8815	-11.8984	-11.2486	-11.8717	-11.1761	-12.0019	-11.4579	-11.5547	-11.5092	-11.877	-12.5933	-11.896	-12.1753	-11.8765	-11.8504	-12.285	-13.1651	-12.6258	-11.7737	-11.5843	-12.7547	-11.86	-11.6963	-11.537	-11.7969	-11.7906	-11.9938
D7TM20	VIT_13s0019g05250	Malate dehydrogenase [NADP], chloroplast precursor (NADP-MDH)	1.1.1.82	48000	421.053	0.398411	0.149731	0.875396	0.430014	0.77616	0.961983	-13.6685	-12.8021	-13.5635	-13.2949	-13.1915	-13.4127	-13.7839	-13.1707	-12.5074	-12.5318	-12.8151	-13.0183	-12.9856	-12.8336	-12.753	-12.6579	-13.1642	-12.7075	-12.8076	-12.7997	-14.5811	-12.4656	-13.3346	-13.0642	-13.113	-13.019	-13.2112	-13.0499	-12.2962	-12.7478
D7TM87	VIT_13s0019g04370	Phosphoglucomutase/phosphomannomutase	5.4.2.3; 5.4.2.8	66600	584.211	0.00885002	0.0112497	0.822517	0.0159012	0.595831	0.947398	-11.6909	-11.7362	-11.8939	-12.3631	-12.2596	-11.829	-12.5986	-12.2209	-12.8318	-12.8562	-12.8155	-13.0251	-11.7006	-12.2751	-12.825	-12.5873	-12.4323	-12.0156	-12.4101	-12.1099	-12.0293	-13.1934	-12.8417	-12.1699	-11.7249	-11.7753	-12.2947	-11.9374	-12.6927	-12.2969
D7TMB8	VIT_13s0019g04030	Serine carboxypeptidase SCPL27	3.4.16.0	51700	453.509	0.0013992	0.273783	0.835592	0.0034722	0.823259	0.951931	-13.2274	-14.132	-12.472	-12.966	-12.2569	-13.0125	-14.132	-13.2778	-12.966	-12.6389	-13.3526	-13.2698	-13.3971	-14.6573	-13.8043	-14.1928	-13.7066	-13.5846	-14.6024	-14.9774	-13.5899	-13.8763	-14.3739	-14.2507	-12.9445	-13.4317	-12.5012	-13.4986	-13.0892	-12.7587
D7TMG2	VIT_13s0019g03470	Translation initiation factor eIF-3 subunit 5		31400	275.439	0.00111297	0.471218	0.274696	0.00284949	0.887129	0.676132	-10.0417	-10.1392	-10.6981	-10.6204	-10.7841	-10.5723	-10.9407	-11.3196	-10.8758	-10.8622	-11.3757	-10.3554	-11.4802	-11.0725	-12.1408	-11.3936	-11.5209	-11.0224	-11.1707	-10.3899	-10.5876	-10.5871	-10.7051	-11.0274	-10.8179	-10.424	-10.6514	-11.0709	-11.0107	-11.1606
D7TMH3	VIT_13s0019g03350	Sedoheptulose-1,7-bisphosphatase (SBPase), Chloroplast	3.1.3.11; 3.1.3.37	42500	372.807	2.12961e-05	0.379244	0.548329	0.000116695	0.883133	0.79296	-11.1702	-11.291	-11.1709	-11.4789	-10.9136	-11.2949	-11.1183	-10.7686	-10.7731	-11.0265	-11.0546	-10.86	-11.5299	-12.0523	-11.6066	-11.5893	-11.6793	-11.4591	-11.0806	-10.4466	-10.7712	-11.0566	-10.837	-10.7615	-11.163	-10.8263	-10.6598	-11.0999	-11.4474	-10.9544
D7TMH4	VIT_13s0019g03330	Adenylosuccinate lyase	4.3.2.2	62100	544.737	0.105593	0.91378	0.82242	0.13035	0.989792	0.947398	-13.6517	-13.8655	-13.7737	-13.3617	-13.4033	-13.5087	-13.7677	-16.5953	-13.5652	-14.0247	-15.3346	-13.8763	-13.3572	-14.9226	-14.3081	-14.2507	-14.5989	-15.1294	-13.394	-14.1037	-13.2377	-13.6536	-14.1928	-13.9844	-13.6443	-13.139	-14.5154	-13.2771	-13.79	-13.8894
D7TMN2	VIT_12s0142g00190	Putative uncharacterized protein		34400	301.754	0.308167	0.147382	0.538604	0.340192	0.77616	0.792736	-13.7182	-13.907	-14.3617	-12.9949	-12.8915	-12.6561	-13.3022	-13.2465	-13.1488	-12.4026	-14.482	-12.6821	-13.4381	-13.7066	-14.5953	-12.9143	-14.0368	-14.7616	-12.5411	-15.1242	-12.5168	-12.8021	-12.4913	-12.0766	-13.7105	-13.7616	-12.7306	-13.1168	-12.7771	-14.3169
D7TMQ2	VIT_12s0142g00610	Citrate synthase, glyoxysomal precursor	2.3.3.1	56300	493.86	0.118642	0.661614	0.391578	0.144108	0.935983	0.735112	-12.9544	-12.3802	-14.4206	-13.089	-13.2612	-13.3663	-13.1902	-13.6517	-13.4238	-13.3272	-12.955	-13.2484	-12.6538	-12.3778	-12.2694	-13.6241	-12.7886	-12.3037	-12.9415	-12.5642	-12.4905	-13.0472	-13.202	-13.4542	-12.9472	-13.394	-14.3739	-13.6205	-12.8778	-13.0809
D7TMY3	VIT_16s0100g00300	Sorbitol dehydrogenase	1.1.1.14	39300	344.737	5.03517e-05	0.242577	0.86596	0.000236341	0.823259	0.961109	-10.4798	-10.3668	-10.2019	-10.1991	-10.6507	-9.98807	-10.8914	-10.5603	-10.558	-10.5339	-10.515	-10.7127	-10.68	-11.186	-10.8796	-10.7043	-11.0594	-11.1272	-10.3658	-10.3644	-10.4719	-10.1869	-10.4496	-10.2035	-10.663	-10.4363	-10.5736	-10.3511	-10.449	-10.3285
D7TN08	VIT_02s0154g00040	Thylakoid lumenal protein		27700	242.982	0.0422123	0.560582	0.408604	0.0589609	0.912566	0.742223	-12.3271	-12.9419	-13.1566	-13.1298	-13.3154	-12.9602	-15.1037	-13.8505	-14.1165	-13.0412	-13.8064	-14.2964	-13.7778	-13.1046	-13.7961	-13.0872	-14.574	-13.3124	-15.2877	-13.5917	-13.4269	-12.634	-13.4738	-13.7124	-13.7596	-12.3702	-12.2868	-12.5978	-13.9048	-12.9057
D7TN47	VIT_02s0154g00480	Heat shock protein MTSHP		22400	196.491	0.00031278	0.535564	0.852486	0.00097875	0.910003	0.961109	-12.8092	-12.3945	-13.7437	-13.113	-12.092	-13.7537	-12.2967	-13.0146	-12.7105	-12.2494	-12.1462	-11.7875	-10.6059	-11.8653	-11.6535	-11.4782	-11.3028	-11.4215	-12.1737	-10.883	-11.6463	-12.3276	-11.201	-11.689	-12.1739	-13.5036	-14.9181	-12.4979	-13.2362	-13.6989
D7TND2	VIT_01s0026g01770	Ubiquitin-conjugating enzyme E2 A	6.3.2.19	21700	190.351	0.146706	0.535039	0.173391	0.172115	0.910003	0.595904	-12.3159	-11.6568	-11.75	-11.1078	-11.1795	-12.1226	-10.9121	-11.8112	-11.2862	-11.2384	-11.5796	-10.839	-11.3746	-11.2576	-11.6077	-12.1183	-11.498	-11.1347	-11.4758	-11.5231	-11.2902	-11.8859	-12.3335	-11.7745	-11.4607	-11.7424	-11.7033	-11.9046	-11.7165	-11.9368
D7TNE5	VIT_01s0026g01640	Band 7 family		41300	362.281	4.52951e-07	0.720835	0.240032	5.64786e-06	0.950561	0.651973	-13.0638	-12.5852	-13.3466	-13.0781	-12.8142	-12.7995	-12.6229	-12.2401	-12.1425	-12.6664	-12.3429	-12.3358	-12.5171	-12.748	-12.322	-12.441	-12.9473	-13.1006	-13.541	-13.5154	-13.7143	-13.5513	-13.6024	-13.3955	-12.7517	-12.6709	-12.0291	-12.1267	-11.7342	-12.3444
D7TNE6	VIT_01s0026g01630	Putative uncharacterized protein		42600	373.684	2.09361e-08	0.23618	0.450083	5.07071e-07	0.823259	0.756943	-11.7041	-11.893	-11.8056	-12.3523	-12.1526	-11.7602	-12.0261	-12.0277	-12.1184	-11.6383	-12.0425	-12.7149	-12.5618	-12.2308	-11.8672	-11.8871	-11.961	-11.967	-11.3437	-11.5936	-11.2868	-11.775	-11.5322	-11.5854	-14.0199	-13.3317	-13.1834	-14.8023	-14.1634	-13.1856
D7TNQ7	VIT_01s0026g00240	Spermidine synthase	2.5.1.16; 2.1.1.53	32600	285.965	0.00781274	0.593034	0.0116259	0.0143135	0.919699	0.362913	-11.8558	-11.9924	-11.8826	-11.695	-12.077	-11.9728	-11.8811	-11.7018	-11.9493	-11.8977	-11.5387	-11.8081	-12.2962	-13.0986	-12.1949	-12.1846	-12.0003	-12.615	-11.6156	-11.7759	-12.0767	-12.4731	-12.7763	-12.2304	-12.1589	-12.6052	-12.7974	-12.2161	-11.6621	-11.9183
D7TNT9	VIT_13s0156g00180	Citrate synthase 4	2.3.3.1	52400	459.649	0.000139022	0.489434	0.505764	0.000523156	0.893253	0.781067	-9.31978	-9.49443	-9.36313	-9.52596	-9.50468	-9.44252	-9.69731	-9.48575	-9.50804	-9.49709	-9.67182	-9.56562	-9.81092	-9.89126	-9.96118	-9.52572	-10.0395	-9.77908	-9.27248	-9.59746	-9.39214	-9.60686	-9.42287	-9.65077	-9.42675	-9.45569	-9.49644	-9.57262	-9.3701	-9.4796
D7TP00	VIT_07s0104g01800	Glutathione S-transferase 13 GSTF13	2.5.1.18	24600	215.789	0.199841	0.610385	0.107929	0.227451	0.919699	0.544294	-10.254	-10.8038	-10.7086	-9.84819	-10.0479	-10.126	-9.98013	-10.7004	-10.1232	-10.587	-10.5761	-10.7738	-10.9216	-9.98342	-10.6512	-10.6731	-10.5736	-10.7682	-10.7705	-10.2504	-10.8106	-10.6446	-11.09	-10.7932	-10.4193	-10.5162	-10.2641	-10.9072	-9.91193	-10.7106
D7TP33	VIT_07s0104g01430	Phototropic-responsive NPH3		9300	81.5789	0.129143	0.266624	0.205785	0.154691	0.823259	0.624409	-11.541	-12.5048	-11.5821	-11.8448	-11.4518	-11.8331	-11.6565	-13.1249	-11.8897	-11.9141	-13.0796	-12.721	-11.5507	-11.289	-11.3287	-12.2495	-11.4131	-12.0278	-11.5974	-12.5024	-12.7001	-12.5	-11.6586	-11.244	-11.5337	-11.8737	-11.5354	-12.1227	-12.816	-12.4306
D7TPB8	VIT_07s0104g00440	Endo-1,3;1,4-beta-D-glucanase precursor	3.1.1.45	28100	246.491	2.92569e-05	0.708888	0.0512687	0.000152061	0.945444	0.48689	-9.65319	-9.85213	-9.69786	-9.69109	-9.63618	-9.89913	-9.94302	-10.1966	-10.0256	-9.93536	-10.078	-10.0683	-10.4557	-10.3949	-10.3206	-9.98131	-10.1471	-10.3172	-9.8163	-9.94383	-9.79709	-10.1612	-10.2678	-9.88147	-9.79403	-9.9246	-10.0366	-9.83887	-10.075	-10.1468
D7TPC0	VIT_07s0104g00420	Endo-1,3;1,4-beta-D-glucanase precursor	3.1.1.45	25500	223.684	5.60731e-07	0.872712	0.163489	6.34622e-06	0.98388	0.589344	-8.98803	-9.6237	-9.51852	-9.13897	-9.42396	-9.69246	-10.0013	-9.84673	-9.66481	-9.70977	-10.0113	-9.57923	-9.89549	-9.78644	-9.71616	-9.77663	-9.65629	-9.64167	-9.22166	-8.76379	-8.94581	-8.80255	-8.88944	-8.67851	-9.19099	-8.99892	-8.86444	-9.61711	-9.26221	-9.32687
D7TPC1	VIT_07s0104g00410	Endo-1,3;1,4-beta-D-glucanase precursor	3.1.1.45	25500	223.684	0.0144508	0.36128	0.258448	0.0241045	0.870156	0.664502	-10.0127	-10.2158	-10.3283	-9.96209	-9.82732	-10.5579	-11.0165	-10.5982	-10.8736	-10.5249	-10.707	-10.5674	-10.8506	-10.6633	-10.9925	-10.4317	-10.3658	-10.2435	-10.6445	-9.80376	-10.2104	-10.2868	-10.2751	-10.4223	-10.426	-10.195	-10.5825	-11.1758	-10.0853	-10.5435
D7TPI6	VIT_03s0063g00400	Alpha-amylase / 1,4-alpha-D-glucan glucanohydrolase	3.2.1.60; 3.2.1.1	47200	414.035	5.33679e-07	0.104805	0.0977724	6.1551e-06	0.77616	0.540484	-13.096	-13.0827	-12.0113	-13.6573	-13.5548	-13.5479	-13.0671	-12.1756	-12.6483	-12.859	-13.2215	-12.5284	-11.9961	-11.8411	-11.7002	-11.7857	-11.6862	-11.4327	-11.1335	-12.3098	-11.6931	-11.6736	-11.5127	-11.56	-11.8448	-11.8952	-12.153	-12.2292	-12.5272	-12.0896
D7TPJ4	VIT_03s0063g00500	Prpk (p53-related protein kinase)		18900	165.789	0.136251	0.407768	0.200988	0.161149	0.883168	0.619257	-12.5641	-12.3904	-13.4986	-13.2304	-14.3496	-13.9938	-12.4386	-13.2993	-12.9128	-12.6962	-13.6169	-13.2586	-13.7105	-12.1056	-12.5928	-12.5357	-13.1732	-12.5204	-13.5137	-14.262	-13.2377	-12.243	-12.9227	-13.6462	-11.9288	-12.1598	-12.7994	-12.2527	-13.8399	-12.0132
D7TPS1	VIT_03s0063g01360	Putative uncharacterized protein		54900	481.579	0.00234194	0.96258	0.652751	0.00527154	0.997844	0.852731	-14.1037	-13.3008	-13.451	-13.3287	-13.7717	-13.4623	-14.5087	-14.5496	-16.3228	-14.4754	-15.1555	-15.282	-13.6648	-14.0911	-15.2705	-13.8937	-14.4206	-14.0587	-13.4672	-14.2146	-13.8828	-13.225	-13.8335	-13.8064	-14.7457	-13.3572	-14.0961	-15.1713	-13.9985	-14.9914
D7TPV2	VIT_03s0063g01800	Clast3		31100	272.807	0.260883	0.627734	0.0731768	0.290911	0.928159	0.521563	-12.3497	-14.2451	-13.5652	-12.364	-12.746	-12.7862	-13.6874	-12.5446	-13.0033	-13.6554	-14.3346	-13.9774	-13.5811	-13.2716	-13.6007	-13.0736	-13.1548	-13.4804	-13.8698	-13.7576	-13.9566	-13.3481	-13.6406	-13.2266	-13.5652	-12.8783	-13.277	-14.3496	-12.7921	-12.8922
D7TQ15	VIT_03s0063g02550	NADH dehydrogenase (ubiquinone) Fe-S protein 8	1.6.5.3	25600	224.561	0.0225303	0.0604117	0.542674	0.0352966	0.737939	0.792736	-11.1759	-11.764	-11.3858	-10.7476	-11.2428	-10.972	-11.5324	-10.9304	-11.3182	-10.9036	-11.3078	-11.8599	-11.613	-11.6954	-12.4025	-11.2656	-12.026	-11.6142	-11.3324	-11.8928	-11.839	-11.0958	-11.0385	-11.5473	-11.2446	-11.295	-10.9687	-11.3465	-10.9841	-10.866
D7TQ16	VIT_03s0063g02560	Phenylalanyl-tRNA synthetase alpha chain	6.1.1.20	56000	491.228	0.0429557	0.283518	0.614491	0.0597923	0.823259	0.830907	-13.6836	-13.5103	-13.7859	-13.5171	-13.4143	-13.6351	-14.0056	-13.3924	-13.1844	-14.5053	-13.2368	-13.726	-13.9003	-15.9961	-14.1607	-14.5496	-14.7417	-14.3287	-14.1874	-13.507	-14.8064	-13.9914	-13.4254	-13.8335	-14.1242	-13.9338	-15.0199	-14.3496	-13.3361	-13.1843
D7TQ89	VIT_08s0040g03320	Glutamate N-acetyltransferase	2.3.1.35; 2.3.1.1	48800	428.07	0.129679	0.756809	0.411197	0.155012	0.958161	0.743072	-11.9002	-11.7264	-11.8412	-11.7338	-12.0175	-11.8015	-12.0157	-11.6886	-11.8581	-11.9322	-11.9105	-12.6796	-12.2724	-11.9548	-11.9289	-11.745	-12.157	-11.9169	-12.404	-12.2617	-12.2843	-12.3414	-12.0782	-11.9097	-12.4306	-11.8806	-11.8995	-11.8954	-12.5753	-12.075
D7TQA5	VIT_08s0040g03150	L-ascorbate peroxidase 1, cytosolic (APX1)	1.11.1.11	28000	245.614	1.42182e-06	0.0987114	0.0252531	1.32448e-05	0.77616	0.433398	-9.29594	-9.21716	-9.04607	-9.20393	-8.95451	-9.21734	-9.37514	-9.4747	-9.70088	-9.44794	-9.57383	-9.2843	-9.28739	-9.30345	-9.07238	-9.24804	-9.3177	-9.2104	-9.18061	-9.01354	-9.12831	-9.32005	-9.2697	-9.05072	-8.80852	-8.50958	-8.5923	-8.98885	-9.1356	-9.00158
D7TQB0	VIT_08s0040g03100	Glutathione S-transferase GSTO1	2.5.1.18	27700	242.982	0.000218017	0.589049	0.35389	0.00074071	0.91925	0.717791	-9.2989	-9.36787	-9.50835	-9.55585	-9.28619	-9.17364	-9.57158	-9.34192	-9.47254	-9.54722	-9.92085	-9.60626	-10.0769	-9.59825	-10.2639	-9.87511	-10.0243	-9.73887	-9.55955	-9.60447	-9.56316	-9.46408	-9.60272	-9.48557	-9.55654	-9.43825	-9.49749	-9.79044	-9.49334	-9.65271
D7TQG4	VIT_08s0040g02470	Inorganic pyrophosphatase	3.6.1.1	24600	215.789	0.0888208	0.655688	0.396503	0.111746	0.932616	0.736045	-8.84155	-8.57902	-8.8341	-8.72456	-8.66359	-8.80716	-8.89724	-8.99842	-9.08718	-8.90035	-8.75506	-9.04538	-8.72001	-8.68545	-8.75303	-8.40076	-8.8105	-8.64106	-8.34806	-9.30879	-8.45381	-8.53578	-8.50975	-8.41113	-8.55733	-8.48693	-8.89096	-9.03884	-8.7665	-8.90665
D7TQJ1	VIT_08s0040g02130	Syntaxin of plants SYP7		29700	260.526	0.0025302	0.824558	0.190002	0.00555085	0.978625	0.60546	-11.121	-12.1096	-11.4658	-11.198	-11.542	-11.353	-12.3988	-11.6301	-11.9799	-11.6911	-11.5849	-11.4327	-12.7784	-12.5772	-12.4564	-12.1404	-12.4716	-12.7854	-11.6876	-11.3702	-12.0533	-12.0283	-12.3904	-12.7127	-12.9679	-11.6743	-11.4191	-11.7473	-12.1692	-11.959
D7TQK9	VIT_08s0040g01910	V-type H+-transporting ATPase subunit G		12200	107.018	9.99184e-05	0.0747139	0.281944	0.000407411	0.77616	0.680473	-9.83743	-9.79203	-10.0594	-10.1209	-9.68815	-10.7299	-9.53023	-10.4121	-9.71837	-9.4983	-10.1207	-9.94263	-10.1163	-9.76632	-9.99447	-9.9284	-9.68925	-9.80793	-8.72364	-8.80649	-9.30505	-9.54918	-9.48385	-9.2699	-10.2555	-10.0776	-9.69663	-10.5668	-10.4851	-10.272
D7TQM9	VIT_08s0040g01700	Isocitrate dehydrogenase (NAD+) precursor	1.1.1.41	40200	352.632	0.00902256	0.625637	0.467471	0.0161632	0.928159	0.763547	-11.3844	-11.1057	-11.1276	-11.4542	-11.3507	-11.1377	-11.2505	-11.3299	-11.3113	-11.1816	-11.2846	-11.4269	-11.5073	-11.3734	-11.3597	-11.4228	-11.5012	-11.755	-11.5769	-11.2638	-12.0895	-12.0617	-11.8562	-11.5645	-11.3772	-11.7292	-11.733	-11.0196	-11.5774	-11.517
D7TQP5	VIT_08s0040g01480	Cell division cycle protein 48	3.6.4.3	89500	785.088	0.604854	0.238242	0.3957	0.627659	0.823259	0.736045	-12.3844	-11.5541	-11.9197	-12.5534	-12.9684	-11.3993	-11.696	-12.084	-11.7703	-11.8199	-11.8226	-11.5952	-11.4064	-12.1063	-11.82	-12.311	-11.9573	-12.0549	-11.8502	-11.491	-11.2999	-11.8597	-12.4358	-11.9442	-11.4143	-12.3794	-12.3126	-11.6575	-11.8967	-11.8181
D7TQU9	VIT_08s0040g00850	Thylakoid lumenal 20 kDa protein		28800	252.632	0.000403727	0.0446961	0.0454144	0.00123152	0.682463	0.48689	-12.1076	-12.2096	-12.6653	-12.1219	-11.5878	-12.2795	-13.0463	-13.377	-13.2795	-12.4807	-13.1254	-12.7668	-14.3198	-12.9198	-13.4903	-12.9628	-14.6278	-15.2423	-12.8411	-12.7546	-12.9523	-14.6169	-13.8189	-13.1157	-12.7171	-12.4264	-12.0086	-13.7537	-13.5989	-13.4096
D7TR81	VIT_10s0116g00360	Pyrophosphate-dependent phosphofructokinase beta subunit	2.7.1.90; 2.7.1.11	61500	539.474	0.0425929	0.28529	0.483722	0.0593556	0.823259	0.771209	-15.4017	-12.9081	-12.9634	-13.0961	-14.4656	-12.8084	-12.7119	-12.8145	-13.03	-13.4542	-13.1726	-13.1243	-12.9805	-12.8568	-12.8965	-14.2367	-13.2906	-13.1681	-14.1165	-13.6425	-13.4986	-15.7143	-14.1767	-13.9704	-13.1949	-12.7245	-13.5687	-12.7974	-13.4705	-12.4714
D7TRJ7	VIT_00s0187g00340	fumarylacetoacetase		45500	399.123	0.0371281	0.0175435	0.158424	0.0532726	0.595831	0.589344	-10.1515	-10.2469	-10.2243	-10.4349	-10.125	-10.3447	-10.0756	-10.1449	-10.3088	-10.1327	-9.98476	-10.1143	-10.825	-10.3852	-10.3085	-10.059	-10.3722	-10.477	-10.5116	-10.4284	-10.2357	-10.3033	-10.1984	-10.2463	-10.4383	-10.7048	-10.5838	-10.1654	-10.0448	-10.3687
D7TRU8	VIT_00s0532g00030	Thioredoxin H	5.3.4.1	14200	124.561	0.00633316	0.610141	0.552503	0.0119476	0.919699	0.79369	-11.3631	-11.5304	-10.6077	-12.4554	-10.9983	-11.2593	-10.3003	-10.8479	-10.6022	-10.3117	-10.1295	-10.7955	-10.9769	-10.6458	-10.7818	-10.1972	-10.4388	-10.5988	-10.0258	-10.9113	-10.6784	-10.6325	-10.3549	-9.94029	-10.5594	-11.2618	-10.6369	-10.3312	-11.1047	-10.9906
D7TS57	VIT_05s0051g00340	Chaperonin GroEL		61300	537.719	0.0242344	0.500539	0.476726	0.0375773	0.898237	0.770069	-11.2453	-10.5815	-10.7457	-10.8898	-11.9039	-10.4974	-10.5236	-10.9875	-11.4404	-10.9545	-10.846	-10.7301	-9.90418	-10.6332	-10.4736	-10.8827	-10.5092	-10.5346	-11.224	-10.7505	-10.8237	-11.1824	-11.6702	-11.0651	-10.9995	-11.3212	-11.934	-11.175	-11.117	-11.0638
D7TS82	VIT_05s0051g00720	3-ketoacyl-CoA thiolase PED1	2.3.1.16	48600	426.316	0.0175644	0.504843	0.943287	0.0283985	0.898237	0.97878	-10.3093	-10.7046	-10.3194	-10.2814	-10.3781	-10.5387	-10.4248	-10.3326	-10.5351	-10.5208	-10.1799	-10.3305	-10.2562	-10.3639	-10.5693	-10.4214	-10.3748	-10.4853	-10.3172	-10.2911	-10.2887	-10.3984	-10.2935	-10.2111	-10.1214	-10.1346	-10.2727	-9.80006	-10.3437	-10.1238
D7TSR0	VIT_14s0006g01410	fructokinase-2	2.7.1.15	41200	361.404	0.00722271	0.396888	0.353225	0.0133071	0.883168	0.717791	-10.881	-11.1927	-10.9869	-11.1397	-11.0813	-11.4175	-10.7875	-10.6993	-10.755	-10.7794	-10.5602	-10.7473	-11.049	-11.6449	-11.2939	-10.8803	-11.4013	-11.1162	-11.1784	-11.089	-10.6302	-11.1509	-11.0307	-11.0257	-10.9117	-11.0412	-11.1163	-10.9689	-11.7934	-11.2356
D7TSS8	VIT_14s0006g01660	Pyridoxal kinase	2.7.1.35	37700	330.702	2.423e-06	0.0279185	0.0281623	1.9693e-05	0.595831	0.460872	-11.6621	-11.5606	-11.5738	-11.6764	-11.3158	-11.5839	-11.2045	-11.5353	-11.6405	-11.243	-11.6395	-11.1795	-12.5058	-11.8794	-11.9191	-12.0812	-12.1298	-12.2628	-11.9596	-12.0887	-11.9969	-12.6828	-12.5203	-12.8762	-11.5206	-11.5083	-11.8288	-11.7399	-12.5133	-11.8997
D7TSW3	VIT_14s0006g02080	S locus-linked protein SLL2	2.1.1.0	37500	328.947	0.000194908	0.0545996	0.491883	0.000676314	0.698766	0.775862	-13.5531	-13.6685	-13.8356	-13.8569	-13.7537	-14.4953	-13.6685	-13.3709	-13.661	-14.2146	-14.2423	-13.1476	-13.1148	-14.1928	-13.5811	-13.7299	-14.5256	-13.7497	-14.502	-13.6667	-14.7105	-14.9961	-15.0489	-15.3709	-14.6836	-15.4721	-14.9271	-14.1346	-15.567	-14.9271
D7TT38	VIT_14s0006g03040	DNA repair protein RAD23		40700	357.018	0.00565551	0.594248	0.82692	0.0108884	0.919699	0.947398	-11.5756	-11.2285	-11.5296	-11.5898	-11.4263	-11.0472	-11.9603	-11.6939	-11.6975	-12.2938	-12.0394	-11.618	-12.0955	-13.0317	-11.4865	-11.7163	-11.8952	-12.4695	-11.2778	-11.2261	-11.221	-11.2473	-11.4664	-11.7166	-12.5993	-11.6187	-11.6376	-11.7023	-12.3135	-12.5097
D7TT48	VIT_14s0006g03200	Chaperonin		59100	518.421	0.0608657	0.701809	0.272368	0.0806774	0.942881	0.675151	-13.276	-12.0027	-12.665	-12.9277	-15.2591	-12.675	-13.0289	-12.9854	-12.4023	-12.756	-12.3415	-12.8528	-12.4686	-12.6129	-12.6526	-13.2293	-12.5616	-12.311	-13.4429	-12.8483	-13.046	-12.9308	-13.9383	-13.3648	-13.0172	-14.9048	-14.4429	-12.9541	-13.2822	-13.8189
D7TTP0	VIT_02s0012g02530	Phosphomevalonate kinase	2.7.4.2	55100	483.333	0.00669142	0.747586	0.50104	0.0124094	0.953511	0.780156	-13.3198	-13.0012	-12.8951	-13.0579	-12.9545	-13.0013	-12.2564	-12.5873	-12.188	-12.514	-12.2404	-11.8817	-12.2193	-12.9123	-13.0723	-13.2313	-12.9326	-12.6352	-13.2207	-12.1056	-13.0652	-13.626	-13.5341	-12.6532	-12.3505	-12.7523	-12.6733	-11.7689	-12.7505	-12.5193
D7TTQ8	VIT_02s0012g02160	Glycerol-3-phosphate acyltransferase	2.3.1.15	50800	445.614	0.0149508	0.706626	0.902624	0.0248019	0.94416	0.971735	-12.592	-13.3693	-13.4837	-12.8204	-12.9685	-14.0416	-13.3169	-13.648	-14.3406	-13.7358	-13.9452	-13.792	-14.6536	-13.0467	-15.8959	-15.0637	-14.9635	-14.8399	-13.5003	-13.8147	-13.7717	-13.3648	-13.1647	-13.487	-15.1191	-13.4049	-12.6409	-13.4721	-14.4174	-13.9867
D7TTY4	VIT_02s0012g01120	Glycine cleavage system H protein, mitochondrial		17500	153.509	0.00122658	0.712914	0.176721	0.00308814	0.947682	0.596002	-10.0298	-10.6944	-10.7683	-10.5692	-11.0684	-11.0753	-11.5044	-11.1494	-11.1319	-11.0761	-10.9561	-11.707	-11.1673	-11.2576	-12.2408	-11.5766	-10.8058	-11.2518	-10.6553	-10.3788	-10.4422	-10.2887	-10.0043	-10.0236	-11.2614	-10.1743	-9.88106	-10.7129	-11.5264	-10.9406
D7TU16	VIT_02s0012g00760	Haloacid dehalogenase hydrolase	3.1.3.18	27900	244.737	9.36049e-06	0.0372143	0.15259	6.02955e-05	0.681655	0.589344	-9.64289	-9.61726	-9.81218	-9.88541	-9.29657	-10.3077	-10.0715	-10.0431	-9.99161	-10.1383	-10.5108	-9.94136	-10.8672	-10.7415	-10.9994	-10.7376	-11.2326	-11.0013	-10.1963	-9.72276	-9.78678	-9.69264	-9.9106	-9.99021	-10.1688	-9.31566	-9.50787	-10.2113	-10.89	-10.3152
D7TU47	VIT_03s0017g00550	Beta-ureidopropionase	3.5.1.6	46200	405.263	3.93885e-07	0.571685	0.158283	4.96869e-06	0.917505	0.589344	-12.5581	-12.8914	-13.2028	-12.8037	-12.3659	-12.8503	-12.1431	-12.0315	-12.1699	-11.9582	-11.9862	-12.0701	-11.8309	-11.5207	-11.8499	-11.5422	-11.4038	-11.4879	-11.4206	-11.5222	-11.8427	-12.0052	-12.4622	-11.9716	-13.8462	-12.8326	-12.9045	-13.5427	-12.6956	-12.4213
D7TU58	VIT_03s0017g00680	UDP-d-apiose/udp-d-xylose synthase 1 AXS1	4.1.1.35	43400	380.702	0.00014614	0.250505	0.0253085	0.000542534	0.823259	0.433398	-10.653	-10.7453	-10.6594	-10.3667	-10.5043	-10.5492	-11.0715	-10.7988	-10.9716	-11.1202	-11.1482	-10.9254	-10.9288	-10.9081	-10.7758	-11.2325	-11.3136	-11.0107	-11.0445	-10.8969	-10.7687	-10.9298	-11.0737	-11.4389	-11.1495	-10.6961	-10.8583	-10.6447	-10.7905	-10.8605
D7TU83	VIT_03s0017g01060	Peptidyl-prolyl isomerase FKBP12	5.2.1.8	12000	105.263	1.72416e-06	0.13726	0.528443	1.52406e-05	0.77616	0.792011	-9.87632	-10.15	-9.81734	-9.23267	-9.39637	-9.39349	-9.14382	-8.99437	-9.05868	-8.82238	-8.87447	-9.18181	-11.13	-10.2279	-9.90503	-10.4296	-10.3302	-10.1392	-10.0509	-10.0627	-10.9974	-10.3175	-9.99887	-10.9198	-9.52802	-9.73888	-9.67279	-9.80598	-9.31584	-9.37691
D7TU94	VIT_03s0017g01240	2-nitropropane dioxygenase	1.1.1.205; 1.13.11.0; 1.13.12.16	36500	320.175	8.19744e-07	0.462646	0.452541	8.84609e-06	0.884274	0.756943	-12.1151	-13.6296	-12.7315	-11.858	-12.6359	-12.1359	-12.6962	-12.6645	-12.9294	-12.7022	-12.8506	-13.5565	-13.8126	-12.5697	-12.4782	-12.9997	-13.8335	-13.2634	-11.9129	-11.3706	-11.7092	-11.9945	-12.2024	-11.5595	-14.6425	-13.8462	-14.4017	-13.7319	-14.79	-15.6241
D7TUK6	VIT_14s0030g01980	Auxin-induced protein PCNT115		37900	332.456	1.29564e-08	0.110905	0.0134907	3.41092e-07	0.77616	0.362913	-9.80817	-10.1394	-9.89154	-9.74696	-9.68079	-9.8196	-9.88544	-9.49072	-9.51187	-9.4404	-9.51556	-9.70348	-10.7333	-10.7875	-10.6467	-10.2665	-10.4044	-10.2821	-9.473	-9.69132	-9.81049	-10.0033	-9.70647	-10.0765	-9.90113	-9.66959	-10.0435	-9.81745	-9.76395	-9.89858
D7TV25	VIT_14s0030g00030	Glutathione synthetase, chloroplast precursor	6.3.2.3	54100	474.561	1.26772e-06	0.144647	0.637076	1.22817e-05	0.77616	0.841137	-12.6828	-13.4607	-12.3966	-13.1627	-13.9914	-12.8787	-13.408	-13.2323	-13.2456	-14.2146	-12.7324	-13.4953	-15.2311	-15.9406	-15.9867	-15.1502	-16.2762	-14.9316	-13.5899	-12.9723	-13.4754	-13.5989	-13.1445	-14.6761	-13.8335	-14.1242	-13.529	-15.1502	-14.2201	-14.0786
D7TVB7	VIT_02s0025g01000	V-type H+-transporting ATPase subunit E		26400	231.579	0.000861081	0.743647	0.286902	0.00231726	0.953511	0.680473	-10.4396	-10.1421	-9.86887	-9.89057	-10.0767	-9.832	-10.1782	-10.5427	-10.5506	-10.0333	-10.1386	-10.3193	-10.3256	-10.612	-10.8065	-11.0421	-10.5585	-10.8203	-10.4993	-10.1397	-11.2418	-10.9299	-10.887	-10.6683	-10.4323	-10.245	-10.1411	-10.3268	-10.7124	-10.4034
D7TVF9	VIT_02s0025g01460	Putative uncharacterized protein		8800	77.193	0.803953	0.104784	0.590156	0.814036	0.77616	0.819587	-10.8332	-10.6595	-10.4479	-10.687	-10.0767	-10.8205	-10.3924	-11.1192	-10.1402	-10.4358	-10.9295	-10.5709	-10.5381	-10.2659	-11.249	-10.6959	-10.3823	-10.5944	-10.6946	-11.2851	-10.6943	-10.4727	-10.5244	-10.4724	-10.5211	-10.8764	-10.6325	-10.4581	-10.104	-10.2041
D7TVK9	VIT_02s0025g02010	Proteasome 26S regulatory subunit (RPN12)		30900	271.053	0.000139105	0.138887	0.210556	0.000523156	0.77616	0.624409	-9.55283	-9.57033	-9.58017	-9.78121	-9.82341	-9.44742	-10.0801	-9.95995	-9.9216	-9.96626	-10.1226	-9.65626	-10.0282	-9.82694	-10.2223	-10.0965	-10.182	-10.0352	-9.6123	-9.63774	-9.08897	-9.3323	-9.41188	-9.53716	-9.93107	-9.35803	-9.33147	-10.0625	-10.0247	-9.87227
D7TVP9	VIT_02s0025g02440	GAMM1 protein		38200	335.088	0.0987118	0.198907	0.813761	0.122731	0.823259	0.947398	-11.7533	-11.9108	-11.4381	-11.6267	-11.8203	-10.991	-11.6624	-11.2563	-11.4567	-11.262	-11.0304	-11.7958	-11.839	-12.0735	-11.782	-11.6249	-11.7436	-11.9506	-11.4054	-11.5772	-11.7749	-11.2795	-11.8427	-11.8534	-11.9871	-11.4094	-11.3914	-11.3537	-11.2936	-11.2539
D7TVT2	VIT_02s0025g02780	Ribosomal protein P1 acidic 60S		11400	100	1.33009e-06	0.637071	0.369572	1.2683e-05	0.928159	0.723024	-8.32839	-8.7454	-8.83476	-8.62192	-8.21633	-9.04712	-9.9834	-10.0681	-9.57681	-9.43842	-9.718	-9.66421	-10.0944	-9.72859	-9.96533	-9.52337	-10.4845	-9.81901	-9.14864	-9.00951	-9.08691	-9.00117	-9.27775	-9.21577	-9.6722	-9.14748	-9.05379	-9.73198	-9.40929	-10.0399
D7TVU3	VIT_02s0025g02920	Quercetin 3-O-methyltransferase 1		40300	353.509	0.00318683	0.47082	0.401947	0.0066083	0.887129	0.7379	-13.0285	-14.1346	-13.1501	-13.4301	-13.1199	-13.0157	-11.6167	-11.9476	-12.7097	-12.1314	-12.4726	-12.3004	-12.8777	-12.0605	-12.1002	-12.0431	-11.7631	-12.359	-11.3472	-11.8954	-12.6139	-13.3346	-11.6416	-13.153	-11.8992	-11.8737	-12.222	-12.7977	-11.8271	-12.144
D7TVU9	VIT_02s0025g02990	Import inner membrane translocase subunit Tim13, Mitochondrial		9700	85.0877	0.0721649	0.291507	0.45959	0.093467	0.823259	0.763258	-10.0168	-9.60206	-9.61533	-9.71789	-9.92764	-9.86145	-9.6221	-10.8637	-10.3655	-9.70635	-10.6043	-10.0593	-9.71335	-9.69265	-9.96062	-9.92563	-9.5479	-9.8322	-10.0011	-9.15713	-9.65649	-9.94184	-9.99354	-9.51331	-10.196	-9.89488	-9.62412	-11.2904	-10.3407	-10.0134
D7TVX5	VIT_02s0025g03280	Aminopeptidase N	3.4.11.0	55400	485.965	0.114711	0.139219	0.23159	0.140036	0.77616	0.644468	-13.3272	-12.1918	-13.7697	-14.7818	-14.3169	-13.9612	-13.4429	-12.736	-12.8793	-14.2479	-12.7667	-12.5731	-13.4969	-12.5196	-12.7458	-14.0861	-13.1397	-12.5628	-14.1713	-13.4919	-12.9527	-13.6333	-13.6855	-15.1982	-14.1088	-13.9181	-14.3496	-14.3346	-13.189	-13.1687
D7TVY3	VIT_02s0025g03380	3-ketoacyl-CoA reductase 3	1.3.1.33	34000	298.246	6.74488e-09	0.0959748	0.460885	2.04201e-07	0.77616	0.763258	-12.2268	-12.9965	-12.5089	-12.4926	-12.3892	-12.7705	-15.4017	-13.4096	-13.5188	-13.7839	-14.4656	-14.1063	-11.836	-11.8153	-11.6899	-12.2453	-12.798	-11.6417	-12.4132	-11.2683	-11.3376	-11.8922	-12.1849	-11.6854	-14.0563	-14.1063	-14.2993	-14.4787	-15.4206	-15.5256
D7TW66	VIT_02s0025g04350	C2 domain protein	2.4.1.43	16000	140.351	0.000658718	0.925387	0.742191	0.00187255	0.99131	0.90971	-10.4978	-11.7026	-11.673	-10.8433	-11.4461	-11.5518	-11.1438	-11.1003	-10.7057	-10.6017	-10.6925	-10.8715	-10.4354	-10.4868	-10.3201	-10.3196	-10.611	-10.1476	-10.7231	-10.6529	-10.5194	-10.6639	-10.9324	-10.5979	-10.4184	-10.6169	-10.7332	-10.6685	-10.9665	-10.6632
D7TW84	VIT_02s0025g04550	Glucose-methanol-choline (GMC) oxidoreductase	4.1.2.10; 1.1.99.1	62900	551.754	5.12656e-05	0.602625	0.13746	0.000239701	0.919699	0.570083	-13.2346	-13.0609	-13.648	-13.0176	-13.7616	-13.9635	-15.5531	-14.7457	-16.5256	-14.044	-15.3526	-14.1012	-14.5989	-15.4269	-16.1982	-15.0056	-15.7537	-16.3709	-14.5953	-13.6761	-13.3878	-14.3648	-13.7241	-14.5324	-14.0514	-13.2778	-13.0394	-13.6007	-14.726	-14.5358
D7TWB1	VIT_02s0025g04830	Copper chaperone for superoxide dismutase		26700	234.211	0.165209	0.66799	0.983622	0.19127	0.940006	0.991917	-12.8215	-12.8888	-12.5561	-12.8358	-12.9734	-12.5662	-11.5082	-12.8809	-12.2268	-12.6471	-12.1682	-12.1721	-11.6737	-13.0516	-11.9068	-12.083	-12.4493	-12.0754	-12.4271	-11.9535	-11.4143	-12.4366	-12.357	-11.8221	-11.4703	-12.4776	-12.6699	-11.4072	-12.7526	-12.3672
D7TWB2	VIT_02s0025g04840	Nudix hydrolase 14		29200	256.14	0.00443814	0.0935193	0.831902	0.00879638	0.77616	0.949261	-11.4417	-11.6194	-11.979	-12.4174	-11.8071	-11.8139	-11.7222	-11.5429	-11.4452	-11.4696	-11.4976	-12.17	-12.017	-11.5957	-12.2875	-12.1159	-12.7228	-12.0935	-11.591	-11.1896	-11.3873	-12.2031	-11.5835	-11.2375	-11.7859	-11.1397	-11.1051	-11.4515	-11.0607	-11.3968
D7TWG7	VIT_14s0066g00290	RGLG2 (ring Domain LIGASE2)	6.3.2.19	51000	447.368	0.0958747	0.142551	0.964538	0.119819	0.77616	0.987808	-12.3263	-12.7583	-13.0938	-13.3831	-12.8429	-13.1039	-13.1788	-13.044	-14.1037	-13.9226	-14.3986	-12.6401	-13.5583	-13.5375	-14.0247	-13.482	-14.606	-13.5652	-13.3602	-13.3724	-13.5705	-15.4397	-13.567	-12.6447	-13.7477	-13.7982	-13.6042	-13.4787	-14.4238	-15.3709
D7TWN4	VIT_14s0066g01130	Universal stress protein A		19900	174.561	1.59597e-07	0.118063	0.0831286	2.57696e-06	0.77616	0.528037	-11.85	-11.6763	-11.522	-11.2542	-11.2539	-11.0325	-11.2592	-11.1867	-11.2372	-11.1134	-11.2896	-11.0111	-12.6482	-13.2796	-12.4262	-12.4295	-12.1696	-12.5947	-11.7515	-11.3982	-11.1653	-11.5468	-12.3691	-11.5183	-11.5671	-11.7487	-11.3791	-11.6352	-11.2812	-11.2062
D7TWP2	VIT_14s0066g01210	Carbonic anhydrase, chloroplast precursor	4.2.1.1	36500	320.175	3.0743e-06	0.96298	0.933815	2.44933e-05	0.997844	0.977398	-10.8645	-11.1846	-11.1466	-11.2059	-10.7754	-11.3344	-10.7847	-10.9116	-10.9467	-10.8704	-10.9648	-10.7867	-11.8535	-13.2616	-11.8725	-12.1067	-12.1633	-12.1259	-11.6557	-10.964	-11.3799	-11.3973	-11.3093	-11.5595	-10.8573	-10.8664	-10.8685	-10.7942	-11.4381	-10.6714
D7TWQ4	VIT_14s0066g01320	formate dehydrogenase (FDH)	1.2.1.2; 1.1.1.0	42000	368.421	1.29148e-07	0.865956	0.204046	2.1722e-06	0.98303	0.622419	-8.68769	-8.72103	-8.67951	-8.57875	-9.01491	-8.84193	-9.74413	-9.50816	-9.66006	-9.80041	-9.61664	-9.86926	-8.97091	-9.32533	-9.20989	-8.80992	-9.22366	-9.14879	-8.80405	-9.25119	-9.15817	-9.1741	-9.26268	-9.23075	-9.31652	-9.28202	-9.26622	-8.94028	-8.91641	-9.3098
D7TWR2	VIT_14s0066g01410	Peptidylprolyl isomerase	5.2.1.8	49200	431.579	0.00256824	0.0801251	0.287679	0.00560977	0.77616	0.680473	-11.5212	-11.164	-11.2765	-11.6367	-11.8228	-11.2865	-11.6864	-12.3583	-11.7752	-12.1044	-12.9469	-11.469	-12.4593	-12.2635	-12.9089	-12.4653	-12.2971	-12.3157	-12.4158	-11.9423	-12.0678	-12.7565	-11.9811	-12.1383	-12.1111	-11.4246	-11.7565	-12.124	-12.8974	-12.6872
D7TWS2	VIT_14s0066g01550	Aldehyde dehydrogenase 1 precursor	1.2.1.36; 1.2.1.3	58000	508.772	0.0311225	0.836924	0.0588061	0.0462578	0.978898	0.48689	-12.2149	-11.5848	-11.9925	-12.0407	-11.5297	-11.5934	-11.6069	-11.979	-11.8402	-12.5224	-11.7755	-12.2574	-11.4611	-11.4404	-11.4801	-11.8704	-11.8947	-11.7299	-11.4308	-11.6837	-11.359	-11.4724	-11.6248	-11.4354	-11.6116	-12.6399	-12.1486	-11.4211	-11.7126	-11.9015
D7TWT6	VIT_14s0066g01700	Calmodulin binding protein		28800	252.632	0.000427987	0.960428	0.284566	0.00128316	0.997844	0.680473	-11.8763	-11.5033	-11.784	-12.3975	-12.4546	-11.4315	-13.5775	-13.907	-13.2795	-12.7564	-14.7105	-12.5862	-14.3198	-15.0343	-13.8526	-14.2423	-14.6278	-13.128	-13.7596	-14.8698	-12.7459	-12.6902	-13.2892	-13.1157	-13.4542	-11.8164	-12.343	-13.7537	-13.9612	-12.7813
D7TWV8	VIT_14s0066g01920	Cellular repressor of E1A-stimulated genes (CREG)		23200	203.509	0.00652544	0.503055	0.753361	0.0122327	0.898237	0.912321	-13.1493	-12.0581	-13.1419	-13.5256	-12.5297	-11.8565	-14.1139	-11.3394	-13.2086	-11.7381	-13.2609	-13.5548	-14.7457	-12.4014	-14.0271	-11.8803	-12.5514	-14.1955	-11.002	-11.2851	-12.4339	-10.8983	-11.2516	-10.7086	-13.9891	-12.903	-12.3067	-13.4413	-12.9973	-14.2339
D7TX21	VIT_01s0182g00020	Ankyrin repeat family protein	2.7.10.2; 2.7.12.1; 2.7.11.0	49100	430.702	0.120207	0.909658	0.388875	0.145571	0.989242	0.734882	-13.0085	-13.3198	-12.8249	-13.3272	-13.6114	-12.0783	-13.6096	-13.7596	-13.6629	-14.9681	-13.7143	-13.3557	-13.0182	-13.3022	-13.9704	-13.5723	-13.8126	-14.4269	-14.2395	-14.0538	-13.0301	-13.1842	-13.512	-13.0969	-13.3066	-14.2734	-13.3878	-13.0826	-13.146	-13.5513
D7TX39	VIT_13s0084g00110	ABC transporter I member 8	3.6.3.31	35000	307.018	0.000956948	0.173589	0.231563	0.00253027	0.805426	0.644468	-13.4526	-13.9316	-13.4936	-14.606	-14.502	-14.3986	-13.859	-14.1901	-14.4526	-14.4787	-13.8548	-15.3709	-15.3346	-15.3169	-15.3587	-15.0103	-14.9092	-15.5256	-15.6241	-15.1502	-14.1268	-14.8959	-14.9497	-14.5358	-14.0987	-14.1476	-14.3406	-13.6723	-14.7299	-14.8272
D7TXC7	VIT_14s0081g00440	FLK (flowering locus KH domain)		54800	480.702	0.0435194	0.381403	0.525184	0.0604381	0.883133	0.788101	-12.133	-13.6855	-12.6319	-12.6194	-12.1848	-12.566	-12.4654	-12.6481	-12.3534	-12.151	-12.0778	-12.8469	-13.482	-14.7417	-12.9442	-13.0241	-12.8345	-13.3648	-12.1288	-12.6283	-13.0573	-12.5808	-12.6325	-13.8023	-12.4228	-12.7445	-13.0398	-12.2795	-12.6524	-12.9389
D7TXE6	VIT_14s0081g00150	Ankyrin		49200	431.579	0.025076	0.195768	0.274464	0.0385857	0.823259	0.676132	-13.3169	-13.1426	-13.5989	-13.0257	-14.5087	-12.5666	-12.6613	-13.4575	-13.8462	-13.3847	-12.8507	-13.5393	-13.7124	-14.2228	-14.262	-14.1216	-14.0223	-14.1424	-13.4526	-13.5273	-13.1774	-13.4623	-13.2388	-13.8894	-13.9361	-13.199	-13.2468	-14.1634	-15.2201	-14.182
D7TXF1	VIT_14s0081g00080	Prefoldin subunit 4 (VIP3 protein)		14800	129.825	0.000163391	0.169624	0.10965	0.000586423	0.799279	0.544294	-10.5415	-10.1395	-10.2804	-10.3274	-9.96687	-10.2349	-10.832	-11.7248	-11.3756	-11.7959	-12.3714	-11.1896	-12.8731	-11.1362	-11.1759	-11.6974	-12.8204	-11.6201	-11.4446	-11.4071	-10.4069	-10.5514	-10.7439	-10.5703	-11.4155	-10.5846	-10.8617	-12.4305	-12.1078	-11.8208
D7TXF5	VIT_14s0081g00030	Pathogenesis-related protein-4 (Chitinase )		15100	132.456	4.23031e-12	0.297511	0.00780847	5.12291e-10	0.828244	0.362913	-8.23208	-8.14225	-8.05693	-8.41932	-8.47098	-8.10305	-6.37431	-6.7732	-6.47287	-7.00936	-6.48425	-7.32852	-6.03167	-6.02159	-6.05421	-6.52066	-6.4287	-6.39512	-7.25226	-7.43079	-7.37695	-7.34482	-7.42531	-7.1319	-6.24741	-7.05983	-6.72315	-6.08825	-6.14195	-6.24202
D7TXP9	VIT_17s0053g00120	Succinyl-CoA ligase alpha 2 subunit	2.3.3.8; 6.2.1.4; 6.2.1.5	34900	306.14	0.00144668	0.822637	0.00145885	0.00357537	0.978599	0.362913	-14.1012	-13.0342	-14.0199	-15.3406	-15.2367	-14.0295	-13.8548	-13.6536	-13.7982	-14.9589	-13.0615	-15.3648	-13.0112	-12.3738	-12.8496	-13.4206	-12.7044	-12.7133	-14.8828	-14.4111	-13.7596	-14.0465	-14.0961	-14.044	-14.5775	-15.3648	-15.56	-12.9311	-13.139	-13.4461
D7TXR6	VIT_17s0053g00620	Nascent polypeptide-associated complex subunit beta		17200	150.877	8.45487e-05	0.884676	0.253401	0.000353064	0.986306	0.657499	-9.91027	-9.60529	-9.69387	-10.0192	-9.32265	-9.87587	-9.85329	-10.1051	-10.0075	-10.1521	-10.1389	-10.0971	-10.8529	-11.2327	-10.3617	-10.3293	-10.5347	-10.3569	-10.0764	-10.1568	-9.88674	-9.89068	-10.1801	-10.4053	-9.40455	-10.1493	-9.67995	-10.1448	-9.83521	-9.89629
D7TXW8	VIT_10s0071g01100	Alpha-galactosidase precursor	3.2.1.22	45400	398.246	0.00741674	0.401831	0.848687	0.0136292	0.883168	0.961109	-12.7643	-13.2072	-12.4406	-12.6582	-12.6751	-12.8251	-12.5453	-12.1195	-12.5073	-13.017	-12.6445	-11.9727	-12.3433	-12.522	-11.8247	-13.063	-12.0528	-12.0588	-11.5629	-12.0673	-11.7548	-11.98	-11.6692	-11.8055	-13.1931	-12.6871	-12.4788	-14.8959	-12.5673	-12.6674
D7TXX6	VIT_10s0071g01010	Putative uncharacterized protein		38400	336.842	0.219068	0.807418	0.845144	0.247243	0.971806	0.959202	-14.2395	-12.349	-12.1188	-12.973	-13.4969	-11.9121	-13.2548	-12.5384	-13.4886	-12.2099	-13.7477	-12.2307	-12.808	-13.5758	-13.9048	-13.2174	-13.4591	-13.7839	-13.6425	-13.1697	-13.3678	-13.6536	-14.2339	-13.5307	-12.7911	-12.8415	-14.1114	-12.8884	-13.0963	-12.8915
D7TXY0	VIT_10s0071g00950	Serine/threonine protein phosphatase 2A	2.7.11.0	34800	305.263	0.0150088	0.856342	0.685298	0.0248304	0.98097	0.872965	-11.478	-11.6861	-11.2555	-11.3038	-11.6858	-11.5239	-11.2384	-11.5177	-11.5805	-11.2549	-11.1968	-11.1138	-11.6285	-11.5357	-12.1781	-11.7085	-11.8663	-12.1473	-11.2709	-11.7739	-11.5682	-11.3782	-11.8366	-11.3563	-11.5394	-11.2194	-11.7133	-11.7895	-11.427	-11.3604
D7TYW6	VIT_00s0370g00070	Epoxide hydrolase		34900	306.14	0.00257095	0.139694	0.0776505	0.00560977	0.77616	0.521563	-12.8209	-12.6472	-12.0611	-13.2222	-12.7317	-13.2935	-12.9364	-12.4005	-12.3991	-11.7268	-11.8832	-12.7029	-12.8306	-12.8099	-13.0302	-12.042	-12.4731	-12.5821	-11.5911	-12.2087	-12.175	-11.6607	-11.4856	-12.2085	-12.6532	-12.3076	-13.0563	-12.5901	-12.0015	-12.391
D7TZ77	VIT_09s0002g07860	Glycerol kinase	2.7.1.30	56600	496.491	0.00206601	0.158828	0.368698	0.0047029	0.784859	0.723024	-15.282	-14.6241	-14.1874	-14.4494	-15.1928	-13.9914	-13.3287	-14.145	-14.0489	-14.2791	-13.9203	-13.9474	-12.6615	-13.8937	-14.174	-13.502	-13.8378	-13.2796	-13.5103	-13.7299	-13.5393	-13.3893	-13.5723	-12.5957	-14.1398	-14.1901	-14.6723	-13.1433	-13.3511	-13.9361
D7TZ95	VIT_09s0002g08100	Calcineurin		19900	174.561	0.0797353	0.391013	0.0645281	0.101856	0.883168	0.487403	-12.0104	-12.7542	-11.8564	-12.9422	-12.5493	-12.6896	-13.4064	-13.0848	-13.6388	-13.3008	-14.1767	-12.6809	-13.3008	-13.7657	-13.3198	-12.4295	-12.1696	-13.9727	-13.2254	-13.6007	-12.032	-12.4979	-12.0642	-13.2345	-12.6312	-12.2341	-12.8738	-13.7066	-13.4285	-14.7497
D7TZA8	VIT_09s0002g08260	PRLI-interacting factor L		50500	442.982	0.00439686	0.835303	0.539189	0.0087705	0.978898	0.792736	-12.6865	-14.9452	-13.3317	-13.9961	-13.6517	-13.4853	-15.9681	-13.4953	-14.3317	-13.728	-13.451	-15.1607	-15.1294	-15.8441	-15.1502	-14.6913	-16.1767	-16.0538	-14.2791	-14.4591	-13.0707	-12.9934	-13.5513	-13.9271	-13.7339	-14.0247	-13.5899	-15.0489	-15.2591	-13.7717
D7TZU9	VIT_09s0002g01560	Ataxin-2 N-terminal region		68800	603.509	0.106223	0.682299	0.898218	0.13096	0.940006	0.971198	-13.9797	-14.5427	-14.0811	-14.2009	-14.0987	-13.6554	-13.7556	-13.5793	-13.8441	-14.56	-14.2009	-13.1751	-13.9914	-14.1767	-15.1088	-15.1346	-14.2993	-13.8378	-12.9755	-13.8043	-13.821	-13.8023	-13.7221	-13.9248	-14.7105	-13.4064	-14.4238	-13.9114	-14.1191	-14.6648
D7TZV6	VIT_09s0002g01630	Band 7 family		45600	400	0.121978	0.292078	0.0801079	0.147274	0.823259	0.521563	-13.0462	-12.4766	-11.3864	-11.636	-11.9196	-11.3575	-11.9834	-11.7633	-12.4334	-11.8344	-12.0806	-12.3824	-11.8776	-12.8909	-12.4649	-12.6688	-12.4845	-12.7365	-11.6143	-11.0957	-11.9582	-11.9287	-12.1609	-12.5943	-12.0015	-11.5044	-12.1033	-12.2696	-12.6768	-12.3223
D7TZW9	VIT_09s0002g01800	Dihydrolipoamide S-acetyltransferase	2.3.1.12; 2.3.1.168	60400	529.825	0.00401853	0.910049	0.479042	0.00811074	0.989242	0.770412	-10.8049	-10.8966	-10.5471	-10.534	-10.9812	-10.3993	-10.995	-11.0692	-11.015	-10.7599	-10.9409	-11.1723	-10.7905	-11.1495	-11.1285	-11.4322	-11.0768	-11.0515	-10.9203	-10.837	-11.1213	-11.1611	-11.2128	-10.8755	-10.7736	-10.9746	-10.8161	-10.6407	-10.8259	-10.6611
D7TZZ5	VIT_09s0002g02090	Putative uncharacterized protein		22000	192.982	0.318416	0.965616	0.19493	0.349594	0.997844	0.611067	-11.1982	-12.162	-12.1324	-12.009	-12.2466	-11.6768	-11.3137	-12.2967	-11.6372	-11.9719	-12.2514	-12.8257	-12.5519	-13.0617	-12.5709	-11.5324	-12.4748	-12.192	-11.7852	-12.8966	-11.6203	-12.3016	-11.6471	-11.9387	-12.1479	-12.5853	-11.9544	-12.0848	-12.2927	-12.5733
D7U001	VIT_09s0002g02150	FVE gene	2.3.1.48	49800	436.842	0.0795175	0.688554	0.168462	0.101685	0.942881	0.595904	-11.7489	-11.9622	-11.9754	-12.2261	-12.1227	-12.5841	-11.5595	-11.9369	-11.8393	-12.013	-11.5186	-11.7358	-11.8764	-12.5523	-11.7776	-12.2256	-11.908	-11.7857	-11.7414	-11.8876	-11.5602	-11.7058	-11.9985	-11.939	-12.0565	-12.3351	-12.1648	-11.623	-11.8863	-12.2326
D7U012	VIT_09s0002g02290	Beta-galactosidase	3.2.1.23	78700	690.351	0.00440506	0.59341	0.342367	0.0087705	0.919699	0.713243	-12.7961	-13.6592	-13.2343	-13.3406	-13.4689	-13.419	-14.1088	-14.1346	-14.0368	-13.3257	-13.9589	-13.8763	-14.9226	-14.6096	-14.4111	-13.8569	-14.9406	-14.1901	-13.9867	-16.3228	-14.6425	-13.8655	-14.1928	-14.8569	-14.166	-13.8763	-14.2284	-15.6913	-13.8272	-14.6169
D7U032	VIT_09s0002g02500	Ubiquitin-specific protease 6 (UBP6)	3.1.2.15	54000	473.684	0.309706	0.302111	0.411727	0.340958	0.829242	0.743072	-12.1118	-12.079	-11.7116	-12.508	-12.1635	-11.4904	-12.1617	-11.7946	-12.0539	-12.0783	-11.7494	-11.8526	-12.1902	-12.0353	-13.4787	-11.8486	-11.927	-12.2435	-12.2809	-12.1525	-12.2021	-12.4187	-12.2243	-12.4377	-11.9762	-12.3718	-12.2189	-11.7398	-12.121	-12.0477
D7U044	VIT_09s0002g02630	IAA-amino acid hydrolase 3	3.5.1.32	48200	422.807	0.000336388	0.00867531	0.367964	0.00104186	0.581207	0.723024	-11.1074	-11.2232	-11.2468	-11.3661	-11.1353	-11.5578	-11.5589	-11.7982	-11.5731	-11.7249	-11.8926	-11.8019	-12.0985	-12.0778	-11.675	-12.0653	-12.0213	-11.899	-11.5218	-11.3651	-11.0207	-12.0087	-11.802	-11.0144	-11.8123	-11.3512	-11.4197	-12.0944	-12.2263	-11.997
D7U090	VIT_09s0002g03200	Peptidase alpha subunit, Mitochondrial	3.4.24.0	54700	479.825	0.0624838	0.811504	0.0279775	0.0826068	0.971806	0.460872	-12.1304	-12.6281	-13.0838	-13.0474	-13.2196	-12.2942	-12.3146	-12.7176	-12.62	-12.9756	-12.4659	-12.3137	-12.4371	-12.5013	-12.3759	-12.2478	-12.5187	-12.3277	-12.1817	-12.4263	-12.2207	-12.7343	-12.7058	-13.1083	-12.7945	-13.9003	-13.885	-12.1288	-12.4847	-13.1504
D7U0U7	VIT_09s0002g05790	Serine-threonine kinase receptor-associated protein STRAP		37800	331.579	0.149595	0.311854	0.101592	0.174528	0.834592	0.540484	-13.3228	-14.529	-14.1346	-12.1798	-13.7636	-12.7921	-13.9681	-13.0776	-13.6723	-13.0043	-13.1767	-13.606	-13.3331	-14.2064	-14.7299	-14.6351	-13.6425	-13.5205	-13.6205	-12.7599	-13.3451	-13.0825	-14.574	-14.6462	-13.3154	-13.1598	-13.5583	-12.8657	-13.2541	-12.7375
D7U0V9	VIT_09s0002g05950	Ubiquinol-cytochrome c reductase cytochrome c1		34800	305.263	6.09168e-05	0.977154	0.478193	0.000277332	0.999437	0.770069	-11.1763	-11.0026	-11.2555	-10.8524	-11.3232	-10.7206	-10.9536	-10.9077	-10.8779	-11.1688	-10.9655	-11.332	-10.7642	-11.0603	-11.0022	-11.0565	-10.8144	-10.8727	-11.319	-11.5186	-11.9716	-11.5964	-11.8366	-11.5628	-11.3424	-11.0166	-10.8728	-10.8115	-11.2088	-10.952
D7U0W2	VIT_09s0002g06000	Cytochrome c oxidase subunit Vb	1.9.3.1	19500	171.053	0.000172172	0.55542	0.180569	0.000611438	0.910167	0.597385	-10.3407	-10.7656	-10.9931	-10.5283	-10.307	-10.6328	-12.0966	-12.4275	-11.2881	-11.1563	-11.9462	-12.2042	-11.8304	-11.5341	-12.1904	-11.8438	-11.9959	-11.511	-11.508	-10.6071	-10.8807	-11.018	-11.2178	-10.8031	-11.5378	-10.7542	-10.3267	-11.3544	-12.2992	-11.6623
D7U0W6	VIT_09s0002g06040	Monothiol glutaredoxin-S15 (AtGrxS15)		18900	165.789	6.228e-06	0.796001	0.0092723	4.41059e-05	0.971806	0.362913	-10.0462	-10.5644	-10.6332	-10.3099	-10.3798	-10.6432	-11.1848	-11.5157	-11.1628	-10.9703	-11.4704	-10.8565	-12.8633	-11.7646	-11.9648	-11.0163	-11.6993	-11.9729	-10.6485	-10.8932	-10.4304	-10.7157	-10.7674	-10.2951	-11.1583	-10.3942	-10.3762	-11.8657	-11.4061	-11.7375
D7U0X4	VIT_09s0002g06120	Biotin carboxyl carrier protein of acetyl-CoA carboxylase		29300	257.018	0.0695911	0.889445	0.498917	0.0906181	0.987617	0.780156	-11.3706	-12.09	-12.4145	-11.6259	-11.923	-12.3043	-12.248	-12.1482	-12.3609	-11.9847	-12.103	-11.3409	-12.4178	-12.3971	-12.4368	-12.6827	-12.8882	-12.2095	-12.0955	-11.9563	-12.154	-12.2081	-12.2598	-11.9562	-12.2565	-11.9443	-12.0334	-11.6315	-12.7061	-12.2497
D7U0Z4	VIT_09s0002g06460	Putative uncharacterized protein		14400	126.316	0.689059	0.861263	0.227135	0.707761	0.9821	0.639851	-10.3458	-9.90289	-11.2694	-10.436	-10.4977	-10.7139	-10.9918	-10.5857	-10.5537	-10.3896	-10.7469	-10.3161	-10.5965	-11.0967	-11.1364	-10.6927	-10.5245	-10.619	-10.8842	-10.7002	-10.5235	-10.9839	-10.6323	-10.7172	-10.3385	-9.89298	-10.8222	-11.3129	-10.7243	-10.6593
D7U122	VIT_09s0002g06790	Small heat shock protein (HSP26.5-P) 26.5 kDa class I		26300	230.702	1.54548e-06	0.939739	0.373457	1.41786e-05	0.99131	0.724769	-14.1794	-13.1565	-12.6948	-14.1928	-14.0886	-13.6223	-11.1894	-11.589	-11.9909	-11.5879	-11.6159	-11.1851	-12.1176	-11.9657	-12.1366	-12.6713	-12.4275	-12.0536	-12.1538	-12.2366	-12.1294	-12.4148	-11.6494	-11.1588	-12.7925	-13.0839	-14.4143	-12.3424	-13.4672	-13.567
D7U1C3	VIT_11s0037g00330	Putative uncharacterized protein		21500	188.596	0.0120156	0.0513226	0.0372531	0.0205812	0.698766	0.48689	-10.6549	-10.8263	-10.9369	-10.8662	-11.0759	-11.8577	-11.467	-11.7979	-11.4289	-11.3731	-12.5231	-12.345	-13.4111	-12.2916	-12.5377	-11.6743	-12.4416	-12.4999	-11.752	-11.2784	-11.3731	-11.6584	-11.4388	-11.3986	-11.4473	-10.8263	-10.6635	-12.2322	-14.7616	-11.8032
D7U1F7	VIT_11s0037g00740	Serine carboxypeptidase S10	3.4.16.0	52500	460.526	0.314277	0.363495	0.437122	0.345362	0.872453	0.755264	-11.7161	-12.1944	-12.1071	-12.0199	-12.8847	-12.1749	-12.1211	-11.8777	-11.9635	-11.5667	-12.344	-12.785	-12.2977	-12.4421	-12.3167	-11.9392	-12.3252	-11.9668	-12.0135	-12.3671	-11.9043	-12.519	-11.9734	-12.397	-12.2807	-12.7857	-12.3753	-12.4729	-12.5057	-12.4496
D7U1W8	VIT_14s0128g00050	Thylakoid lumenal 18.3 kDa protein	3.1.3.2	32100	281.579	0.0443037	0.0205506	0.598303	0.0614567	0.595831	0.824286	-12.2641	-13.1546	-12.4259	-11.6727	-12.0547	-11.9505	-12.5109	-13.5341	-13.2295	-11.9513	-12.1444	-13.1297	-12.71	-13.0763	-12.729	-13.507	-12.2493	-12.5927	-13.626	-12.7047	-13.6388	-13.1877	-13.0589	-12.3394	-12.5325	-12.3073	-12.9356	-12.4694	-12.4016	-12.5017
D7U1Z1	VIT_14s0128g00320	Amidase	6.3.5.0; 3.5.1.4	46700	409.649	0.00178974	0.283878	0.0544634	0.00420732	0.823259	0.48689	-12.2842	-12.2006	-12.4012	-12.3886	-12.8471	-13.3724	-12.4899	-12.6456	-12.7231	-12.7474	-12.8717	-12.8475	-12.6944	-12.4596	-13.451	-12.4622	-12.4387	-12.4814	-12.4165	-12.3975	-12.5952	-12.1436	-12.1326	-12.5176	-13.2338	-12.8481	-12.9201	-13.7982	-13.7657	-12.8112
D7U1Z6	VIT_14s0128g00370	Seryl-tRNA synthetase	6.1.1.11	51100	448.246	0.0245835	0.381138	0.133275	0.0380212	0.883133	0.567608	-15.1346	-13.8251	-14.5705	-14.6648	-15.0489	-12.9957	-13.8741	-13.1499	-13.56	-14.661	-13.1047	-15.9136	-12.4238	-12.9239	-12.8433	-13.6296	-13.1342	-13.0119	-13.5087	-14.9589	-13.5723	-14.9589	-14.3587	-15.8189	-13.5444	-15.182	-14.8872	-13.1402	-13.3481	-13.9961
D7U206	VIT_14s0128g00480	Translation initiation factor eIF-3 subunit 1		25100	220.175	8.42132e-05	0.269084	0.0975884	0.000352879	0.823259	0.540484	-10.2831	-10.1506	-10.3055	-10.0377	-10.3664	-10.282	-10.571	-11.0463	-10.7592	-10.7398	-10.9513	-10.6424	-11.1571	-10.6939	-11.104	-10.9692	-11.08	-10.8487	-10.9489	-11.1274	-10.782	-10.809	-10.9586	-10.8849	-11.068	-10.2861	-10.4014	-11.2332	-11.441	-10.8375
D7U252	VIT_07s0005g00010	Glutathione S-transferase 8 GSTF8		23600	207.018	0.0457557	0.143252	0.816789	0.0631815	0.77616	0.947398	-9.83613	-9.76081	-9.68347	-9.43931	-9.81182	-9.79054	-9.44819	-9.94481	-9.79783	-9.70577	-9.82617	-9.64492	-9.69542	-9.61869	-9.68614	-9.64401	-9.42512	-9.57541	-9.63011	-9.72484	-9.42297	-9.39345	-9.54267	-9.34538	-9.65016	-9.72885	-9.78486	-9.64423	-9.8232	-9.66262
D7U2D2	VIT_07s0005g00880	fumarate hydratase	4.2.1.2	53500	469.298	0.0238721	0.648393	0.376737	0.0371613	0.931338	0.72753	-10.7832	-10.908	-10.8642	-10.7975	-10.6941	-10.7615	-10.7947	-10.9158	-10.7966	-10.9091	-10.96	-10.6723	-10.4791	-10.5712	-10.6109	-10.5774	-10.6251	-10.7562	-10.2296	-10.406	-10.6514	-10.6319	-10.9408	-10.4352	-10.484	-10.8813	-10.6411	-10.2744	-10.8678	-10.5431
D7U2F7	VIT_07s0005g01170	Phosphoribosylformylglycinamidine cyclo-ligase,chloroplast/precursor	6.3.3.1	49300	432.456	0.0207698	0.418614	0.688193	0.033095	0.883168	0.874504	-12.6518	-12.5891	-12.4793	-13.1731	-12.2732	-12.3413	-11.9676	-12.0202	-12.6262	-12.4222	-12.3816	-12.2397	-12.7726	-14.2256	-12.5775	-13.0709	-12.7721	-12.9601	-11.9762	-11.676	-12.4741	-12.5844	-11.9324	-12.5958	-12.7556	-12.2404	-11.9697	-12.292	-13.0207	-12.8894
D7U2H1	VIT_07s0005g01330	SAR1 (secretion-associated ras)		22000	192.982	0.000272837	0.639211	0.298659	0.000878738	0.928159	0.690217	-10.1341	-10.0916	-10.1153	-10.1071	-10.0874	-9.59223	-10.0544	-10.1192	-9.99145	-10.3869	-9.95725	-10.1766	-10.4195	-10.7398	-10.2941	-10.2187	-10.7809	-10.6585	-10.0971	-10.0892	-9.99741	-9.83531	-10.1919	-9.88283	-9.89553	-9.87639	-9.79149	-10.1062	-10.2304	-9.97241
D7U2J1	VIT_07s0005g01530	ATP-dependent Clp protease proteolytic subunit (ClpP1)	3.4.21.0	31500	276.316	0.749017	0.286731	0.348197	0.762876	0.823259	0.715902	-11.3342	-11.7288	-11.2612	-11.5653	-11.3859	-11.2197	-11.2613	-11.715	-11.8238	-11.6417	-11.0955	-11.6737	-11.4126	-11.2576	-11.5038	-11.5648	-11.3522	-11.5315	-11.4432	-10.9119	-11.2275	-11.7099	-11.3912	-11.5752	-11.327	-11.1312	-11.504	-11.6458	-11.4061	-11.3833
D7U2N2	VIT_07s0005g02010	Nitrogen regulatory protein PII 1		21800	191.228	0.401135	0.791966	0.0780361	0.432172	0.971806	0.521563	-11.2753	-11.6634	-11.988	-11.7202	-11.8924	-11.5674	-11.8214	-11.6314	-12.0546	-10.8746	-11.5013	-11.0625	-11.8469	-11.3605	-11.6143	-11.1566	-10.7162	-12.3393	-11.4825	-10.6958	-11.4961	-11.8925	-11.7301	-11.9255	-11.268	-11.1433	-11.3355	-11.3011	-10.9407	-11.5128
D7U2Q6	VIT_07s0005g02270	Pto kinase interactor 1	2.7.11.25	39100	342.982	0.205027	0.276681	0.962865	0.232479	0.823259	0.987324	-12.1181	-12.1437	-12.1449	-12.3317	-11.7737	-12.6095	-12.2336	-12.7638	-12.1356	-12.401	-12.188	-12.5912	-12.4382	-12.8134	-12.243	-12.4469	-13.6913	-12.2252	-12.1603	-12.5038	-12.45	-12.3348	-12.7871	-12.2614	-12.1108	-12.071	-12.1784	-12.2471	-12.5659	-12.1806
D7U2S0	VIT_07s0005g02410	Peptidyl-prolyl cis-trans isomerase, chloroplast ROC4 (rotamase CyP 4)	5.2.1.8	27400	240.351	0.00339295	0.0670752	0.854025	0.00699976	0.76891	0.961109	-10.8869	-10.7709	-10.8641	-10.5075	-10.5875	-11.179	-10.485	-10.4979	-10.4002	-10.6286	-10.3906	-10.298	-11.3596	-11.1221	-10.9156	-10.9123	-10.8128	-11.1419	-10.707	-10.7107	-11.3714	-10.6764	-10.6891	-10.7219	-10.5297	-11.1106	-10.8174	-10.7076	-10.43	-10.4931
D7U2X4	VIT_07s0005g03050	Deoxyhypusine hydroxylase	1.14.99.29	34300	300.877	2.13021e-07	0.0724634	0.0965236	3.21056e-06	0.77616	0.540484	-11.6739	-11.6652	-12.0361	-12.374	-13.3346	-12.3175	-13.2978	-12.4717	-14.0612	-13.5565	-13.5846	-12.6779	-15.311	-15.2877	-15.3287	-13.842	-14.8828	-15.4986	-12.3228	-12.1836	-11.9507	-12.4354	-12.7184	-12.7399	-12.9692	-11.7972	-12.7264	-12.7256	-13.8505	-14.3139
D7U318	VIT_07s0005g03640	Asparagine N-glycosyltransferase	2.4.1.119	83000	728.07	0.0213937	0.849205	0.428806	0.033778	0.979572	0.751136	-16.567	-13.7358	-16.1139	-16.5811	-15.7457	-14.5427	-16.6882	-15.7941	-15.3346	-15.3587	-14.8569	-14.7417	-14.262	-14.0587	-13.7941	-15.408	-13.5239	-14.6536	-15.6462	-15.661	-15.0103	-16.145	-15.3466	-16.512	-14.6913	-15.0295	-15.2256	-14.9181	-14.8356	-15.2256
D7U363	VIT_07s0005g04240	Import receptor subunit TOM22 homolog 2, Mitochondrial		10900	95.614	0.378836	0.750298	0.0940408	0.411084	0.954424	0.540484	-12.9075	-12.2484	-13.9271	-12.4364	-11.9704	-12.0621	-11.6445	-11.5884	-11.8778	-12.4326	-12.1711	-12.102	-12.4318	-12.8965	-11.1707	-12.8411	-11.8486	-12.2568	-13.2049	-11.8834	-12.9291	-12.0769	-11.6812	-12.3661	-12.0523	-11.8132	-12.0054	-12.3518	-13.045	-12.0076
D7U3G3	VIT_07s0005g05850	Putative uncharacterized protein		20800	182.456	0.000160019	0.114122	0.359284	0.00058159	0.77616	0.719161	-11.4068	-11.5957	-11.3994	-11.928	-11.4287	-11.4996	-12.3703	-11.6539	-11.9869	-12.2869	-12.4754	-11.5603	-12.471	-13.3436	-12.49	-12.8803	-13.6742	-12.6585	-11.8153	-11.7377	-11.6597	-11.6107	-11.4759	-11.7134	-12.454	-11.1605	-11.4429	-12.9215	-12.8398	-11.8757
D7U3Z9	VIT_02s0033g01330	Acyl-CoA binding protein		10200	89.4737	0.00071921	0.0617288	0.96704	0.00199054	0.740134	0.989092	-9.25106	-8.77015	-9.22594	-9.03943	-9.37212	-9.93396	-8.94542	-10.2225	-9.70107	-9.13174	-10.3254	-9.89077	-9.5287	-9.14544	-9.4345	-9.622	-9.26348	-9.83912	-8.92332	-7.88075	-8.38708	-8.81126	-9.08293	-8.66829	-9.84104	-9.39548	-9.53617	-9.77797	-10.1419	-9.64335
D7U4B6	VIT_04s0044g01620	RGLG1 (ring Domain LIGASE1)	6.3.2.19	40800	357.895	0.00137542	0.107343	0.00989179	0.00342019	0.77616	0.362913	-11.4613	-12.102	-11.4385	-11.2172	-11.2117	-11.236	-11.8917	-11.6028	-11.6495	-11.8344	-12.1086	-12.1318	-11.4155	-11.6309	-11.4345	-11.3629	-12.0958	-11.9047	-12.0049	-12.0996	-11.6634	-11.9488	-12.0005	-11.8682	-11.3451	-11.2942	-11.1023	-11.778	-11.7793	-11.5899
D7U4F5	VIT_04s0044g01140	RNA-binding protein Y14		22300	195.614	0.713996	0.637306	0.268372	0.730895	0.928159	0.670099	-13.4542	-13.2811	-12.8438	-12.817	-13.0031	-12.4668	-12.4708	-13.9003	-12.9105	-13.1758	-12.9629	-12.6042	-13.102	-12.7918	-13.121	-12.7743	-12.6749	-13	-13.7517	-12.9161	-12.8243	-13.3986	-13.1614	-13.0362	-12.5545	-12.8459	-12.7971	-13.0219	-13.2297	-13.3302
D7U4I8	VIT_03s0038g04750	Universal stress protein (USP) family protein		18900	165.789	6.65397e-08	0.614881	0.0135319	1.32098e-06	0.92079	0.362913	-9.75674	-9.96715	-9.51117	-9.97169	-9.78462	-9.74578	-10.8536	-11.6119	-11.1628	-10.4659	-11.2954	-10.9367	-11.1752	-10.8833	-11.1943	-10.6097	-10.4124	-10.4394	-10.0172	-10.066	-9.56935	-10.0637	-9.97275	-9.70071	-10.6587	-10.184	-10.2816	-10.5956	-11.1166	-11.0516
D7U4J3	VIT_03s0038g04700	Isoflavone reductase		33900	297.368	1.90507e-13	0.385927	0.94515	3.84508e-11	0.883168	0.97878	-12.1115	-11.8347	-11.7222	-12.0227	-12.1334	-11.5438	-11.3095	-10.9729	-10.8753	-11.2171	-10.5261	-11.1275	-9.65696	-9.98507	-9.81832	-9.53726	-9.78514	-9.94475	-9.20383	-9.02494	-8.79522	-8.75127	-9.23069	-8.92165	-10.5193	-11.1282	-11.0357	-10.9134	-10.6641	-10.4175
D7U4J5	VIT_03s0038g04680	Isoflavone reductase Bet v 6.0101		34000	298.246	6.57568e-11	0.554235	0.89336	4.6842e-09	0.910167	0.96854	-11.8263	-11.7427	-11.7952	-11.9307	-12.1377	-11.3814	-11.3137	-11.1272	-10.8795	-11.2665	-10.5575	-11.2407	-10.086	-10.6309	-10.1312	-9.906	-10.135	-10.4981	-9.70048	-9.2599	-9.17113	-9.28884	-9.74547	-9.33083	-10.7549	-11.0809	-11.3247	-11.019	-10.8183	-10.6325
D7U4J6	VIT_03s0038g04670	Isoflavone reductase		33900	297.368	6.92411e-08	0.551747	0.689855	1.35243e-06	0.910167	0.875697	-11.3746	-11.3351	-11.2658	-11.3888	-11.7329	-11.0088	-10.8734	-10.6546	-10.8401	-11.0107	-10.325	-11.1275	-9.93361	-10.7893	-10.1809	-10.0858	-9.98635	-10.5559	-9.86921	-9.55073	-9.4871	-9.56601	-9.98663	-9.51577	-10.5193	-10.9323	-11.2191	-10.6463	-10.3746	-10.5341
D7U4L8	VIT_03s0038g04420	DnaJ homolog, subfamily A, member 2		37700	330.702	3.54321e-05	0.47779	0.360955	0.000176577	0.889561	0.719603	-11.1371	-11.8016	-11.0729	-11.5421	-11.8861	-11.045	-12.2772	-11.8514	-12.159	-11.9665	-12.1354	-11.8527	-12.3856	-12.7608	-12.8005	-12.5808	-12.2949	-12.1726	-13.0692	-11.9856	-12.0871	-12.5717	-12.986	-12.5714	-11.8832	-12.5393	-11.9697	-12.5571	-12.4023	-12.5024
D7U4N2	VIT_03s0038g04270	Ankyrin repeat		38400	336.842	0.00177315	0.974376	0.147503	0.0041776	0.999143	0.588615	-10.388	-10.8064	-10.4335	-10.6855	-10.891	-10.6801	-10.9719	-11.1888	-11.1661	-10.6778	-11.425	-10.9802	-11.2746	-11.4807	-11.9457	-10.8359	-11.0621	-11.3128	-10.355	-10.9394	-10.6584	-10.7833	-10.7184	-11.0129	-11.1563	-10.3212	-10.6817	-10.8262	-10.7743	-11.055
D7U4Q7	VIT_03s0038g04010	Pantothenate kinase	2.7.1.33	41000	359.649	0.426165	0.704264	0.253553	0.456309	0.942881	0.657499	-11.7832	-11.7576	-11.4005	-11.6004	-11.694	-11.5021	-11.4749	-11.6099	-12.1319	-11.8991	-11.5646	-11.4553	-11.7242	-11.2969	-11.8841	-11.7784	-12.3311	-11.9118	-11.5074	-11.8353	-11.3294	-11.4704	-11.8847	-11.7272	-11.7072	-11.6293	-11.7037	-11.398	-11.4454	-11.597
D7U4X1	VIT_03s0038g03270	Protein kinase		56400	494.737	0.0345276	0.862622	0.382853	0.0501956	0.982724	0.734107	-13.3526	-14.2563	-13.4903	-13.5273	-14.0514	-13.9867	-13.4689	-14.3466	-14.0416	-14.2734	-13.7537	-13.5565	-12.8557	-14.4206	-13.5427	-13.6278	-13.8335	-14.6278	-14.7299	-15.8356	-14.4526	-13.5154	-14.79	-14.3739	-13.3451	-13.7378	-13.5882	-13.4429	-14.2791	-13.3154
D7U5C1	VIT_03s0038g01440	Adenosylhomocysteine nucleosidase.		28300	248.246	0.0270906	0.0378635	0.455827	0.0411627	0.681655	0.761388	-9.68708	-10.0572	-9.83272	-9.65441	-9.64642	-10.2115	-10.4926	-9.79493	-9.96598	-10.1335	-10.0184	-10.1727	-10.4659	-10.4452	-10.6123	-9.8058	-10.3557	-10.2334	-10.0579	-10.24	-10.1846	-9.90163	-9.90927	-10.0421	-9.99877	-10.6267	-10.3021	-9.87739	-10.1435	-9.92464
D7U5C7	VIT_03s0038g01380	Calcium-binding EF hand		37500	328.947	1.01139e-06	0.221614	0.0115133	1.02066e-05	0.823259	0.362913	-10.2978	-10.3626	-10.3054	-10.4564	-10.004	-10.536	-10.7181	-11.3087	-11.4781	-11.1953	-11.1843	-10.9047	-10.5139	-10.8513	-10.891	-10.7168	-10.7023	-10.5511	-9.85823	-10.6071	-9.87371	-10.1193	-9.85494	-9.96731	-10.8149	-10.235	-10.6775	-11.327	-11.5949	-11.4167
D7U5G4	VIT_03s0038g00750	Ubiquitin fusion degradation protein UFD1		34200	300	0.424833	0.699817	0.175671	0.455286	0.942881	0.595904	-12.7917	-12.6179	-12.207	-12.8059	-13.0895	-12.217	-12.4711	-12.8019	-11.736	-12.2078	-12.4223	-12.6737	-12.3653	-13.408	-12.3843	-12.0128	-12.8064	-12.6841	-12.653	-12.4551	-12.8132	-12.9381	-12.8454	-13.6536	-12.0139	-12.6743	-13.9452	-12.0539	-11.8072	-12.0723
D7U5T7	VIT_15s0045g01310	UMP-CMP kinase	2.7.1.48; 2.7.4.14; 2.7.4.10	23500	206.14	0.0186609	0.268994	0.831393	0.0299713	0.823259	0.949261	-10.5564	-10.6722	-10.6891	-10.8602	-10.1826	-10.8485	-10.3448	-10.5174	-10.8536	-10.8282	-10.8082	-10.6523	-10.7328	-10.9005	-10.7518	-10.8742	-11.1028	-10.9204	-11.7772	-10.8763	-10.9331	-11.4353	-11.0817	-10.9242	-10.9043	-10.7085	-10.5959	-10.9821	-11.346	-10.6446
D7U5Y4	VIT_01s0146g00110	Peptidyl-prolyl cis-trans isomerase B (cyclophilin B)	5.2.1.8	28000	245.614	0.00189758	0.206344	0.0915635	0.00440224	0.823259	0.540484	-10.1148	-10.1131	-10.4632	-10.338	-10.5241	-10.5428	-10.1669	-10.0257	-10.1449	-9.76396	-9.98045	-10.1252	-10.1909	-10.4298	-10.642	-10.2681	-10.5008	-10.4128	-10.5129	-10.6331	-10.2371	-10.3276	-10.3493	-10.3057	-10.6526	-10.6113	-10.5591	-10.5895	-10.0987	-10.1988
D7U762	VIT_16s0013g00620	Methionine sulfoxide reductase A	1.8.4.11	23100	202.632	0.000112374	0.321421	0.0949089	0.000441834	0.845312	0.540484	-10.3823	-10.4114	-10.4866	-10.901	-10.4425	-10.066	-9.98558	-9.72598	-10.0035	-10.2432	-9.79528	-9.8477	-10.8965	-10.6873	-11.0563	-10.9507	-10.9047	-11.0184	-10.6797	-9.7275	-10.2685	-10.6427	-11.1798	-10.7651	-10.077	-10.8016	-10.526	-10.2203	-10.2217	-10.0428
D7U7S6	VIT_15s0048g00900	Proteasome 20S beta subunit F1 (PBF1)	3.4.25.0	24600	215.789	0.841008	0.359179	0.182968	0.847305	0.870156	0.600108	-11.7599	-10.7382	-10.9045	-11.2888	-11.5597	-10.9145	-10.9647	-11.3583	-10.8218	-11.8227	-10.6964	-10.8917	-10.7988	-10.901	-10.9407	-11.0949	-11.2315	-11.1092	-11.1466	-10.8701	-10.403	-11.2189	-11.9044	-11.3034	-10.6686	-11.8031	-11.1473	-10.5521	-10.7599	-10.86
D7U7W7	VIT_15s0048g00420	Arginase 1	3.5.3.1; 3.5.3.11	40700	357.018	0.00958473	0.603336	0.913729	0.0170192	0.919699	0.972	-10.8264	-11.0257	-10.1738	-10.6687	-10.5653	-10.6021	-10.9789	-10.8623	-10.5131	-10.7088	-10.7111	-10.6028	-11.1626	-10.9694	-11.326	-10.8077	-11.0747	-11.2189	-10.5328	-10.8879	-10.8479	-10.9293	-10.6944	-10.7704	-10.7135	-10.7639	-10.52	-10.756	-10.8247	-10.5733
D7U7Y2	VIT_15s0048g00220	Membrane-associated mannitol-induced		26600	233.333	0.0127184	0.147094	0.109926	0.0216017	0.77616	0.544294	-12.2686	-12.4359	-12.5507	-12.1385	-12.727	-12.5607	-11.9882	-12.715	-12.3417	-12.4973	-12.1628	-12.4716	-12.4388	-12.8051	-12.2974	-13.4754	-12.5882	-12.4659	-12.2904	-12.4335	-13.3678	-14.502	-13.4159	-13.2906	-11.9857	-13.1003	-12.6645	-12.3588	-12.2617	-12.2306
D7U865	VIT_09s0070g00050	Ribosomal protein S12 (RPS12C) 40S		24900	218.421	0.504674	0.576405	0.922388	0.532369	0.917505	0.97585	-10.9294	-10.4662	-10.922	-10.6542	-10.9746	-10.8307	-10.8644	-10.7179	-10.8874	-10.6446	-10.5556	-11.1783	-10.7031	-10.7956	-10.9581	-10.9096	-10.5911	-10.7857	-10.5689	-10.3625	-11.0166	-10.5784	-10.9985	-10.3429	-10.9222	-10.792	-10.4278	-10.2849	-10.8309	-10.3921
D7U881	VIT_09s0070g00310	Glucan endo-1,3-beta-glucosidase 6 precursor	3.2.1.39	52800	463.158	0.000100562	0.990107	0.0317564	0.00040866	0.999582	0.466987	-11.6728	-11.9057	-11.5979	-11.7386	-11.4392	-11.648	-12.1949	-12.1707	-11.9237	-12.3869	-12.2921	-12.0563	-12.5612	-12.9711	-12.6764	-11.994	-12.2707	-12.4175	-11.9204	-11.6016	-11.8548	-12.3207	-11.9816	-12.2402	-11.826	-12.057	-11.8584	-12.5774	-11.8103	-11.6347
D7U899	VIT_09s0070g00490	Protein phosphatase 2C	3.1.3.16; 2.3.1.0	31300	274.561	0.00202691	0.926703	0.409798	0.00464006	0.99131	0.742223	-12.8444	-12.8771	-13.3331	-13.3066	-13.2027	-12.9559	-12.4745	-12.6741	-12.7077	-12.6008	-12.0231	-12.8869	-11.903	-13.2809	-12.5321	-12.5265	-12.5473	-12.5563	-13.5899	-12.4877	-13.9658	-13.5989	-14.3022	-13.5256	-12.8372	-12.8875	-13.0798	-11.823	-12.4965	-12.9014
D7U8V6	VIT_05s0124g00360	Protein kinase Pti1	2.7.10.0; 2.7.11.25	44200	387.719	0.00102364	0.889752	0.586816	0.00266586	0.987617	0.815883	-11.7573	-12.3206	-12.105	-12.219	-12.2058	-11.8689	-12.0793	-12.2037	-12.3125	-13.0987	-12.6961	-12.1624	-12.8666	-13.3317	-13.1904	-12.9133	-13.0452	-12.5885	-12.5022	-14.2648	-13.3632	-12.5117	-13.907	-12.8008	-12.0325	-12.7688	-12.1991	-12.3209	-12.1772	-12.4424
D7U970	VIT_18s0041g01360	Protein translocon component Tic40, Chloroplast		47400	415.789	2.64023e-06	0.242717	0.17395	2.11743e-05	0.823259	0.595904	-11.3727	-11.2456	-11.4033	-11.1745	-11.5329	-11.4924	-12.942	-12.4389	-12.1442	-12.3655	-13.1073	-12.183	-12.5018	-13.4317	-12.9864	-12.4115	-13.0258	-12.9034	-11.238	-11.5015	-11.4408	-11.6346	-11.6001	-11.0652	-12.2135	-10.9838	-11.1096	-12.2353	-12.8437	-11.9729
D7U9C9	VIT_18s0041g00360	Putative uncharacterized protein		10200	89.4737	0.0195711	0.423071	0.0594548	0.0313087	0.883168	0.48689	-10.6101	-11.7901	-11.5089	-11.4475	-11.3441	-11.0335	-12.4418	-12.4102	-12.3125	-11.8063	-11.0113	-12.0062	-11.684	-11.9528	-11.462	-11.6458	-11.5464	-11.4241	-10.7873	-11.2571	-11.6958	-12.2707	-11.7919	-11.3772	-11.2196	-11.7174	-11.2816	-11.3629	-11.1837	-11.2838
D7U9L7	VIT_05s0062g00980	Aldo/keto reductase AKR		35300	309.649	7.20008e-08	0.386788	0.716322	1.38401e-06	0.883168	0.893374	-10.5154	-10.1812	-10.1516	-10.2526	-9.75883	-10.2744	-9.90075	-10.0951	-10.0351	-10.1583	-9.90807	-10.1729	-11.2066	-11.0312	-11.1722	-10.774	-11.3618	-10.7822	-10.2335	-10.3393	-10.0275	-10.0518	-10.2066	-9.97396	-10.5425	-10.8182	-10.9313	-10.5146	-10.8725	-11.0963
D7U9L9	VIT_05s0062g01000	Aldo/keto reductase		35000	307.018	0.000131827	0.359018	0.441559	0.000503603	0.870156	0.755381	-10.3426	-9.94435	-9.82823	-10.0564	-9.70439	-9.98543	-10.0622	-10.1205	-9.79361	-10.0472	-9.87898	-10.0361	-10.208	-10.1071	-10.1997	-10.192	-10.1553	-10.3683	-10.2441	-10.2934	-9.94537	-10.1641	-10.3053	-10.115	-9.8072	-9.6795	-9.94817	-9.37455	-9.58238	-9.7322
D7U9M6	VIT_05s0062g01080	Translation initiation factor eIF-3 subunit 8		38700	339.474	0.0886487	0.601589	0.0823525	0.11171	0.919699	0.527666	-12.1995	-12.4914	-12.4815	-12.9843	-12.576	-12.4916	-12.5291	-12.6459	-12.2769	-12.3013	-13.5513	-12.5764	-13.1603	-13.1396	-12.8383	-12.8326	-13.1291	-12.6109	-12.9626	-12.6334	-12.5555	-13.4575	-13.7163	-12.4779	-13.5899	-13.0131	-13.3862	-12.8997	-12.6714	-12.6512
D7U9N6	VIT_05s0062g01190	Pirin		32800	287.719	7.52599e-06	0.793033	0.247807	5.10836e-05	0.971806	0.655778	-11.8646	-11.8902	-11.7433	-12.3095	-11.6853	-11.9015	-10.957	-10.726	-10.7925	-11.1258	-10.6808	-11.0799	-11.9706	-11.5984	-11.6381	-11.9525	-11.466	-11.5898	-11.9068	-12.1191	-12.7529	-12.2678	-12.5336	-13.5935	-12.1677	-12.2181	-13.3541	-12.5006	-11.7469	-11.8469
D7U9U6	VIT_14s0060g02270	Translationally-controlled tumor protein		19100	167.544	0.00244928	0.53045	0.111429	0.0054456	0.910003	0.544294	-8.27716	-8.64581	-8.91989	-8.40191	-8.37212	-8.89619	-9.14298	-9.20896	-9.09281	-9.3565	-9.61964	-8.862	-9.70857	-9.20754	-9.72757	-9.49195	-10.1685	-9.31711	-10.6637	-9.29271	-8.96224	-8.9793	-9.27838	-9.08786	-8.77406	-8.29394	-8.48616	-9.52543	-9.38178	-9.0571
D7U9U7	VIT_14s0060g02260	Proteasome 26S AAA-ATPase subunit (RPT5a)	3.6.1.3	45500	399.123	0.0010802	0.742359	0.586601	0.00278917	0.953511	0.815883	-9.59752	-9.78636	-9.73386	-9.80541	-9.57979	-9.52242	-9.92268	-9.62364	-9.56826	-9.62516	-9.48755	-9.74101	-9.76933	-9.86216	-9.91884	-9.73849	-9.97398	-10.0536	-9.39366	-9.47824	-9.49878	-9.53722	-9.63281	-9.52762	-9.40723	-9.74168	-9.60154	-9.75306	-9.58929	-9.56856
D7U9V6	VIT_14s0060g02160	ATP-dependent Clp protease proteolytic subunit (ClpR1) (nClpP5)	3.4.21.0	35400	310.526	0.00203618	0.353117	0.465704	0.00465249	0.869157	0.763258	-13.4689	-13.2964	-13.7517	-12.8557	-14.0319	-14.0514	-12.9569	-12.5173	-12.6338	-12.7784	-12.9377	-12.7234	-13.4787	-14.1114	-13.2572	-13.648	-13.5479	-13.6667	-12.9784	-12.8459	-13.4903	-13.5358	-13.2	-14.5496	-13.0147	-12.5797	-13.2573	-13.1581	-12.5428	-12.5226
D7U9X6	VIT_14s0060g01920	Eukaryotic translation initiation factor SUI1		20100	176.316	0.349286	0.918357	0.943604	0.381756	0.99131	0.97878	-11.2543	-12.2382	-10.7797	-11.8787	-11.4996	-10.9782	-11.9799	-11.4294	-11.4167	-11.8415	-11.6555	-11.5109	-11.7297	-11.8534	-11.2831	-11.7765	-11.7881	-11.6657	-12.0174	-12.0293	-11.7416	-11.3749	-12.0786	-11.8084	-11.5815	-11.7632	-11.3935	-11.6497	-11.2956	-11.4919
D7UA03	VIT_14s0060g01510	Importin alpha		58500	513.158	1.96358e-05	0.502442	0.659382	0.000109581	0.898237	0.855854	-10.2357	-10.2607	-10.0227	-10.4879	-10.5091	-9.95133	-11.0276	-10.769	-10.8224	-10.8075	-10.855	-10.7772	-10.7685	-11.6202	-11.1745	-11.2782	-11.434	-11.0307	-10.5164	-10.9383	-10.6198	-10.3094	-10.6813	-10.7521	-10.8781	-10.6633	-10.3732	-11.1075	-10.8024	-10.7931
D7UA89	VIT_14s0060g00550	ATP-citrate synthase	2.3.3.8; 6.2.1.5	46400	407.018	0.00147638	0.50762	0.425508	0.00363393	0.898724	0.747881	-11.2532	-10.8787	-11.0935	-10.8257	-11.2994	-10.741	-10.3158	-10.566	-10.4683	-10.7498	-10.4443	-10.6203	-10.9891	-10.7691	-11.1982	-11.4345	-11.069	-11.0087	-10.9302	-10.6674	-10.833	-10.968	-11.3028	-10.9234	-10.7421	-11.69	-11.3648	-10.9821	-11.19	-11.0811
D7UAB3	VIT_14s0060g00250	Putative uncharacterized protein		86200	756.14	0.000405455	0.0274267	0.154046	0.00123368	0.595831	0.589344	-13.2586	-13.792	-13.451	-14.3198	-13.6007	-13.5513	-14.4206	-14.1346	-15.3893	-14.6798	-14.5256	-15.0836	-13.3648	-13.2476	-13.7182	-13.9891	-14.8314	-14.7105	-13.2248	-13.7879	-13.842	-13.3909	-14.1794	-13.1124	-14.1191	-14.1687	-14.0563	-14.2367	-14.262	-14.5427
D7UAL1	VIT_19s0015g00910	EMB2731		23100	202.632	0.000683715	0.542973	0.135351	0.00192553	0.910003	0.567608	-10.6983	-11.01	-10.3663	-10.5459	-10.1153	-10.3763	-11.3841	-10.978	-11.3042	-10.8035	-10.9328	-10.9979	-11.1133	-11.5472	-11.2973	-11.6028	-11.3472	-11.4659	-10.9957	-11.6133	-10.5532	-10.9475	-10.7409	-10.8307	-11.3516	-10.6282	-10.7155	-11.0332	-11.5925	-11.2652
D7UAQ7	VIT_19s0015g01400	DNA damage-inducible protein 1	3.4.23.0	45000	394.737	0.00131593	0.296235	0.0155834	0.00328577	0.826591	0.362913	-10.6168	-10.3871	-10.1734	-10.3468	-10.8461	-10.3098	-10.7906	-11.0349	-11.0539	-10.6824	-11.0468	-10.6593	-10.9449	-10.9603	-11.1953	-10.6173	-11.0555	-10.8141	-10.4329	-10.6232	-10.5284	-10.6631	-10.6225	-10.4508	-10.6679	-10.3757	-10.1795	-11.0149	-10.8427	-11.1376
D7UBE6	VIT_14s0171g00220	Ribosome recycling factor		28000	245.614	0.168043	0.560652	0.806317	0.194364	0.912566	0.947398	-13.1311	-13.2469	-14.0661	-13.4349	-12.4139	-14.56	-13.5358	-13.8676	-13.4804	-14.1555	-13.821	-13.4623	-15.0151	-13.7717	-14.2964	-14.6874	-14.5882	-13.9797	-13.7182	-14.8314	-13.1527	-13.197	-14.1424	-13.728	-14.262	-14.311	-12.7385	-14.1982	-15.145	-14.0199
D7UBF0	VIT_14s0171g00260	Phosducin		28500	250	0.0409249	0.751573	0.0936266	0.057628	0.955042	0.540484	-12.3682	-12.9829	-11.7689	-11.8755	-11.3175	-11.954	-12.0877	-11.9332	-12.7169	-12.3453	-12.7693	-13.4886	-12.9254	-12.6982	-13.4754	-12.3913	-12.5434	-12.2898	-12.2697	-10.8854	-11.5084	-12.065	-12.3309	-12.0365	-13.4397	-12.0154	-11.5661	-12.8453	-12.3613	-12.9468
D7UBH2	VIT_14s0171g00490	Glucose-6-phosphate 1-dehydrogenase, cytoplasmic isoform	1.1.1.49	59100	518.421	0.0262301	0.0134657	0.103852	0.0401576	0.595831	0.540484	-13.7616	-14.0343	-14.2507	-16.0936	-15.9961	-14.502	-13.5358	-13.5917	-13.6241	-14.1346	-14.6096	-13.4623	-13.5899	-13.7497	-12.9421	-14.1794	-13.9003	-13.3421	-14.0587	-13.5846	-13.6024	-15.166	-14.567	-15.2877	-13.7537	-14.2507	-16.3228	-14.1398	-13.7182	-15.0987
D7UBH4	VIT_14s0171g00510	Cell division cycle 48-interacting UBX-domain protein		26000	228.07	0.0509723	0.281862	0.345178	0.0693566	0.823259	0.714549	-12.3962	-11.9176	-12.1219	-11.9743	-12.4876	-12.1319	-12.8987	-12.5377	-12.9255	-13.3971	-12.9779	-12.0025	-13.0339	-12.5658	-12.8119	-13.2022	-12.8964	-12.5935	-13.3213	-12.4006	-12.2573	-12.1467	-12.9354	-12.5207	-12.5695	-12.1345	-12.3267	-13.606	-12.9207	-12.8143
D7UBK5	VIT_11s0103g00300	Metaxin		36900	323.684	0.011172	0.0654091	0.927592	0.0194387	0.761639	0.976066	-13.0819	-13.3557	-12.627	-12.9155	-13.7299	-12.8886	-13.6443	-14.6278	-13.0896	-13.4542	-13.9293	-14.7105	-14.1901	-14.1713	-13.5583	-14.5989	-13.4017	-14.8655	-13.1987	-13.1122	-12.7624	-13.2082	-13.6462	-14.1242	-13.2811	-13.3317	-12.3661	-13.7477	-13.6667	-13.1389
D7UBL2	VIT_11s0103g00220	Ribosomal protein P3 (RPP3B) acidic 60S		12100	106.14	0.00268191	0.204422	0.0791123	0.0057483	0.823259	0.521563	-10.0226	-9.78015	-10.3768	-10.109	-9.93343	-10.543	-9.38711	-9.84924	-9.62034	-10.0808	-9.80398	-9.49187	-10.2606	-10.7253	-10.0513	-10.0713	-10.5705	-10.2199	-10.123	-9.47608	-9.84711	-10.4776	-10.4534	-10.4661	-9.75818	-9.80857	-10.1236	-9.37907	-9.73628	-9.78482
D7UBY5	VIT_13s0074g00770	Copper chaperone ATX1	2.1.1.43	9000	78.9474	0.00201264	0.304641	0.765785	0.0046161	0.829242	0.915464	-8.93077	-8.99805	-8.93141	-8.7006	-8.48894	-9.46388	-8.83981	-8.57933	-8.56039	-8.63971	-8.41173	-8.4878	-9.67744	-9.58459	-9.25393	-9.14334	-9.08291	-9.21966	-9.3679	-9.10457	-8.9086	-8.99326	-9.20323	-9.34252	-8.75605	-9.71087	-9.07996	-9.52524	-8.82384	-9.12461
D7UC26	VIT_15s0046g03670	NADP-dependent malic enzyme	1.6.1.0; 1.1.1.39; 4.1.1.3; 1.1.1.38	66700	585.088	0.00658729	0.997499	0.861195	0.0122915	0.999582	0.961109	-14.3831	-13.0252	-13.4804	-13.9497	-15.4333	-12.3536	-13.8698	-14.2009	-13.4365	-13.6932	-13.1146	-13.6369	-12.7232	-13.188	-12.2568	-13.0524	-12.7362	-13.1821	-12.2576	-13.0228	-12.3725	-12.4218	-12.4735	-12.7424	-12.9776	-13.028	-12.7928	-12.4871	-13.0261	-12.7228
D7UC32	VIT_15s0046g03590	(+)-neomenthol dehydrogenase	1.1.1.207; 1.1.1.2; 1.1.1.208	32300	283.333	0.0212698	0.974941	0.263167	0.0336263	0.999143	0.667223	-10.6068	-11.0082	-10.4205	-10.6211	-10.8249	-10.4594	-10.4044	-10.5288	-10.275	-10.6619	-10.4563	-10.7306	-10.8291	-10.4458	-10.8946	-10.7728	-10.7764	-10.7272	-10.1752	-10.5544	-10.4088	-10.3092	-10.7123	-10.4008	-11.0081	-10.9572	-10.9235	-10.3169	-10.6674	-10.9681
D7UC38	VIT_15s0046g03520	Phosphomannomutase	5.4.2.8	28100	246.491	0.02324	0.656531	0.243292	0.0363144	0.932616	0.653354	-9.96635	-10.4447	-10.2484	-9.95175	-9.90664	-9.993	-10.6451	-10.2739	-10.3445	-10.2545	-10.3675	-10.2983	-10.2656	-10.2809	-10.3956	-10.3005	-10.3761	-10.4531	-10.2638	-10.1907	-10.3884	-10.3635	-10.8046	-10.3499	-10.0493	-10.3351	-10.0896	-10.4593	-9.72197	-10.119
D7UC61	VIT_15s0046g03180	Remorin		21500	188.596	3.00175e-07	0.461174	0.195279	3.99463e-06	0.884274	0.611067	-9.41506	-9.46589	-9.52575	-9.42931	-9.35213	-9.6814	-10.1351	-9.99764	-9.89999	-9.78813	-10.3068	-9.7762	-10.7929	-10.5261	-10.6836	-10.4788	-10.6962	-10.3844	-9.79264	-9.37512	-9.7553	-9.77492	-9.69772	-9.52409	-9.93543	-9.26393	-9.18744	-9.69619	-10.2384	-9.84712
D7UC86	VIT_15s0046g02860	Riboflavin biosynthesis protein ribD	3.5.4.26	38100	334.211	0.00269005	0.525563	0.741703	0.00575556	0.908944	0.90971	-13.3346	-13.4017	-13.2295	-13.1423	-13.7757	-14.5188	-13.6913	-13.089	-13.1357	-13.1601	-13.0437	-13.1705	-13.8741	-13.117	-12.9762	-13.0616	-13.8959	-12.9843	-12.2031	-12.6109	-12.4126	-12.587	-12.5356	-12.224	-13.5687	-12.1239	-12.878	-12.8771	-12.6489	-13.5723
D7UCC8	VIT_15s0046g02330	Putative uncharacterized protein		30500	267.544	1.92581e-05	0.165497	0.0329058	0.00010797	0.79635	0.474391	-11.7598	-11.7853	-12.0418	-11.8702	-11.8699	-12.1481	-11.7002	-11.8028	-12.0183	-11.5952	-11.9858	-11.8984	-13.5531	-12.455	-12.4947	-12.275	-12.6412	-12.3877	-11.3966	-11.4934	-11.378	-12.0667	-12.4287	-11.7037	-11.3491	-11.4717	-11.4574	-11.5992	-11.807	-11.9973
D7UCC9	VIT_15s0046g02320	Putative uncharacterized protein		23400	205.263	0.053544	0.935716	0.892552	0.072368	0.99131	0.968531	-12.6312	-12.988	-12.2214	-13.176	-13.0726	-12.1002	-14.1242	-12.3857	-12.5929	-12.7978	-13.9248	-12.2866	-13.1714	-13.9985	-13.5531	-13.2906	-13.1918	-12.8285	-13.4591	-13.3481	-14.0319	-13.4689	-13.2308	-14.6913	-13.1545	-13.2049	-11.709	-12.3544	-12.7687	-13.1098
D7UCD0	VIT_15s0046g02300	Beta-cyanoalanine synthase	2.5.1.47; 4.4.1.9	40500	355.263	0.0230223	0.64254	0.306755	0.0360207	0.92979	0.696768	-12.1689	-12.0914	-12.1197	-11.5226	-12.6416	-11.8606	-11.5661	-11.7365	-11.322	-11.6135	-11.3343	-11.8801	-11.5782	-12.4682	-11.5972	-11.8142	-12.3134	-12.0349	-11.5876	-12.699	-12.2866	-12.3856	-12.7268	-12.0226	-11.8304	-12.212	-12.073	-11.438	-11.6458	-11.1708
D7UCD8	VIT_15s0046g02230	Heavy-metal-associated domain-containing protein		18900	165.789	0.159216	0.838945	0.0516292	0.184861	0.978898	0.48689	-12.8536	-13.0424	-13.1357	-13.7163	-12.4749	-13.9938	-13.8168	-13.0105	-13.2023	-13.2267	-13.6169	-12.6066	-12.3328	-13.2052	-13.2449	-12.7421	-12.0952	-12.3139	-13.151	-13.04	-12.8752	-13.1605	-12.6817	-11.4439	-12.8463	-13.2593	-11.8666	-13.6314	-13.8399	-13.9383
D7UCE5	VIT_15s0046g02160	Proline iminopeptidase	3.4.11.0	56700	497.368	0.397281	0.936948	0.873647	0.429176	0.99131	0.961109	-14.1502	-15.8526	-13.6425	-14.1634	-14.7105	-15.0936	-14.9181	-13.8064	-13.7085	-14.5222	-13.7616	-13.4033	-13.9181	-14.4269	-14.1767	-14.1216	-14.0223	-13.7182	-13.5137	-15.1088	-13.9293	-14.2146	-13.7182	-14.7457	-13.9003	-14.482	-14.3831	-14.3678	-14.9406	-14.6761
D7UCJ5	VIT_15s0046g01570	Acidic endochitinase (CHIB1)	3.2.1.14	30800	270.175	1.97455e-15	0.548078	0.186755	1.19559e-12	0.910003	0.60546	-13.9203	-13.3847	-13.5513	-13.9361	-13.4689	-13.56	-11.1711	-11.0659	-10.9683	-10.7974	-10.7198	-11.0981	-9.77199	-10.2741	-10.1274	-10.4606	-10.3612	-10.3254	-10.6504	-10.6693	-10.9167	-11.3626	-10.9369	-10.8391	-11.7666	-12.0163	-11.919	-11.9028	-11.1931	-12.0114
D7UCZ6	VIT_13s0067g00710	Nascent polypeptide associated complex alpha chain		22000	192.982	0.00850578	0.307674	0.480638	0.015351	0.832099	0.770931	-9.34782	-9.469	-9.65433	-9.4114	-9.0982	-9.74033	-9.23919	-9.30531	-9.31524	-9.45584	-9.31284	-9.46492	-9.62299	-9.85661	-9.67144	-9.52212	-9.76782	-9.61973	-9.79858	-9.76272	-9.46978	-9.49427	-9.50322	-9.19793	-9.52114	-8.97289	-9.35905	-9.03275	-9.32485	-9.36126
D7UD99	VIT_18s0122g01320	Catalase 3	1.11.1.6	56900	499.123	0.00025326	0.405153	0.0988128	0.00083116	0.883168	0.540484	-11.0137	-10.8399	-10.9531	-11.2184	-11.2576	-10.7661	-10.5294	-10.5923	-10.5786	-10.998	-10.3073	-10.8616	-10.8031	-10.9444	-10.6311	-10.893	-10.7936	-10.7996	-10.4111	-10.2776	-10.2173	-10.5542	-10.5543	-10.6627	-10.4874	-10.457	-11.0034	-10.1945	-10.3847	-10.3835
D7UDC4	VIT_18s0122g01020	Putative uncharacterized protein		21200	185.965	0.0022707	0.629764	0.904105	0.00513025	0.928159	0.971735	-11.6656	-12.315	-12.5644	-12.116	-12.9301	-12.089	-12.3978	-12.112	-12.0144	-11.3528	-11.8354	-12.7722	-13.3909	-12.2713	-13.4111	-12.7013	-12.8084	-12.686	-13.0272	-13.2057	-13.4033	-13.0367	-13.0884	-13.3257	-11.934	-12.7729	-12.7241	-12.9489	-12.4198	-11.9032
D7UDC9	VIT_18s0122g00960	Glyceraldehyde-3-phosphate dehydrogenase B, chloroplast precursor	1.2.1.12; 1.2.1.13	48100	421.93	0.00711092	0.6919	0.592844	0.013127	0.942881	0.822376	-13.9114	-12.4426	-14.8441	-13.9271	-14.4754	-14.2036	-12.8428	-13.2935	-12.965	-13.8378	-12.5628	-12.8901	-12.737	-12.3158	-11.8453	-12.836	-12.6464	-12.6142	-12.3832	-13.7358	-12.6378	-13.5899	-12.7756	-12.6713	-12.7201	-13.9543	-12.9627	-12.9085	-12.8648	-12.1169
D7UDY0	VIT_00s0260g00060	FK506-binding protein 2	5.2.1.8	15700	137.719	1.64884e-06	0.765374	0.415404	1.47907e-05	0.961337	0.746372	-8.20901	-8.54875	-8.14922	-8.19272	-8.21553	-8.35452	-8.67172	-8.46757	-8.7559	-8.32807	-8.84413	-8.54098	-9.19575	-8.87455	-9.27682	-8.86205	-9.18068	-9.10768	-9.1108	-8.7094	-8.88264	-8.90294	-8.85713	-8.93169	-8.41773	-8.63917	-8.47556	-8.97132	-8.77445	-8.60976
D7UE33	VIT_00s0304g00070	Lipid-associated family protein		19000	166.667	3.43199e-06	0.175772	0.120765	2.71643e-05	0.811322	0.551872	-13.2238	-11.7699	-12.2257	-12.3449	-12.0351	-12.8638	-12.4462	-11.6195	-11.5219	-11.45	-11.6774	-11.4297	-12.5814	-12.8502	-12.3594	-12.7497	-12.8913	-12.769	-13.1586	-13.0476	-12.5933	-13.5307	-14.0686	-13.6536	-12.117	-12.1674	-12.3596	-12.5014	-12.2617	-12.5683
D7UE58	VIT_00s0386g00020	Cytochrome c oxidase subunit VIa	1.9.3.1	11100	97.3684	0.0207985	0.683076	0.57799	0.0330972	0.940006	0.81303	-10.7321	-11.1751	-11.1454	-11.022	-10.9186	-12.3779	-11.9118	-12.0016	-14.0199	-11.7219	-12.8495	-11.8387	-11.3585	-11.5443	-12.1145	-11.5873	-11.3274	-11.7525	-11.8527	-10.8316	-11.0293	-11.4751	-11.9139	-10.8074	-11.548	-11.0509	-11.4036	-11.7259	-11.9338	-11.7928
E0CNP0	VIT_10s0405g00030	VTC4 3'(2'),5'-bisphosphate nucleotidase		32200	282.456	0.325066	0.24317	0.0677269	0.356571	0.823259	0.503087	-11.838	-11.9746	-12.2163	-12.1626	-11.6586	-11.7989	-11.6982	-11.5107	-11.7834	-12.2111	-11.7015	-11.9767	-11.7575	-12.2576	-11.9629	-11.6566	-12.3569	-11.8602	-11.9603	-11.5717	-11.8596	-12.3442	-12.1064	-13.2767	-11.5755	-12.3118	-12.0734	-11.5926	-11.8004	-11.9005
E0CNV3	VIT_18s0001g08260	Xylulose kinase	2.7.1.17	61200	536.842	0.0627116	0.897712	0.322523	0.0826938	0.988814	0.699936	-13.4705	-13.0214	-13.2458	-13.4853	-13.9293	-13.1528	-14.1346	-13.4096	-13.5444	-14.0032	-13.4754	-14.3022	-12.9735	-13.6205	-13.3557	-13.3831	-13.2834	-14.0079	-13.4919	-13.4558	-13.8335	-12.8963	-13.3228	-13.7556	-13.8043	-14.5917	-13.8676	-13.7417	-13.464	-13.8698
E0CP56	VIT_18s0001g09460	GASA5		9600	84.2105	0.0088281	0.349829	0.735293	0.0158853	0.866344	0.906762	-12.7243	-10.9656	-11.4214	-11.6011	-12.1497	-10.946	-12.8398	-13.1707	-12.5876	-12.2494	-13.1254	-11.9188	-11.886	-11.3348	-11.905	-12.0058	-11.459	-12.0736	-11.8842	-11.7002	-11.8979	-11.8937	-11.9454	-11.8203	-11.5796	-11.9195	-12.4742	-11.806	-11.4833	-11.3769
E0CPF7	VIT_18s0001g13280	RanBPM		24800	217.544	0.0113101	0.597417	0.118241	0.0196225	0.919699	0.549335	-12.715	-12.7823	-12.3052	-12.5228	-12.0784	-13.2482	-12.8305	-13.4017	-14.4429	-12.8817	-14.0103	-13.2877	-12.9657	-13.2346	-12.9848	-12.0796	-12.6476	-12.7059	-12.069	-12.7799	-12.0447	-12.4745	-12.0192	-12.659	-13.2383	-12.0663	-12.7439	-13.1752	-14.9681	-13.4837
E0CPM3	VIT_18s0001g14010	Sulfate adenylyltransferase	2.7.7.4; 2.7.7.27	53800	471.93	0.232499	0.550178	0.425026	0.261427	0.910003	0.747881	-13.2848	-12.9667	-13.0599	-13.6406	-13.9844	-13.9181	-14.1901	-14.0711	-13.4886	-14.4461	-13.8462	-13.8741	-14.0836	-14.3526	-15.2423	-13.7047	-14.1528	-14.2705	-13.7417	-14.5496	-13.3066	-15.0343	-13.6443	-14.3081	-14.0661	-12.932	-14.9589	-13.3754	-13.1467	-14.9635
E0CQ27	VIT_18s0001g12250	COP9 signalosome complex subunit 4		45200	396.491	0.00532407	0.0280449	0.300462	0.0103159	0.595831	0.690217	-12.1522	-11.8223	-12.0089	-11.9382	-12.2381	-11.6428	-12.4428	-12.0554	-12.0756	-12.8996	-12.6382	-12.2795	-11.9336	-12.8782	-12.7866	-13.7941	-12.7431	-12.9552	-12.2213	-12.0609	-12.3488	-11.9159	-12.5108	-12.0961	-12.5193	-11.3473	-11.6342	-12.3531	-12.4648	-12.5648
E0CQ38	VIT_18s0001g12360	Deoxyuridine 5'-triphosphate nucleotidohydrolase	3.6.1.23	18900	165.789	0.0817317	0.426183	0.470843	0.103532	0.883168	0.764331	-13.2162	-12.1494	-12.6051	-12.1309	-11.6864	-12.2282	-13.3317	-12.3824	-12.1243	-12.3091	-12.5177	-12.3655	-12.3328	-13.6913	-12.5928	-12.5357	-12.6427	-13.0509	-11.9286	-11.7599	-12.5856	-11.9381	-12.9227	-12.2671	-12.3158	-11.9792	-11.8666	-12.0463	-11.9131	-12.3542
E0CQ39	VIT_18s0001g12370	Glucose-6-phosphate isomerase, cytosolic (PGIC)	5.3.1.9	62600	549.123	0.0111949	0.351907	0.747173	0.0194505	0.869157	0.910383	-12.7069	-13.054	-12.8239	-12.211	-13.2698	-12.3155	-12.0854	-12.1316	-12.1693	-12.6325	-11.7095	-12.0124	-11.9281	-12.4549	-12.4946	-12.3374	-11.9624	-12.591	-12.3763	-12.621	-12.3466	-12.5036	-12.6837	-12.3377	-12.6148	-13.1506	-12.8574	-12.6366	-12.6793	-12.3164
E0CQ80	VIT_18s0001g14500	SHD (shepherd)		93200	817.544	0.0014657	0.804193	0.275589	0.00361499	0.971806	0.676953	-12.5975	-12.0857	-11.8933	-12.6118	-12.5639	-11.7721	-11.6465	-11.8061	-12.1985	-12.1907	-11.8811	-11.3126	-11.1956	-11.3258	-11.815	-12.2367	-11.5055	-11.3231	-12.8415	-12.7918	-12.0072	-12.7995	-13.5548	-12.9119	-11.7183	-12.3913	-13.2033	-11.4607	-11.9238	-12.0873
E0CQB9	VIT_18s0001g12390	Glucan endo-1,3-beta-glucosidase 7 precursor	3.2.1.39	49600	435.088	0.000419579	0.246584	0.749177	0.00127027	0.823259	0.910383	-10.8156	-11.2194	-10.6207	-10.6615	-11.0225	-11.0211	-10.4975	-10.6819	-10.3805	-10.5694	-10.7613	-10.6898	-11.0501	-11.0646	-10.8743	-11.093	-11.36	-11.0429	-10.7017	-10.8299	-10.6689	-10.6035	-10.5942	-10.7595	-11.4775	-11.2688	-10.5528	-11.4625	-11.2131	-11.278
E0CQF4	VIT_18s0001g12780	Ornithine carbamoyltransferase	2.1.3.3	41400	363.158	0.00311892	0.922238	0.744331	0.00651208	0.99131	0.910383	-11.5401	-12.0268	-11.3283	-11.6772	-11.8562	-12.0206	-11.6556	-11.5351	-11.6208	-11.8554	-11.2521	-11.5825	-12.2103	-12.6202	-11.974	-11.7409	-12.189	-12.3076	-12.3229	-11.6932	-12.047	-12.4173	-11.9588	-11.9695	-11.1251	-11.5832	-12.1047	-11.5298	-11.3615	-11.5097
E0CQG0	VIT_18s0001g12830	1,4-beta-mannan endohydrolase	3.2.1.78	48900	428.947	9.71554e-05	0.411076	0.23321	0.000402714	0.883168	0.646265	-10.6006	-10.9545	-10.1932	-10.751	-10.736	-10.7213	-11.2067	-10.971	-11.0022	-11.3251	-11.1962	-10.8676	-9.93707	-10.0177	-10.5533	-10.5379	-10.1072	-10.3926	-10.7735	-11.029	-11.0071	-10.4827	-10.7202	-10.5975	-10.4929	-10.3828	-9.95084	-10.9496	-10.4135	-10.3941
E0CQV6	VIT_18s0001g00760	Plastocyanin, chloroplast precursor		17000	149.123	0.00169367	0.777229	0.153401	0.00402164	0.967343	0.589344	-7.95778	-8.40232	-8.43163	-8.11014	-8.43278	-8.79646	-9.16599	-8.78567	-8.58277	-8.4172	-8.78797	-8.69397	-9.13891	-8.84846	-9.07921	-8.80588	-9.05072	-9.07925	-8.51703	-8.95306	-8.881	-8.49811	-8.71359	-8.53852	-8.6835	-8.20645	-8.08922	-8.88147	-8.65943	-8.62442
E0CQY0	VIT_18s0001g01130	Alpha-expansin 1 precursor		27600	242.105	0.00898301	0.44048	0.441626	0.0161162	0.884274	0.755381	-13.4002	-12.1482	-14.044	-13.4143	-13.6742	-14.0538	-13.5154	-12.6239	-13.0116	-12.5506	-12.4474	-12.9118	-12.3316	-12.1665	-12.2062	-13.0819	-12.2455	-11.8129	-13.408	-14.0711	-14.2705	-14.0686	-14.1216	-12.4263	-12.4751	-14.2906	-13.6351	-13.3302	-12.315	-12.415
E0CR04	VIT_18s0001g01640	UDP-sugar pyrophospharylase	2.7.7.9; 2.7.7.11; 2.7.7.10; 2.7.7.44	70800	621.053	0.0015028	0.497305	0.490145	0.00367654	0.898237	0.775862	-15.6096	-13.6685	-15.8872	-14.0368	-15.5188	-14.3139	-12.8349	-13.7319	-12.8513	-13.1727	-13.1205	-13.2165	-13.5461	-12.5603	-12.6722	-14.2591	-12.7566	-12.7686	-14.3198	-14.0514	-14.044	-14.1476	-13.7636	-15.0637	-13.529	-15.6536	-14.9961	-13.6114	-14.1607	-13.3081
E0CR49	VIT_18s0001g02510	Protein disulfide-isomerase A1	5.3.4.1; 2.4.1.119	55600	487.719	0.000930407	0.878263	0.0485629	0.00246548	0.984793	0.48689	-8.80873	-8.78079	-8.64069	-8.56381	-8.55148	-8.62203	-9.06272	-8.87431	-8.99525	-8.74141	-8.92334	-8.87114	-8.82506	-9.12215	-8.76659	-8.73012	-8.97798	-9.03266	-8.64162	-8.65254	-8.56012	-8.54062	-8.70282	-8.89848	-8.69338	-8.59822	-8.52786	-8.84811	-8.76643	-8.8782
E0CR63	VIT_18s0001g02740	Photosystem II 22 kDa protein PSBS		28600	250.877	4.81107e-07	0.766328	0.397689	5.71197e-06	0.961337	0.736045	-9.77566	-9.73318	-9.62709	-9.69289	-9.66163	-9.77371	-9.72542	-9.59992	-9.53525	-9.91741	-9.69135	-9.69783	-10.3271	-10.5016	-10.2405	-10.382	-10.2265	-10.4434	-10.5435	-10.0021	-10.0134	-10.0332	-10.0849	-9.93577	-10.1061	-9.74543	-9.73756	-9.98096	-10.0172	-9.9162
E0CR65	VIT_18s0001g02760	Lipase GDSL		43100	378.07	4.57052e-07	0.423003	0.116559	5.64786e-06	0.883168	0.548829	-14.8916	-13.8698	-13.5882	-15.6388	-15.5393	-14.6989	-11.6559	-11.9313	-12.007	-12.6317	-12.0593	-12.0458	-12.3645	-11.3689	-12.0321	-12.877	-12.0406	-11.6287	-13.4222	-14.7143	-14.0637	-13.8189	-13.6648	-14.8356	-11.9961	-13.7961	-13.9891	-12.1883	-11.7957	-13.0581
E0CR99	VIT_18s0001g03430	Flavonol synthase		37600	329.825	0.000428074	0.932385	0.518608	0.00128316	0.99131	0.785044	-12.7679	-12.5942	-12.7744	-12.5066	-12.8392	-11.6933	-12.2734	-11.8475	-11.6367	-12.1795	-11.5841	-12.9709	-11.9812	-12.25	-12.521	-11.602	-12.3813	-11.8556	-11.4804	-11.4135	-11.1067	-11.392	-11.9482	-11.3451	-13.3081	-12.5354	-12.2068	-12.8581	-12.3985	-13.3466
E0CRB0	VIT_18s0001g03580	Ubiquitin-fold modifier 1 precursor		10100	88.5965	0.00824822	0.28209	0.80349	0.0149084	0.823259	0.945604	-9.83409	-10.1909	-10.4474	-10.7414	-9.82088	-10.054	-10.2808	-10.7079	-10.6102	-11.2446	-11.4331	-10.6384	-11.9593	-11.021	-10.9003	-11.1462	-12.2692	-10.3626	-10.2876	-11.0365	-10.2831	-11.0341	-10.6201	-10.6711	-10.3573	-10.6391	-10.4006	-10.8012	-10.399	-10.4991
E0CRL1	VIT_18s0001g05720	14-3-3 protein GF14 epsilon (GRF10)		28700	251.754	2.81611e-07	0.462585	0.0644417	3.8318e-06	0.884274	0.487403	-10.9538	-10.7245	-10.4005	-10.5319	-10.6544	-10.2601	-9.70826	-9.87289	-9.96368	-9.79959	-9.82763	-9.77383	-10.066	-9.79502	-9.94066	-10.1264	-9.9571	-9.92864	-11.3089	-10.5674	-10.717	-11.3184	-11.3701	-11.0156	-10.0491	-10.888	-10.8843	-10.2891	-9.91819	-10.0436
E0CRP4	VIT_18s0001g06370	L-ascorbate peroxidase, chloroplast	1.11.1.11	37500	328.947	0.0016528	0.55062	0.739392	0.00394005	0.910003	0.908634	-10.0233	-10.1518	-10.1961	-9.99285	-10.0281	-10.1646	-10.7877	-10.22	-10.3273	-10.1277	-10.4474	-10.4846	-10.5788	-10.4011	-10.7009	-10.8017	-10.6451	-10.5228	-10.1699	-10.3929	-10.9251	-10.719	-10.6292	-10.6522	-10.3466	-10.287	-10.3049	-10.6749	-10.207	-10.3792
E0CRS5	VIT_18s0001g07100	Pyridoxamine 5'-phosphate oxidase	1.3.3.4; 1.4.3.5	58900	516.667	3.02836e-05	0.152422	0.0109812	0.000153903	0.78003	0.362913	-13.1398	-12.9661	-12.3308	-12.6333	-12.9304	-12.4009	-11.9975	-11.92	-11.7083	-12.1538	-12.1338	-12.4205	-12.7189	-12.6982	-12.6477	-12.1052	-12.5567	-12.7314	-13.2059	-12.6293	-13.292	-12.9259	-13.2671	-13.3602	-12.4467	-13.183	-12.8544	-11.8117	-12.0195	-12.0681
E0CRU7	VIT_18s0001g07360	ER6 protein universal stress protein (USP) family		18000	157.895	0.486395	0.937171	0.20598	0.515331	0.99131	0.624409	-11.1982	-11.6919	-11.9873	-11.7195	-11.7765	-11.7217	-11.3137	-12.4926	-12.6014	-11.372	-12.1063	-11.3517	-11.4393	-11.4186	-11.4583	-11.8486	-11.5178	-11.3955	-11.6067	-12.0766	-12.0678	-11.4021	-11.5569	-11.9902	-11.0879	-11.9088	-11.0592	-11.6349	-12.1837	-11.6671
E0CS20	VIT_19s0014g00450	PMR5 (powdery mildew resistant 5)		41400	363.158	0.00173373	0.160207	0.728549	0.00410871	0.784859	0.901198	-14.8314	-13.0741	-13.1889	-12.9211	-14.2591	-13.1989	-14.9497	-13.5137	-13.5971	-13.4397	-13.4689	-15.6096	-13.077	-12.8959	-12.3255	-12.2162	-12.6164	-12.5971	-12.498	-14.6573	-12.784	-13.0694	-12.7585	-12.2408	-12.8996	-12.95	-11.9639	-11.412	-11.4096	-11.9005
E0CSB6	VIT_19s0014g01640	Malate dehydrogenase	1.1.1.37	36300	318.421	0.012038	0.277886	0.13154	0.0205903	0.823259	0.567608	-8.5685	-8.58681	-8.59971	-8.54057	-8.89295	-8.69116	-8.87603	-8.72148	-8.90869	-8.75698	-8.99553	-8.82269	-8.91412	-8.7993	-8.94397	-8.66646	-8.74943	-8.783	-8.56555	-8.68568	-8.64237	-8.86688	-8.66194	-8.76442	-8.81319	-8.58618	-8.56746	-8.79148	-8.68897	-8.72289
E0CSC9	VIT_19s0014g01800	Homogentisate 1,2-dioxygenase	1.13.11.5	51200	449.123	2.71221e-05	0.168671	0.251285	0.000143427	0.798454	0.656902	-12.1037	-12.1583	-12.1888	-11.8031	-11.6442	-11.9205	-11.9621	-11.8416	-12.0821	-12.0015	-11.453	-12.7489	-12.613	-11.3842	-12.2046	-11.4709	-11.7585	-11.55	-10.41	-11.3079	-10.7686	-11.11	-11.25	-10.9295	-12.3247	-12.7495	-12.4872	-11.8364	-12.0442	-12.3413
E0CSM0	VIT_19s0014g02890	Thioredoxin M-type 2		20000	175.439	0.0104438	0.732496	0.900482	0.018383	0.952104	0.971735	-12.6457	-12.7615	-12.2997	-12.0319	-11.9285	-12.6968	-11.6971	-11.5071	-12.3664	-11.9546	-11.5521	-11.5037	-11.36	-11.7018	-11.6103	-12.0006	-11.0672	-12.0545	-11.7587	-11.5367	-12.2198	-12.1641	-11.7089	-11.9616	-11.7056	-12.6888	-13.5324	-12.1279	-12.1552	-13.5358
E0CSS0	VIT_19s0014g03510	ARF GTPase activator, ARF-GAP Domain 5		51700	453.509	0.00456152	0.101788	0.888096	0.00898211	0.77616	0.968201	-14.0151	-13.6007	-14.5882	-14.3198	-13.9271	-13.8612	-13.1985	-14.0151	-14.6536	-13.3242	-13.1215	-14.0587	-14.3139	-15.8785	-14.044	-13.9867	-15.4721	-13.9727	-15.4526	-14.9774	-15.9136	-14.9727	-15.0247	-15.0987	-14.2993	-14.3496	-15.3893	-13.3169	-13.9114	-14.5427
E0CT43	VIT_19s0014g05020	Histone H2A.6 HTA1		14000	122.807	0.00188529	0.427163	0.863491	0.00438213	0.883168	0.961109	-10.8357	-10.4626	-10.6632	-10.7468	-10.6434	-10.6732	-10.7519	-10.7515	-10.6539	-10.5374	-11.9042	-10.775	-11.5128	-10.8247	-11.227	-10.8803	-11.2663	-10.9299	-11.8005	-11.5075	-11.3642	-11.9906	-11.4256	-12.0751	-9.91088	-10.9898	-10.4684	-11.6133	-10.2362	-9.99524
E0CTD6	VIT_12s0028g03740	Hydroxyproline-rich glycoprotein	2.7.7.49	16700	146.491	0.0208454	0.159795	0.685044	0.0331284	0.784859	0.872965	-11.5971	-12.2118	-12.4266	-12.1588	-14.1713	-12.4367	-14.377	-13.1214	-13.0238	-14.6314	-13.4381	-13.5652	-12.6848	-12.3746	-13.0663	-12.5636	-12.7051	-12.3418	-12.0549	-12.2094	-12.6966	-12.982	-12.1161	-12.0885	-13.5154	-11.6402	-11.3255	-12.6047	-13.661	-12.3821
E0CTU3	VIT_12s0028g01820	Aspartate transaminase, mitochondrial	2.6.1.1; 2.6.1.5; 2.6.1.57; 2.6.1.9	47300	414.912	0.0433992	0.383896	0.458539	0.0603403	0.883168	0.763258	-10.8392	-11.2425	-10.7342	-10.8534	-10.8828	-10.6966	-11.3127	-11.2235	-11.1879	-11.1502	-10.9537	-10.9465	-10.9473	-11.2275	-11.3096	-11.0518	-11.2572	-10.8577	-10.85	-11.0211	-10.7987	-11.1147	-10.9374	-10.8816	-10.864	-10.7902	-10.8681	-10.5624	-11.1094	-11.1088
E0CU14	VIT_12s0028g00930	Glutathione S-transferase 9 GSTF9	2.5.1.18	24900	218.421	9.96504e-05	0.270759	0.0601125	0.000407411	0.823259	0.48689	-10.8066	-10.8213	-10.5135	-10.5048	-10.3098	-10.5236	-10.606	-10.7179	-10.9886	-10.6446	-10.4825	-10.5811	-10.0216	-10.0353	-10.1832	-10.1821	-10.5121	-10.2787	-10.5289	-9.97835	-10.5121	-10.1283	-10.337	-9.99021	-10.1472	-10.3147	-10.2472	-10.3286	-10.255	-10.3551
E0CUI7	VIT_16s0050g02620	Abscisic acid receptor PYL8 RCAR3		21000	184.211	0.714799	0.581112	0.541407	0.7311	0.917505	0.792736	-13.0056	-13.6798	-12.7571	-12.7303	-13.7636	-13.2978	-13.4837	-12.2296	-12.4368	-12.6417	-12.3287	-13.4111	-13.0153	-13.3572	-13.0343	-12.3466	-13.3257	-12.9134	-13.3037	-13.192	-12.4966	-14.1607	-11.8903	-12.4191	-12.2614	-12.1312	-12.504	-13.2978	-12.2256	-14.0911
E0CUQ3	VIT_16s0050g01850	AAA-type ATPase	3.6.4.3	93200	817.544	0.00253931	0.697591	0.462204	0.00556076	0.942881	0.763258	-15.1555	-13.5087	-13.9635	-14.0911	-14.3287	-13.8633	-14.5324	-13.3451	-13.9203	-13.8399	-13.8676	-13.6133	-13.8126	-14.408	-15.182	-14.2201	-15.8356	-15.7143	-12.8415	-14.0612	-13.3022	-13.678	-13.6388	-13.4111	-13.9248	-13.9774	-13.4317	-13.7319	-13.5087	-13.2055
E0CUS6	VIT_16s0050g01490	NADH dehydrogenase (ubiquinone) 1 alpha subcomplex 5	1.6.5.3	19300	169.298	0.041336	0.607699	0.0690461	0.0581392	0.919699	0.503704	-10.0314	-9.99737	-10.2273	-9.76421	-10.1317	-9.87011	-10.6146	-10.5228	-10.2939	-10.16	-10.3888	-10.3683	-10.9342	-10.6165	-10.4677	-10.3642	-10.2648	-10.0222	-9.75123	-9.72785	-10.5834	-10.7459	-10.2225	-10.3253	-10.6889	-10.3155	-9.94924	-10.4915	-10.5188	-10.3606
E0CV25	VIT_16s0050g00390	4-coumarate-CoA ligase	6.2.1.8; 6.2.1.26	56100	492.105	0.015818	0.146525	0.628978	0.0259209	0.77616	0.839833	-12.5487	-12.0619	-12.3206	-11.8795	-13.1117	-12.3307	-12.0362	-12.4849	-12.0111	-12.8369	-12.3218	-12.4261	-11.9881	-11.9097	-12.0071	-12.3975	-12.1848	-12.2358	-12.6051	-12.8934	-12	-12.5425	-12.6663	-12.8933	-12.7279	-12.9924	-12.7841	-12.8789	-12.6862	-12.4731
E0CV68	VIT_16s0098g01630	Importin beta-2		105600	926.316	0.00348794	0.00503645	0.554118	0.0071835	0.581207	0.795068	-12.0963	-11.8562	-12.1295	-12.6373	-12.3941	-12.3548	-12.5551	-12.6122	-12.9237	-12.9961	-12.8407	-12.4396	-12.2486	-12.3449	-12.862	-12.7349	-12.848	-12.6806	-12.5743	-12.3072	-12.3775	-12.4032	-12.8419	-12.567	-12.5677	-12.4827	-12.6325	-12.8808	-12.6208	-12.6771
E0CV77	VIT_16s0098g01540	Thylakoid lumenal 17.4 kDa protein, chloroplast		24900	218.421	0.0270456	0.407615	0.2169	0.0411627	0.883168	0.634458	-12.1734	-12.5471	-11.9485	-12.1876	-11.9398	-12.1898	-12.2889	-11.7384	-12.1261	-11.4368	-11.8682	-11.6058	-12.9716	-12.1624	-12.7496	-12.3167	-12.3486	-12.7117	-12.8118	-11.8528	-12.7424	-11.774	-12.3876	-12.2778	-12.0217	-11.9409	-11.5274	-12.8915	-12.1665	-11.904
E0CV86	VIT_16s0098g01370	RNA recognition motif (RRM)-containing protein		25200	221.053	4.26785e-05	0.886796	0.287281	0.000202681	0.987049	0.680473	-12.9791	-13.0949	-13.0202	-12.5459	-12.89	-12.0868	-12.8536	-12.7975	-13.3272	-12.5637	-13.3801	-13.311	-13.2783	-14.1063	-13.0078	-14.0514	-13.2993	-14.3139	-13.2765	-13.4558	-13.6536	-13.286	-13.6278	-13.2126	-12.039	-12.5748	-12.5864	-12.1203	-12.4886	-12.5887
E0CV99	VIT_16s0098g01230	Cytochrome b5	1.7.1.1	15100	132.456	1.0288e-05	0.592439	0.317566	6.48892e-05	0.919699	0.699936	-9.91833	-9.45987	-9.35239	-9.60541	-9.54444	-9.39188	-10.9572	-11.1017	-11.0942	-10.6465	-10.7432	-10.8842	-10.424	-10.1968	-10.1738	-10.2858	-10.4046	-10.2822	-10.5052	-9.69065	-10.2294	-10.7212	-10.081	-9.97123	-10.9375	-9.67673	-9.78529	-10.585	-10.7079	-10.5797
E0CVA1	VIT_16s0098g01200	6-phosphogluconolactonase	3.1.1.31	28000	245.614	0.00410062	0.264789	0.417511	0.00826265	0.823259	0.746466	-8.8832	-8.98221	-8.53723	-8.80391	-8.90895	-8.87705	-9.05501	-9.08857	-9.34683	-9.05075	-9.19078	-9.1984	-8.92079	-8.77868	-8.96823	-8.48996	-8.7154	-8.69507	-9.34108	-8.83699	-9.17749	-8.77336	-9.07266	-8.98764	-9.02106	-8.7945	-9.13243	-8.89818	-9.26045	-8.89149
E0CVC0	VIT_16s0098g01010	Ribosomal protein P1 (RPP1B) acidic 60S		11400	100	0.035807	0.442591	0.725731	0.051745	0.884274	0.901198	-11.5937	-11.2136	-12.1168	-11.608	-12.3977	-12.4164	-13.0877	-12.5706	-11.9425	-11.7604	-12.8879	-13.7517	-11.8444	-12.9613	-12.5155	-12.0128	-11.9133	-12.6841	-12.4217	-11.9481	-11.6153	-11.5136	-11.7459	-12.4308	-11.8275	-11.4304	-11.4421	-12.0539	-11.9722	-11.6248
E0CVD7	VIT_16s0098g00830	Nascent polypeptide associated complex alpha chain	3.6.3.8	23100	202.632	0.000320755	0.899813	0.944777	0.00100112	0.988814	0.97878	-11.9207	-12.9694	-13.7879	-12.0794	-12.317	-13.7982	-11.5705	-11.6301	-12.0179	-11.8281	-11.9593	-11.0701	-13.1528	-13.1321	-12.6413	-12.6446	-12.9322	-13.0509	-12.91	-12.4364	-12.6341	-13.1605	-12.5842	-12.1695	-11.4478	-11.6013	-11.5942	-11.5988	-11.5925	-12.3027
E0CVH6	VIT_16s0098g00370	Salt tolerance protein 5		33300	292.105	0.141327	0.990315	0.141839	0.166323	0.999582	0.582259	-11.9827	-11.4575	-12.1685	-11.6455	-11.542	-11.5782	-11.5986	-11.7952	-11.8318	-11.8562	-11.8842	-11.3913	-11.8962	-12.0748	-12.1145	-12.0502	-12.1159	-12.0837	-11.9286	-11.5352	-12.1073	-11.7213	-11.5846	-11.5752	-11.7041	-11.1024	-11.5214	-11.9123	-12.4546	-11.4058
E2JF17	VIT_00s0252g00130	Calcium-binding protein CML		29700	260.526	0.553273	0.744279	0.464468	0.580099	0.953511	0.763258	-11.7214	-12.2539	-11.8284	-11.7357	-12.6795	-11.8384	-12.2675	-12.1678	-11.8149	-12.0043	-11.6504	-12.6306	-12.293	-11.6202	-12.0605	-11.9653	-11.4406	-11.5875	-11.5467	-12.412	-11.9423	-12.0283	-12.5107	-12.2273	-12.276	-11.9638	-11.8666	-11.9614	-11.2585	-11.8688
F6GSG7	VIT_17s0000g10430	Glyceraldehyde-3-phosphate dehydrogenase, cytosolic 3	1.2.1.12	36700	321.93	6.37551e-06	0.838684	0.108367	4.43721e-05	0.978898	0.544294	-10.381	-9.47627	-10.144	-10.175	-10.588	-9.80542	-9.67856	-9.53855	-9.15472	-9.73194	-9.25791	-9.32989	-8.70985	-8.75561	-8.71042	-9.00334	-8.80466	-8.95418	-9.8437	-9.70674	-9.63615	-9.92151	-10.0086	-9.74498	-9.25256	-10.0583	-10.0973	-9.05883	-8.91384	-9.51112
F6GSL4	VIT_17s0000g08810	Putative uncharacterized protein		172500	1513.16	0.0379694	0.361427	0.309732	0.0541589	0.870156	0.699219	-16.044	-17.4539	-17.1745	-15.5256	-16.8023	-16.3346	-16.1555	-16.8526	-16.7552	-16.7794	-15.7066	-15.3466	-17.6388	-16.8802	-16.4333	-16.4591	-17.9497	-16.6096	-16.7035	-16.7159	-16.0637	-15.8189	-16.408	-16.3466	-15.5053	-15.1713	-15.9867	-15.6836	-16.5393	-16.2762
F6GSM3	VIT_17s0000g08670	Glutaredoxin	1.20.4.1	13400	117.544	0.00331155	0.447556	0.242626	0.00684349	0.884274	0.653354	-10.5732	-11.6532	-10.9514	-10.3322	-11.0459	-12.119	-11.3949	-11.4502	-11.7886	-11.2566	-10.9743	-11.3219	-11.2891	-11.6095	-11.6492	-11.4228	-11.4546	-11.0808	-11.9179	-11.8918	-11.8485	-11.7468	-12.7161	-12.3014	-11.4326	-11.3226	-12.0623	-12.2871	-11.9644	-12.595
F6GSN2	VIT_17s0000g02240	Ubiquitin family		16500	144.737	0.03709	0.288698	0.890585	0.0532726	0.823259	0.968201	-11.9207	-11.1303	-12.0222	-11.5939	-11.651	-11.4759	-11.8556	-12.026	-11.5325	-11.6771	-11.4738	-11.2262	-12.1369	-12.3572	-12.1559	-12.3397	-12.0597	-11.7769	-12.0376	-12.192	-12.3897	-11.8866	-12.7268	-12.3121	-12.3609	-11.7833	-11.4191	-12.5873	-10.8358	-11.2072
F6GSP9	VIT_17s0000g01950	Dihydropyrimidine dehydrogenase	1.3.3.1; 1.3.1.2	45900	402.632	0.0233689	0.0246922	0.176599	0.0364687	0.595831	0.596002	-11.0748	-11.3485	-11.4772	-11.3871	-11.3816	-11.4059	-11.5365	-11.7276	-11.5026	-11.6543	-11.5149	-11.3688	-11.4804	-11.2266	-11.7778	-11.9947	-11.9508	-11.8285	-11.6238	-11.0614	-11.1354	-11.5445	-11.7315	-11.4662	-11.6239	-11.197	-11.3102	-11.6186	-11.4188	-11.3124
F6GST3	VIT_17s0000g01690	Argininosuccinate synthase, chloroplast precursor	6.3.4.5	55700	488.596	0.0109307	0.976041	0.19102	0.0191011	0.999143	0.60546	-13.3346	-12.5511	-12.8205	-13.2048	-14.6874	-12.147	-12.6539	-12.0068	-12.0986	-12.464	-12.0066	-12.1334	-11.6618	-12.1456	-11.9391	-11.773	-12.23	-12.0522	-11.9029	-12.3623	-12.6502	-12.9355	-13.1865	-12.0349	-13.052	-13.5393	-13.0633	-12.1549	-11.9924	-12.6911
F6GSZ1	VIT_17s0000g07330	GR-RBP3 (glycine-rich RNA-binding protein 3)		27200	238.596	0.00585224	0.701363	0.843161	0.0111811	0.942881	0.958749	-11.1912	-11.6201	-11.8766	-12.0394	-10.9677	-11.4833	-11.8063	-11.1622	-11.0646	-11.0392	-11.1685	-11.4619	-12.0349	-11.8939	-11.368	-11.3531	-12.476	-12.2225	-12.7587	-12.2851	-12.0467	-11.6462	-11.9532	-12.5858	-11.1152	-11.7339	-11.4987	-10.9866	-11.8283	-11.36
F6GT40	VIT_17s0000g00340	ATP-dependent Clp protease ATP-binding subunit (CD4B)		108900	955.263	0.938873	0.263587	0.523468	0.940426	0.823259	0.787479	-13.1238	-13.0909	-12.4923	-12.587	-13.1034	-12.303	-12.7348	-12.5207	-12.632	-12.9924	-12.9288	-12.2527	-11.8733	-13.4096	-12.5127	-12.8193	-12.7199	-12.5976	-12.5807	-12.2654	-12.6409	-13.1291	-12.8426	-13.0022	-12.353	-12.7106	-12.9028	-12.5971	-13.3302	-12.9547
F6GT51	VIT_17s0000g00010	MtN19		51200	449.123	0.220412	0.267291	0.533044	0.248528	0.823259	0.792736	-13.3739	-12.8952	-13.6554	-13.0832	-13.1242	-13.3617	-13.0532	-13.1528	-13.2864	-13.0795	-13.4705	-12.9802	-12.4266	-13.058	-13.4033	-13.0223	-13.3893	-12.9037	-13.5103	-12.6413	-13.5758	-13.3754	-14.3617	-13.7047	-12.9305	-13.5971	-13.0528	-13.143	-13.512	-13.3066
F6GT65	VIT_17s0000g06450	Ribulose-phosphate 3-epimerase, chloroplast precursor	5.1.3.1	32100	281.579	0.000291298	0.223206	0.238317	0.000921049	0.823259	0.651973	-12.1439	-11.9701	-12.5462	-12.0471	-11.8406	-12.8319	-11.949	-11.6795	-11.464	-11.5461	-11.9794	-12.4379	-13.6278	-12.5288	-13.3572	-12.5629	-12.5837	-12.5927	-12.1309	-12.2193	-12.0544	-12.1404	-11.7888	-11.5222	-12.1366	-12.076	-12.2682	-12.0735	-12.1703	-11.7399
F6GT74	VIT_17s0000g06270	Malate dehydrogenase precursor	1.1.1.37	43600	382.456	2.17395e-07	0.372021	0.103904	3.21056e-06	0.87449	0.540484	-10.0103	-9.9368	-9.96463	-9.84284	-9.79158	-9.77338	-9.72291	-9.71584	-9.79029	-9.95149	-9.63623	-9.82072	-10.419	-10.2527	-10.2695	-10.0264	-10.1312	-10.2076	-9.75209	-9.687	-10.0711	-9.81528	-9.99562	-9.99353	-9.72236	-9.5515	-9.55193	-9.7245	-9.50277	-9.65325
F6GT81	VIT_17s0000g06180	Hydrolase, alpha/beta fold		41400	363.158	0.0338621	0.44415	0.800608	0.049406	0.884274	0.943129	-12.9068	-12.1231	-12.2274	-12.2148	-12.6733	-12.3176	-11.7784	-11.8198	-11.9489	-11.7465	-11.723	-12.243	-12.0352	-12.8959	-12.2293	-12.8189	-13.3862	-12.4941	-12.6973	-12.8912	-12.2221	-12.5075	-12.9898	-12.5752	-11.8621	-12.2437	-12.9978	-12.04	-13.2048	-11.7776
F6GTA6	VIT_17s0000g05680	Band 7 family		36200	317.544	0.0115078	0.767706	0.638319	0.0198801	0.961419	0.841137	-11.4693	-11.4298	-11.0144	-11.2475	-10.8947	-11.2309	-10.9269	-10.6933	-10.74	-10.7343	-10.9872	-10.9375	-10.9047	-11.3354	-11.1072	-10.9372	-11.3034	-11.0923	-10.8156	-11.1126	-11.368	-11.2457	-11.016	-11.1772	-11.2259	-11.1714	-11.1304	-11.0579	-11.3707	-11.5263
F6GTD2	VIT_17s0000g05230	Putative uncharacterized protein		15000	131.579	0.000140686	0.0101939	0.615461	0.000527464	0.587845	0.830907	-11.4422	-11.6095	-11.4486	-11.1808	-11.9005	-11.7343	-11.8987	-12.677	-11.2839	-12.3627	-12.3908	-12.9252	-11.1762	-11.7722	-11.6313	-13.3022	-12.5503	-11.495	-12.2871	-13.192	-12.2522	-12.5376	-13.726	-14.0489	-10.7286	-11.4853	-11.0675	-10.9759	-11.4353	-11.6797
F6GTE2	VIT_17s0000g05030	Alpha-1,4-glucan-protein synthase 1	5.4.99.30; 2.4.1.186	40800	357.895	0.000509059	0.733537	0.23612	0.00148906	0.952104	0.649865	-10.4755	-9.72157	-9.98114	-10.0711	-9.80614	-9.61203	-9.36046	-9.59709	-9.53406	-9.87015	-9.54047	-9.49669	-9.59652	-9.7564	-9.7961	-10.1519	-9.9857	-9.62361	-10.3758	-9.85953	-10.1895	-10.4294	-10.3943	-10.2833	-9.53399	-10.017	-9.96818	-9.51647	-9.73981	-9.66391
F6GTF4	VIT_17s0000g04750	UDP-glycosyltransferase 89B2		52500	460.526	0.0974187	0.368542	0.883355	0.121497	0.873676	0.966931	-13.4096	-13.6241	-13.6913	-12.8678	-13.9497	-13.7027	-14.1528	-12.9896	-13.0913	-13.2267	-13.2547	-14.0811	-14.3376	-13.5793	-14.0661	-14.2173	-13.5687	-14.5256	-14.3346	-13.8612	-13.8189	-13.8981	-14.1555	-15.8526	-13.0979	-13.1483	-14.2734	-13.5205	-13.1114	-14.5635
F6GTG3	VIT_17s0000g04540	Enolase	4.2.1.11	50500	442.982	0.000852496	0.973563	0.908028	0.0023056	0.999143	0.972	-12.0839	-11.9823	-11.5337	-12.0981	-11.4696	-11.625	-11.1475	-11.2584	-11.2203	-11.2146	-11.2426	-11.0745	-11.6698	-11.4997	-11.9783	-11.8832	-11.4942	-11.9108	-11.3638	-11.7107	-11.8483	-11.7711	-11.6102	-11.8935	-11.7617	-11.6019	-12.0043	-12.1616	-11.5565	-11.7017
F6GTP0	VIT_17s0000g03310	Heat shock protein 70	1.3.1.74	75600	663.158	6.34574e-06	0.00818665	0.0646044	4.43721e-05	0.581207	0.487403	-10.1348	-10.0882	-10.1108	-10.1011	-10.1728	-10.2442	-10.0463	-10.0146	-10.0458	-10.0086	-9.78439	-9.89106	-10.3966	-10.873	-10.4598	-10.0806	-10.3488	-10.2842	-9.77019	-9.79753	-10.0851	-9.95106	-9.78595	-9.9068	-10.2025	-10.061	-10.22	-9.91427	-9.99611	-9.80576
F6GTP3	VIT_17s0000g03280	Alcohol dehydrogenase 7		9700	85.0877	0.0297	0.505861	0.272625	0.0444034	0.898237	0.675151	-8.34695	-8.31761	-8.01234	-9.05308	-8.23057	-8.63906	-9.81914	-9.24078	-8.93418	-8.61409	-10.1769	-9.22101	-9.28954	-9.21732	-10.0455	-9.10518	-8.84163	-9.37582	-9.38132	-8.73531	-9.41033	-8.62664	-8.73331	-9.64761	-8.94541	-8.69494	-8.30786	-10.236	-9.04894	-8.95891
F6GTP8	VIT_17s0000g09780	Methionine sulfoxide reductase A	1.8.4.11	21300	186.842	0.000389282	0.0753276	0.126999	0.00119347	0.77616	0.561299	-10.9106	-10.9779	-11.5239	-10.7184	-10.5522	-10.6552	-11.0261	-10.5763	-10.8723	-10.8411	-10.3683	-11.3805	-11.5618	-12.0975	-12.7653	-11.5706	-11.2302	-11.7494	-11.208	-10.2919	-10.7913	-11.2175	-11.0628	-11.0107	-11.2345	-11.5953	-10.8768	-10.7681	-10.8416	-10.7611
F6GTQ4	VIT_17s0000g09680	RNA-binding protein RBP31		36400	319.298	0.00242311	0.736525	0.941253	0.00541399	0.953511	0.97878	-13.2686	-12.2718	-13.0032	-13.2829	-13.4206	-12.8689	-12.3297	-12.2862	-12.7942	-12.6983	-13.464	-11.654	-13.8085	-12.8706	-14.1901	-13.9293	-13.5882	-13.4656	-14.0961	-13.3331	-13.821	-13.1885	-13.0798	-14.5917	-12.5695	-12.9248	-12.8121	-12.8113	-12.8586	-12.4517
F6GTR5	VIT_17s0000g09370	Elongation factor EF-Tu RABE1B		52700	462.281	0.000423997	0.787123	0.978202	0.00128045	0.971667	0.991917	-13.255	-12.8056	-13.697	-13.4301	-13.1658	-13.1512	-11.6877	-12.5918	-12.1237	-12.1481	-12.1227	-12.1191	-13.1203	-12.8481	-12.1054	-12.5644	-12.6932	-12.4148	-12.3741	-13.0789	-12.4801	-12.8557	-12.6521	-12.692	-12.0694	-12.7912	-12.8803	-12.1472	-12.7825	-12.4551
F6GTT2	VIT_17s0000g02900	ATP synthase beta chain 2, mitochondrial	3.6.3.14	59100	518.421	0.00633392	0.965709	0.474021	0.0119476	0.997844	0.767433	-8.83857	-8.73634	-8.74334	-8.81527	-8.74309	-8.71961	-8.89809	-8.90278	-9.07157	-8.94597	-8.86239	-8.82506	-8.82313	-9.16145	-8.90585	-8.94012	-9.025	-8.94372	-8.76849	-8.80216	-8.72119	-8.8485	-8.93151	-8.86743	-8.8569	-8.67526	-8.90083	-8.67612	-8.75866	-8.92572
F6GTW7	VIT_06s0004g03540	MAPK (MPK3)	2.7.11.24	43100	378.07	0.000700841	0.0880533	0.0131628	0.00195557	0.77616	0.362913	-11.6582	-11.1565	-11.4725	-11.4457	-11.3957	-11.1299	-11.351	-11.4304	-11.3717	-11.858	-11.6832	-12.126	-11.865	-12.558	-11.884	-12.2056	-12.1749	-11.5772	-11.5795	-11.6791	-11.453	-12.1622	-12.286	-12.2988	-11.9961	-11.9706	-12.0906	-11.7849	-11.5174	-12.2409
F6GTZ8	VIT_06s0004g03000	SNO glutamine amidotransferase	3.5.1.2	26900	235.965	0.0104372	0.691827	0.0526883	0.018383	0.942881	0.48689	-13.726	-13.5513	-14.0079	-12.6401	-13.6369	-12.918	-12.9478	-12.7312	-12.6335	-13.2054	-13.027	-12.6683	-13.7358	-14.2009	-13.7537	-13.7818	-12.6044	-13.56	-12.9233	-12.8972	-12.3064	-12.5917	-13.4317	-12.3892	-12.438	-12.8754	-13.0677	-14.1398	-13.2108	-13.0699
F6GU04	VIT_06s0004g02890	Protein disulfide-isomerase A1	5.3.4.1; 2.4.1.119	64300	564.035	0.123131	0.512239	0.797536	0.148369	0.900518	0.943129	-12.8358	-12.4068	-12.3441	-12.85	-12.4913	-12.4096	-13.0475	-12.9509	-13.3831	-12.9536	-13.7982	-12.16	-12.2451	-12.5695	-12.8645	-12.9236	-12.9803	-12.9428	-13.2294	-13.0902	-12.8573	-13.2389	-13.5053	-12.6046	-12.8285	-12.6236	-13.0711	-12.5102	-13.1726	-13.1695
Q9M4H4	NA	NA	NA	22900	200.877	3.66486e-11	0.482921	0.0413226	2.95876e-09	0.889561	0.48689	-6.47793	-6.78444	-6.53562	-6.29268	-6.26917	-6.67122	-9.43244	-9.4368	-9.7603	-9.05257	-8.64249	-9.5038	-8.26204	-7.73119	-9.17318	-9.42784	-8.9273	-9.1877	-7.20164	-7.08695	-7.30139	-6.63773	-7.02953	-6.86558	-7.58885	-8.1398	-8.14584	-7.53265	-7.36794	-8.25563
F6GU64	VIT_06s0004g08410	Bis(5'-adenosyl)-triphosphatase	3.6.1.29	21600	189.474	0.777505	0.549011	0.343959	0.787915	0.910003	0.713243	-12.1287	-11.5189	-12.1059	-12.3235	-12.0395	-12.116	-12.4248	-12.9621	-11.81	-12.3413	-12.0937	-12.1712	-12.5254	-11.5613	-14.661	-12.5477	-11.8919	-11.5555	-11.8697	-12.1331	-11.7142	-11.7682	-13.1154	-12.4597	-12.5085	-11.7357	-12.5446	-11.8979	-11.7098	-12.0614
F6GU66	VIT_06s0004g08380	Putative uncharacterized protein		25700	225.439	0.000284007	0.0462114	0.422434	0.000905085	0.682463	0.746466	-12.7665	-13.4853	-13.2892	-14.1581	-13.2078	-13.5899	-13.7757	-13.4542	-12.7282	-13.6704	-14.0612	-14.1874	-13.6685	-14.8698	-14.174	-14.5635	-13.6169	-13.8569	-12.8574	-12.8313	-12.2405	-13.0734	-12.9186	-12.9514	-13.2892	-12.8096	-13.2428	-13.5899	-13.145	-13.5341
F6GU75	VIT_06s0004g08220	Proteasome 26S AAA-ATPase subunit (RPT3)	3.6.4.3	47000	412.281	0.00114671	0.876009	0.886501	0.00291736	0.984088	0.968037	-10.7379	-10.5059	-10.5864	-10.6378	-10.6487	-10.5319	-10.8834	-10.6652	-10.4291	-10.7451	-10.5392	-10.6121	-10.7776	-11.137	-10.8587	-10.838	-10.9709	-10.9652	-10.4753	-10.4752	-10.4405	-10.3873	-10.7306	-10.6236	-10.5361	-10.4384	-10.8317	-10.4473	-10.7071	-10.5201
F6GU78	VIT_06s0004g08180	Translation initiation factor eIF-2 beta subunit		30300	265.789	0.000467724	0.539479	0.960284	0.00139168	0.910003	0.986956	-10.8716	-11.5765	-10.8368	-10.8858	-11.486	-10.6215	-11.3937	-11.0011	-10.9871	-11.5229	-11.0395	-11.019	-11.2223	-11.6491	-11.5237	-11.3421	-11.1912	-11.3471	-11.7924	-12.6214	-11.5166	-11.8019	-12.1089	-12.0046	-10.9158	-11.3213	-11.3852	-11.3487	-10.9112	-10.8759
F6GUF3	VIT_06s0004g01180	Peroxidase	1.11.1.7	36300	318.421	0.00196851	0.00718359	0.191487	0.00454936	0.581207	0.60546	-11.8358	-12.0365	-11.9618	-12.2245	-11.3841	-12.2128	-12.4367	-12.202	-12.4559	-12.2938	-12.8427	-12.2527	-12.7269	-11.8248	-12.1358	-12.8606	-12.8924	-11.877	-11.4812	-11.4314	-11.7013	-12.2276	-12.0383	-11.9549	-12.203	-12.054	-12.2463	-13.4349	-13.0151	-12.6791
F6GUG5	VIT_06s0004g07660	Alanine--glyoxylate aminotransferase 2 2, mitochondrial		52000	456.14	1.54356e-06	0.766847	0.986297	1.41786e-05	0.961337	0.991917	-12.3544	-12.6661	-12.0933	-12.1403	-12.6396	-11.9944	-14.1398	-13.842	-13.7457	-13.7697	-13.3617	-14.7182	-13.101	-13.7717	-13.8126	-13.0447	-14.3436	-13.7737	-11.9997	-13.0596	-12.0789	-11.9577	-12.6328	-12.6727	-12.6184	-12.3173	-12.4336	-12.7695	-12.4919	-12.4358
F6GUI7	VIT_06s0004g07380	Acyl-carrier protein S-malonyltransferase	2.3.1.39	39000	342.105	0.02635	0.196773	0.608456	0.0402393	0.823259	0.83071	-13.1617	-12.988	-12.5958	-12.328	-12.7315	-12.6058	-12.3261	-12.0887	-12.7735	-12.0841	-12.1843	-11.8257	-12.4345	-12.6653	-13.0099	-12.2782	-12.8647	-13.0179	-12.0806	-12.805	-12.2322	-12.2462	-12.6723	-12.2577	-12.669	-12.4679	-12.1747	-12.4747	-12.0768	-12.6623
F6GUL8	VIT_06s0004g07120	Gamma interferon responsive lysosomal thiol reductase family protein		14100	123.684	0.00511013	0.611361	0.921699	0.00991726	0.919699	0.97585	-11.5134	-11.7267	-11.635	-11.5276	-11.2637	-13.0856	-11.8094	-12.1403	-11.1947	-11.1159	-11.9145	-11.3954	-14.0247	-11.8894	-12.8222	-12.5604	-13.5989	-12.9907	-11.3747	-11.9653	-11.3745	-11.3842	-11.0053	-12.3749	-11.3456	-11.7371	-12.6663	-12.0711	-12.5684	-12.138
F6GUM1	VIT_06s0004g07060	Ubiquitin activating enzyme E1		120600	1057.89	0.443195	0.309916	0.88469	0.472871	0.83217	0.966931	-12.9159	-12.6409	-13.4254	-13.2197	-13.4787	-13.0587	-13.0314	-13.0776	-13.2647	-13.2892	-13.3169	-12.59	-12.8741	-13.26	-13.5971	-13.907	-13.5256	-13.0119	-13.5687	-13.1636	-13.1643	-13.512	-13.4413	-13.0867	-13.1355	-13.1257	-13.507	-13.0724	-13.4771	-13.5087
F6GUN0	VIT_06s0004g00500	Armadillo helical		123300	1081.58	0.00103964	0.207336	0.932234	0.00270173	0.823259	0.977398	-12.8466	-13.1292	-12.5356	-12.8608	-13.2825	-12.612	-13.56	-13.8894	-13.9497	-14.5775	-14.2734	-13.157	-13.1242	-14.8106	-14.6723	-14.5053	-14.6573	-15.2256	-13.8981	-13.2677	-13.0784	-13.2033	-13.8023	-13.6296	-14.4754	-12.9395	-13.4721	-14.4111	-14.0079	-13.3526
F6GUN1	VIT_06s0004g00480	Tubulin alpha		49600	435.088	0.00755894	0.527653	0.425182	0.0138695	0.908944	0.747881	-10.8763	-11.1332	-10.7787	-10.8004	-11.1766	-10.9394	-10.4757	-10.5857	-10.944	-10.846	-10.8279	-10.2981	-10.3699	-10.9615	-10.7577	-10.892	-10.9936	-10.6939	-11.4091	-10.7964	-10.9941	-11.1832	-11.6243	-11.2934	-10.8384	-10.9195	-11.1117	-10.9358	-10.4977	-10.7827
F6GUQ0	VIT_06s0004g06880	Ran-binding protein 1 RanBP1		24700	216.667	0.00284776	0.308617	0.761323	0.00599762	0.83217	0.914043	-11.3653	-12.7765	-11.7375	-11.78	-11.9282	-11.4164	-11.3959	-11.1836	-11.6291	-10.9498	-11.1961	-11.2427	-12.3319	-12.3112	-12.1904	-11.6192	-12.8224	-12.7	-12.6196	-11.7099	-11.9076	-12.193	-12.5203	-11.7098	-12.1545	-12.5459	-11.8901	-11.947	-11.7923	-11.6028
F6GUR4	VIT_06s0004g06640	PDX1 (pyridoxine biosynthesis 1.3)		36300	318.421	0.10852	0.912518	0.421776	0.133149	0.989792	0.746466	-12.4415	-12.0365	-12.0377	-12.4558	-12.4836	-12.2128	-11.4659	-11.7968	-12.0284	-12.1287	-12.412	-12.0534	-11.8455	-12.3103	-12.2389	-12.3397	-11.9993	-11.8048	-12.8702	-12.541	-12.5943	-12.3178	-12.9314	-11.9549	-12.314	-11.582	-12.6769	-11.6094	-12.7103	-11.588
F6GUR8	VIT_06s0004g00060	Putative uncharacterized protein		34700	304.386	7.70294e-06	0.208413	0.755445	5.18237e-05	0.823259	0.91393	-12.5078	-12.0825	-13.482	-12.3908	-12.563	-13.7319	-12.6232	-13.259	-13.0009	-13.8147	-13.0533	-13.4837	-13.7398	-14.0811	-14.606	-13.859	-14.4111	-13.3971	-14.0271	-15.1398	-15.3346	-14.8872	-15.6761	-15.2591	-13.7221	-13.4837	-13.9658	-13.3709	-14.2311	-14.8147
F6GUV5	VIT_06s0004g05900	Phosphopyruvate hydratase.	4.2.1.11	51400	450.877	0.0732918	0.27985	0.284666	0.094623	0.823259	0.680473	-14.0079	-13.5935	-13.2254	-12.9576	-15.0538	-13.2354	-14.7737	-14.2118	-14.3557	-15.0343	-15.0587	-14.0489	-14.0175	-14.2848	-13.5882	-14.7143	-16.1982	-14.4953	-13.8569	-14.482	-14.6798	-14.6024	-13.9181	-15.8272	-14.6536	-14.7027	-16.1139	-14.5882	-14.4333	-14.5358
F6GUW1	VIT_06s0004g05770	Heat shock protein 17.6 kDa class I		16300	142.982	1.81523e-06	0.0278986	0.0134677	1.58147e-05	0.595831	0.362913	-9.97712	-9.70554	-9.75222	-10.3324	-11.1973	-9.79834	-8.80656	-9.24516	-9.12531	-8.88846	-8.66423	-8.95765	-8.24229	-9.05755	-8.27648	-8.25749	-7.98495	-8.16807	-9.76757	-9.22448	-10.0502	-9.10569	-8.78492	-9.52516	-9.73666	-10.1807	-11.001	-9.02543	-9.28929	-9.01415
F6GUW7	VIT_06s0004g05680	Glutathione S-transferase 25 GSTU7	2.5.1.18	12800	112.281	0.0748725	0.290749	0.326719	0.0964469	0.823259	0.700704	-10.9377	-10.8952	-10.6989	-10.3462	-10.4179	-10.6241	-10.2914	-10.3531	-10.3182	-11.0795	-10.3705	-10.1462	-10.3417	-10.9267	-10.2805	-10.6709	-10.289	-10.5293	-10.2668	-10.4272	-10.839	-10.2136	-10.8657	-10.4511	-10.2446	-10.219	-10.5674	-10.2617	-9.5764	-10.0841
F6GV13	VIT_06s0004g04650	Metallothionein		7900	69.2982	1.38826e-05	0.0871278	0.358572	8.36409e-05	0.77616	0.718925	-10.5171	-9.94748	-10.4033	-10.2558	-10.428	-9.69962	-10.2367	-10.002	-10.3589	-9.78058	-10.5223	-10.284	-11.9674	-11.5842	-11.6238	-11.4837	-12.7627	-11.7924	-10.4186	-10.1966	-11.0862	-10.6797	-10.8757	-11.9017	-11.5879	-10.4159	-10.913	-12.3728	-12.0952	-11.0957
F6GV26	VIT_06s0004g04470	Heat shock protein 70	1.3.1.74	71300	625.439	0.0131522	0.929736	0.466161	0.0221829	0.99131	0.763258	-10.6262	-9.90113	-10.5	-10.5021	-10.6502	-10.1813	-10.1062	-10.2105	-10.0351	-10.2194	-9.92653	-9.89935	-9.73443	-9.96805	-9.84363	-10.0497	-9.98717	-9.99165	-10.4099	-10.2007	-10.1088	-10.2976	-10.3261	-10.2757	-9.89286	-10.4984	-10.5378	-9.80801	-10.2373	-10.1159
F6GV28	VIT_06s0004g04440	Osmotin		27500	241.228	2.81779e-05	0.972653	0.227331	0.000147084	0.999143	0.639851	-12.1723	-12.1429	-12.7592	-12.4914	-13.016	-11.9987	-11.6357	-11.5847	-11.2409	-12.1828	-10.8996	-12.5196	-12.0507	-11.5092	-11.8384	-11.626	-12.6362	-12.0069	-10.6722	-11.0309	-10.7035	-10.9407	-10.6564	-10.6757	-11.131	-11.9638	-11.6706	-10.6116	-10.5523	-11.3759
F6GV85	VIT_15s0021g02050	PRIB5 protein		33500	293.86	2.57489e-05	0.171117	0.190674	0.000137973	0.800087	0.60546	-11.4917	-11.3902	-11.7738	-11.9094	-11.7157	-11.469	-11.4729	-11.5143	-11.2673	-11.4944	-11.3678	-11.6823	-12.4667	-12.7508	-12.2342	-12.139	-12.7766	-12.1886	-12.1023	-11.5439	-11.8265	-11.6016	-11.9225	-11.1208	-11.6326	-11.9382	-12.1305	-11.1643	-11.5605	-11.4144
F6GVC5	VIT_15s0021g01180	Tubulin-specific chaperone A		13300	116.667	0.0248703	0.698629	0.397456	0.038318	0.942881	0.736045	-11.4291	-11.8834	-11.8917	-11.6239	-11.968	-11.7212	-11.9316	-11.8755	-11.2214	-11.2458	-12.2172	-11.0355	-11.134	-10.5514	-11.153	-11.412	-11.4438	-11.07	-12.3545	-12.1705	-11.6312	-11.736	-11.6273	-11.3731	-11.6024	-11.3118	-11.3596	-11.9868	-10.8992	-11.3618
F6GVE3	VIT_15s0021g00830	Chaperonin 10, Chloroplast		16700	146.491	0.00228477	0.468737	0.727891	0.00515243	0.887129	0.901198	-11.9381	-11.9708	-12.6676	-12.3998	-11.6684	-12.6777	-11.873	-11.6475	-11.4388	-11.6945	-11.8538	-11.1326	-12.3953	-12.3746	-12.7038	-11.7405	-12.4641	-12.3418	-12.2355	-12.2094	-12.6966	-12.4515	-11.4487	-12.3295	-11.5898	-11.6402	-11.3255	-11.8678	-11.3386	-11.8346
F6GVS4	VIT_14s0083g00450	Protein kinase PKN/PRK1, effector		46500	407.895	0.000257383	0.649091	0.0184347	0.000842407	0.931338	0.405673	-13.6223	-13.6893	-13.5171	-12.8131	-12.5894	-13.7085	-13.5307	-13.0139	-12.9162	-13.9961	-13.3317	-13.4575	-15.7457	-14.5053	-15.7697	-13.4936	-13.2496	-15.1982	-12.7618	-12.8983	-12.7001	-12.5849	-12.9261	-13.8064	-13.8548	-13.278	-13.3095	-14.4461	-13.7596	-14.3893
F6GVW4	VIT_18s0089g01270	Heat shock protein precursor 22.0 kDa class IV		21100	185.088	0.0553478	0.293045	0.0785929	0.0744735	0.823259	0.521563	-9.91559	-9.40874	-10.4421	-10.8391	-10.8838	-10.7466	-9.99409	-10.1858	-11.0393	-10.2887	-10.3937	-9.5106	-9.09405	-10.39	-9.8017	-9.18356	-9.13565	-9.30283	-10.7519	-9.6312	-10.4226	-9.66911	-9.0253	-9.71696	-9.83527	-9.81613	-10.9259	-9.737	-10.7653	-9.43126
F6GVX0	VIT_18s0089g01170	LHCB5 (light harvesting complex of photosystem ii 5)		43800	384.211	0.0397148	0.199002	0.47806	0.0561198	0.823259	0.770069	-9.92318	-10.0737	-9.83865	-9.81569	-9.98704	-10.0935	-10.2963	-10.5635	-10.3274	-9.82124	-10.0903	-10.433	-10.1062	-10.2139	-10.1458	-9.77858	-9.91904	-10.4675	-10.1847	-11.0376	-10.4374	-10.2121	-10.3001	-10.2143	-10.1954	-10.3367	-10.0368	-10.2954	-10.0789	-10.5078
F6GWA8	VIT_06s0061g00270	Chaperonin GroEL		61900	542.982	0.00941995	0.0293676	0.685541	0.0167774	0.613175	0.872965	-11.2273	-10.8199	-11.2227	-11.5595	-11.2365	-10.9938	-11.3114	-11.148	-11.1413	-11.2627	-11.2907	-11.0094	-11.1154	-11.4203	-11.3544	-11.6149	-11.3965	-11.4566	-11.0438	-11.0198	-11.2175	-11.2476	-11.2233	-11.0791	-11.3184	-11.2084	-11.4313	-11.4749	-11.6438	-11.5297
F6GWC1	VIT_05s0029g01060	ATELC/ELC		47300	414.912	0.110966	0.0545346	0.0900596	0.135874	0.698766	0.540484	-13.099	-12.6497	-13.2367	-12.9689	-13.1703	-13.5513	-13.0702	-13.7066	-13.6078	-12.9652	-13.1042	-13.6893	-13.6554	-13.2485	-13.1278	-14.3051	-13.7596	-13.6369	-13.2521	-14.0008	-13.4623	-13.567	-13.4575	-13.3847	-13.6388	-12.7463	-12.9385	-13.8168	-14.0247	-13.678
F6GWF3	VIT_05s0029g00310	Serine hydroxymethyltransferase 1	2.1.2.1; 2.1.1.0	51900	455.263	0.0044106	0.81433	0.223595	0.0087705	0.971806	0.639851	-12.2714	-11.1173	-11.4591	-12.1376	-12.5337	-11.2031	-11.0572	-10.8083	-10.8638	-11.1125	-10.6436	-10.9234	-10.8907	-11.2411	-10.6894	-11.6331	-11.0323	-10.6895	-11.3025	-11.2824	-11.1986	-11.3448	-11.6897	-11.4941	-11.2448	-11.6414	-11.8833	-10.9348	-11.0792	-10.977
F6GWL8	VIT_04s0023g03600	SEN1 (dark inducible 1)		14600	128.07	0.141035	0.434352	0.548936	0.166142	0.883168	0.79296	-11.1275	-13.8916	-10.8039	-13.3436	-11.4745	-12.4838	-11.8597	-11.5739	-11.7519	-13.7027	-13.2449	-11.9931	-12.4909	-11.2478	-12.2204	-13.7477	-11.0165	-10.4908	-13.1412	-12.6676	-12.2132	-12.0511	-12.5503	-12.1356	-11	-11.1707	-10.9323	-11.3328	-11.0337	-11.4963
F6GWM3	VIT_04s0023g03520	Cold-shock DNA-binding		23400	205.263	0.132383	0.643436	0.677894	0.157636	0.92979	0.86779	-11.9393	-12.251	-13.1543	-12.098	-12.155	-11.6696	-12.3597	-11.4926	-12.1568	-11.8467	-12.0889	-11.6192	-11.8178	-11.3665	-12.6599	-12.1068	-12.5638	-11.8851	-12.1055	-12.6961	-13.1833	-12.7317	-12.2979	-12.5752	-12.6239	-12.4679	-11.709	-12.8019	-12.2212	-12.1769
F6GWQ0	VIT_04s0023g03010	fructose-bisphosphate aldolase, chloroplast precursor	4.1.2.13	42800	375.439	7.69334e-05	0.638647	0.743309	0.0003269	0.928159	0.910159	-12.6792	-12.9416	-14.0247	-13.3095	-13.2067	-12.851	-11.892	-12.5198	-12.0596	-12.3664	-12.0493	-12.2008	-12.4576	-13.1043	-12.9835	-12.3364	-12.7675	-12.7562	-12.6422	-11.9822	-12.095	-12.8658	-12.0068	-12.6232	-11.7036	-11.754	-12.1527	-11.0239	-12.2958	-11.2505
F6GWR8	VIT_04s0023g02700	Thioredoxin H	1.8.4.0	12700	111.404	2.15802e-07	0.312197	0.279671	3.21056e-06	0.834592	0.679927	-9.95811	-10.5214	-10.0596	-11.3768	-10.3164	-10.8841	-11.6586	-12.4369	-11.8918	-12.1226	-12.6812	-12.3225	-10.7048	-10.2295	-11.2308	-10.7397	-10.215	-10.1554	-10.0195	-9.71924	-10.4271	-10.5474	-9.92594	-9.56105	-10.6878	-11.1008	-11.4374	-10.7358	-11.6806	-11.164
F6GWY9	VIT_04s0023g01320	Minor allergen Alt a 7		27000	236.842	0.149373	0.109885	0.15265	0.174436	0.77616	0.589344	-11.4937	-11.32	-11.3939	-12.3044	-12.0566	-11.1023	-11.296	-11.4926	-11.4606	-11.6258	-11.8099	-11.2952	-12.2999	-11.1696	-11.7088	-11.3424	-11.8133	-11.6061	-11.7062	-11.9696	-11.2021	-12.3214	-12.1418	-12.5752	-11.887	-11.5368	-11.564	-11.5136	-11.5463	-11.4903
F6GX19	VIT_04s0023g00600	Isopentenyl diphosphate isomerase 2	5.3.3.2	33500	293.86	0.0204353	0.797736	0.128118	0.032605	0.971806	0.564187	-9.50057	-9.59876	-9.61566	-9.62514	-9.44726	-9.61002	-9.80492	-9.94695	-9.63578	-9.58575	-9.7666	-9.69209	-10.1448	-9.80489	-10.0325	-9.6909	-10.0921	-9.86666	-9.92754	-9.68447	-9.41965	-9.36831	-9.64567	-9.82748	-9.70249	-9.57955	-9.49219	-10.2712	-9.71066	-9.94731
F6GX20	VIT_04s0023g00590	Regulator of ribonuclease activity a	2.1.1.0	21500	188.596	2.98068e-07	0.0673034	0.079994	3.99463e-06	0.76891	0.521563	-9.02956	-8.8962	-9.09065	-8.77251	-9.06503	-8.8221	-8.89034	-8.51119	-8.45491	-8.66966	-8.47616	-8.61531	-9.2534	-9.51199	-9.20476	-8.68014	-9.34916	-9.39551	-9.14056	-9.21315	-9.57282	-9.5277	-9.47006	-9.41198	-8.73461	-8.90388	-8.58064	-8.16759	-8.03863	-8.39719
F6GX63	VIT_14s0219g00150	Succinate dehydrogenase iron-protein subunit	1.3.99.1	45300	397.368	0.038964	0.189708	0.747406	0.0551876	0.819891	0.910383	-10.5165	-10.8441	-10.4687	-10.3564	-10.4011	-10.5881	-10.7708	-10.633	-10.839	-10.5388	-10.3021	-10.9521	-10.7245	-10.7345	-10.7435	-10.6703	-10.7339	-11.0725	-10.5268	-10.9187	-11.0024	-10.7461	-10.6098	-10.6588	-10.4319	-10.4089	-10.7256	-10.5561	-10.4564	-10.2648
F6GXK2	VIT_11s0052g00030	PEP (pepper)		49300	432.456	0.498314	0.746933	0.292244	0.526119	0.953511	0.684969	-14.2367	-12.9851	-13.7818	-12.8974	-13.0696	-13.1753	-13.1299	-13.606	-13.6685	-14.3198	-13.164	-13.3617	-13.3287	-14.5882	-13.975	-13.9181	-13.8189	-13.5171	-13.0603	-13.5307	-13.5222	-13.4656	-14.9589	-14.182	-13.0071	-13.3617	-14.8356	-14.166	-14.3739	-13.252
F6GXL4	VIT_07s0141g00210	Tryptophan synthase, alpha subunit	4.2.1.20; 4.1.2.8	33300	292.105	0.185426	0.403528	0.133396	0.212072	0.883168	0.567608	-13.1402	-13.859	-13.2158	-13.3955	-13.0511	-13.4317	-14.1476	-13.8272	-13.4886	-13.1263	-14.0711	-14.0761	-13.6798	-15.2423	-13.6989	-13.56	-14.3526	-13.131	-13.2312	-13.8569	-13.6932	-14.3406	-13.7398	-14.4623	-13.6629	-14.0761	-12.9885	-14.4494	-14.1713	-14.7576
F6GXM7	VIT_07s0141g00710	Ribosomal protein S15 (RPS15D) 40S		17100	150	0.0256707	0.109415	0.368704	0.0394508	0.77616	0.723024	-10.6697	-10.661	-11.0319	-11.2495	-11.1461	-12.4708	-11.4711	-10.4429	-12.7684	-11.298	-13.1103	-10.3069	-12.1884	-10.7389	-11.3843	-10.9406	-11.8064	-11.6841	-12.0891	-11.6155	-11.5084	-13.0161	-13.4301	-13.0157	-10.5143	-11.3987	-10.9852	-11.7213	-10.5904	-10.502
F6GXR1	VIT_12s0134g00430	Universal stress protein (USP) family protein		27600	242.105	0.0467205	0.63348	0.0446235	0.064367	0.928159	0.48689	-10.5925	-10.5632	-11.019	-10.7014	-10.8659	-11.0806	-10.3815	-10.477	-10.6147	-10.4037	-10.1006	-10.5462	-10.9071	-10.6762	-10.7159	-10.722	-10.7397	-10.8844	-10.6774	-9.88587	-10.6141	-11.0954	-10.7386	-10.7859	-10.7297	-10.885	-10.8279	-10.3497	-10.73	-10.398
F6GXT4	VIT_08s0058g00530	Putative uncharacterized protein		33400	292.982	0.177282	0.723151	0.50669	0.20359	0.950561	0.781067	-11.5596	-12.5838	-12.2691	-12.2154	-12.6684	-13.0496	-12.1025	-11.8651	-11.8362	-11.9327	-12.0366	-12.2436	-12.6068	-13.1336	-11.9195	-11.6493	-12.641	-12.7943	-12.1882	-14.3466	-12.4742	-12.1977	-12.5597	-12.7015	-12.4454	-12.1332	-12.3255	-12.2511	-11.773	-12.0382
F6GXX3	VIT_08s0058g01230	Non-specific lipid-transfer protein		10500	92.1053	3.21543e-14	0.2844	0.421646	7.78776e-12	0.823259	0.746466	-8.83568	-8.66195	-8.53872	-9.16741	-8.74652	-8.41235	-8.66166	-9.21251	-8.89489	-8.55991	-9.1337	-8.91421	-6.21082	-6.20744	-7.17633	-6.85646	-6.42098	-6.80674	-6.30552	-5.81699	-6.00973	-6.00873	-5.78093	-5.98764	-5.67441	-5.37161	-5.09008	-6.3337	-5.97986	-5.49572
F6GXX4	VIT_08s0058g01210	Non-specific lipid transfer protein LTP1		12000	105.263	0.0136023	0.776779	0.178568	0.0228466	0.967343	0.596002	-8.95878	-9.00462	-9.14244	-9.11564	-9.78716	-9.683	-8.85431	-9.3716	-9.24116	-8.25743	-8.8035	-8.9349	-8.53239	-9.0534	-9.8423	-9.1007	-8.50786	-9.05764	-10.308	-9.08351	-9.45899	-9.48526	-9.25105	-9.38141	-8.7027	-8.35603	-8.54824	-9.23175	-8.79142	-8.46618
F6GXY4	VIT_08s0058g01020	Saposin B domain-containing protein		93000	815.789	0.00167989	0.329475	0.000165869	0.00399675	0.845312	0.167624	-13.464	-13.626	-13.56	-14.4301	-13.5899	-14.0911	-14.3496	-14.2451	-14.7657	-13.9406	-14.3317	-13.7202	-15.1607	-14.8526	-16.7665	-13.9867	-14.1191	-14.4333	-13.7616	-14.0587	-13.7008	-13.9844	-13.726	-15.0987	-14.0661	-14.1165	-13.6989	-15.4461	-15.6536	-16.2423
F6GY10	VIT_18s0072g01000	Dihydrolipoamide S-acetyltransferase	2.3.1.12; 2.3.1.168	49600	435.088	0.146183	0.781987	0.93954	0.171705	0.969199	0.97878	-13.7143	-12.9938	-13.9961	-13.3421	-14.1555	-13.8002	-13.4429	-13.6133	-13.6761	-14.0886	-12.9586	-13.3709	-13.1773	-14.2339	-13.1963	-14.3739	-13.8272	-13.2204	-13.626	-14.9181	-14.2677	-14.262	-14.3139	-13.9003	-13.9497	-13.7576	-14.1901	-14.5393	-14.0936	-13.2607
F6GY46	VIT_18s0072g00380	Abscisic stress ripening protein 2 (ASR2)		23200	203.509	2.98289e-05	0.307829	0.00927165	0.000153063	0.832099	0.362913	-5.99846	-6.19571	-6.12053	-5.80116	-5.82603	-6.49893	-7.30805	-7.07739	-7.26072	-7.10549	-7.60403	-6.78241	-6.7763	-6.78275	-7.28458	-6.92611	-7.43184	-7.21961	-7.09115	-6.74866	-6.41156	-6.02533	-6.45026	-6.25621	-7.08559	-6.14202	-6.02031	-7.31523	-7.50547	-7.3794
F6GY60	VIT_18s0072g00160	Peroxidase 12	1.11.1.7	36500	320.175	4.38201e-06	0.476506	0.264511	3.25559e-05	0.889135	0.667223	-11.8438	-11.67	-11.0263	-11.4327	-11.0012	-11.1566	-10.9388	-10.8195	-10.8788	-11.0063	-11.1453	-11.1826	-11.2548	-10.9848	-10.9794	-11.326	-11.2265	-10.9035	-11.2932	-11.2423	-11.44	-11.3973	-11.2656	-11.5595	-11.6082	-11.7308	-12.2542	-11.8583	-12.0661	-12.3526
F6GYT6	VIT_18s0117g00150	Heterogeneous nuclear ribonucleoprotein A1/A3		37400	328.07	0.0673983	0.347606	0.821675	0.0879519	0.864307	0.947398	-12.7603	-12.747	-13.5899	-14.2146	-13.0121	-13.2128	-12.7314	-12.5966	-12.8333	-12.7374	-12.7654	-13.3496	-13.3169	-13.8272	-13.5775	-13.726	-13.2403	-13.5053	-13.0577	-13.1316	-13.5705	-13.8548	-13.2793	-13.2517	-13.8314	-12.5277	-12.5997	-13.4787	-12.5018	-12.8534
F6GYV2	VIT_18s0076g00330	VirE2-interacting protein (VIP1)		38200	335.088	0.0669732	0.152657	0.499396	0.0875859	0.78003	0.780156	-12.3949	-13.4049	-12.4628	-12.805	-12.8621	-13.6296	-13.2473	-13.0928	-13.6874	-12.6569	-14.2705	-12.4373	-12.961	-12.9403	-14.7457	-13.2098	-14.5496	-12.988	-12.0507	-11.8182	-12.668	-12.9533	-12.0398	-13.2822	-13.5723	-12.438	-12.8817	-14.1607	-14.8526	-13.3693
F6GYX7	VIT_13s0147g00220	ACT domain containing protein		26800	235.088	0.00241571	0.322615	0.354409	0.00540745	0.845312	0.717791	-13.3572	-14.7697	-13.109	-12.4542	-14.1165	-12.4272	-11.6887	-11.7643	-11.5907	-12.2566	-11.8841	-12.0463	-12.4496	-12.6095	-12.1638	-12.6985	-12.3234	-12.8177	-12.9179	-13.1813	-12.8485	-13.1338	-12.7985	-12.079	-11.8763	-12.8701	-13.5935	-12.2091	-12.1413	-12.3726
F6GZ23	VIT_00s0274g00090	Quinone oxidoreductase	1.6.5.7; 1.6.5.5	23400	205.263	0.000719946	0.728352	0.633797	0.00199054	0.951493	0.840667	-8.72431	-8.77421	-8.7745	-9.22696	-8.68024	-8.83585	-9.60165	-9.27817	-9.21276	-9.17334	-9.33188	-9.27608	-9.22241	-9.26538	-9.34913	-9.20378	-9.10435	-9.0451	-8.80251	-8.87938	-8.8375	-8.94507	-8.75362	-9.07594	-9.45402	-9.0619	-9.64814	-9.0814	-8.96929	-9.77479
F6GZ61	VIT_00s0199g00170	Cysteine desulfurase	2.6.1.0; 2.8.1.7	49800	436.842	0.613307	0.38872	0.975551	0.634799	0.883168	0.991917	-12.4671	-12.0381	-11.8207	-12.3911	-13.2447	-11.2056	-11.9221	-12.0348	-11.7927	-11.9615	-12.0945	-11.9719	-11.8163	-12.2008	-11.6686	-12.4828	-11.908	-11.8372	-11.9373	-11.7533	-11.5602	-12.2363	-12.3536	-11.6928	-11.8594	-12.5102	-12.5274	-11.9934	-13.1665	-11.6816
F6GZ85	VIT_10s0116g00670	Pg4		51300	450	0.000197824	0.407551	0.125502	0.000682521	0.883168	0.558759	-11.5334	-12.005	-11.8154	-11.7504	-12.0895	-11.8255	-13.056	-12.7812	-12.9548	-12.4109	-12.911	-12.983	-13.567	-12.8092	-13.2449	-12.9289	-13.5358	-12.7072	-12.7171	-12.0785	-12.6277	-12.2792	-12.1503	-12.6532	-13.2089	-11.9526	-11.8666	-13.9338	-13.078	-12.8437
F6GZC7	VIT_00s0499g00030	Stearoyl-CoA 9-desaturase	1.14.19.2	45000	394.737	0.000877748	0.634893	0.149475	0.00235688	0.928159	0.589344	-11.9897	-11.9721	-11.6264	-11.2669	-11.694	-11.5448	-11.9643	-11.8388	-12.0091	-12.0334	-12.3908	-11.8913	-11.9994	-13.1766	-12.7802	-12.8361	-12.4654	-12.1869	-12.2149	-11.8135	-11.6242	-12.1557	-12.4242	-12.6955	-12.1385	-11.8919	-11.5331	-11.7129	-12.055	-12.0208
F6GZG2	VIT_00s1227g00010	Putative uncharacterized protein		20000	175.439	0.0889537	0.614071	0.575731	0.111746	0.92079	0.811782	-10.9759	-12.0245	-11.5292	-10.7618	-11.4924	-11.3529	-11.5768	-11.2661	-11.3246	-11.2688	-11.1487	-10.9381	-12.6554	-11.5706	-12.227	-11.4798	-12.0324	-11.6585	-12.3151	-11.4054	-11.6031	-11.5541	-11.4194	-12.8792	-12.191	-11.5044	-10.9829	-12.3344	-12.1552	-11.2983
F6GZK4	VIT_18s0001g07960	Serine hydroxymethyltransferase	2.1.2.1; 2.1.1.0	56900	499.123	0.628408	0.484814	0.267875	0.649319	0.889561	0.670099	-12.4843	-12.796	-12.341	-12.984	-12.8806	-12.3511	-12.6847	-12.4452	-12.3476	-13.1287	-12.5884	-12.2985	-12.3379	-12.245	-12.9984	-12.5407	-13.2892	-13.167	-12.7015	-12.393	-12.2776	-12.711	-13.2173	-12.2721	-12.3209	-13.9566	-13.3257	-12.3338	-12.6218	-12.8969
F6GZK7	VIT_18s0001g08010	Octicosapeptide/Phox/Bem1p (PB1) domain-containing protein		53900	472.807	0.01068	0.458817	0.516458	0.0187662	0.884274	0.784107	-12.0436	-12.0041	-11.8867	-12.2643	-12.2368	-12.4013	-12.1591	-11.6419	-11.9069	-11.9778	-12.2641	-12.1516	-12.1189	-12.239	-11.9494	-11.8884	-12.1826	-12.3064	-13.0779	-11.6869	-12.5126	-12.3505	-12.2216	-12.3501	-11.8557	-11.6959	-11.84	-11.7927	-11.5644	-11.7506
F6GZK9	VIT_18s0001g08030	Phosphoglycerate mutase		43900	385.088	0.580266	0.357322	0.876347	0.605256	0.870156	0.962154	-12.3814	-12.4218	-12.8776	-12.3956	-12.9023	-13.4445	-12.4969	-12.9308	-12.6339	-12.9686	-12.1486	-13.5811	-12.4942	-13.3213	-12.7445	-12.614	-12.9151	-13.529	-13.0132	-12.8153	-12.6171	-12.9024	-12.74	-13.2764	-13.1446	-13.3754	-13.0824	-12.9211	-13.6761	-12.5227
F6GZN9	VIT_18s0001g09420	Progesterone 5-beta-reductase	1.1.1.145; 1.3.1.3	44500	390.351	1.35862e-05	0.698933	0.00603323	8.22645e-05	0.942881	0.362913	-10.2932	-10.2908	-10.7208	-10.453	-10.5999	-10.5624	-10.3632	-10.5658	-10.313	-10.6895	-10.4604	-10.1825	-10.1291	-10.1499	-10.1687	-10.3833	-10.6597	-10.2963	-10.8981	-10.854	-10.8711	-10.996	-11.1418	-10.9741	-10.8423	-10.5878	-10.9551	-10.2461	-10.1773	-10.5307
F6GZS2	VIT_18s0001g14730	Glutaredoxin		35900	314.912	0.193945	0.601165	0.94645	0.221364	0.919699	0.97878	-12.5568	-13.3154	-13.3242	-12.7154	-14.5393	-12.7177	-12.6723	-12.8719	-13.8378	-13.6223	-12.9579	-12.5993	-13.4986	-13.4787	-13.8085	-13.4607	-14.0987	-14.3376	-14.0761	-12.525	-12.4471	-13.1686	-13.0598	-12.9862	-13.7717	-13.0854	-13.4837	-13.419	-13.6278	-13.0992
F6GZS4	VIT_18s0001g14750	Zinc finger (FYVE type) VPS19		64200	563.158	0.000104353	0.405657	0.0577959	0.000419837	0.883168	0.48689	-12.5783	-12.9701	-12.7844	-12.5925	-13.175	-12.4074	-13.2594	-13.1048	-12.7789	-13.5171	-13.7961	-13.7417	-13.8916	-14.3169	-13.7299	-13.3481	-13.464	-13.7378	-13.0407	-13.3632	-13.1654	-13.3391	-13.6223	-13.4837	-13.2569	-12.9729	-12.4084	-12.673	-13.5324	-12.599
F6GZT1	VIT_18s0001g14860	SKP1		22500	197.368	5.48964e-05	0.9287	0.435099	0.000252774	0.99131	0.753799	-9.70521	-9.87252	-9.73694	-9.6311	-9.24339	-9.53375	-10.6092	-10.6553	-10.6014	-10.3083	-11.0615	-10.0887	-11.4268	-10.198	-10.7492	-10.9127	-11.1028	-10.495	-10.1631	-9.9904	-9.92158	-9.95262	-10.0945	-10.0693	-10.776	-9.71829	-9.94056	-10.4768	-10.5299	-10.7313
F6GZW5	VIT_18s0001g09670	WPP2		17400	152.632	0.0681414	0.00653651	0.0438819	0.0888259	0.581207	0.48689	-10.478	-11.2069	-10.6317	-12.218	-11.7276	-11.804	-11.7718	-11.5957	-11.395	-11.4193	-11.5504	-11.5544	-11.3904	-10.939	-11.685	-11.6794	-11.3658	-10.9722	-10.5869	-11.0842	-10.8814	-11.5673	-11.0534	-10.8038	-11.3734	-10.1145	-10.7133	-10.9759	-11.6494	-11.3869
F6GZY7	VIT_18s0001g09990	Cysteine protease CP1	1.3.1.74	51400	450.877	7.90395e-07	0.99702	0.58003	8.62314e-06	0.999582	0.813924	-10.1182	-10.0358	-9.89722	-10.2238	-10.0831	-9.70916	-9.91706	-9.88537	-9.75493	-9.95123	-9.81817	-10.0582	-10.6062	-10.8266	-10.5531	-10.6475	-10.6676	-10.896	-9.93777	-10.5765	-10.2311	-10.1665	-10.4246	-10.3128	-10.6652	-10.3301	-10.6042	-10.2167	-10.4047	-10.3557
F6H029	VIT_18s0001g11710	Photosystem II PsbO protein		35100	307.895	7.32748e-05	0.0728917	0.609979	0.000316357	0.77616	0.830907	-9.56788	-9.82402	-9.65177	-9.44704	-9.55133	-9.8778	-9.87223	-9.64188	-9.70309	-9.54149	-9.55617	-9.52444	-9.93763	-10.1112	-9.9119	-9.45912	-9.94158	-9.9142	-9.95663	-11.068	-11.0555	-10.3047	-10.1154	-10.3848	-9.89812	-9.99396	-9.87584	-9.90376	-9.75948	-10.1655
F6H040	VIT_18s0001g11930	Thaumatin SCUTL2		25000	219.298	5.80684e-08	0.3284	0.657456	1.19188e-06	0.845312	0.854632	-9.91927	-10.1448	-9.86363	-10.0663	-9.89496	-10.1493	-11.5884	-11.588	-11.1611	-11.5907	-11.2135	-11.6115	-10.7643	-10.1123	-10.8411	-10.2762	-10.5969	-10.7417	-11.3669	-12.344	-11.5906	-11.6047	-11.1133	-11.9787	-11.5618	-11.7153	-10.9345	-10.8649	-11.01	-11.0499
F6H060	VIT_18s0001g12800	Dihydroflavonol 4-reductase		41900	367.544	0.00367324	0.983983	0.647736	0.00753948	0.999582	0.848562	-12.9242	-12.9109	-12.0279	-12.794	-12.6906	-13.7636	-12.0781	-12.4892	-12.1633	-12.3357	-12.3637	-12.691	-13.7221	-13.4607	-13.5003	-13.3436	-13.0994	-13.2819	-14.0103	-14.1874	-12.3357	-14.0199	-13.8293	-12.7237	-14.3587	-13.3081	-13.5003	-13.9316	-13.4033	-12.7658
F6H0B6	VIT_18s0001g00190	Cell division protease FtsH	3.6.4.3; 3.4.24.0	75600	663.158	0.0106925	0.899219	0.871365	0.0187662	0.988814	0.961109	-13.7757	-14.3893	-12.948	-13.2829	-13.6855	-12.8894	-13.0946	-13.7143	-13.0147	-13.4429	-13.2949	-12.9367	-13.3893	-15.2036	-13.529	-13.7982	-14.8828	-13.697	-13.0355	-13.0925	-13.0007	-13.121	-13.0967	-13.0133	-12.2883	-12.9374	-13.2145	-12.4613	-13.5171	-13.1318
F6H0C4	VIT_18s0001g00360	Putative uncharacterized protein		23500	206.14	0.000268216	0.0834409	0.919709	0.000867444	0.77616	0.97585	-10.2293	-10.5494	-9.60863	-10.6241	-9.83925	-10.2901	-9.9455	-11.0028	-9.76766	-10.6885	-10.4721	-10.7656	-10.4168	-10.9693	-10.1767	-10.3818	-11.4479	-10.3853	-9.30429	-8.77795	-8.99303	-9.44504	-9.7539	-9.46159	-9.67233	-10.0059	-9.56192	-9.47305	-9.7071	-10.5981
F6H0C8	VIT_18s0001g00480	T-complex protein 1 subunit beta		57400	503.509	0.00568563	0.723051	0.16199	0.0109291	0.950561	0.589344	-14.8189	-13.2045	-13.3847	-14.182	-13.4494	-13.6704	-13.6536	-13.6798	-13.726	-13.1413	-13.1693	-13.7616	-12.6817	-13.0916	-12.4454	-14.1372	-13.697	-13.4317	-14.7537	-13.9914	-14.1874	-14.4721	-14.5256	-14.4017	-13.7124	-15.3466	-14.4017	-13.6499	-14.9543	-13.4721
F6H0E3	VIT_18s0001g01030	Protein disulfide isomerase	1.8.1.8	48000	421.053	0.0159828	0.953488	0.873807	0.0261496	0.994552	0.961109	-12.5102	-12.4396	-11.9223	-12.2531	-12.5241	-12.3027	-12.1261	-11.7922	-11.989	-12.3837	-12.64	-11.7382	-12.623	-11.8026	-12.1115	-12.2326	-11.9598	-12.0736	-12.4561	-14.0223	-12.2604	-12.7209	-12.5975	-12.7886	-11.8063	-11.7389	-12.246	-12.1685	-11.4833	-12.1139
F6H0E6	VIT_18s0001g01080	Putative uncharacterized protein		26300	230.702	0.0806139	0.373337	0.788964	0.102762	0.87449	0.935784	-11.2907	-12.239	-12.3899	-11.8706	-12.9516	-11.9343	-12.3678	-12.1917	-11.9909	-12.2294	-12.2575	-11.8988	-12.603	-13.6817	-12.0053	-12.5269	-12.7323	-12.997	-12.5497	-11.8005	-11.5676	-11.8529	-12.1039	-12.0519	-12.245	-12.151	-11.8776	-13.2599	-12.5502	-12.0939
F6H0F0	VIT_18s0001g01180	Vacuolar sorting-associated protein (Vps27)		56000	491.228	0.000321791	0.241462	0.00749339	0.00100177	0.823259	0.362913	-11.8626	-12.2876	-11.6058	-12.2473	-11.9468	-12.268	-12.5768	-12.2556	-12.2114	-12.6782	-12.5654	-12.0784	-13.0767	-12.8247	-13.0957	-12.5833	-12.4839	-12.5784	-12.3961	-12.129	-12.5677	-12.4056	-12.3345	-12.177	-12.7253	-11.9058	-12.2112	-12.9967	-13.0842	-12.8739
F6H0K6	VIT_18s0001g02470	L-ascorbate peroxidase, thylakoid-bound (tAPX)	1.11.1.11	46800	410.526	0.000646029	0.616648	0.0564689	0.00184515	0.92079	0.48689	-9.96532	-9.99805	-9.99165	-9.97957	-9.79128	-9.94427	-10.171	-10.2311	-9.90558	-9.90382	-10.2489	-9.75206	-10.6549	-10.6624	-10.4655	-10.551	-10.2334	-10.2528	-9.71617	-9.43441	-10.2764	-10.0917	-10.0829	-10.0759	-10.2476	-10.0987	-9.81881	-10.5471	-10.2695	-10.4712
F6H0T0	VIT_18s0001g03230	Aminoacylase/ metallopeptidase	3.5.1.14	50300	441.228	5.44669e-06	0.0713081	0.707439	3.94967e-05	0.77616	0.885647	-11.821	-12.1327	-11.8849	-11.8954	-12.3021	-11.8949	-11.6685	-11.3429	-11.762	-11.7002	-11.8144	-12.0519	-12.6905	-12.5667	-11.9726	-12.8103	-12.1406	-12.5886	-11.4293	-11.3288	-11.2674	-11.4388	-11.3514	-11.3136	-12.0022	-11.5016	-11.2281	-12.1559	-11.9585	-11.7906
F6H0X1	VIT_18s0001g06200	Phosphotyrosyl phosphatase activator (PTPA)	5.2.1.8	43600	382.456	3.22753e-07	0.892385	0.135457	4.20273e-06	0.988727	0.567608	-10.8201	-11.5639	-11.5342	-11.0539	-11.4124	-11.2928	-12.3908	-11.7932	-11.6955	-12.3171	-12.4211	-12.2275	-13.1517	-13.131	-12.8659	-12.439	-12.9052	-12.2974	-12.3174	-11.8439	-11.6964	-11.755	-12.3027	-12.5296	-11.7959	-11.6579	-11.5822	-11.8016	-11.3897	-11.9124
F6H0X3	VIT_18s0001g06330	14-3-3 protein GF14 omega (GRF2)		29300	257.018	9.33745e-08	0.857032	0.485763	1.71328e-06	0.98097	0.771209	-9.99782	-10.2535	-9.90467	-10.1004	-10.3381	-10.0056	-9.59162	-9.42293	-9.57013	-9.34963	-9.44982	-9.62168	-9.40836	-9.54702	-9.56581	-9.46774	-9.62691	-9.6149	-11.0227	-10.1761	-10.4878	-10.8132	-10.6396	-10.5776	-9.72992	-10.2898	-10.2332	-10.11	-9.59386	-9.67443
F6H101	VIT_18s0001g07060	Phosphoribosylaminoimidazole-succinocarboxamide synthase.	6.3.2.6	40700	357.018	0.122426	0.398227	0.415121	0.147667	0.883168	0.746372	-12.6066	-12.4329	-12.6573	-12.2864	-13.3406	-12.0647	-11.8194	-12.5321	-12.2694	-11.8885	-12.4869	-12.4177	-12.7476	-13.0317	-12.7666	-12.5048	-12.5918	-12.9351	-12.6727	-12.3102	-11.7942	-12.7932	-12.6308	-13.1672	-12.7306	-11.9638	-12.2362	-12.2018	-12.5128	-12.4135
F6H105	VIT_18s0001g07130	GEM-like 1		31000	271.93	0.15469	0.588755	0.435018	0.179779	0.91925	0.753799	-11.693	-11.9198	-11.5932	-11.8937	-12.0044	-11.8201	-11.2983	-11.253	-11.8007	-11.4381	-11.9291	-12.025	-13.2877	-12.2029	-11.5567	-11.947	-12.0126	-11.9805	-12.2799	-12.6544	-11.901	-12.0901	-12.3411	-11.396	-11.6009	-12.257	-12.3289	-11.7129	-11.9207	-11.9306
F6H112	VIT_18s0001g07230	Periplasmic divalent cation tolerance protein		20600	180.702	0.00508489	0.133475	0.158505	0.00988411	0.77616	0.589344	-10.5932	-10.4822	-11.1444	-11.1176	-11.0142	-10.3738	-11.6194	-12.5067	-11.2871	-11.6629	-12.0253	-11.3323	-11.2995	-11.3819	-11.9286	-11.7088	-11.7125	-11.9527	-11.6903	-11.1137	-10.388	-10.9628	-10.9518	-11.1376	-11.3856	-10.0412	-10.1933	-11.99	-11.4273	-11.5274
F6H116	VIT_18s0001g07280	Glucose-6-phosphate isomerase	5.3.1.9	68400	600	8.25924e-05	0.319334	0.320769	0.00034729	0.842513	0.699936	-11.5753	-11.683	-11.6534	-11.4504	-11.6815	-11.2764	-12.112	-11.9857	-11.999	-12.4708	-12.4474	-11.8555	-11.7391	-12.1402	-12.2931	-12.0314	-12.049	-11.8866	-11.6374	-11.7257	-11.1063	-11.3157	-11.8284	-11.6333	-11.9892	-11.7725	-11.9647	-12.2542	-12.0393	-12.3888
F6H144	VIT_18s0001g07690	CTR1-like protein kinase	2.7.10.0; 2.7.12.1; 2.7.11.0	23600	207.018	5.83793e-05	0.423096	0.222444	0.000267793	0.883168	0.639851	-10.3666	-10.5555	-10.3222	-10.4274	-10.5823	-10.8031	-11.174	-10.9574	-11.3351	-10.6946	-11.2532	-11.0288	-11.5987	-11.475	-11.6178	-11.0905	-11.2373	-11.6832	-10.86	-10.9583	-11.5075	-10.8179	-11.5733	-11.533	-10.9791	-10.7724	-10.5132	-10.9882	-11.1239	-11.2961
F6H1E8	VIT_18s0001g11270	SERine Proteinase Inhibitor Serpin P		53700	471.053	0.0418369	0.718769	0.371278	0.0586956	0.950561	0.724769	-12.5759	-12.8328	-12.8579	-13.152	-12.9173	-12.6127	-13.122	-12.8472	-12.5212	-12.8587	-12.2033	-13.6648	-13.1474	-13.6114	-13.6517	-13.7008	-12.8955	-12.9724	-12.8733	-13.2665	-13.1593	-13.4445	-13.6406	-13.2261	-13.6151	-13.3257	-14.3051	-12.9362	-12.8096	-13.8612
F6H1L2	VIT_18s0001g14360	Tubulin beta-1 chain		50200	440.351	9.82317e-06	0.577653	0.188245	6.26098e-05	0.917505	0.60546	-9.91712	-9.98297	-10.1526	-9.90018	-10.3102	-9.96338	-10.0807	-9.77591	-9.8928	-9.81154	-9.69951	-9.63608	-10.1479	-10.1457	-10.1669	-10.0253	-10.1451	-10.1302	-10.5704	-10.1587	-10.5355	-10.2885	-10.9211	-10.7474	-10.286	-10.0581	-10.1683	-10.0864	-9.87683	-9.9769
F6H1N7	VIT_12s0055g01090	Putative uncharacterized protein		43100	378.07	0.0984361	0.108724	0.222109	0.122514	0.77616	0.639851	-12.4579	-13.1322	-14.3257	-12.8348	-12.8757	-13.4174	-13.4222	-13.4111	-13.038	-13.3376	-13.2216	-14.0861	-14.0538	-14.3955	-14.0711	-13.5444	-14.0736	-14.6024	-13.4222	-13.1298	-12.8421	-13.8189	-15.2479	-13.9867	-12.8133	-12.7324	-13.7477	-14.8189	-13.6499	-12.9268
F6H1U2	VIT_19s0014g00550	Vacuolar sorting-associated protein (Vps27)		44200	387.719	6.27365e-05	0.572629	0.0386979	0.000284019	0.917505	0.48689	-10.9093	-10.5677	-10.5887	-10.6341	-10.6209	-10.6958	-10.7948	-11.1257	-11.0901	-10.9929	-11.2753	-10.6623	-11.0691	-11.4053	-11.3953	-11.2253	-11.1937	-11.0371	-10.8051	-10.3316	-10.8957	-10.6136	-10.5966	-10.4517	-10.8669	-10.8166	-10.7703	-11.0703	-11.504	-11.4644
F6H1W5	VIT_19s0014g00980	Gamma-glutamyl hydrolase precursor	3.4.19.9	42300	371.053	7.05977e-05	0.435743	0.249967	0.000308012	0.883168	0.656638	-11.4044	-11.5202	-11.278	-11.4721	-11.3153	-11.8055	-12.0918	-11.7014	-11.7016	-11.369	-11.859	-11.7364	-11.6409	-11.5601	-11.6599	-11.0049	-11.3156	-11.4058	-11.1082	-11.3372	-11.1413	-10.9229	-11.0687	-11.3484	-12.1341	-11.8027	-11.6932	-12.4716	-12.0379	-11.642
F6H1X2	VIT_19s0014g01550	DAG protein, chloroplast,		44700	392.105	0.00046095	0.481333	0.238622	0.0013783	0.889561	0.651973	-12.8731	-12.4478	-12.9036	-12.2353	-12.6527	-12.4282	-12.9886	-12.5825	-12.9703	-12.8836	-12.8085	-12.7843	-13.574	-14.9316	-13.5935	-13.4365	-14.1268	-13.7616	-13.4754	-12.5657	-13.039	-13.0488	-13.7163	-14.0392	-12.8658	-12.3544	-12.9772	-14.0247	-13.155	-12.7481
F6H255	VIT_19s0014g02880	Glycosyl hydrolase family 5 protein	3.2.1.0	56400	494.737	0.00198298	0.228731	0.863296	0.00457407	0.823259	0.961109	-12.7429	-12.6722	-12.5975	-13.5273	-12.6537	-12.9387	-12.1617	-12.6209	-12.3348	-12.7645	-12.1193	-12.6891	-12.7526	-13.0663	-12.4201	-12.8104	-13.3971	-13.1542	-13.1434	-13.0324	-13.3739	-12.5502	-13.567	-13.4575	-12.9497	-13.5565	-14.1346	-12.8866	-13.8314	-13.9316
F6H2E4	VIT_19s0014g03660	LHCII type III, chloroplast precursor		28800	252.632	0.000494341	0.913453	0.00702472	0.00145656	0.989792	0.362913	-10.1234	-10.6761	-10.6465	-9.77509	-10.0991	-10.0778	-10.4799	-11.0115	-10.6401	-10.3178	-10.5245	-10.3699	-10.913	-10.5541	-10.3931	-10.6408	-10.9735	-10.8977	-11.046	-10.5243	-10.4239	-10.2799	-11.0591	-10.5091	-10.7911	-10.6971	-10.6767	-11.2755	-11.2141	-11.7395
F6H2F7	VIT_19s0014g03920	Ubiquitin-specific protease 14 (UBP14)	3.1.2.15; 3.4.19.0	90000	789.474	0.0996158	0.0457437	0.0895351	0.123601	0.682463	0.540484	-13.8828	-13.8526	-13.8023	-13.6462	-14.0987	-13.2818	-13.4365	-14.1982	-14.377	-15.4787	-14.5882	-14.2311	-12.7929	-12.8378	-13.7798	-14.606	-14.6874	-14.2256	-14.1794	-15.2935	-13.7737	-13.9383	-14.9316	-13.2648	-14.3617	-13.5635	-14.8106	-15.3955	-14.9543	-14.2648
F6H2J9	VIT_19s0014g00170	Peptide methionine sulfoxide reductase msrB	1.8.4.12	22000	192.982	0.177376	0.0261102	0.452245	0.20359	0.595831	0.756943	-12.3358	-12.3685	-12.2768	-12.35	-11.7612	-12.4473	-12.2707	-11.6446	-12.199	-12.3678	-12.3958	-12.3782	-13.0824	-12.5312	-12.3645	-12.5742	-14.2395	-12.3524	-12.6332	-11.8186	-11.8719	-13.0901	-12.5138	-12.4862	-11.9875	-11.8935	-11.9544	-12.7129	-13.5723	-12.2323
F6H2K0	VIT_19s0014g00180	Ribokinase	2.7.1.15	39000	342.105	0.646556	0.129379	0.624893	0.667502	0.77616	0.836183	-12.6763	-12.5026	-13.4445	-13.9136	-12.3356	-14.1901	-13.4837	-13.1227	-14.6096	-12.9181	-13.7697	-13.9406	-12.5548	-13.3572	-12.8494	-15.166	-12.9959	-13.8064	-12.7222	-12.9856	-13.1833	-13.4689	-13.5205	-12.9251	-13.3602	-13.4111	-13.6042	-13.0914	-12.9582	-14.982
F6H2P3	VIT_19s0014g01460	Ubiquitin-conjugating enzyme E2 N	6.3.2.19	17400	152.632	0.364722	0.983967	0.6477	0.39755	0.999582	0.848562	-11.3807	-10.6861	-11.2321	-11.0605	-10.6056	-11.4414	-11.0655	-11.3062	-11.2086	-10.7227	-11.4474	-10.9023	-12.4545	-11.1383	-11.4094	-11.0379	-11.7003	-11.5779	-10.9922	-11.3358	-11.4022	-11.4562	-10.8366	-11.3246	-11.1421	-10.903	-11.0103	-10.9759	-11.0875	-12.4413
F6H2P8	VIT_19s0014g01520	4-methyl-5-thiazole monophosphate biosynthesis protein		45600	400	0.000465755	0.802292	0.996926	0.00138923	0.971806	0.996926	-10.636	-11.2378	-10.7561	-10.8006	-11.2277	-10.6438	-10.9339	-10.5807	-10.724	-11.1594	-10.5973	-10.7073	-10.5357	-10.8402	-11.0561	-10.7245	-10.9844	-10.8915	-10.2079	-10.3236	-9.93203	-9.9216	-10.4929	-10.0385	-10.9831	-10.5958	-10.4315	-10.4556	-10.6115	-10.8735
F6H2R3	VIT_00s0125g00280	Photosystem I reaction center subunit III (PSAF)		24200	212.281	0.150915	0.424811	0.0927475	0.175899	0.883168	0.540484	-13.2102	-12.747	-12.9618	-14.0736	-13.9681	-13.2128	-13.3257	-13.6573	-14.408	-12.8463	-12.6938	-13.2527	-12.9304	-12.9097	-12.1609	-13.3391	-12.3074	-12.877	-12.7707	-13.8828	-13.5935	-12.9866	-13.9316	-12.6237	-12.466	-13.6151	-13.4461	-13.1399	-11.7627	-12.7108
F6H2S4	VIT_04s0008g01910	ferredoxin-related		24100	211.404	0.0489619	0.117355	0.0469782	0.066922	0.77616	0.48689	-11.8506	-13.0305	-12.4083	-12.4815	-12.0371	-12.5788	-12.0974	-11.9626	-12.816	-12.1034	-12.8684	-12.3292	-13.5758	-13.1933	-14.0811	-12.2696	-12.4458	-12.3235	-12.4237	-13.0281	-11.8722	-12.2888	-12.2092	-12.6177	-12.46	-12.1694	-12.086	-11.66	-12.4242	-12.7048
F6H2W8	VIT_04s0008g03050	Acetylglutamate kinase	2.7.2.8; 2.7.2.11	36900	323.684	0.0301915	0.436506	0.497821	0.045027	0.883168	0.780156	-12.1308	-12.4227	-13.5705	-12.3591	-12.6517	-13.0329	-12.4604	-12.2257	-12.2082	-12.8383	-12.3455	-12.5077	-13.0916	-12.7298	-12.7695	-12.8842	-12.916	-12.6625	-12.0767	-12.5647	-12.0561	-12.7721	-12.7035	-12.5404	-12.1235	-12.0777	-12.7005	-12.0604	-12.0819	-12.2721
F6H341	VIT_04s0008g06720	Protein phosphatase 2C		43200	378.947	0.761248	0.715907	0.725594	0.774032	0.949576	0.901198	-12.6926	-12.5189	-12.2888	-12.4755	-13.4269	-12.2988	-12.8081	-11.9901	-12.7069	-12.163	-11.6865	-12.8663	-11.7996	-13.2978	-12.2005	-12.3498	-12.4065	-12.5555	-12.5594	-12.6477	-12.4828	-12.3136	-12.9309	-12.7678	-12.454	-13.1718	-12.8077	-12.7535	-12.3093	-12.2443
F6H343	VIT_04s0008g06770	Translation initiation factor eIF-4F		97200	852.632	0.0210555	0.567755	0.300937	0.0333746	0.917505	0.690217	-13.7417	-13.9635	-14.5811	-14.0079	-13.6536	-14.1555	-13.4575	-13.4754	-13.4494	-13.5496	-13.1725	-13.9048	-14.1476	-13.982	-13.5565	-14.1607	-15.0056	-13.9406	-13.7299	-13.9612	-13.5496	-13.7398	-13.7008	-14.6314	-13.8548	-13.7859	-13.6667	-13.3617	-13.6648	-13.3376
F6H344	VIT_04s0008g06780	Phospholipid-hydroperoxide glutathione peroxidase.	1.11.1.9	27100	237.719	0.000245048	0.609942	0.444399	0.0008108	0.919699	0.756943	-10.3937	-11.0122	-10.8482	-10.8298	-10.7818	-10.6858	-10.7763	-10.8813	-10.5884	-10.4408	-10.7157	-10.9135	-11.5989	-11.8886	-11.2146	-11.0317	-11.5055	-11.2488	-11.2863	-10.8754	-11.1387	-11.1224	-10.6353	-11.1299	-11.4069	-11.0947	-10.9974	-11.7182	-11.4715	-11.0531
F6H345	VIT_04s0008g06800	Enhancer of rudimentary protein		15700	137.719	0.989365	0.93044	0.315255	0.989365	0.99131	0.699219	-12.2965	-13.9961	-12.5785	-13.4478	-13.3451	-12.8781	-13.5496	-12.7428	-12.9347	-12.959	-12.9871	-12.991	-12.9583	-13.4238	-14.2009	-13.005	-12.9056	-12.4937	-13.246	-12.7724	-12.9701	-12.6034	-13.3066	-13.3785	-13.4269	-12.6291	-12.5318	-14.1012	-13.5723	-12.534
F6H392	VIT_04s0008g00820	KH domain-containing protein		71700	628.947	0.0672058	0.104555	0.0404568	0.0877953	0.77616	0.48689	-11.8386	-11.992	-11.9254	-12.0306	-12.13	-12.1307	-12.0402	-11.7936	-12.029	-11.4254	-11.4294	-11.5802	-11.69	-11.9138	-11.5329	-11.6247	-11.6969	-11.7014	-11.4243	-11.8883	-11.8189	-11.8111	-11.7058	-11.8687	-12.107	-11.9242	-12.1601	-11.1353	-12.0622	-11.8809
F6H3H7	VIT_04s0008g05590	F-type H+-transporting ATPase b chain CfoII		23400	205.263	0.00175231	0.10992	0.284332	0.00414463	0.77616	0.680473	-10.7771	-10.325	-10.3099	-10.618	-10.6278	-11.3384	-10.9553	-11.7336	-10.899	-10.774	-12.0889	-10.6462	-11.949	-11.6768	-11.5024	-11.4653	-12.1277	-11.4845	-10.8477	-10.2248	-10.2871	-10.7078	-10.2809	-10.5477	-11.1149	-10.3975	-10.4585	-11.7377	-12.3817	-10.8968
F6H3J8	VIT_04s0008g05990	Threonine synthase, chloroplast precursor (TS)	4.2.3.1	57200	501.754	0.000126683	0.982265	0.163263	0.000487026	0.999582	0.589344	-11.7385	-11.9556	-11.7535	-12.5061	-11.9774	-12.2986	-12.0642	-11.9178	-12.0391	-12.1116	-11.6472	-11.7329	-11.9029	-12.4007	-12.6055	-12.0629	-11.9635	-12.4609	-12.3039	-12.4006	-12.5134	-12.2001	-12.3073	-12.8102	-11.4241	-11.687	-11.9739	-11.361	-11.6926	-11.5189
F6H3Q3	VIT_04s0008g01520	Heat shock protein 17.6 kDa class II		17600	154.386	0.000998241	0.123379	0.312789	0.0026166	0.77616	0.699219	-8.4369	-7.8828	-8.46806	-8.56864	-8.57417	-7.6018	-8.41416	-8.60554	-8.92071	-8.92746	-8.50805	-8.34112	-7.42659	-8.85444	-7.97788	-8.39137	-7.90492	-8.05728	-10.5457	-10.5351	-10.5847	-9.35726	-8.61399	-9.32553	-9.2841	-9.02133	-10.6015	-7.82247	-10.9289	-8.62689
F6H3Q4	VIT_04s0008g01530	Small molecular heat shock protein 17.5		53100	465.789	0.00600389	0.142812	0.385795	0.0114406	0.77616	0.734882	-10.0626	-9.48837	-10.2035	-10.4092	-10.1863	-9.40935	-9.50522	-9.7853	-10.0617	-10.099	-9.69096	-9.49562	-8.61967	-9.71496	-8.96136	-9.35923	-8.98482	-9.06366	-10.5351	-10.1578	-10.4586	-9.96901	-9.30641	-9.69627	-10.7384	-10.1907	-11.8666	-9.09922	-11.2084	-9.81477
F6H3R0	VIT_04s0008g01590	Heat shock protein 17.6 kDa class II		17300	151.754	0.00260873	0.0877838	0.352862	0.00564757	0.77616	0.717791	-8.88468	-8.15994	-8.90184	-9.25195	-8.91193	-8.04336	-8.34607	-8.54138	-8.82678	-8.88528	-8.38413	-8.24488	-7.25098	-8.64652	-7.68145	-8.01573	-7.68803	-7.74003	-9.50682	-9.52994	-9.80894	-8.88994	-8.34164	-8.80646	-9.62186	-9.11887	-10.6394	-7.81995	-10.1508	-8.54101
F6H3R7	VIT_04s0008g01690	Carbon-nitrogen hydrolase		39400	345.614	5.4338e-05	0.954686	0.00550459	0.00025212	0.994944	0.362913	-13.6241	-13.0027	-13.2779	-13.3971	-13.2935	-12.7316	-11.8413	-11.9751	-12.0745	-12.3271	-12.5303	-12.4819	-11.9638	-12.4285	-11.9026	-12.458	-12.2736	-12.5257	-12.5228	-12.0492	-12.5813	-12.1808	-12.7981	-12.7794	-12.4322	-13.039	-13.4111	-11.8035	-12.1764	-12.2765
F6H3T7	VIT_04s0008g05010	Putative uncharacterized protein		40300	353.509	0.00149714	0.737635	0.119801	0.00367011	0.953511	0.551116	-12.1617	-11.7327	-12.54	-12.4863	-13.8569	-12.8845	-14.0612	-12.8074	-12.0384	-13.0967	-12.3076	-12.6348	-12.1714	-11.4902	-11.7184	-12.5808	-11.6542	-11.6408	-13.1654	-13.2393	-13.2306	-14.2535	-13.3878	-13.3602	-11.8233	-13.4591	-12.3069	-12.1876	-11.1449	-11.5721
F6H3U9	VIT_04s0008g06040	Aspartate aminotransferase, chloroplast precursor	2.6.1.1	57400	503.509	0.000396562	0.574757	0.100652	0.00121272	0.917505	0.540484	-13.3785	-12.8086	-13.2644	-14.8314	-13.4494	-13.5256	-12.9868	-12.8631	-12.0923	-12.3846	-12.2994	-12.8107	-12.4264	-12.0005	-12.0402	-13.0008	-12.7363	-12.0955	-13.4002	-13.3632	-13.56	-13.541	-13.1268	-13.3228	-12.3335	-13.4206	-13.4689	-12.3464	-12.9057	-12.3719
F6H425	VIT_14s0068g01030	Ubiquinol-cytochrome C reductase iron-sulfur subunit, mitochondrial	1.10.2.2	30200	264.912	0.391218	0.93021	0.702147	0.423004	0.99131	0.88384	-13.2403	-13.0665	-14.661	-13.0135	-13.8023	-13.821	-12.9083	-13.4461	-13.3481	-13.3724	-12.7085	-12.8353	-12.3171	-15.1037	-12.6409	-13.9497	-12.7714	-12.9901	-13.2964	-12	-12.8144	-13.3066	-13.8894	-13.1842	-12.7855	-12.6554	-13.2346	-12.3814	-13.1367	-12.6893
F6H4D8	VIT_07s0031g02350	Heat shock protein binding		105600	926.316	0.0535304	0.360008	0.816015	0.072368	0.870156	0.947398	-13.648	-13.8085	-13.8335	-13.8763	-14.1687	-13.4397	-14.2284	-14.4269	-14.606	-14.3557	-14.3831	-13.9048	-13.872	-15.3228	-14.8356	-14.8356	-15.3648	-14.6169	-13.8484	-15.1607	-13.4837	-14.2877	-14.9589	-14.0563	-14.5917	-13.7941	-13.697	-14.529	-13.7859	-15.282
F6H4F8	VIT_07s0031g00050	Cysteine proteinase	1.3.1.74	36400	319.298	0.0239048	0.159465	0.284681	0.0371613	0.784859	0.680473	-12.2142	-11.8412	-12.0417	-12.2284	-12.4876	-11.9036	-12.3297	-11.9236	-11.9602	-12.2129	-12.0848	-11.8823	-12.8913	-12.4345	-12.2429	-12.3437	-12.1594	-12.5225	-12.3123	-11.8387	-12.2357	-11.9184	-12.9354	-12.2692	-12.2069	-12.2573	-12.4495	-12.8113	-12.7143	-12.8143
F6H4N5	VIT_07s0031g01210	Apoptotic chromatin condensation inducer 1		73200	642.105	0.382717	0.0435882	0.299203	0.414924	0.682463	0.690217	-15.1713	-14.9961	-15.0886	-14.0836	-15.0786	-14.3617	-14.6314	-14.5154	-14.6241	-13.5953	-14.2906	-14.56	-14.2848	-15.1607	-13.9181	-14.9361	-13.7737	-15.3648	-15.9497	-16.2201	-14.2993	-14.5846	-13.8126	-14.4623	-14.0637	-14.8484	-14.512	-13.8189	-14.4143	-14.5154
F6H4T6	VIT_19s0027g00780	NADH dehydrogenase (ubiquinone) flavoprotein 1	1.6.5.3	52100	457.018	0.141639	0.921929	0.903585	0.166529	0.99131	0.971735	-11.8717	-11.8208	-12.2766	-11.7193	-12.6424	-11.6288	-12.2444	-12.5752	-11.9525	-12.3676	-12.1596	-12.774	-12.8523	-12.6175	-11.7338	-12.4136	-12.3142	-12.0113	-12.4263	-12.7867	-12.2226	-12.3671	-12.8006	-12.6755	-12.525	-12.172	-12.2299	-12.5581	-12.0693	-11.9961
F6H4T7	VIT_19s0027g00760	Ribosome assembly protein 1		95200	835.088	1.33835e-05	0.504489	0.0962869	8.14445e-05	0.898237	0.540484	-13.0707	-11.6125	-13.6836	-14.4623	-14.0199	-14.0032	-13.2621	-12.6939	-12.0755	-12.3198	-11.8384	-11.9892	-12.5844	-11.5507	-11.5144	-12.6254	-12.3358	-12.144	-14.567	-15.3709	-13.8548	-14.9635	-13.5053	-15.4919	-12.3265	-13.4445	-13.6369	-13.0004	-12.6607	-12.3269
F6H4Z9	VIT_12s0028g02220	Ubiquitin-conjugating enzyme E2 N	6.3.2.19	21000	184.211	0.0720927	0.546011	0.826862	0.093467	0.910003	0.947398	-11.7832	-11.1438	-11.7027	-11.5459	-11.2284	-11.8238	-11.1617	-11.7639	-11.2388	-10.8762	-11.3672	-11.1736	-11.7929	-11.641	-11.8119	-11.3092	-11.3658	-12.1249	-11.1154	-11.6071	-11.2429	-11.7276	-11.3247	-11.3646	-11.3103	-11.2645	-11.1255	-10.9759	-10.8212	-11.6582
F6H539	VIT_12s0028g01600	FtsH protease (VAR2)	3.6.4.3; 3.4.24.0	74300	651.754	4.14477e-06	0.179701	0.706836	3.11759e-05	0.814793	0.885647	-11.7317	-12.5394	-12.172	-12.1301	-12.2946	-11.9156	-12.1833	-12.0355	-11.7473	-12.1428	-11.7414	-12.1102	-12.8789	-12.7781	-12.6697	-12.309	-12.9605	-13.4413	-11.6666	-11.6325	-11.5443	-11.9304	-11.9477	-11.6026	-11.7245	-11.5338	-11.5756	-12.2002	-11.9462	-11.7931
F6H561	VIT_12s0028g01250	ATP-dependent Clp protease proteolytic subunit (ClpP4)	3.4.21.0	31200	273.684	0.419211	0.260158	0.261677	0.449659	0.823259	0.667065	-13.0462	-12.6661	-13.3287	-13.5917	-12.7506	-13.5793	-13.1617	-12.3351	-13.3955	-12.8718	-13.0603	-13.6187	-13.5864	-12.8288	-12.8685	-12.6421	-12.8183	-13.7737	-12.9566	-13.1111	-13.0678	-13.8828	-13.6462	-13.5205	-13.5687	-13.6205	-13.5222	-13.2169	-13.1837	-13.2838
F6H599	VIT_12s0028g00630	Hydroxyacylglutathione hydrolase 3	3.1.2.6	31800	278.947	0.852105	0.377516	0.434888	0.857772	0.88257	0.753799	-13.6042	-12.6935	-12.8083	-13.3287	-12.7781	-12.5427	-13.4301	-12.697	-12.479	-12.7549	-12.9273	-12.7292	-12.877	-12.8563	-12.896	-11.9837	-13.0063	-12.884	-12.8237	-12.5106	-12.7083	-13.3801	-13.0453	-12.6307	-12.6794	-13.3572	-12.9221	-12.4559	-12.8242	-12.2568
F6H5B7	VIT_12s0028g03730	Hydroxyproline-rich glycoprotein		38400	336.842	0.0147155	0.782723	0.820785	0.024445	0.969199	0.947398	-13.5864	-13.7027	-12.5734	-14.2535	-12.8696	-12.6945	-14.8399	-15.1713	-13.6951	-14.6133	-13.9891	-14.282	-13.885	-14.7143	-14.2677	-14.0056	-14.1955	-14.9226	-13.885	-14.0637	-14.2591	-13.6536	-13.1569	-14.182	-14.2311	-14.7657	-13.1941	-14.6536	-14.0127	-14.4754
F6H5E5	VIT_12s0028g03490	Dihydroorotase	3.5.2.3	41600	364.912	0.00789479	0.303485	0.913052	0.0143985	0.829242	0.972	-12.9138	-12.5957	-13.7437	-12.928	-13.1657	-13.0615	-13.5775	-14.4397	-14.0514	-13.4478	-14.3924	-14.3955	-13.2645	-14.8272	-13.7319	-14.1216	-14.6723	-13.4526	-13.5531	-13.2851	-13.2764	-14.0103	-13.4333	-13.6462	-13.4542	-12.9569	-13.1491	-13.3909	-14.1294	-13.3124
F6H5F0	VIT_12s0028g03380	ADP,ATP carrier protein		41100	360.526	0.00262014	0.290086	0.04654	0.00565595	0.823259	0.48689	-13.0568	-11.7611	-13.034	-15.574	-13.3541	-14.6278	-13.56	-12.4614	-12.5388	-12.7625	-11.9307	-12.5429	-11.9445	-11.5186	-11.1069	-12.5189	-11.7914	-11.6136	-13.1938	-14.1607	-12.6423	-14.282	-12.6449	-12.4444	-12.1828	-13.487	-13.1317	-12.5504	-12.7582	-12.5239
F6H5L6	VIT_02s0241g00110	Aminomethyltransferase	2.1.2.10	45500	399.123	0.435721	0.583693	0.664994	0.466129	0.91925	0.859936	-15.7066	-13.6573	-13.1807	-13.2178	-13.502	-13.3346	-12.6516	-13.6499	-12.8848	-13.1405	-13.1686	-12.8099	-13.0528	-13.3724	-13.4127	-12.8521	-14.1502	-13.2403	-13.0648	-13.4143	-13.6114	-14.1398	-13.0058	-13.1475	-13.377	-13.4269	-13.2784	-14.4143	-13.0362	-12.6706
F6H5N5	VIT_14s0108g01650	Peptidase beta subunit, Mitochondrial	3.4.24.0	55600	487.719	0.484273	0.455563	0.00340441	0.513533	0.884274	0.362913	-10.2493	-10.3731	-10.0357	-10.2999	-9.99122	-10.0585	-10.1959	-10.3055	-10.2078	-10.288	-10.2331	-10.239	-9.99747	-10.2746	-10.2081	-10.0626	-10.2488	-10.1264	-9.90609	-10.0732	-10.2355	-10.3097	-10.4075	-10.3643	-10.2242	-10.257	-10.4493	-9.90255	-9.89116	-10.0696
F6H5T9	VIT_14s0108g00870	Malate dehydrogenase precursor	1.1.1.37	45600	400	0.00212632	0.746215	0.540941	0.00483109	0.953511	0.792736	-9.81035	-9.84432	-9.89675	-9.77704	-9.82131	-9.9068	-9.83224	-9.87636	-9.93554	-10.0599	-9.8311	-9.78974	-10.0847	-10.1852	-10.1037	-10.0197	-9.97714	-10.0906	-9.73983	-9.58665	-9.94941	-9.80018	-9.83901	-9.94352	-9.99229	-9.74485	-9.79481	-9.98543	-9.76632	-9.9543
F6H5V7	VIT_14s0108g01140	Emp24/gp25L/p24 family protein		23700	207.895	0.00148296	0.102812	0.390054	0.00364273	0.77616	0.735112	-10.9238	-11.9284	-11.2058	-10.6919	-10.769	-10.8608	-11.6075	-11.3045	-11.9439	-11.1685	-11.2593	-11.0349	-12.2723	-12.2516	-11.5208	-12.1252	-11.9147	-11.9034	-12.2551	-10.9644	-11.7277	-11.6125	-11.8507	-11.6501	-11.6989	-11.1078	-11.3	-11.2353	-11.5333	-11.23
F6H5V8	VIT_14s0108g01160	Latex abundant protein 1		42800	375.439	0.0144752	0.0725912	0.524284	0.0241121	0.77616	0.787726	-9.68705	-9.6627	-9.95342	-10.4488	-10.0156	-9.96347	-10.0609	-9.57766	-9.73769	-9.82763	-9.92438	-9.69832	-10.1572	-10.0522	-10.437	-10.0293	-10.3828	-10.3888	-9.92273	-9.7882	-9.72446	-10.0098	-10.0457	-10.0072	-10.3753	-10.1269	-9.66331	-10.0771	-9.97392	-10.2406
F6H677	VIT_03s0091g00430	SWIB complex BAF60b domain-containing protein		16000	140.351	0.885827	0.2379	0.8259	0.890238	0.823259	0.947398	-13.4607	-12.8021	-13.2579	-12.9901	-12.8867	-14.4919	-12.1983	-13.907	-12.6725	-12.6968	-13.377	-13.5036	-12.623	-13.451	-14.2256	-13.8806	-13.2949	-12.521	-12.9107	-12.1476	-13.4837	-13.2828	-12.4414	-14.1424	-13.4542	-11.9195	-12.5591	-13.3909	-13.1133	-13.6989
F6H684	VIT_03s0091g01290	Serine carboxypeptidase S10	3.4.16.0	54900	481.579	0.00269983	0.103816	0.578262	0.00575616	0.77616	0.81303	-11.5396	-11.6069	-11.8216	-12.0216	-12.6148	-11.4111	-11.5277	-11.6333	-11.3715	-11.56	-11.6963	-11.932	-12.2862	-12.0591	-12.2331	-11.9586	-12.7523	-12.4017	-11.6695	-12.1763	-11.5611	-11.5651	-11.7708	-11.6233	-11.5774	-11.4553	-11.5685	-11.8192	-11.6771	-11.8222
F6H6C2	VIT_16s0050g01160	Ribosomal protein S10 (RPS10C) 40S		19900	174.561	0.146817	0.501729	0.913132	0.172115	0.898237	0.972	-11.7056	-10.97	-10.8254	-11.4683	-11.4852	-11.1806	-11.4585	-13.7378	-11.4924	-12.0787	-11.1415	-12.6809	-11.3527	-12.3865	-11.1724	-12.1246	-11.6626	-12.2077	-12.4884	-11.8343	-11.3646	-12.0125	-12.3691	-12.135	-11.1365	-11.8931	-11.3791	-11.2727	-11.7118	-11.9432
F6H6F0	VIT_16s0050g00870	Acyltransferase	2.3.1.144	66200	580.702	0.080359	0.425009	0.485471	0.102545	0.883168	0.771209	-12.7027	-12.9034	-12.9046	-12.9882	-12.7886	-13.4804	-12.738	-12.9208	-12.566	-12.8475	-13.1887	-12.3826	-13.7537	-13.2978	-13.1058	-13.6078	-12.7253	-13.5053	-12.9199	-14.4853	-13.0986	-12.7813	-12.9052	-13.1321	-12.8705	-13.1202	-12.7098	-12.9037	-12.297	-12.7841
F6H6J3	VIT_16s0050g00850	C2 domain-containing protein	2.3.1.0	30800	270.175	7.7504e-06	0.304258	0.0607104	5.18549e-05	0.829242	0.48689	-9.90789	-10.1449	-10.0913	-9.8475	-9.79342	-10.2	-10.2436	-10.0764	-9.91692	-10.2557	-10.0739	-9.95035	-10.6292	-10.342	-10.7795	-10.6393	-10.5719	-10.903	-10.2053	-10.4434	-10.8189	-10.4056	-10.5475	-10.8391	-10.213	-10.3618	-10.1952	-9.76291	-9.49924	-9.93221
F6H6M7	VIT_16s0050g00600	Putative uncharacterized protein		119500	1048.25	0.547809	0.459673	0.547972	0.574867	0.884274	0.79296	-13.9293	-14.1191	-13.6078	-14.9961	-14.6874	-13.8462	-14.8916	-14.2734	-14.7859	-14.6648	-13.9566	-14.4787	-13.8356	-14.1502	-14.6241	-14.5811	-14.145	-14.0223	-14.1242	-14.8064	-14.3139	-14.7417	-14.6499	-14.1037	-13.9226	-14.4787	-15.0103	-13.9704	-14.4301	-15.4591
F6H6W3	VIT_05s0077g01990	Epoxide hydrolase 2	2.7.10.2	35900	314.912	1.47919e-09	0.694894	0.981063	5.77837e-08	0.942881	0.991917	-11.9949	-11.5659	-12.1868	-12.3195	-11.5024	-11.6866	-11.0422	-11.1667	-11.4152	-11.4396	-11.0834	-10.8418	-11.0762	-11.2657	-10.8693	-10.9931	-11.1602	-10.9566	-10.9797	-10.8422	-11.088	-11.1475	-10.9679	-11.0602	-12.5495	-12.7443	-13.7241	-13.1783	-12.8387	-12.6631
F6H710	VIT_05s0077g00690	Galactokinase (GAL1)	2.7.1.6; 2.7.1.157	60000	526.316	4.09001e-05	0.420876	0.630073	0.000197047	0.883168	0.839833	-10.0976	-10.259	-9.94425	-10.0677	-10.5675	-9.8173	-10.6059	-10.3227	-10.4315	-10.3837	-10.2025	-10.2813	-10.4052	-10.9109	-10.9773	-10.7604	-10.7713	-10.7075	-10.1996	-10.2011	-10.1342	-10.1961	-10.4713	-10.0566	-10.6942	-10.6998	-10.9597	-10.4201	-10.7086	-10.544
F6H713	VIT_05s0077g00740	Prefoldin subunit 3		20900	183.333	0.400024	0.337687	0.0564627	0.431371	0.846664	0.48689	-12.4682	-12.2945	-12.5438	-13.3754	-13.7576	-13.0013	-12.5837	-13.1556	-12.8169	-12.6348	-13.7616	-11.9632	-13.0084	-12.6982	-13.8763	-12.8872	-12.4008	-11.9736	-12.0737	-11.905	-12.1027	-13.6685	-12.4398	-12.6532	-12.9915	-13.4049	-12.9446	-12.9284	-13.9844	-12.3187
F6H727	VIT_05s0077g01070	Universal stress protein (USP) family protein		18000	157.895	0.00397143	0.95237	0.995927	0.00804091	0.994552	0.99675	-9.13295	-9.15005	-9.36483	-8.84844	-8.94511	-9.67539	-9.56083	-9.82965	-9.7627	-9.88326	-9.87851	-9.39568	-9.55345	-9.83362	-9.87332	-9.68566	-9.797	-9.64261	-10.0217	-9.54817	-9.53175	-9.66013	-10.045	-9.55726	-9.87979	-9.76745	-9.81345	-10.3282	-9.37638	-9.81566
F6H775	VIT_16s0098g00850	Caffeic acid O-methyltransferase		80300	704.386	9.06855e-09	0.63915	0.618326	2.55396e-07	0.928159	0.831434	-12.4958	-13.1819	-12.4153	-12.6985	-12.4067	-12.6213	-10.6336	-10.4432	-10.5705	-10.6571	-10.5287	-11.1418	-12.1895	-11.991	-11.7994	-11.8153	-11.662	-11.7379	-11.6937	-12.1015	-12.5174	-12.3514	-11.649	-12.6282	-12.4309	-12.3723	-12.618	-12.1576	-11.8386	-12.7334
F6H7B3	VIT_16s0098g01580	Heat shock protein 70	1.3.1.74	73400	643.86	0.0594641	0.607557	0.41003	0.0790461	0.919699	0.742223	-10.5133	-10.5311	-10.4364	-10.5114	-10.6726	-10.4213	-10.7477	-10.8348	-10.9288	-10.8226	-10.8046	-10.3439	-10.2424	-10.851	-10.4782	-10.599	-10.621	-10.5857	-10.5572	-10.6858	-10.8835	-10.8366	-10.8557	-10.6865	-10.6427	-10.7667	-10.9779	-10.5269	-10.6027	-10.7186
F6H7C0	VIT_16s0098g00540	Golgin candidate 5		109100	957.018	0.306218	0.28602	0.0436118	0.338349	0.823259	0.48689	-14.8526	-15.574	-15.377	-15.1088	-15.2935	-14.4526	-16.3466	-15.2993	-16.0936	-15.0199	-15.2535	-15.4269	-14.1713	-15.3709	-16.2648	-15.8023	-15.6989	-15.9406	-15.3893	-14.9181	-15.4017	-15.4017	-15.7378	-15.3287	-15.7378	-14.3466	-15.3287	-16.1555	-15.8872	-17.2047
F6H7H1	VIT_10s0116g01210	Aspartyl protease	3.4.23.0	57600	505.263	0.00445333	0.014319	0.67036	0.00881206	0.595831	0.861984	-11.1883	-11.349	-11.5382	-11.6231	-11.8696	-11.6565	-11.4799	-11.5384	-11.38	-11.5613	-11.7655	-11.791	-11.198	-11.7376	-11.1521	-11.5745	-11.4751	-11.1991	-11.1084	-11.1152	-11.386	-11.399	-11.482	-11.4254	-11.8426	-11.893	-11.5267	-11.5836	-12.2141	-11.719
F6H7I5	VIT_10s0116g01480	2-oxoglutarate dehydrogenase E2 subunit	2.3.1.61	51000	447.368	0.000303425	0.0193317	0.21238	0.000954409	0.595831	0.62577	-10.7691	-11.2158	-11.0234	-10.6497	-11.0627	-10.8289	-11.3043	-11.1338	-11.2652	-10.7734	-10.9142	-11.0224	-11.6325	-11.4223	-11.5536	-11.0802	-11.2674	-11.6756	-10.7873	-10.6796	-11.0342	-11.0211	-11.1849	-10.7131	-11.2196	-11.1589	-11.2816	-10.9759	-10.9349	-10.8988
F6H7I9	VIT_10s0116g01540	Aminomethyltransferase	2.6.1.0; 2.1.2.10	44300	388.596	1.41738e-05	0.0198217	0.226026	8.44168e-05	0.595831	0.639851	-11.4711	-11.7212	-11.3447	-11.4853	-11.5486	-11.0688	-10.6537	-10.6435	-10.4213	-10.7307	-10.4937	-10.9199	-11.2398	-11.6267	-11.1314	-10.985	-11.1626	-10.9106	-11.0741	-11.5217	-10.9342	-10.9594	-11.0412	-10.8214	-10.9414	-11.1871	-10.7736	-10.5822	-10.7317	-10.3101
F6H7L1	VIT_10s0116g00570	Nuclear transport factor 2B		15900	139.474	3.13024e-08	0.975917	0.922831	7.15231e-07	0.999143	0.97585	-11.6867	-11.513	-11.6639	-11.701	-11.5975	-11.9788	-11.2458	-10.6659	-10.5683	-10.5926	-11.5314	-10.2019	-12.3244	-11.2396	-12.3434	-12.1057	-12.0063	-11.884	-10.2387	-9.98331	-9.77336	-9.81429	-10.202	-10.2263	-11.012	-10.4597	-10.4549	-10.5745	-10.2392	-10.4571
F6H7L5	VIT_10s0116g01660	Lactoylglutathione lyase	4.4.1.5	46600	408.772	1.37159e-06	0.536801	0.267851	1.29735e-05	0.910003	0.670099	-13.419	-13.0643	-12.4782	-13.2523	-12.844	-12.4883	-11.5102	-11.6633	-11.7915	-12.2067	-11.8439	-11.8761	-12.1257	-12.3603	-12.4	-12.2526	-12.2875	-11.9681	-12.3375	-12.2913	-12.0616	-12.588	-12.3987	-11.8432	-11.4356	-11.814	-12.1346	-11.3725	-11.5803	-11.0873
F6H7M1	VIT_10s0116g01740	ATP synthase gamma chain 1t (ATPC1)		210300	1844.74	0.000240085	0.446598	0.101594	0.000800946	0.884274	0.540484	-15.5953	-15.4206	-14.9226	-14.56	-14.8872	-14.1767	-14.661	-14.3924	-14.5635	-14.4461	-14.1191	-15.0199	-14.5565	-15.0987	-14.4853	-15.2762	-15.1767	-14.7417	-15.8872	-15.0736	-15.2705	-15.1607	-15.7697	-15.9867	-14.282	-14.4143	-14.7818	-13.8741	-14.7778	-13.8548
F6H7Q2	VIT_02s0109g00080	Phosphoribulokinase	2.7.1.19	45200	396.491	2.51822e-07	0.309492	0.446547	3.50524e-06	0.83217	0.756943	-12.4235	-13.2008	-13.3154	-13.0478	-13.2854	-14.7657	-11.7822	-11.538	-11.1545	-11.8216	-11.7518	-11.8977	-12.5363	-13.3632	-12.4522	-13.0566	-13.0775	-12.5245	-11.746	-11.0392	-11.7484	-11.807	-11.0107	-11.1593	-11.7196	-11.3022	-11.288	-11.2338	-11.691	-11.0761
F6H7V7	VIT_00s0220g00070	Latex cyanogenic beta glucosidase	3.2.1.21	55200	484.211	3.87973e-05	0.759566	0.136535	0.000190217	0.958161	0.570083	-13.8698	-12.8725	-12.6424	-13.1917	-13.7798	-12.9077	-12.0706	-11.7874	-11.9878	-12.0121	-11.9048	-11.7794	-11.7982	-12.4295	-11.9838	-12.2075	-12.3975	-11.6585	-12.913	-12.4395	-12.7334	-12.6673	-13.0704	-13.606	-12.205	-12.9691	-13.0503	-11.7715	-11.8247	-12.3155
F6H8B4	VIT_00s0904g00010	Photosystem II oxygen-evolving enhancer protein PSBQ		24300	213.158	0.177532	0.254884	0.116871	0.20359	0.823259	0.548829	-8.76404	-8.82866	-9.07569	-8.58656	-8.6316	-9.71242	-9.11788	-9.86668	-9.12749	-9.09383	-9.42089	-8.92871	-9.02948	-9.15594	-8.9636	-9.18307	-9.06907	-9.19966	-9.35259	-8.91533	-9.7783	-9.38012	-9.21333	-9.31884	-9.01251	-8.8219	-8.92796	-9.65754	-9.67809	-9.59023
F6H8F3	VIT_00s2579g00010	Phosphoserine aminotransferase	2.6.1.52	47400	415.789	8.2544e-07	0.177359	0.28999	8.84609e-06	0.811322	0.683225	-11.7353	-11.3434	-11.7992	-11.938	-11.6462	-11.5336	-10.5467	-10.5203	-10.733	-10.8283	-10.5712	-11.1637	-11.6873	-11.8472	-11.075	-11.3261	-11.9972	-11.9326	-11.1717	-11.1078	-11.0317	-11.2475	-11.7314	-11.4611	-10.5483	-10.7932	-11.1096	-10.5115	-10.4322	-10.7172
F6H8G5	VIT_00s2576g00010	Phosphoenolpyruvate carboxykinase		25600	224.561	6.99228e-05	0.921091	0.513491	0.00030713	0.99131	0.782186	-10.9067	-10.3103	-10.7661	-10.4532	-10.8175	-10.5636	-10.0069	-9.96514	-10.0156	-10.1201	-9.87371	-9.93389	-10.1311	-10.3005	-10.5593	-10.6905	-10.1515	-10.3187	-9.96427	-10.2191	-10.0734	-10.4283	-10.3121	-10.3829	-11.1686	-10.3959	-11.3391	-10.4137	-10.9841	-10.8162
F6H8I1	VIT_05s0049g00180	IBR10 (indole-3-butyric acid response 10); catalytic/ dodecenoyl-CoA delta-isomerase [Arabidopsis thaliana]	5.3.3.8	25800	226.316	1.60988e-06	0.91725	0.0235294	1.4549e-05	0.99131	0.425284	-12.385	-12.3919	-12.6671	-11.8429	-11.8598	-12.3723	-12.6811	-11.7896	-12.1774	-11.9876	-11.8292	-12.267	-12.7818	-13.292	-13.0418	-14.0836	-13.3331	-13.2103	-12.3776	-12.2089	-12.1018	-12.8725	-12.9242	-12.329	-11.9417	-12.4282	-12.064	-11.8786	-11.8551	-11.8521
F6H8Q8	VIT_05s0049g01520	Cyanate hydratase	4.2.1.104	18500	162.281	4.25003e-05	0.126599	0.158059	0.000202629	0.77616	0.589344	-10.3202	-10.1465	-10.1662	-10.2256	-10.2311	-10.3075	-10.8987	-10.0992	-10.6135	-10.2572	-10.6659	-10.3072	-10.958	-10.8524	-10.8119	-10.8571	-10.9547	-10.7637	-10.6176	-10.6872	-10.5224	-10.942	-10.8594	-10.8922	-10.313	-10.2029	-10.6734	-10.7129	-10.7039	-10.7384
F6H8R6	VIT_05s0049g01330	GLTP1 (glycolipid transfer protein 1)		22300	195.614	0.00668687	0.235742	0.11738	0.0124094	0.823259	0.548829	-10.7076	-11.5649	-10.567	-10.2992	-10.4451	-10.9396	-11.6228	-11.4991	-11.5665	-11.0205	-11.9084	-11.2603	-11.628	-11.4963	-11.7673	-11.5519	-12.8813	-11.6015	-11.5152	-11.0416	-11.6399	-11.2115	-11.2632	-12.2993	-11.3007	-10.8135	-11.0057	-12.4914	-11.7558	-11.7449
F6H8S2	VIT_05s0049g01660	RNA-binding protein Musashi		46700	409.649	0.000118592	0.69648	0.63109	0.000460304	0.942881	0.839833	-11.4957	-11.663	-12.056	-11.6704	-11.567	-11.8393	-12.2346	-11.7977	-11.4875	-11.8687	-11.8968	-12.0135	-11.9807	-12.5627	-12.1478	-12.2557	-12.2906	-12.3164	-12.0113	-12.3975	-12.1407	-12.2092	-12.0725	-12.3183	-11.9637	-11.4891	-11.836	-11.5303	-11.3575	-11.5888
F6H8X5	VIT_12s0034g01860	Phosphogluconate dehydrogenase	1.1.1.60; 1.1.1.44	39200	343.86	0.00313458	0.991532	0.331866	0.0065223	0.999582	0.705132	-10.7361	-10.5272	-10.4155	-10.2701	-10.2186	-10.2492	-10.8516	-10.8359	-10.7665	-11.0061	-10.9072	-10.7434	-10.3715	-11.1343	-10.7649	-10.6002	-10.7662	-10.8982	-10.6319	-10.1856	-10.1787	-10.4404	-10.4921	-10.577	-10.6937	-10.4898	-10.3688	-10.9833	-10.3933	-10.4187
F6H913	VIT_12s0034g01210	PAP/fibrillin family	6.1.1.7	27200	238.596	0.00130106	0.142776	0.38433	0.00326207	0.77616	0.734882	-11.5945	-11.1656	-11.5454	-12.3151	-11.936	-12.934	-12.5768	-12.9077	-13.4381	-14.5989	-14.1424	-12.6843	-12.1661	-13.3678	-11.7195	-12.0136	-13.6989	-12.4981	-13.1457	-11.6177	-12.8699	-12.6077	-12.0494	-12.1004	-11.4122	-11.4626	-12.1402	-11.3491	-11.4768	-12.0314
F6H9A9	VIT_19s0177g00140	Thiazole biosynthetic enzyme, chloroplast (ARA6)		37500	328.947	6.93352e-05	0.293681	0.758376	0.000306903	0.823259	0.914043	-11.3396	-11.0569	-10.9542	-10.7975	-11.09	-11.2818	-10.7525	-10.5636	-11.094	-11.0813	-10.5677	-10.6115	-10.9556	-12.6087	-11.9115	-11.2813	-12.4736	-11.8517	-10.9	-11.2813	-10.7668	-10.8111	-10.8008	-10.8063	-10.738	-10.9054	-10.5892	-10.2002	-10.1383	-10.4041
F6H9B7	VIT_19s0177g00320	Apolipoprotein D		37000	324.561	0.0644665	0.800754	0.206667	0.0846734	0.971806	0.624409	-11.5664	-12.064	-12.0653	-12.4834	-11.694	-12.2404	-12.7158	-12.0128	-12.3872	-11.8111	-12.4396	-11.4805	-12.3585	-12.1237	-12.3775	-12.0541	-11.6976	-12.0606	-12.5352	-12.1727	-12.4907	-12.776	-12.222	-12.4131	-12.0312	-12.3919	-12.7045	-13.2219	-12.7378	-12.1858
F6H9P9	VIT_11s0065g00360	Acetyl-CoA carboxylase, biotin carboxylase subunit (CAC2)	6.4.1.2; 6.3.4.14	57300	502.632	0.175175	0.250717	0.168763	0.202036	0.823259	0.595904	-12.4944	-12.2405	-12.0728	-12.3525	-12.177	-12.1879	-12.1846	-12.3421	-12.687	-12.4422	-12.4101	-12.5368	-12.2758	-12.8578	-12.2948	-12.6852	-12.7338	-13.2978	-12.2487	-12.2381	-12.2877	-12.9764	-12.7728	-12.4384	-12.1246	-12.3814	-13.1041	-11.8809	-12.7168	-12.1333
F6H9S5	VIT_19s0085g01030	Metacaspase TYPE-II	3.4.22.0	46200	405.263	0.000820731	0.16879	0.111727	0.00223349	0.798454	0.544294	-10.7739	-10.5099	-10.4352	-10.6979	-10.4557	-10.5939	-10.9207	-10.889	-10.5019	-10.5672	-10.6373	-10.5873	-10.6362	-10.7942	-11.192	-10.6131	-10.9461	-10.6901	-10.3343	-10.2421	-10.4642	-10.6542	-10.5118	-10.4368	-10.6193	-10.4373	-10.5597	-10.1874	-10.2906	-10.2019
F6H9Z6	VIT_06s0009g01670	forkhead-associated domain-containing protein	1.14.13.90	22400	196.491	6.68725e-05	0.936304	0.323479	0.000298829	0.99131	0.699936	-11.2242	-11.5713	-11.6927	-11.2385	-11.9316	-11.7028	-11.5262	-11.1003	-11.2598	-11.027	-11.5405	-10.9535	-13.1084	-12.5572	-12.8379	-12.0438	-12.3403	-12.3784	-12.4786	-11.8446	-12.2027	-12.6687	-12.3793	-12.1251	-12.8019	-11.1825	-11.2945	-12.1108	-12.3187	-11.7513
F6HA76	VIT_06s0009g01020	FK506-binding protein 4/5 TWD1 (twisted dwarf 1)		65600	575.439	0.0153866	0.305664	0.850621	0.0253168	0.829954	0.961109	-14.1191	-13.2528	-14.6425	-12.7887	-14.56	-14.0247	-14.2339	-13.0558	-13.3095	-14.4919	-13.8272	-14.4017	-14.3678	-16.2201	-14.3893	-14.7778	-15.3287	-16.4333	-13.7241	-13.3955	-13.9338	-13.6024	-13.3198	-14.9543	-15.0056	-13.004	-13.661	-14.0489	-14.2563	-13.8085
F6HA78	VIT_06s0009g00980	CXE carboxylesterase	3.1.1.1; 3.1.1.3	35200	308.772	0.129795	0.810016	0.932417	0.155012	0.971806	0.977398	-14.1139	-14.4238	-13.1153	-15.3526	-12.9247	-14.044	-15.4526	-13.6667	-12.8771	-13.2063	-13.0739	-15.377	-15.3466	-14.5882	-14.1424	-13.8806	-14.9181	-14.7941	-13.1307	-13.574	-12.8548	-12.2734	-12.7558	-15.282	-13.4542	-13.7941	-13.4558	-12.4581	-12.6659	-13.6989
F6HAD6	VIT_06s0009g02410	Elongation factor 1-beta 1		24400	214.035	0.000645442	0.17754	0.63175	0.00184515	0.811322	0.839833	-9.57184	-9.12026	-9.45491	-9.09339	-9.36034	-9.42674	-9.40948	-9.23106	-9.19385	-8.95131	-8.92895	-9.15836	-9.26217	-9.81118	-9.4095	-9.42734	-9.36289	-9.55586	-9.54988	-9.64602	-9.72708	-9.55938	-9.76195	-9.70663	-9.39607	-9.12227	-9.59395	-9.333	-9.2911	-9.29866
F6HAJ2	VIT_16s0022g02070	Putative uncharacterized protein		12400	108.772	0.168779	0.0399935	0.34657	0.19503	0.682463	0.714985	-11.1675	-11.3349	-11.4496	-11.5228	-11.4194	-12.0071	-12.0715	-12.4024	-12.3048	-11.7011	-13.0092	-11.7575	-12.2553	-11.317	-12.2743	-13.512	-12.0346	-12.1533	-12.2535	-10.3814	-11.9776	-12.263	-11.6866	-11.659	-12.6009	-10.9351	-11.007	-12.5378	-13.9681	-12.4831
F6HAJ4	VIT_16s0022g02040	PBS2 (PPHB susceptible 2)		24100	211.404	0.0127032	0.0800145	0.466401	0.0216017	0.77616	0.763258	-12.9147	-13.8785	-12.4083	-12.688	-12.3781	-12.5788	-12.2417	-12.0657	-11.8649	-11.5378	-12.383	-12.7162	-12.9244	-13.5565	-12.496	-11.6639	-12.3014	-12.3235	-12.5841	-13.8763	-14.0736	-13.8741	-12.4849	-12.8587	-12.6665	-12.5104	-12.2172	-12.3969	-12.1193	-12.7048
F6HAK4	VIT_16s0022g01840	Clp amino terminal domain-containing protein		25000	219.298	0.147711	0.149164	0.227884	0.172996	0.77616	0.639851	-12.1791	-11.7298	-11.9542	-12.049	-11.2086	-11.9643	-11.2572	-11.664	-11.9178	-11.7557	-12.0733	-11.7146	-12.0445	-12.1682	-11.7009	-12.3225	-11.9918	-11.8694	-12.3322	-13.081	-12.0563	-11.7798	-12.5378	-11.7272	-12.7194	-12.2223	-12.0186	-11.7129	-11.4353	-12.0208
F6HAM6	VIT_16s0022g01440	Transketolase, chloroplast precursor	2.2.1.1	78800	691.228	0.000355454	0.621194	0.0984862	0.00109253	0.925297	0.540484	-13.2254	-11.7198	-13.08	-13.4542	-14.2935	-13.0179	-12.8413	-12.7484	-12.366	-12.5257	-11.9453	-12.5712	-11.6173	-11.0837	-11.3706	-12.0594	-11.5081	-11.7728	-12.1519	-12.5496	-11.8761	-12.5574	-11.842	-12.0049	-11.9676	-13.2685	-12.5908	-11.9045	-12.4929	-11.8131
F6HAU0	VIT_16s0022g00670	Vacuolar invertase 1, GIN1		60000	526.316	1.16787e-07	0.434354	0.862333	1.99195e-06	0.883168	0.961109	-8.65943	-8.74488	-8.61681	-8.85573	-8.66725	-8.68989	-8.6686	-8.42739	-8.34359	-8.46512	-8.56961	-8.35102	-9.40979	-9.0904	-9.44735	-9.11195	-9.25147	-9.53422	-8.97349	-8.73588	-8.90753	-8.7998	-8.92718	-9.00836	-8.77896	-8.91625	-8.99176	-9.22316	-8.80245	-9.11068
F6HAX6	VIT_05s0094g00900	MAPK (MPK6)	2.7.11.24	45700	400.877	0.000104121	0.780502	0.505064	0.000419837	0.969199	0.781067	-12.0879	-12.2656	-11.9647	-11.757	-12.254	-11.7068	-12.1274	-11.5539	-12.2198	-11.7397	-12.026	-11.9135	-12.2626	-12.6425	-12.1166	-12.431	-12.6627	-12.6366	-12.6405	-13.0337	-12.564	-12.3188	-12.798	-12.9934	-12.1608	-12.2961	-12.3232	-12.369	-12.791	-12.2495
F6HBA8	VIT_13s0064g01260	DNA-damage-repair/toleration protein (DRT100)	1.3.1.74	37900	332.456	7.54686e-06	0.024395	0.0774619	5.10836e-05	0.595831	0.521563	-10.3131	-10.7875	-9.96066	-10.0991	-9.86136	-11.3422	-11.651	-10.7322	-10.8062	-10.8612	-11.1996	-10.88	-10.8082	-11.0856	-10.99	-10.3068	-10.904	-10.9578	-12.5699	-14.044	-12.405	-11.7195	-11.5033	-11.4167	-10.8703	-10.8417	-10.4172	-10.4813	-9.96515	-10.4705
F6HBC6	VIT_13s0064g00460	Putative uncharacterized protein		38900	341.228	0.000109047	0.70078	0.0894734	0.000431555	0.942881	0.540484	-11.1823	-10.6244	-11.4162	-11.4067	-11.3033	-11.5241	-12.136	-11.9567	-11.6857	-12.4838	-11.8513	-12.2494	-11.1439	-10.9454	-10.8268	-11.756	-11.2348	-11.1124	-11.8705	-12.9819	-11.8011	-12.0143	-11.9973	-12.4853	-11.2763	-12.3532	-11.8084	-11.2666	-11.0939	-10.9987
F6HBE1	VIT_13s0064g01080	Thylakoid lumenal 19 kDa protein, chloroplast precursor		26700	234.211	0.00656782	0.189567	0.388042	0.0122741	0.819891	0.734882	-11.664	-12.1003	-11.9461	-11.6782	-11.789	-12.0592	-12.2452	-12.8809	-12.6228	-12.0371	-12.1682	-12.3165	-12.6248	-12.1187	-13.7437	-13.482	-12.4493	-12.0754	-13.6499	-13.1759	-13.7358	-12.922	-12.2367	-12.7655	-12.1224	-13.3955	-12.0024	-12.7512	-12.2671	-13.3008
F6HBJ7	VIT_03s0088g01290	Inorganic pyrophosphatase	3.6.1.1	16800	147.368	0.127354	0.820216	0.59965	0.15285	0.976678	0.824286	-12.3942	-14.0961	-11.4918	-12.6979	-12.5945	-12.0582	-12.5097	-11.5451	-12.7429	-12.3198	-12.0068	-12.4366	-11.6154	-12.6727	-11.9754	-12.1852	-12.2663	-12.5914	-11.3961	-11.977	-12.4157	-11.3025	-11.0829	-11.274	-13.039	-11.8093	-11.6966	-13.4607	-12.2907	-12.0037
F6HBN7	VIT_03s0088g00710	Pathogenesis-related protein 1 precursor (PRP 1)		17500	153.509	0.00033621	0.801028	0.563298	0.00104186	0.971806	0.804289	-13.5899	-13.4174	-13.3878	-14.3406	-13.016	-13.0347	-12.5686	-11.5009	-12.1738	-10.8593	-11.5587	-12.4955	-11.5299	-10.544	-10.8119	-11.9392	-10.8058	-11.1556	-10.6553	-12.929	-13.1267	-13.0495	-12.5707	-12.6865	-11.3817	-13.1483	-11.2899	-11.4498	-10.2686	-11.7577
F6HBX4	VIT_09s0018g01140	Protein phosphatase 2C		39200	343.86	0.517137	0.352876	0.544974	0.545042	0.869157	0.79296	-13.3754	-13.4429	-13.6573	-14.282	-13.8168	-12.9758	-14.0223	-13.4349	-13.3376	-13.0567	-12.6191	-13.9474	-13.1788	-13.3648	-13.4049	-14.0368	-13.1477	-14.1037	-13.1255	-12.993	-13.0101	-13.135	-12.911	-13.8505	-13.3678	-13.2122	-13.2239	-13.0988	-13.3066	-14.1424
F6HBY3	VIT_09s0018g01600	Nudix hydrolase 3 (AtNUDT3)		88400	775.439	0.134789	0.608686	0.178192	0.160185	0.919699	0.596002	-14.0008	-14.3739	-13.6742	-14.8023	-14.2535	-13.8981	-16.044	-14.3022	-15.1398	-14.5358	-14.7417	-13.9003	-14.3526	-14.5393	-14.8189	-14.7616	-14.482	-14.3587	-14.1555	-14.6133	-14.3648	-14.3081	-14.0836	-13.9452	-14.5427	-14.3862	-13.626	-14.4787	-14.9271	-14.2395
F6HBY4	VIT_09s0018g01610	2-dehydropantoate 2-reductase	1.1.1.0	32400	284.211	0.00092607	0.10739	0.0915847	0.00245937	0.77616	0.540484	-11.9432	-11.7694	-11.8737	-12.4231	-13.0115	-12.5697	-11.9624	-11.9621	-12.0206	-12.22	-12.3443	-11.4173	-12.7234	-13.3302	-12.9229	-12.9722	-12.8728	-12.7505	-12.2406	-11.4155	-11.8685	-11.4356	-11.545	-11.7909	-12.7064	-11.715	-11.9921	-12.8239	-14.132	-12.1807
F6HC03	VIT_13s0067g00270	Ribosomal protein P0 (RPP0A) acidic 60S	4.2.99.18	34300	300.877	0.000149307	0.724498	0.859857	0.000549577	0.950561	0.961109	-11.3288	-11.2178	-11.5507	-11.4713	-11.4366	-11.3941	-10.9765	-11.399	-11.3992	-11.0666	-11.3072	-11.3712	-11.7638	-12.1175	-12.0541	-12.0929	-11.7111	-12.0362	-12.0515	-11.0925	-11.6954	-11.764	-11.4606	-11.4011	-11.3215	-11.1986	-11.1414	-11.5276	-11.4662	-11.2383
F6HC12	VIT_13s0067g03810	Cytochrome c oxidase subunit 6b (COX6b)	1.9.3.1	26500	232.456	0.0010422	0.682853	0.247138	0.00270257	0.940006	0.655778	-10.2443	-10.315	-10.7271	-10.1503	-10.2722	-10.6134	-10.9542	-11.2296	-10.9291	-11.0513	-11.2398	-10.9389	-11.029	-10.9456	-10.6091	-10.3603	-10.681	-10.7311	-11.1938	-10.3577	-10.8603	-11.0367	-10.939	-11.5971	-10.8892	-10.6716	-10.8157	-10.8261	-10.8157	-11.0763
F6HC13	VIT_13s0067g03800	Cytochrome c oxidase subunit VIb	1.9.3.1	26900	235.965	0.0632344	0.731002	0.277899	0.0831453	0.952104	0.67987	-10.3429	-10.9328	-10.8375	-10.3572	-10.4663	-10.596	-10.6259	-11.2512	-10.9507	-10.8397	-10.7841	-11.4459	-10.7611	-11.3925	-10.7801	-10.5424	-10.6235	-10.7527	-10.7216	-10.2905	-10.6236	-10.5359	-10.482	-10.862	-10.9709	-10.5098	-10.5783	-10.9706	-10.8889	-10.9374
F6HC76	VIT_13s0067g02990	Superoxide dismutase, Fe-Mn family	1.15.1.1	31400	275.439	0.001209	0.720303	0.18798	0.00305021	0.950561	0.60546	-7.68176	-8.03914	-7.53612	-7.437	-7.7449	-7.51468	-7.86858	-7.96626	-7.95742	-7.65933	-7.95	-8.12241	-8.26178	-7.94078	-8.30484	-7.77619	-8.07832	-8.05532	-7.35114	-7.68191	-7.6768	-7.48728	-7.34468	-7.56288	-8.175	-7.78502	-7.45016	-8.48099	-8.08282	-7.94634
F6HCE0	VIT_13s0067g00550	Clathrin, light polypeptide B		34900	306.14	0.00265698	0.981766	0.0230083	0.00571509	0.999582	0.422168	-9.83155	-10.2268	-10.0924	-10.0278	-10.2493	-9.96207	-10.3096	-10.1163	-10.2459	-10.024	-10.2114	-10.0805	-10.7683	-10.7476	-10.5277	-10.2506	-10.628	-10.4763	-10.0259	-10.8015	-10.1355	-10.0963	-10.2117	-10.1381	-10.1596	-9.96282	-9.96381	-10.7295	-10.476	-10.3777
F6HCG2	VIT_11s0118g00200	Sucrose-phosphate synthase	2.4.1.14	118100	1035.96	0.000975561	0.129331	0.585534	0.00257387	0.77616	0.815883	-14.7616	-13.0015	-15.2479	-14.4333	-16.2535	-15.2591	-14.1398	-13.5583	-13.3436	-14.3955	-13.5137	-13.4238	-13.5479	-12.4663	-12.429	-13.8002	-12.9643	-12.8871	-14.1063	-15.3228	-13.7339	-15.0686	-14.502	-15.8023	-13.6151	-14.4623	-14.5087	-14.0736	-14.1607	-13.6951
F6HCH7	VIT_11s0118g00500	Protein OS-9		34400	301.754	0.00667954	0.602749	0.419219	0.0124094	0.919699	0.746466	-12.9807	-13.5444	-13.4689	-12.2579	-12.8915	-13.7202	-12.6107	-13.4269	-13.7778	-12.8683	-13.2012	-13.7596	-14.574	-13.1761	-13.7457	-14.1372	-15.6241	-14.7616	-13.4853	-15.1242	-14.5882	-14.8741	-13.5461	-14.5087	-13.1799	-13.7616	-14.3169	-14.0103	-14.2173	-13.2182
F6HCJ1	VIT_11s0118g00810	Peptidyl-prolyl cis-trans isomerase	5.2.1.8	32200	282.456	0.125198	0.965097	0.821862	0.150561	0.997844	0.947398	-15.2091	-13.4478	-12.6819	-14.4853	-13.5324	-12.9968	-13.7378	-12.4837	-12.893	-13.0778	-12.6697	-12.7472	-13.6314	-14.4591	-14.0127	-12.9633	-15.5256	-14.6685	-13.6296	-14.2935	-13.1133	-14.2906	-14.3436	-13.9293	-13.9774	-13.3754	-14.2201	-12.1983	-14.606	-13.3287
F6HCT7	VIT_00s0415g00030	Molecular chaperone DnaK	1.3.1.74	73200	642.105	0.0247046	0.116391	0.282202	0.0381285	0.77616	0.680473	-10.6824	-10.6637	-11.0992	-10.8314	-11.0423	-10.5344	-10.7616	-10.6618	-10.4865	-10.8502	-10.4652	-10.8003	-10.4398	-10.868	-10.7111	-10.9122	-10.829	-10.7734	-10.1711	-10.1355	-10.2638	-10.6914	-10.7431	-10.4533	-10.7123	-10.3266	-10.7945	-10.3292	-10.8953	-10.4663
F6HCU9	VIT_00s0194g00030	Heat shock protein 81-2 (HSP81-2)		80000	701.754	0.00621144	0.806442	0.433502	0.0117532	0.971806	0.753799	-12.7476	-11.522	-12.1584	-12.447	-13.3724	-11.6028	-11.4792	-11.8933	-11.3349	-11.8783	-11.4294	-11.6084	-11.0596	-11.1753	-11.1004	-11.6053	-10.9901	-11.3137	-12.0275	-12.8846	-11.9769	-12.346	-12.2349	-12.0267	-11.1092	-12.5937	-12.8486	-11.4956	-11.4482	-11.4238
F6HDI5	VIT_05s0020g02030	Shikimate dehydrogenase	4.2.1.10; 1.1.1.25; 1.1.1.282	54800	480.702	0.0446651	0.290305	0.800492	0.0618872	0.823259	0.943129	-13.0357	-14.5775	-13.7537	-14.4049	-14.661	-13.4591	-13.5882	-13.9181	-14.4494	-15.1242	-13.872	-14.1424	-14.3986	-14.0886	-15.2648	-15.1713	-15.0736	-14.5882	-13.464	-13.9248	-13.8806	-13.7778	-14.2173	-13.5971	-14.7457	-13.5154	-14.3346	-14.0295	-13.9961	-13.8894
F6HDM0	VIT_05s0020g02770	Putative uncharacterized protein		29500	258.772	9.56245e-07	0.411388	0.172606	9.81367e-06	0.883168	0.595904	-10.6886	-11.0659	-10.9706	-10.5716	-10.4269	-10.7681	-9.88653	-9.89306	-10.0957	-10.2975	-10.2988	-9.9139	-10.4467	-9.83468	-10.0947	-10.2394	-10.3855	-10.0429	-9.92984	-10.0803	-9.7449	-10.2863	-10.3663	-10.0707	-10.5925	-10.7317	-11.4094	-10.9808	-10.8726	-10.9727
F6HDM2	VIT_05s0020g02800	Carbohydrate kinase	4.2.1.93	38100	334.211	0.00199963	0.742785	0.809991	0.00459497	0.953511	0.947398	-12.787	-12.2173	-12.1075	-12.8013	-12.5535	-12.6832	-12.7581	-11.8666	-12.0261	-12.1226	-12.0098	-12.2194	-12.7967	-13.117	-12.6713	-12.9304	-13.1066	-12.9843	-13.0844	-12.7713	-12.8086	-12.2974	-12.7497	-13.5188	-13.5687	-12.6857	-13.0224	-13.0577	-12.5286	-13.3663
F6HDQ6	VIT_05s0020g03500	Prefoldin KE2		31100	272.807	0.0477148	0.870057	0.462135	0.0655876	0.98388	0.763258	-11.7879	-11.6141	-11.8948	-11.7119	-12.5654	-11.6079	-11.9996	-11.5737	-11.8813	-11.2822	-12.0988	-11.3583	-12.1079	-12.3387	-13.311	-12.1167	-12.8137	-12.0813	-12.1815	-12.4784	-12.3713	-11.6227	-12.1465	-12.5986	-12.8279	-11.9272	-11.692	-13.8633	-12.356	-12.2247
F6HDS7	VIT_05s0020g03860	Homocysteine S-methyltransferase 3	2.1.1.10	34700	304.386	2.08445e-07	0.868566	0.69197	3.21056e-06	0.98388	0.876042	-12.0421	-12.334	-12.2279	-12.8269	-12.563	-12.0629	-14.6951	-14.5393	-15.661	-15.6913	-14.132	-14.6205	-12.3862	-12.9822	-12.8413	-12.3649	-12.8273	-13.1905	-13.11	-12.3316	-12.5293	-12.5631	-13.1712	-12.7566	-12.0348	-13.7737	-12.6119	-11.9718	-12.7896	-12.0932
F6HDT7	VIT_05s0020g04080	1,2-dihydroxy-3-keto-5-methylthiopentene dioxygenase 2	1.13.11.54	23400	205.263	0.000596693	0.471507	0.210182	0.00172046	0.887129	0.624409	-9.67343	-9.78288	-9.53689	-9.31247	-9.73469	-9.63507	-9.76064	-9.5019	-9.64695	-9.39183	-9.88727	-9.40832	-10.0376	-10.3899	-10.4777	-9.90518	-9.83106	-10.1195	-10.0291	-9.469	-9.48284	-9.87037	-9.92208	-9.86623	-9.42957	-9.68828	-9.57831	-9.85192	-9.52662	-9.40934
F6HDT9	VIT_05s0020g04110	ELIP1 (early light-inducible protein)		21100	185.088	9.52475e-08	0.166372	0.619971	1.72156e-06	0.79635	0.831434	-9.4142	-9.24047	-9.80623	-10.0068	-9.68383	-9.57967	-9.22106	-9.75839	-9.39155	-9.84121	-9.84203	-9.65499	-9.71635	-9.79635	-9.8017	-9.91491	-9.60716	-9.69315	-8.75869	-8.32676	-8.46923	-8.78193	-8.32668	-8.4753	-9.32963	-9.06565	-9.14161	-8.89287	-9.75001	-9.07121
F6HE11	VIT_05s0020g00380	Dihydrolipoyl dehydrogenase	1.8.1.4	52900	464.035	0.0155945	0.653753	0.201987	0.0255894	0.932616	0.619257	-11.6755	-11.1059	-11.2827	-11.5003	-11.9274	-10.955	-11.1161	-11.5118	-11.1157	-11.3737	-10.7098	-11.361	-10.7499	-11.1576	-10.4182	-10.9387	-10.7946	-10.9375	-10.8171	-10.9924	-10.7885	-11.0471	-11.1256	-11.0094	-10.7869	-11.5292	-11.236	-10.5432	-10.8257	-10.5076
F6HE85	VIT_16s0039g00530	BolA		18300	160.526	0.0581256	0.848839	0.0509062	0.0776933	0.979572	0.48689	-12.5176	-12.9959	-13.451	-12.2908	-13.0805	-12.3622	-12.1856	-13.6169	-12.8663	-12.8906	-13.5705	-12.8495	-12.8168	-13.1586	-14.4206	-12.6956	-12.5961	-12.7148	-12.0265	-12.6309	-11.7506	-12.5835	-12.0877	-12.2205	-12.7998	-11.9327	-11.82	-13.5846	-12.9445	-13.0446
F6HEC6	VIT_16s0039g01420	Putative uncharacterized protein		31400	275.439	0.000243438	0.207585	0.348823	0.0008099	0.823259	0.715973	-13.2964	-13.1227	-13.1311	-12.8633	-13.2073	-13.5882	-11.9172	-12.073	-13.1977	-12.6054	-12.7647	-11.9404	-12.3733	-11.5355	-11.6553	-11.9655	-12.2175	-11.9088	-13.8828	-13.1203	-12.8706	-13.1559	-13.2076	-13.2404	-12.2251	-11.9411	-13.2906	-13.8785	-13.4333	-12.906
F6HED2	VIT_16s0039g01490	Putative uncharacterized protein		17500	153.509	0.117999	0.444145	0.101702	0.143471	0.884274	0.540484	-11.2686	-11.3464	-11.671	-11.6788	-11.431	-11.2504	-12.3275	-11.9666	-12.0133	-11.0002	-11.6698	-12.2545	-12.2218	-11.814	-12.0343	-11.6877	-11.3741	-12.0223	-11.566	-10.6071	-11.5417	-11.9715	-11.5162	-12.156	-12.4458	-11.5633	-11.1936	-12.3827	-11.8021	-13.3421
F6HEJ3	VIT_19s0090g00280	RNA-binding protein 45 (RBP45)		51300	450	0.000638632	0.761345	0.541936	0.00183266	0.959405	0.792736	-11.4417	-11.3596	-11.7689	-11.3698	-11.542	-11.8736	-11.7982	-11.4347	-11.4034	-11.6084	-11.4902	-11.6239	-11.9192	-12.3238	-11.7649	-12.0502	-12.0558	-12.1068	-11.8308	-12.0785	-11.9938	-11.7486	-12.3309	-12.4539	-11.8421	-11.5765	-11.8168	-11.2852	-11.3348	-11.8688
F6HET3	VIT_19s0090g01190	Chaperone GrpE type 2		35800	314.035	0.031902	0.85395	0.646623	0.0471713	0.98097	0.848562	-11.5875	-10.8887	-11.2499	-11.4048	-11.1835	-11.1287	-10.9521	-12.0339	-11.802	-11.2521	-11.9199	-11.1049	-12.0006	-11.8897	-11.5475	-11.6917	-11.5923	-11.4144	-11.3118	-10.2298	-10.9443	-11.1859	-10.9639	-11.2166	-11.7284	-10.6845	-11.6886	-11.5172	-11.6563	-11.6908
F6HEU9	VIT_01s0011g04140	Octicosapeptide/Phox/Bem1p (PB1) domain-containing protein		75600	663.158	0.0134022	0.533312	0.715512	0.0225503	0.910003	0.893284	-11.4844	-11.621	-11.4854	-11.809	-11.525	-11.4955	-12.4111	-11.87	-11.8331	-11.7672	-12.1209	-11.8372	-12.2003	-11.8628	-12.3243	-11.6481	-12.3658	-12.1123	-11.3784	-11.6976	-11.7052	-11.7305	-11.4633	-11.9014	-12.4617	-11.5909	-11.7511	-11.8034	-11.5611	-11.6317
F6HEV9	VIT_01s0011g03690	ER6 protein universal stress protein (USP) family		18100	158.772	1.96374e-08	0.902162	0.32367	4.85324e-07	0.989242	0.699936	-11.7132	-11.3951	-11.1139	-11.4518	-12.4125	-11.4983	-10.4619	-10.7351	-10.3326	-10.4035	-10.1334	-10.7182	-9.90474	-10.2777	-10.157	-10.1903	-9.65137	-10.1811	-10.4256	-10.7406	-10.4908	-10.4867	-10.5918	-10.6197	-10.2814	-10.4497	-10.2192	-10.0579	-10.0325	-10.0902
F6HEW0	VIT_01s0011g03680	ER6 protein universal stress protein (USP) family		18200	159.649	2.40727e-06	0.312923	0.465743	1.9693e-05	0.834692	0.763258	-10.1362	-9.81807	-9.84174	-9.83358	-9.94918	-10.1114	-9.74472	-9.7012	-9.71789	-9.39963	-9.74083	-9.47238	-10.9344	-10.1767	-10.3831	-10.2796	-10.5073	-9.97652	-10.0767	-10.5835	-10.4988	-10.2099	-10.2192	-10.1851	-10.6043	-10.6547	-10.2271	-10.5412	-10.8971	-10.5342
F6HEW9	VIT_01s0011g03510	Protein kinase PKN/PRK1		35200	308.772	0.065532	0.978547	0.448183	0.0859797	0.999582	0.756943	-13.2203	-13.5775	-13.502	-13.2345	-12.4392	-12.8205	-12.9487	-13.4607	-13.0215	-13.5935	-13.0739	-13.5036	-13.7596	-14.1012	-12.862	-13.8806	-14.0711	-13.6592	-14.0489	-13.574	-15.3587	-13.5273	-12.7558	-15.282	-13.0066	-12.32	-13.2492	-12.9435	-14.2507	-13.0708
F6HEX2	VIT_01s0011g03450	Alpha-glucosidase	3.2.1.37; 3.2.1.55; 3.2.1.20	103100	904.386	0.0129189	0.949873	0.909998	0.0218503	0.994552	0.972	-13.7163	-13.3436	-13.2613	-14.0936	-13.1725	-13.4771	-13.3008	-13.1896	-13.6096	-13.7143	-13.4461	-13.3037	-13.8378	-13.2507	-13.8569	-13.6798	-13.2993	-13.6241	-13.4111	-13.5393	-13.0664	-13.0501	-13.1573	-13.1297	-13.3346	-14.606	-14.3139	-14.1528	-13.3986	-14.8023
F6HEZ8	VIT_01s0011g00160	Alpha-1,4-glucan-protein synthase	5.4.99.30; 2.4.1.186	41000	359.649	0.002844	0.521541	0.255854	0.00599762	0.906149	0.661456	-10.6978	-9.80716	-10.1099	-10.0997	-10.1568	-9.65808	-9.52155	-9.59278	-9.61297	-9.98245	-9.76709	-9.63633	-9.91206	-10.1185	-10.0299	-10.3214	-10.222	-9.9893	-10.3192	-9.80475	-10.1511	-10.1903	-10.4441	-10.2903	-9.82062	-10.024	-9.90851	-9.85126	-9.77841	-9.80089
F6HF49	VIT_01s0011g02100	ATP-dependent Clp protease proteolytic subunit	3.4.21.0	26200	229.825	0.385782	0.182771	0.861305	0.417873	0.819762	0.961109	-10.7668	-10.7063	-11.1621	-10.9544	-10.9137	-11.1721	-11.1839	-10.9638	-11.171	-10.8454	-11.3412	-11.0453	-10.9498	-10.9291	-11.6654	-11.299	-11.6048	-11.0195	-10.4883	-11.795	-11.0244	-11.5162	-11.4271	-10.9468	-11.0612	-11.1116	-11.1153	-11.7805	-11.2059	-11.4469
F6HF82	VIT_01s0011g00690	UDP-glucose 6-dehydrogenase	1.1.1.22	52700	462.281	1.96559e-06	0.897278	0.392232	1.66158e-05	0.988814	0.735112	-14.3317	-13.4222	-14.3257	-13.8168	-14.606	-13.2715	-12.7605	-13.3051	-12.9937	-13.6278	-13.0461	-12.9015	-12.3032	-12.2825	-12.4873	-13.1671	-12.3307	-13.1766	-14.9914	-15.7457	-14.3557	-14.1088	-15.0538	-14.2762	-12.8518	-13.4591	-13.8314	-13.1847	-13.5531	-12.9856
F6HF98	VIT_01s0011g06460	Deoxymugineic acid synthase	2.3.1.170	35600	312.281	6.25762e-11	0.179119	0.540218	4.6842e-09	0.814793	0.792736	-11.1041	-10.786	-10.7113	-11.0205	-11.356	-10.2633	-11.4979	-11.2749	-11.5044	-11.3793	-11.5568	-11.6219	-13.0398	-12.8386	-12.7178	-12.9637	-12.733	-12.742	-11.0847	-11.0884	-10.6187	-10.9401	-11.0668	-11.2663	-11.0471	-10.9141	-11.0638	-11.5813	-11.5827	-11.1085
F6HFC9	VIT_01s0011g05860	Aspartate-semialdehyde dehydrogenase	1.2.1.11; 1.2.1.38	41300	362.281	1.85329e-06	0.0682705	0.0343891	1.60309e-05	0.772669	0.478707	-12.2933	-11.423	-11.5507	-11.808	-11.9328	-11.4661	-11	-10.9977	-11.0243	-11.3746	-11.0446	-10.9649	-11.5463	-12.011	-11.5653	-11.3415	-11.7985	-11.5157	-11.9568	-12.1172	-12.0436	-12.0319	-12.1523	-11.8858	-11.6522	-11.5797	-11.5537	-10.8142	-10.781	-11.049
F6HFF7	VIT_01s0011g05370	Phosphoglucomutase, cytoplasmic	5.4.2.2	67900	595.614	0.0421284	0.43636	0.150877	0.0589117	0.883168	0.589344	-11.6018	-11.355	-11.4364	-11.7743	-12.3531	-11.3662	-11.4762	-11.2169	-11.2286	-11.5551	-11.2144	-11.0908	-11.0581	-11.2282	-11.183	-11.6011	-11.2456	-11.3793	-11.5961	-11.67	-11.2902	-11.489	-11.9234	-11.4727	-11.3856	-11.8893	-12.0378	-11.4944	-11.3478	-11.4196
F6HFK9	VIT_01s0011g04500	Oxidoreductase NAD-binding domain		28600	250.877	0.000160405	0.848796	0.162923	0.00058159	0.979572	0.589344	-11.8663	-12.5405	-12.3796	-11.8805	-12.4445	-12.3897	-11.5272	-11.6413	-11.9255	-12.2393	-11.9779	-12.0198	-13.823	-12.9097	-13.1904	-12.6479	-13.0339	-12.5705	-12.6706	-12.1971	-12.5553	-13.0212	-12.3359	-12.1728	-11.859	-12.4164	-12.1016	-12.6439	-12.6712	-11.9045
F6HFL0	VIT_01s0011g04490	ATP synthase beta chain 2, mitochondrial	3.6.3.14	59600	522.807	0.00502424	0.871352	0.545784	0.00978193	0.98388	0.79296	-8.86988	-8.7754	-8.76038	-8.84608	-8.7302	-8.75581	-8.95359	-8.9544	-9.13133	-9.00095	-8.92422	-8.85563	-8.88603	-9.28144	-8.95094	-8.94213	-9.06047	-9.02909	-8.80044	-8.84253	-8.74491	-8.84016	-8.98107	-8.92052	-8.88203	-8.72077	-8.96452	-8.76776	-8.7928	-8.97843
F6HFL6	VIT_01s0011g04350	fructose-bisphosphate aldolase, chloroplast precursor	4.1.2.13	42900	376.316	0.00249283	0.1312	0.0774143	0.00551887	0.77616	0.521563	-9.92999	-9.73777	-9.55154	-9.48566	-9.6991	-9.4926	-9.3968	-9.22204	-9.05101	-9.26177	-9.02603	-9.5691	-9.55049	-9.69528	-9.85112	-9.39152	-9.44356	-9.65519	-9.3286	-9.19077	-9.79305	-9.53003	-9.62809	-9.74921	-9.63661	-9.54189	-9.24671	-8.99112	-9.07214	-9.10829
F6HFN8	VIT_01s0011g03380	Dihydrolipoamide S-acetyltransferase (LTA2)	2.3.1.168; 2.3.1.12	50100	439.474	0.222656	0.335529	0.115847	0.250825	0.845312	0.548829	-12.3007	-12.2118	-13.3198	-12.0866	-12.8172	-12.5126	-11.873	-12.3845	-11.896	-12.5936	-12.1586	-12.0461	-11.7117	-12.7751	-12.3294	-12.5636	-12.0216	-12.0726	-12.5981	-12.2996	-12.2421	-12.6076	-12.5032	-12.5159	-12.6678	-12.3438	-12.7111	-11.5782	-11.9527	-11.7849
F6HFR3	VIT_01s0011g02040	Splicing factor 3A subunit 1		89900	788.596	0.000168814	0.615143	0.0645158	0.000601275	0.92079	0.487403	-12.9159	-13.4558	-13.6007	-13.0783	-13.661	-12.8931	-12.9627	-13.1652	-13.5775	-13.6932	-13.9203	-13.5618	-15.1139	-15.0936	-14.2146	-14.4461	-14.2009	-13.9474	-13.7124	-14.0103	-13.1657	-14.0563	-13.2745	-13.4623	-13.8741	-13.1071	-13.1513	-14.2964	-14.0175	-13.6536
F6HFS2	VIT_01s0011g01900	Glutathione S-transferase, C-terminal	2.5.1.18	45300	397.368	8.02999e-06	0.908682	0.181358	5.31384e-05	0.989242	0.597385	-10.6847	-10.9211	-10.6009	-10.5307	-10.5373	-10.7823	-10.6057	-10.6542	-10.6221	-10.8122	-10.4096	-10.8842	-11.0655	-11.4923	-11.3361	-11.2279	-11.2644	-11.4595	-10.5268	-10.7687	-10.648	-10.9622	-11.0139	-10.7529	-10.7696	-11.178	-10.9201	-10.7386	-10.602	-10.9223
F6HG44	VIT_01s0010g02460	Glyceraldehyde-3-phosphate dehydrogenase, cytosolic 3	1.2.1.12	36900	323.684	6.97808e-07	0.366895	0.178653	7.75271e-06	0.873676	0.596002	-11.9444	-10.8377	-11.9133	-11.8737	-12.2557	-11.6662	-10.8005	-10.9594	-10.3717	-11.2957	-10.6756	-10.6218	-9.70384	-9.7586	-9.54987	-10.331	-9.79266	-10.0671	-10.6568	-10.7902	-10.9018	-10.9919	-11.0806	-11.002	-10.4423	-11.6056	-11.3415	-10.6896	-10.2314	-10.8169
F6HG55	VIT_01s0010g02770	Adenylate kinase-b	2.7.4.3; 2.7.4.10	26900	235.965	1.17792e-06	0.00958826	0.0151624	1.16923e-05	0.581207	0.362913	-10.4242	-10.9328	-10.625	-10.7141	-10.6622	-10.8476	-11.3628	-11.2512	-11.5239	-11.0729	-11.8895	-11.4459	-11.333	-10.8493	-11.0069	-11.2793	-11.0194	-10.6215	-10.0887	-10.1668	-10.0786	-10.6108	-10.1232	-10.4106	-10.8531	-10.5535	-10.5393	-11.9388	-11.3127	-11.5609
F6HGF1	VIT_01s0010g00680	Heat shock protein 81-1		90400	792.982	0.136265	0.548651	0.60023	0.161149	0.910003	0.824286	-13.5273	-12.8983	-12.6809	-13.4381	-14.7339	-12.4238	-12.669	-12.5781	-12.6078	-12.7238	-12.5328	-12.596	-11.9874	-12.4376	-13.1007	-12.7232	-12.4925	-12.5015	-13.087	-12.6791	-12.9455	-13.7299	-13.0855	-13.3678	-12.3916	-12.6522	-14.2677	-12.4832	-13.0614	-12.4967
F6HGH1	VIT_01s0010g01100	Putative uncharacterized protein		44100	386.842	2.36265e-05	0.223319	0.000276836	0.000127731	0.823259	0.167624	-13.3391	-13.6133	-12.7731	-12.306	-12.4019	-12.2526	-12.076	-12.4069	-12.2371	-12.6648	-12.6928	-13.2009	-13.5548	-13.5341	-13.1872	-13.1414	-12.9217	-13.0509	-13.0198	-12.8218	-13.0195	-13.4656	-13.5171	-12.7976	-12.7151	-12.2447	-12.4369	-12.4207	-12.174	-12.274
F6HGH4	VIT_01s0010g01130	6-phosphogluconate dehydrogenase	1.1.1.44	55300	485.088	0.00315225	0.38111	0.163642	0.00654782	0.883133	0.589344	-12.4431	-11.1699	-11.3153	-11.4369	-11.9287	-10.8092	-10.8677	-10.9854	-11.0508	-11.2312	-10.7936	-11.1071	-10.6633	-11.0857	-10.5677	-10.9362	-10.9262	-10.8039	-11.362	-11.97	-11.6167	-11.7708	-11.8225	-12.0901	-10.9953	-12.258	-11.9749	-10.8727	-10.8151	-11.0685
F6HGK8	VIT_11s0016g03100	6-phosphogluconate dehydrogenase	1.1.1.44	32500	285.088	0.013969	0.832866	0.82947	0.0234299	0.978898	0.948525	-13.6351	-12.9314	-13.9181	-13.6499	-13.5461	-13.0102	-13.4623	-14.4461	-13.9844	-13.4787	-12.6831	-15.2648	-13.3557	-13.6241	-12.9274	-13.3183	-13.4254	-13.3022	-13.9338	-12.929	-13.1267	-13.025	-13.2573	-12.5016	-13.9914	-14.5256	-13.872	-15.1502	-14.1346	-14.2367
F6HGL3	VIT_11s0016g03200	Gibberellin oxidase	1.13.11.0; 1.14.11.23	38200	335.088	0.0498251	0.624514	0.745141	0.0679484	0.927959	0.910383	-10.9726	-10.8877	-11.2984	-10.8631	-11.4577	-11.141	-11.2716	-11.6024	-11.0476	-11.222	-11.211	-11.1504	-11.5566	-11.4731	-11.1848	-11.2289	-11.381	-11.4546	-11.4054	-11.8182	-10.6173	-11.1558	-11.2075	-11.5564	-10.8026	-10.7068	-10.8311	-11.0857	-11.0677	-11.0095
F6HGL7	VIT_11s0016g03290	SNW domain-containing protein 1 SNW1		67800	594.737	0.0358718	0.0950936	0.820627	0.0517768	0.77616	0.947398	-13.9589	-13.7859	-13.394	-14.4206	-13.529	-14.2507	-14.5222	-15.9867	-13.5705	-14.1528	-13.8763	-16.3228	-15.0686	-15.0489	-13.9891	-15.1139	-16.5953	-15.7457	-14.4623	-13.2978	-13.2441	-14.7143	-13.9774	-14.3496	-14.6874	-13.2657	-14.0151	-14.0961	-15.1982	-13.5811
F6HGN5	VIT_11s0016g00760	Ubiquinone biosynthesis protein COQ9		35000	307.018	0.674795	0.287625	0.285592	0.694288	0.823259	0.680473	-11.5549	-11.1842	-11.7683	-11.6413	-11.6139	-11.9192	-11.3001	-11.4281	-11.4799	-11.6709	-11.759	-11.2825	-11.4303	-11.8571	-11.987	-11.4489	-11.8058	-11.7522	-11.7836	-11.9815	-11.3193	-11.6047	-11.3885	-11.4989	-11.479	-11.2832	-11.3665	-12.3186	-11.6237	-11.4221
F6HGP7	VIT_11s0016g01330	Putative uncharacterized protein		29100	255.263	0.255032	0.0409729	0.288689	0.285967	0.682463	0.681485	-13.1867	-13.013	-14.1216	-12.1368	-11.5126	-12.6903	-12.6742	-13.3924	-14.6723	-12.9318	-12.9598	-12.2963	-13.4853	-12.9347	-12.5874	-13.8959	-12.8783	-12.5955	-12.42	-13.0106	-12.7608	-12.8656	-11.9604	-12.1978	-13.8314	-12.4414	-13.7124	-12.8754	-12.8768	-14.0761
F6HGP8	VIT_11s0016g01340	Putative uncharacterized protein		24500	214.912	0.0602987	0.192634	0.818389	0.0800676	0.819891	0.947398	-10.7255	-10.6696	-10.7027	-10.8576	-10.2427	-11.0176	-11.228	-10.5405	-11.2548	-10.5422	-10.7767	-10.659	-11.1982	-10.6056	-10.7542	-10.6271	-10.6514	-10.7623	-10.914	-11.0123	-10.7471	-10.7741	-10.9236	-10.85	-11.3463	-11.3967	-10.9608	-10.6552	-11.1091	-11.5911
F6HGW0	VIT_11s0016g02170	FVE gene	2.3.1.48	55800	489.474	0.0301115	0.883299	0.807015	0.0449631	0.986306	0.947398	-12.8305	-13.3242	-13.3436	-12.9558	-12.9727	-13.3541	-13.4526	-12.4171	-12.8897	-12.5322	-12.629	-13.1043	-13.0715	-13.487	-13.3663	-13.3602	-13.9985	-13.5341	-13.3587	-13.1613	-13.0834	-12.763	-12.8996	-14.3587	-13.1858	-12.5841	-12.6915	-12.5609	-12.7687	-12.7786
F6HGW2	VIT_11s0016g02200	Beta-galactosidase	3.2.1.23	92200	808.772	0.00151504	0.725595	0.184765	0.00369214	0.950969	0.601481	-13.9181	-13.7437	-13.7339	-15.5188	-14.1346	-14.5154	-13.6704	-13.0838	-13.529	-13.728	-13.7576	-12.7377	-13.9271	-13.907	-14.6388	-13.975	-16.311	-14.1139	-15.8023	-15.3287	-14.0836	-14.2256	-13.8106	-15.0836	-13.5479	-13.3986	-13.2599	-13.1952	-12.666	-13.0556
F6HH42	VIT_11s0016g04290	3-hydroxyisobutyryl-CoA hydrolase	4.2.1.17	49500	434.211	0.288263	0.685871	0.905076	0.319676	0.94278	0.971735	-12.2031	-12.7153	-11.6723	-12.2975	-12.6795	-11.822	-11.8001	-11.7929	-12.335	-12.1132	-11.8829	-12.0288	-12.5643	-12.3572	-12.015	-11.949	-12.1776	-12.118	-12.6656	-12.2822	-12.2247	-12.3619	-12.6419	-12.3121	-11.8507	-12.7008	-11.92	-11.6698	-12.5057	-11.7675
F6HH48	VIT_11s0016g04390	Putative uncharacterized protein		34900	306.14	0.0608911	0.0749886	0.0557509	0.0806774	0.77616	0.48689	-12.516	-13.9271	-12.6669	-13.7537	-13.1188	-13.2935	-13.8548	-13.1068	-13.1696	-14.1114	-13.222	-13.0439	-14.1114	-14.574	-13.2366	-13.8676	-13.5273	-13.0182	-12.9578	-13.0318	-12.8425	-13.1278	-13.567	-13.3924	-13.2007	-13.7818	-12.7514	-14.5154	-14.2395	-14.823
F6HHA3	VIT_11s0016g05580	Methyl-CpG-binding domain-containing protein		34400	301.754	0.0863938	0.82875	0.403809	0.109096	0.978898	0.738691	-11.2728	-11.5044	-11.7433	-11.4099	-11.3065	-11.5072	-11.7936	-11.7793	-12.4814	-11.4277	-12.6448	-10.9076	-11.8529	-11.0437	-12.2724	-12.1773	-11.7809	-11.6585	-11.3521	-11.502	-11.7798	-11.4665	-11.2689	-11.474	-12.1254	-11.5731	-11.7653	-11.863	-13.1181	-12.3702
F6HHF6	VIT_06s0080g00540	Putative uncharacterized protein		17700	155.263	1.50548e-05	0.660034	0.0458497	8.89334e-05	0.934855	0.48689	-10.2565	-10.2633	-10.5385	-10.4513	-9.7312	-10.7947	-12.1375	-11.246	-11.5227	-10.9444	-11.9377	-11.8839	-12.4792	-11.8304	-12.4982	-11.7041	-11.6046	-11.6026	-11.097	-10.5433	-10.665	-10.6211	-10.3568	-11.229	-11.6737	-10.8427	-10.8067	-13.0512	-11.8185	-11.7741
F6HHG1	VIT_06s0080g00410	ferredoxin		19700	172.807	0.0038715	0.1082	0.0900742	0.0079007	0.77616	0.540484	-11.3284	-11.8221	-11.7215	-12.0101	-12.2937	-12.1275	-13.0289	-12.8293	-12.3446	-12.3689	-12.5776	-12.6664	-13.2857	-12.6129	-12.2052	-12.5955	-12.7025	-12.3737	-11.9884	-12.0003	-12.4045	-11.7464	-12.3545	-12.5679	-11.6838	-12.426	-11.9264	-12.8431	-12.3139	-13.151
F6HHH1	VIT_06s0080g00160	Vacuolar protein sorting 4	3.6.4.3	48200	422.807	1.78759e-06	0.410473	0.17168	1.56867e-05	0.883168	0.595904	-11.8196	-12.2462	-11.6339	-11.6605	-11.5037	-12.0516	-11.7617	-11.8898	-12.1082	-11.77	-11.9424	-11.6353	-13.2964	-12.9709	-13.3154	-12.4356	-12.9389	-12.7135	-11.7889	-12.0687	-11.7233	-11.8997	-12.6884	-12.1087	-12.2376	-11.44	-11.4598	-11.7492	-11.9571	-11.3829
F6HHM5	VIT_12s0057g00670	Heat shock protein 90C		96100	842.982	0.0481514	0.160731	0.483447	0.0660378	0.784859	0.771209	-14.4623	-13.6723	-15.4787	-14.6836	-15.9589	-13.907	-13.7299	-14.4238	-14.0736	-15.044	-14.6836	-14.7105	-12.598	-13.7143	-13.6443	-13.5036	-14.0465	-13.5222	-13.9114	-13.4381	-13.5324	-14.9774	-14.2036	-14.0661	-13.6078	-14.5053	-15.4333	-13.1701	-14.5989	-14.3587
F6HHQ0	VIT_12s0057g01020	fasciclin-like arabinogalactan protein FLA2		43700	383.333	0.000132712	0.378505	0.0530792	0.000505392	0.883133	0.48689	-12.2786	-12.9716	-12.0886	-12.2928	-12.62	-12.033	-13.4413	-12.3937	-12.0896	-12.3204	-12.99	-13.0273	-13.7839	-13.1343	-14.0911	-13.7457	-14.0936	-13.9704	-13.1379	-13.8872	-13.1669	-12.3302	-13.3436	-12.7844	-13.138	-12.632	-12.6101	-13.7027	-13.6704	-14.0103
F6HHQ7	VIT_12s0057g01200	Acetyl-CoA acetyltransferase, cytosolic 1	2.3.1.9	42300	371.053	8.65671e-09	0.278514	0.469099	2.49602e-07	0.823259	0.763547	-9.19144	-8.94061	-9.00433	-8.90084	-9.10228	-9.03911	-9.78559	-9.70736	-9.75973	-9.77096	-9.60391	-9.71256	-9.51602	-9.56748	-10.0148	-9.81692	-9.74384	-9.77573	-9.21174	-9.2481	-9.0126	-9.30783	-9.53879	-9.25325	-9.26565	-9.01461	-9.17797	-9.17882	-9.14836	-9.34121
F6HHR8	VIT_00s0323g00030	HSP associated protein		44300	388.596	1.65103e-05	0.889453	0.720382	9.65895e-05	0.987617	0.897203	-11.4711	-11.5869	-11.6038	-11.7748	-11.0548	-11.7632	-12.51	-13.055	-12.9573	-12.9817	-13.4049	-11.8686	-11.8359	-11.8152	-11.9958	-11.4816	-11.8996	-11.8951	-11.7685	-11.3484	-11.6593	-11.2556	-11.3822	-11.524	-12.291	-11.741	-12.2024	-11.8967	-12.7461	-12.632
F6HHU6	VIT_01s0127g00590	Protein disulfide isomerase	1.8.1.8	65100	571.053	0.00264519	0.834363	0.038537	0.00569986	0.978898	0.48689	-14.1063	-13.728	-14.6314	-14.6536	-15.3955	-14.9316	-14.0175	-14.166	-13.2023	-13.6573	-13.3511	-14.1502	-13.7299	-13.153	-13.5882	-13.9797	-13.6042	-13.7576	-14.1982	-15.311	-14.3709	-14.2091	-14.0786	-13.5036	-13.7124	-14.1502	-13.9566	-13.6499	-13.4222	-14.1398
F6HHU9	VIT_01s0127g00560	Protein disulfide isomerase	1.8.1.8	65000	570.175	0.358644	0.832757	0.518196	0.391277	0.978898	0.785044	-11.6158	-11.403	-11.4877	-11.9372	-11.6079	-11.7226	-11.3819	-11.8769	-11.3861	-11.6709	-11.6989	-11.4051	-11.4754	-11.4196	-11.3913	-11.5952	-11.357	-11.4029	-11.3086	-12.2719	-11.1129	-11.0791	-11.4777	-11.063	-10.9781	-11.4058	-11.6659	-11.5064	-10.8035	-11.504
F6HHV5	VIT_01s0127g00460	Iron sulfur cluster assembly protein 1		5800	50.8772	0.00500828	0.99823	0.392748	0.00976655	0.999582	0.735112	-10.8598	-10.6861	-10.209	-10.6331	-10.7707	-10.7045	-10.7343	-11.5957	-11.2086	-10.1688	-10.8135	-11.5544	-11.159	-10.8488	-11.1781	-10.8314	-10.3909	-10.6096	-9.66247	-8.85772	-10.8814	-9.87129	-9.92299	-9.73967	-11.1421	-9.97008	-10.3067	-10.7895	-11.6494	-10.8564
F6HHV6	VIT_01s0127g00450	Iron sulfur cluster assembly protein 1		13800	121.053	0.0217742	0.88196	0.914589	0.0342449	0.986306	0.972	-13.2479	-12.5887	-12.6819	-12.4141	-12.3107	-12.692	-12.2259	-14.4301	-12.0116	-12.036	-12.801	-13.2906	-13.9938	-12.0994	-11.5111	-12.5294	-11.6415	-14.182	-10.8228	-10.1842	-11.8909	-11.4844	-11.841	-11.1215	-13.9774	-11.9125	-12.6352	-12.6921	-12.8999	-13
F6HHW8	VIT_13s0158g00080	Serine carboxypeptidase	3.4.16.0	56500	495.614	0.0338436	0.0204702	0.1624	0.049406	0.595831	0.589344	-13.697	-13.5222	-13.1306	-13.7105	-13.8147	-13.5036	-14.2591	-13.1918	-14.4919	-13.5846	-14.0987	-13.5583	-13.5256	-14.7859	-16.044	-14.3228	-14.0151	-14.6314	-16.311	-14.6205	-14.8189	-13.2664	-13.8741	-13.8462	-14.1372	-14.1874	-13.9316	-13.626	-12.6116	-13.7537
F6HHX2	VIT_13s0158g00140	SEC31 homolog B		119300	1046.49	0.000757179	0.257496	0.984889	0.00207924	0.823259	0.991917	-14.982	-14.1165	-14.3198	-14.3022	-14.6874	-14.8872	-14.7105	-14.7339	-13.9867	-14.661	-14.3287	-14.6351	-13.5618	-13.056	-13.1558	-14.0563	-13.5087	-13.2065	-14.5882	-15.6989	-13.8462	-15.5324	-14.3955	-14.7182	-13.8168	-14.6388	-15.2146	-15.1502	-14.7299	-14.8314
F6HIC8	VIT_12s0059g00890	Dienelactone hydrolase	2.3.1.0; 3.1.1.45	28000	245.614	1.16456e-07	0.907688	0.0566763	1.99195e-06	0.989242	0.48689	-8.61902	-8.85459	-8.61996	-8.69193	-8.39812	-8.75855	-9.23845	-9.03131	-9.50466	-9.31258	-9.20378	-9.39462	-9.61159	-9.63706	-9.52125	-9.18304	-9.45895	-9.38695	-9.08707	-9.17602	-9.17749	-8.88067	-9.12263	-9.23991	-9.3449	-9.01165	-9.29454	-9.64986	-9.5885	-9.36052
F6HID6	VIT_12s0059g01060	Hydroperoxide lyase (HPL1)	4.2.1.92	54600	478.947	0.00618295	0.114344	0.0425516	0.011736	0.77616	0.48689	-13.1617	-12.5223	-13.0812	-14.1088	-14.0056	-16.2648	-14.4986	-13.6078	-13.6554	-14.4689	-13.8676	-13.3481	-12.7058	-12.1168	-12.1565	-12.9287	-12.6642	-12.5419	-13.6042	-14.2091	-13.052	-14.4017	-13.3893	-13.2501	-13.0232	-14.1372	-13.8828	-12.6257	-13.7839	-13.3986
F6HIF0	VIT_12s0059g01380	1-aminocyclopropane-1-carboxylate oxidase 1	1.14.17.4; 1.14.11.0	35900	314.912	1.90224e-05	0.0921681	0.334505	0.000107145	0.77616	0.706777	-12.5568	-13.075	-13.7717	-14.1555	-12.7725	-12.8489	-11.5728	-11.9036	-11.5699	-11.3449	-11.5689	-11.7821	-12.7109	-11.9839	-12.1199	-12.6133	-12.4107	-11.9369	-12.4916	-12.3807	-12.7227	-12.7325	-13.2203	-12.9862	-12.5495	-12.0381	-12.5406	-13.1783	-12.8387	-13.487
F6HIG7	VIT_12s0059g01810	Photosystem II psbZ		22600	198.246	0.135557	0.742637	0.890649	0.160626	0.953511	0.968201	-11.1522	-11.2498	-10.7822	-11.2513	-10.7004	-11.9297	-11.4428	-11.3016	-11.4207	-11.0999	-11.128	-11.8004	-11.0058	-11.6266	-11.9179	-11.3429	-11.5567	-11.3494	-11.5345	-11.5818	-12.3961	-11.544	-11.3547	-12.3185	-11.6303	-11.9323	-11.5626	-11.9632	-10.9927	-11.4746
F6HIW7	VIT_13s0047g00170	Ring finger protein		49400	433.333	2.72432e-07	0.0192303	0.00646607	3.74903e-06	0.595831	0.362913	-11.6283	-11.9505	-11.8588	-12.2144	-12.4625	-11.9204	-12.6672	-12.4985	-12.473	-12.5733	-12.3189	-12.3228	-13.027	-13.0063	-13.7378	-12.5433	-12.8713	-13.3587	-11.7763	-11.6188	-11.7588	-11.8339	-12.342	-12.4956	-12.5444	-12.4084	-12.4355	-13.0914	-13.1548	-13.3986
F6HJ97	VIT_01s0150g00610	SnRK1-interacting protein 1		23000	201.754	0.014123	0.250478	0.292427	0.0236228	0.823259	0.684969	-11.9145	-11.1788	-11.7308	-11.463	-11.8253	-11.2413	-11.0647	-11.2613	-11.0408	-11.8219	-11.953	-11.7054	-11.9242	-11.9035	-11.9432	-12.4779	-11.7684	-12.1117	-12.0806	-12.6712	-11.8048	-11.7557	-12.0215	-12.5503	-11.5446	-11.8263	-12.0186	-12.536	-11.6894	-11.2589
F6HJ98	VIT_01s0150g00640	Putative uncharacterized protein		21500	188.596	0.00637989	0.984671	0.213435	0.0120077	0.999582	0.626611	-10.4281	-10.421	-10.3418	-10.3908	-10.339	-10.5708	-10.3942	-10.6786	-10.4921	-10.8546	-10.4208	-10.5795	-11.0899	-10.8409	-10.8119	-10.7459	-10.6962	-10.6788	-10.8345	-10.6071	-10.8048	-10.7885	-11.0762	-11.3986	-10.2715	-11.2082	-10.3787	-10.4667	-10.0071	-10.5644
F6HJH8	VIT_00s0153g00050	Glutathione S-transferase 8 GSTU8	4.4.1.5	25900	227.193	0.00934567	0.324321	0.20717	0.0167173	0.845312	0.624409	-12.5712	-11.912	-13.0597	-12.5854	-12.141	-12.0153	-11.8387	-12.1696	-12.5789	-12.2073	-12.3556	-12.4331	-12.0955	-12.5602	-12.1145	-12.8097	-12.4054	-11.7212	-15.1928	-14.7182	-12.5928	-12.3927	-13.6667	-12.5152	-12.3834	-12.8208	-12.8065	-12.3203	-13.4461	-13.0152
F6HJJ4	VIT_00s0373g00040	Malate dehydrogenase Glyoxysomal	1.1.1.37	46300	406.14	0.259876	0.106114	0.459274	0.290055	0.77616	0.763258	-10.2181	-10.348	-10.5648	-10.2115	-10.2158	-10.4893	-9.99702	-10.1115	-10.485	-10.4508	-10.2994	-10.1589	-10.5577	-10.3863	-10.165	-10.4406	-10.3784	-10.3535	-10.0513	-10.0211	-10.1578	-10.2567	-10.3084	-10.3176	-10.2321	-9.94143	-10.5403	-10.3754	-10.6081	-10.4984
F6HJM9	VIT_12s0178g00200	Actin beta/gamma 1		41600	364.912	0.00021836	0.274213	0.189114	0.00074071	0.823259	0.60546	-8.06632	-8.12691	-7.91435	-7.97875	-7.98775	-7.77259	-8.29708	-8.15071	-8.30343	-8.26567	-8.0334	-8.21266	-8.17425	-8.33375	-8.39277	-8.16501	-8.37018	-8.36747	-7.91031	-7.80318	-8.15261	-7.9668	-8.30845	-8.03155	-8.11829	-7.96407	-8.0774	-7.88926	-7.75811	-7.91345
F6HJY4	VIT_12s0035g02110	Glutathione S-transferase Z1 GSTZ1	2.5.1.18	24000	210.526	0.0117275	0.358667	0.0555196	0.0201733	0.870156	0.48689	-11.9759	-12.494	-12.0064	-12.4755	-12.0311	-12.4123	-13.3139	-12.5666	-12.6294	-13.5705	-12.8624	-14.0886	-13.5705	-12.4503	-13.227	-12.8803	-12.7809	-12.478	-12.9651	-12.1046	-12.3023	-13.2156	-12.6393	-13.9891	-12.9015	-12.9519	-12.3556	-12.5974	-11.9821	-12.0822
F6HJZ4	VIT_12s0035g01910	Heat shock protein 18.2 kDa class II		28400	249.123	0.00433985	0.119959	0.635244	0.00868686	0.77616	0.840744	-12.7041	-12.1894	-11.9389	-12.7184	-13.0624	-11.9489	-11.7723	-11.2245	-11.6744	-12.3402	-10.9036	-10.6762	-11.006	-12.6932	-11.4303	-11.0528	-11.1493	-11.3164	-15.3228	-12.9755	-12.7257	-12.2741	-12.3258	-13.3847	-11.5594	-11.8993	-13.1459	-10.4322	-12.3562	-11.294
F6HK77	VIT_12s0035g00270	ferredoxin, chloroplast (PETF)		15300	134.211	0.0151209	0.13732	0.228254	0.0249815	0.77616	0.639851	-10.5092	-10.1187	-9.85098	-10.6036	-10.272	-9.90225	-10.1617	-9.56513	-9.72754	-9.90192	-9.61199	-9.57131	-11.8215	-10.7535	-11.2238	-9.94787	-10.2054	-10.7065	-10.7307	-10.6845	-10.8822	-10.1927	-9.84847	-10.8047	-10.502	-10.6325	-9.35411	-11.256	-9.92542	-9.80648
F6HK80	VIT_12s0035g00240	DAG protein, chloroplast precursor		44900	393.86	0.479429	0.218773	0.392735	0.509288	0.823259	0.735112	-11.8456	-12.1439	-12.9101	-12.6423	-12.0534	-12.3545	-12.1019	-12.2264	-12.6664	-12.4355	-12.5437	-11.7597	-12.8892	-12.3067	-12.777	-12.936	-12.5471	-12.2597	-12.6151	-12.5722	-12.084	-13.1865	-12.0759	-12.9679	-11.9792	-11.9574	-12.4628	-13.114	-12.7655	-12.5552
F6HKE5	VIT_08s0007g04520	Caffeic acid 3-O-methyltransferase	2.1.1.68	39900	350	3.53579e-09	0.848198	0.131403	1.22338e-07	0.979572	0.567608	-10.2067	-10.4849	-10.3283	-10.1733	-10.1669	-10.4511	-10.842	-10.4926	-10.5314	-10.4859	-10.6078	-10.6683	-11.2783	-11.0244	-10.9805	-11.0128	-11.0117	-10.9589	-10.4103	-10.2389	-10.3029	-10.1893	-9.92876	-10.2773	-11.1635	-11.1223	-10.8939	-11.6736	-11.5111	-10.9992
F6HKH2	VIT_08s0007g03970	Peroxiredoxin type 2	1.11.1.7; 1.11.1.15	24400	214.035	0.288939	0.74226	0.551314	0.320133	0.953511	0.79296	-11.2627	-11.6947	-11.1195	-10.98	-11.548	-11.4747	-11.4631	-11.4808	-11.126	-11.4797	-11.1207	-11.3901	-12.0094	-11.4268	-10.8661	-11.6016	-11.8536	-11.3798	-11.0747	-11.1715	-11.3692	-11.4895	-12.1068	-11.0506	-10.8929	-11.3908	-11.4179	-10.8298	-11.0377	-11.0149
F6HKH3	VIT_08s0007g03960	Phosphopyruvate hydratase.	4.2.1.11	47000	412.281	0.912839	0.833317	0.841552	0.915864	0.978898	0.957819	-8.45821	-8.34709	-8.13806	-7.93209	-8.729	-8.09658	-8.50201	-8.29432	-8.37137	-8.44643	-8.19395	-8.2796	-8.22597	-8.21567	-8.31939	-8.30768	-8.33772	-8.30384	-8.19434	-8.31303	-8.23265	-8.12311	-8.63842	-8.27334	-8.33902	-8.41804	-8.45162	-8.45689	-8.17379	-8.31562
F6HKM3	VIT_08s0007g03110	Transposon protein, Mutator sub-class		51100	448.246	0.000163054	0.336212	0.521468	0.000586423	0.845312	0.786728	-12.249	-12.2403	-12.9856	-12.4283	-12.6144	-12.9957	-12.3645	-11.8825	-12.0793	-11.9008	-12.1317	-12.0091	-13.3801	-12.6926	-13.4002	-12.5921	-13.1342	-12.6113	-12.0834	-12.2379	-12.2706	-12.4078	-11.8863	-12.2731	-13.0589	-12.7467	-12.4844	-12.4339	-12.8411	-12.3385
F6HKP1	VIT_08s0007g02760	IAA-amino acid hydrolase 1 (ILR1)		47800	419.298	8.81164e-06	0.369383	0.357084	5.76805e-05	0.873676	0.717791	-11.6342	-11.979	-12.0295	-12.2471	-11.9876	-11.9818	-13.2297	-13.9026	-13.1873	-13.487	-13.5154	-12.881	-12.8483	-15.0295	-13.3037	-13.6932	-13.2892	-13.4721	-12.6152	-12.328	-12.0262	-12.6247	-12.6764	-12.1768	-13.4478	-12.8817	-13.0739	-13.3847	-14.3287	-14.1398
F6HKS7	VIT_08s0007g02190	LHCB4 chlorophyll A-B binding protein CP29		37300	327.193	0.0757863	0.363822	0.0625101	0.0973247	0.872453	0.487403	-12.612	-11.8764	-12.242	-12.9311	-13.0083	-13.8378	-13.0323	-12.9271	-12.5981	-13.1295	-12.5474	-13.1399	-13.5548	-12.7454	-12.2781	-13.5171	-13.076	-12.9536	-13.3955	-14.5053	-13.8569	-12.9189	-12.9706	-13.4886	-12.6047	-13.8785	-13.1522	-14.1268	-12.7495	-13.3346
F6HKU3	VIT_08s0007g08950	Glycoprotein, Mitochondrial		17500	153.509	0.131024	0.0309406	0.618986	0.156326	0.614246	0.831434	-12.212	-12.5688	-12.4941	-12.2263	-12.6534	-12.1171	-12.3275	-12.8994	-12.5608	-12.8261	-12.2261	-13.6333	-12.0153	-12.2011	-12.0343	-12.4246	-13.0622	-12.2029	-12.303	-12.2769	-12.4746	-13.0495	-12.5707	-13.0491	-12.7353	-11.7077	-11.7555	-12.3827	-12.5906	-12.2432
F6HKX6	VIT_08s0007g01750	Acetyl co-enzyme A carboxylase carboxyltransferase alpha subunit	6.4.1.2	93500	820.175	5.48307e-08	0.461056	0.69073	1.14483e-06	0.884274	0.875889	-12.8383	-13.4017	-13.1203	-13.1349	-13.4853	-13.6685	-13.0193	-12.668	-12.5291	-12.7724	-12.8005	-13.2433	-13.8168	-15.1502	-14.1114	-14.2256	-14.9497	-14.2791	-12.6502	-13.1096	-12.6237	-12.7544	-12.8558	-12.9165	-12.8966	-12.5919	-12.8375	-12.4269	-12.7952	-12.4179
F6HKY0	VIT_08s0007g01640	Fructokinase	2.7.1.4	81300	713.158	9.56079e-07	0.662376	0.174626	9.81367e-06	0.935983	0.595904	-13.2704	-13.311	-13.2812	-14.0563	-13.952	-13.2906	-13.7202	-13.4461	-12.8624	-13.4575	-13.3198	-13.9226	-15.3287	-15.311	-13.9092	-14.6388	-13.9248	-14.4174	-12.7534	-12.9079	-12.3686	-13.0777	-12.8723	-13.028	-13.3663	-12.9621	-12.9375	-12.7727	-12.9805	-12.9397
F6HKY1	VIT_08s0007g01630	Tubulin beta-2 chain		50300	441.228	0.000162653	0.458425	0.125352	0.000586423	0.884274	0.558759	-10.4023	-10.3672	-10.3868	-10.3731	-10.6323	-10.5679	-10.3515	-9.91053	-10.4898	-10.3089	-10.1715	-9.93126	-10.4796	-10.6303	-10.5219	-10.506	-10.5556	-10.4333	-10.9916	-10.3647	-10.7708	-10.7314	-11.4545	-11.3136	-10.4398	-10.3808	-10.7285	-10.2464	-10.4542	-10.4159
F6HKZ7	VIT_08s0007g08390	Ozone-responsive stress protein		7400	64.9123	0.0891172	0.231588	0.064688	0.111788	0.823259	0.487403	-10.4228	-10.2491	-11.4934	-10.0411	-10.3336	-11.056	-10.5383	-11.0296	-12.2121	-10.4	-10.428	-10.4653	-10.98	-11.2003	-11.5295	-10.8418	-9.86105	-10.6201	-11.2677	-10.2467	-10.1687	-10.5853	-10.7814	-10.2224	-10.576	-10.807	-11.4467	-11.793	-11.6383	-11.7384
F6HL03	VIT_08s0007g08310	Alkaline alpha galactosidase	3.2.1.22; 2.4.1.82	87200	764.912	0.0407078	0.611161	0.749506	0.057389	0.919699	0.910383	-13.4738	-12.2744	-12.5342	-12.8862	-13.7477	-12.6389	-12.9874	-12.106	-12.2383	-12.3737	-11.9441	-12.0821	-13.0297	-12.5461	-12.1084	-12.4197	-12.3993	-12.2369	-11.7067	-13.0089	-11.4055	-11.7682	-12.213	-12.1511	-12.3396	-12.915	-12.8501	-12.3262	-12.5856	-12.4447
F6HL38	VIT_08s0007g01100	Uracil phosphoribosyltransferase	2.4.2.9	24800	217.544	5.17781e-05	0.241346	0.00564347	0.000241167	0.823259	0.362913	-11.0579	-11.1125	-11.4121	-11.0035	-10.9001	-11.4222	-12.1387	-11.5765	-11.7198	-11.7442	-12.4243	-11.8141	-12.3377	-11.8809	-11.9206	-11.9765	-11.9802	-11.6585	-11.5836	-11.847	-11.2276	-11.1077	-11.1017	-11.5015	-12.1603	-11.2492	-11.3654	-12.8857	-12.4655	-12.5656
F6HL41	VIT_08s0007g01040	Aldo-keto reductase	1.1.1.21	32100	281.579	2.14587e-07	0.504858	0.635111	3.21056e-06	0.898237	0.840744	-11.3614	-11.4847	-11.7844	-11.6727	-11.5693	-11.8704	-10.4938	-10.6642	-10.5365	-10.653	-10.3185	-10.4208	-10.9148	-10.9954	-10.7941	-10.7973	-10.7323	-10.6451	-10.7453	-11.7536	-11.2547	-10.8278	-11.365	-11.0038	-10.5137	-10.641	-10.7193	-10.7866	-10.7354	-10.4254
F6HL42	VIT_08s0007g01030	Aldo/keto reductase	1.1.1.21	34800	305.263	0.00011851	0.00568111	0.533904	0.000460304	0.581207	0.792736	-10.7957	-11.3042	-10.7433	-10.6897	-10.5862	-10.3015	-10.3904	-10.1122	-10.0338	-9.91097	-10.0862	-10.4075	-10.7241	-11.1653	-10.7832	-10.6368	-10.716	-10.5316	-10.2828	-10.5383	-10.5507	-10.1131	-10.4173	-10.4732	-10.5219	-10.5044	-10.4531	-10.4245	-10.0305	-10.176
F6HL85	VIT_08s0007g00740	Hsp70-interacting protein		35600	312.281	0.0350807	0.13915	0.246321	0.0508775	0.77616	0.655778	-11.8926	-12.0084	-11.8615	-12.0933	-11.4903	-12.0197	-12.4086	-12.5254	-12.3315	-12.7865	-12.1287	-11.6219	-12.0887	-12.2822	-12.4422	-12.3116	-13.0087	-12.8864	-12.2802	-11.4033	-11.4667	-11.8864	-11.5143	-12.3574	-12.6818	-11.3654	-11.9629	-12.3431	-12.6822	-13.4738
F6HL96	VIT_08s0007g00530	3-beta hydroxysteroid dehydrogenase/isomerase protein	1.1.1.145	36000	315.789	6.36539e-06	0.577532	0.170358	4.43721e-05	0.917505	0.595904	-9.39089	-9.46652	-9.37101	-9.54953	-9.56935	-9.66781	-10.0133	-9.9319	-9.85065	-9.79482	-9.98793	-9.71947	-10.1947	-10.2839	-10.5061	-10.0775	-10.1332	-10.1846	-9.64321	-9.35914	-9.64378	-9.85917	-9.3174	-9.49623	-9.86906	-9.51245	-9.40058	-10.2246	-9.85222	-9.56864
F6HL98	VIT_08s0007g07690	Polygalacturonase inhibiting protein PGIP1		38200	335.088	1.93999e-06	0.15357	0.645086	1.65445e-05	0.781402	0.848207	-10.2972	-10.7565	-10.2227	-10.2585	-10.1551	-10.4605	-12.1098	-11.0421	-11.5048	-11.3894	-11.173	-11.4665	-10.7086	-10.9192	-11.3395	-10.6376	-10.7885	-11.0462	-11.5032	-10.8853	-11.0379	-10.7457	-10.8582	-10.7159	-10.29	-10.3953	-9.94315	-10.559	-10.2104	-10.2428
F6HLA1	VIT_08s0007g07660	Hydroxyproline-rich glycoprotein		38900	341.228	0.0371746	0.449328	0.103011	0.0532763	0.884274	0.540484	-13.158	-13.4317	-14.5393	-12.6868	-12.8883	-12.8335	-12.6568	-12.5571	-12.2843	-12.58	-13.2181	-12.8594	-12.9872	-13.885	-13.6333	-12.7291	-13.2964	-12.8699	-12.7185	-13.1883	-12.999	-13.1239	-12.9	-12.1509	-14.2507	-12.7157	-13.0523	-14.6723	-14.0319	-13.0545
F6HLA9	VIT_08s0007g07510	Pentatricopeptide (PPR) repeat-containing protein		110600	970.175	0.187569	0.580223	0.560007	0.214289	0.917505	0.800671	-15.7616	-16.8139	-15.3955	-15.7778	-16.8977	-15.408	-15.8785	-15.1139	-15.4591	-15.4853	-15.2705	-16.2877	-15.4143	-15.1037	-17.017	-15.8189	-17.3063	-17.1853	-15.408	-15.5882	-15.7859	-14.6314	-15.2311	-15.7066	-15.3955	-17.0305	-15.6388	-16.1767	-16.3831	-15.3526
F6HLB4	VIT_08s0007g07400	Glutamate dehydrogenase 1		52500	460.526	0.056559	0.540158	0.672049	0.0758505	0.910003	0.861984	-13.1051	-12.3695	-12.8253	-12.5575	-13.9497	-11.6398	-11.6822	-12.0612	-11.8238	-12.3787	-11.7087	-12.2545	-12.0809	-11.7585	-11.5954	-12.2441	-11.8398	-11.9668	-12.5095	-12.0359	-11.8466	-12.5949	-12.6466	-12.5834	-11.7088	-12.7857	-12.4474	-11.4964	-12.5057	-11.9537
F6HLB8	VIT_08s0007g07350	Pyridoxamine 5'-phosphate oxidase		30500	267.544	4.95793e-09	0.408325	0.826818	1.58001e-07	0.883168	0.947398	-11.5847	-11.4958	-11.4414	-11.4428	-11.5804	-11.3913	-12.742	-13.2534	-12.4188	-12.5635	-12.5915	-13.056	-12.3313	-12.3106	-12.2191	-12.7407	-12.51	-12.2674	-11.6538	-11.1803	-10.9026	-11.2395	-11.518	-11.3725	-11.6623	-12.0022	-11.523	-11.9998	-11.9935	-11.594
F6HLD8	VIT_08s0007g00130	Heat shock protein 70	1.3.1.74	71000	622.807	0.00822167	0.485676	0.428077	0.0148826	0.889794	0.751136	-10.814	-10.0939	-10.6993	-10.4796	-10.7885	-10.2767	-10.1719	-10.3186	-10.0869	-10.3117	-9.98977	-10.0271	-9.84991	-10.0332	-9.92275	-10.1088	-10.1598	-9.9958	-10.623	-10.257	-10.2334	-10.3757	-10.4028	-10.3612	-10.0128	-10.5085	-10.7674	-9.85699	-10.1817	-10.199
F6HLE6	VIT_08s0007g07240	Armadillo helical		123400	1082.46	0.000338748	0.405979	0.762331	0.00104649	0.883168	0.914043	-13.6007	-13.2713	-13.1298	-13.4591	-13.6874	-12.9564	-14.4526	-14.4206	-14.6874	-15.1982	-14.0861	-13.9159	-14.4919	-16.3955	-15.0587	-15.2423	-14.4049	-16.1242	-14.2734	-14.0319	-13.7982	-13.9938	-14.6951	-15.2146	-14.8147	-14.0175	-14.1088	-15.1982	-14.9589	-14.1088
F6HLJ7	VIT_08s0007g06390	Enoyl-[acyl-carrier-protein] reductase [NADH], chloroplast precursor	1.3.1.9	53800	471.93	0.0376972	0.638364	0.319753	0.0539614	0.928159	0.699936	-12.1065	-11.8044	-12.0869	-12.2616	-12.2341	-11.8476	-11.8153	-12.2512	-11.7729	-12.4795	-12.2059	-12.2177	-11.7096	-12.7669	-12.0696	-12.2793	-12.1244	-11.8474	-12.2756	-12.1471	-12.2689	-12.4821	-12.2189	-12.5225	-11.5031	-11.9035	-12.3418	-11.44	-11.8889	-11.5035
F6HLL8	VIT_08s0007g06060	Beta 1-3 glucanase		37500	328.947	0.000848827	0.855805	0.826044	0.00230478	0.98097	0.947398	-8.41584	-8.42467	-7.86992	-8.41525	-8.13171	-8.20347	-7.86308	-7.97257	-8.21864	-8.18298	-8.26594	-8.32317	-7.97461	-7.59803	-7.62923	-7.80352	-7.60882	-7.64896	-6.99542	-7.91405	-7.76446	-7.62371	-7.42374	-7.58749	-7.35911	-8.18789	-8.04037	-7.70568	-7.6123	-7.95727
F6HLL9	VIT_08s0007g06040	Beta-1,3-glucanase		36700	321.93	3.62232e-05	0.570024	0.783423	0.00017978	0.917505	0.930123	-7.13073	-7.16514	-6.73452	-6.96588	-6.97439	-7.18159	-6.75768	-6.81535	-6.98424	-6.74204	-6.96946	-6.76011	-6.53838	-6.0668	-6.38484	-6.42912	-6.42476	-6.32878	-6.03218	-6.76449	-6.61338	-6.56588	-6.289	-6.35408	-6.43741	-6.82561	-6.94131	-6.9962	-6.88839	-6.95991
F6HLM0	VIT_08s0007g06030	Beta 1-3 glucanase [Vitis vinifera]	3.2.1.39	36900	323.684	1.98162e-05	0.41967	0.653632	0.00011008	0.883168	0.852961	-10.3305	-9.99485	-9.66349	-9.92619	-10.0292	-10.2696	-9.41077	-9.8577	-10.0246	-9.71078	-9.72454	-9.53137	-9.51465	-9.29829	-9.14095	-9.17417	-9.34835	-9.41124	-9.04299	-9.09152	-9.20942	-9.33567	-9.22325	-9.05621	-9.06861	-9.64819	-9.91123	-10.0236	-9.67504	-9.82544
F6HLR2	VIT_10s0003g03260	Prefoldin		15100	132.456	0.466076	0.224064	0.763461	0.495538	0.823259	0.914492	-10.8417	-10.7711	-10.6963	-10.6695	-10.4011	-11.2369	-10.6057	-10.6542	-11.6561	-11.1186	-11.3459	-10.788	-10.665	-11.2964	-10.8704	-11.0743	-11.0651	-10.7677	-11.3532	-11	-10.5118	-11.1486	-10.7007	-11.5562	-11.1689	-10.7886	-10.7256	-11.237	-11.5892	-11.2934
F6HLZ6	VIT_10s0003g05320	Tubulin beta-7 chain		50000	438.596	6.56784e-05	0.90953	0.183353	0.00029458	0.989242	0.600108	-9.74758	-9.75349	-9.54422	-9.66653	-10.0433	-9.58475	-9.67837	-9.34596	-9.75898	-9.54747	-9.51984	-9.37677	-9.98556	-9.80875	-9.94008	-9.66122	-9.85792	-9.78513	-10.2569	-9.86722	-10.0823	-9.99927	-10.5473	-10.5509	-9.82735	-9.6823	-10.1002	-9.7201	-9.65167	-9.75174
[truncated: 224 more rows]
