# Supplementary material for: Five omic technologies are concordant in differentiating the biochemical characteristics of the berries of five grapevine (Vitis vinifera L.) cultivars
Source: BMC Genomics. 2015 Nov 16;16:946. doi: 10.1186/s12864-015-2115-y (PMC4647476; doi:10.1186/s12864-015-2115-y)
Supplement: Additional file 5: — Annotation, transcript abundance values, and ANOVA results of all genes on the NimbleGen Whole-Genome microarray measured in five grape cultivars. Red highlighted rows identify the possibility of cross-hybridization of probes with other genes from Cramer et al. [41]. Cultivar and treatment abbreviations for experimental replicates: Cabernet Sauvignon (CS), Merlot (ME), Pinot Noir (PN), Chardonnay (CD), and Semillon (SM) grown under well-watered (W) and water deficit (D) conditions, n = 5. The probe.cross.hybridization column refers to the number of probes for that transcript that have the potential to cross-hybridize with other probes. Other column headings refer to a combination of cultivar name, treatment, and replicate number. (XLS 33741 kb) [file 12864_2015_2115_MOESM5_ESM.xls]

## Sheet: micro.anova.csv
Additional file 5 as XLS – Annotation, transcript abundance values, and ANOVA results of all genes on the NimbleGen Whole-Genome microarray measured in five grape cultivars. Red highlighted rows identify the possibility of cross-hybridization of probes with other genes from Cramer et al. 2014. Cultivar and treatment abbreviations for experimental replicates: Cabernet Sauvignon (CS), Merlot (ME), …
V1	UniProtKB	NimbleGen_ID	Probe.Cross.Hybridization	Annotation	pTreatment	pCultivar	pCultivar.Treatment	AdjTreatment	AdjpCultivar	AdjpTreatment.Cultivar	CSD1	CSD2	CSD3	CSD4	CSD5	CSW2	CSW3	CSW4	CSW5	CSW6	MED1	MED2	MED3	MED5	MED6	MEW1	MEW2	MEW3	MEW4	MEW5	PND1	PND2	PND3	PND4	PND5	PNW2	PNW3	PNW4	PNW5	PNW6	CDD1	CDD2	CDD4	CDD5	CDD6	CDW1	CDW2	CDW3	CDW4
VIT_00s0120g00010	A5BDJ2	CHRUN_PDVV120_1_T01	3	Peroxisomal biogenesis factor 11 (PEX11C)	0.0268449	4.73e-17	0.136209	0.309734	0	0.357042	9.35651	9.48949	9.57261	9.4042	9.36352	9.36964	9.46121	9.41512	9.42428	9.43145	9.25652	9.10086	9.25771	8.99814	8.99692	8.97171	8.69702	8.85323	8.95518	8.62878	8.60065	8.39359	8.49148	8.66678	8.44891	8.45565	8.51842	8.66412	8.16044	8.49471	8.67714	8.65032	8.45356	8.81124	8.3896	8.58206	8.76904	8.60132	8.52836
VIT_00s0120g00020	F6I6Z4	CHRUN_JGVV120_1_T01	4	Importin beta-3	0.954386	3.27e-08	0.172314	0.986841	6e-08	0.403275	13.3656	13.4831	13.4671	13.3228	13.3159	13.4003	13.4677	13.3141	13.4182	13.4026	13.2762	13.1698	13.1142	13.2239	13.0606	13.3441	13.29	13.3459	13.3185	13.0154	13.5433	13.3586	13.4042	13.5164	13.4576	13.3859	13.4428	13.4774	13.0385	13.4751	13.6737	13.6368	13.5706	13.6901	13.5708	13.5649	13.6439	13.5745	13.4823
VIT_00s0120g00030	F6I6Z5	CHRUN_PDVV120_5_T01	0	AAA-type ATPase	0.00717253	3.37e-07	0.0517242	0.184143	5.2e-07	0.219721	3.70208	3.92667	4.02771	4.43103	4.29328	3.88171	3.8638	3.94637	3.69362	3.49097	3.56127	3.62445	3.739	3.50678	3.78389	3.44088	3.28292	3.23369	3.47985	3.55816	3.42777	3.52491	3.54661	3.36028	3.49854	3.56625	3.52303	3.58766	3.68814	3.62189	3.70711	3.50232	3.45267	3.741	3.5908	3.769	3.63917	3.47091	3.36914
VIT_00s0120g00060	F6I6Z6	CHRUN_JGVV120_4_T01	4	AAA-type ATPase	0.884354	2.3e-15	0.304277	0.966346	0	0.538844	11.6599	12.0139	11.8846	11.8589	11.8115	11.9234	11.972	11.9101	11.8643	11.803	11.5244	11.5858	11.5417	11.3294	11.4971	11.4675	11.3418	11.5483	11.5982	11.3109	11.5515	11.6268	11.5515	11.6822	11.5334	11.7353	11.6153	11.7603	11.3156	11.606	11.3026	11.3502	11.2205	11.408	11.2531	11.2467	11.2491	11.135	11.0478
VIT_00s0120g00070	D7UDK6	CHRUN_JGVV120_5_T01	4	AAA-type ATPase	0.0182065	5.56e-19	0.00671918	0.26435	0	0.0796025	10.6056	11.0895	10.9357	10.6727	10.7466	10.7751	10.8953	11.0035	10.9961	10.733	10.0792	10.1273	9.89335	9.64338	10.2452	9.5122	9.5151	9.50296	9.63337	9.39019	9.71981	9.616	9.66188	9.7927	9.51924	9.77786	9.77284	9.71022	9.1961	9.7497	10.1083	10.0386	9.89113	10.1596	9.75191	9.74987	9.9984	9.75569	10.0246
VIT_00s0120g00080	F6I6Z7	CHRUN_JGVV120_6_T01	4	No hit	0.843602	4.93e-18	0.483859	0.95491	0	0.67909	11.3891	11.5842	11.5332	11.5931	11.554	11.4463	11.5477	11.5676	11.5088	11.5099	11.2896	11.0419	10.9851	11.0661	11.2103	11.0831	10.7457	10.9206	11.0008	11.461	10.9021	10.6955	10.8583	10.9731	10.6824	10.8516	10.926	11.0222	11.1629	10.8563	10.6047	10.8901	10.5699	10.8211	10.6165	10.6491	10.7654	10.6412	10.619
VIT_00s0120g00100	F6I6Z8	CHRUN_JGVV120_8_T01	4	Asparaginyl-tRNA synthetase, cytoplasmic 3	0.396265	6.05e-07	0.1787	0.75585	9.1e-07	0.410688	11.0104	10.8486	10.7418	10.2813	10.8173	10.7801	11.0545	10.8195	10.9214	10.9455	10.7098	10.6777	10.5647	10.564	10.9571	10.5694	10.6772	10.6709	10.6502	10.3947	10.3964	10.5143	10.4798	10.7767	10.4085	10.5297	10.4377	10.5416	10.402	10.4783	10.4223	10.3928	10.3793	10.1674	10.6984	10.4795	10.2609	10.266	10.3018
VIT_00s0120g00120	A5BFE2	CHRUN_JGVV120_10_T01	0	No hit	0.489262	0.007002	0.805924	0.811091	0.00802502	0.887043	3.82045	3.67659	3.8827	3.65104	3.75297	3.5986	3.62228	3.67407	3.81095	3.62568	3.6355	3.42293	3.58711	3.67158	3.55247	3.50162	3.33844	3.463	3.34828	3.88271	3.55237	3.47732	3.50353	3.49032	3.57625	3.64801	3.5989	3.37722	3.38447	3.59112	3.34328	3.4737	3.57443	3.73867	3.43623	3.40053	3.39352	3.65207	3.66538
VIT_00s0120g00270	F6I6Z9	CHRUN_JGVV120_18_T01	3	Myosin-like protein XIA	0.15795	1.03e-15	0.207821	0.569306	0	0.443869	9.68497	10.0779	9.79382	9.67444	9.75615	9.67072	9.84635	9.7281	9.6595	9.4792	9.29219	9.58378	9.17584	8.45644	8.96078	8.98725	8.51346	8.74301	8.87878	8.04621	9.1417	9.14426	9.00612	9.2026	9.04229	9.21175	9.22225	9.30605	8.49293	9.1849	8.78822	8.94658	8.38374	9.05422	8.577	8.83195	9.01451	8.85367	8.67252
VIT_00s0120g00280	D7UDL0	CHRUN_GSVIVT00013300001_T01	0	No hit	0.458075	0.00103682	0.00113887	0.793208	0.00124499	0.0323023	7.34887	NA	6.91019	NA	6.14395	7.67123	7.47915	7.71684	7.20873	8.05276	6.60116	6.99112	7.06171	7.57665	7.2406	7.44499	7.32534	7.26974	7.40839	6.99366	7.47689	7.5402	7.48788	7.93586	7.42881	7.69315	7.34659	7.46429	7.37814	7.41189	7.60079	7.4509	7.43945	7.69468	7.79465	7.29087	7.5593	7.18844	6.92303
VIT_00s0120g00290	D7UDL1	CHRUN_JGVV120_19_T01	3	Aminopeptidase	0.517167	2.8e-09	0.6588	0.823708	1e-08	0.797148	12.1518	12.2203	12.2096	11.9458	11.7038	12.3516	12.067	12.0452	11.9722	12.2279	12.0822	12.0794	11.9237	12.0048	12.0417	11.9371	11.8265	12.1241	12.0844	11.7029	11.5229	11.6426	11.4782	11.648	11.5296	11.8296	11.5717	11.625	11.1702	11.7221	11.8016	11.6934	11.6434	11.6047	11.7144	11.7695	11.6309	11.8319	11.7275
VIT_00s0120g00300	D7UDL2	CHRUN_GSVIVT00013302001_T01	0	No hit	0.829974	0.0297493	0.260241	0.950057	0.0328338	0.497144	3.56002	3.61249	3.69556	3.29162	3.5542	3.51124	3.69418	3.73524	3.87558	3.58412	4.85867	3.77935	3.50741	3.6516	3.50183	3.96555	3.55187	3.48828	3.71731	3.43626	3.39132	3.57634	3.29521	3.5827	3.64953	3.52918	3.48959	2.99741	3.58113	3.20067	3.30614	3.42521	3.37174	3.27549	3.22558	3.48005	3.75202	3.53654	3.6066
VIT_00s0125g00010	E0CT79	CHRUN_GSVIVT00013598001_T01	0	No hit	0.00550756	8.58e-07	0.606762	0.167824	1.28e-06	0.762584	9.15699	9.20065	9.12065	9.04527	9.18741	8.57377	8.82732	9.04525	9.05561	8.74246	8.47581	8.37326	8.5088	8.17597	8.63775	7.67292	7.55053	8.0646	8.21675	7.65779	8.16357	8.12301	8.18601	7.84428	8.18642	8.30882	8.12997	8.06379	6.50759	8.15018	8.00452	8.0811	7.99379	8.24262	9.36249	7.88937	8.12346	7.82143	8.41483
VIT_00s0125g00020	F6H2S0	CHRUN_JGVV125_1_T01	4	Reverse transcriptase	0.160409	3.06e-05	0.894391	0.572566	4.05e-05	0.939003	14.1993	14.4527	14.1405	14.4983	14.6634	14.5067	14.1002	14.1233	14.1101	14.2743	14.4467	14.4926	14.3752	14.2648	14.27	14.9717	14.1356	14.5459	14.4408	13.6556	13.9626	13.5886	14.053	13.9283	13.8964	14.0814	13.9551	13.8067	12.5736	13.9078	14.4679	14.7517	14.3977	14.5677	14.5498	14.6853	14.5249	14.5207	14.6586
VIT_00s0125g00050	F6H2S1	CHRUN_JGVV125_3_T01	0	No hit	0.0132464	3.78e-06	0.347176	0.235443	5.33e-06	0.575904	9.70454	9.60393	9.16787	9.61394	9.78339	9.37622	9.0955	9.0721	9.20138	9.36434	9.90634	9.8605	9.93086	10.0533	10.6262	10.1072	9.59171	9.78053	9.78366	9.72708	9.75594	9.42781	10.0903	10.0683	9.78387	10.0445	9.93495	9.78213	9.26209	9.6407	10.0079	10.1166	9.92222	9.98073	10.1132	9.91113	10.0522	10.0848	9.94245
VIT_00s0125g00060	F6H2S2	CHRUN_JGVV125_4_T01	0	Unknown	0.00845684	3.42e-14	0.0749539	0.196817	0	0.26482	14.6859	14.7539	14.605	14.7241	14.8993	14.5908	14.4363	14.5407	14.6197	14.5998	15.0405	15.0189	15.0558	14.9903	15.0815	15.1519	14.7893	15.0803	15.0421	15.0283	14.6185	14.4161	14.6631	14.6842	14.617	14.6992	14.6095	14.5705	14.2388	14.5778	14.6435	14.7002	14.6315	14.7289	14.8794	14.4896	14.6172	14.2686	14.5249
VIT_00s0125g00070	F6H2S3	CHRUN_JGVV125_5_T01	1	No hit	0.170278	0.00446362	0.656446	0.58464	0.00517235	0.795611	15.3089	15.5094	15.4449	15.5609	15.6396	15.4552	15.3897	15.3364	15.4606	15.4773	15.4434	15.5725	15.5057	15.4213	15.4857	15.6241	15.2858	15.4976	15.5042	15.2114	15.2652	15.1046	15.3536	15.316	15.3015	15.3659	15.3204	15.3436	14.6164	15.3748	15.4901	15.6131	15.4102	15.5334	15.4598	15.3685	15.4274	15.0422	15.4639
VIT_00s0125g00080	F6H2Q0	CHRUN_JGVV125_6_T01	0	No hit	0.0130612	0.002767	0.5175	0.234586	0.00324155	0.703177	8.68766	8.84435	8.32062	8.7623	9.12906	8.52289	8.24892	8.26655	8.29855	8.44979	9.22946	9.04785	8.86646	8.33549	9.07422	9.10325	8.20105	8.67112	8.74303	8.42921	8.61189	8.24588	8.5854	8.34613	8.48939	8.8269	8.58106	8.55216	7.10883	8.49474	8.57294	8.67734	8.16992	8.72979	9.17652	8.26833	8.40022	8.14255	8.11448
VIT_00s0125g00090	F6H2Q1	CHRUN_JGVV125_7_T01	4	Leucine-rich repeat protein kinase	0.123146	2.62e-15	0.236991	0.526305	0	0.474672	10.9394	11.3871	11.1504	11.1694	10.9862	10.9707	11.0671	11.1896	11.1785	11.1902	11.4876	11.5454	11.3432	11.546	11.358	11.2008	10.8834	11.3294	11.3368	11.4495	12.1585	12.0385	12.1636	12.3075	11.9622	11.8829	11.9477	12.272	11.9194	11.9998	11.6635	11.4995	11.5431	11.2652	11.5718	11.5273	11.2316	11.4595	11.5546
VIT_00s0125g00100	E0CT87	CHRUN_GSVIVT00013609001_T01	4	Protein kinase	0.854074	1.87e-10	0.554446	0.956906	0	0.727443	10.5207	10.8186	10.6845	10.415	10.2104	10.6776	10.6311	10.5975	10.6297	10.795	10.4401	10.6382	10.4979	10.6217	10.4757	10.6356	10.8127	10.3317	10.2274	10.1258	11.0453	11.0866	11.2385	11.4286	11.0791	11.3622	11.1042	11.3231	10.7435	11.1819	10.6278	10.6912	10.7126	10.6668	10.7028	10.6743	10.7673	10.667	10.6901
VIT_00s0125g00140	F6H2Q2	CHRUN_JGVV125_10_T01	2	SHR5-receptor-like kinase	0.814722	5.71e-26	0.57117	0.944757	0	0.737638	6.40628	6.94186	6.53293	6.68409	6.34422	6.42971	6.63725	6.52938	6.56441	6.69063	6.73896	6.66447	6.63229	6.72406	6.49094	6.68005	6.19665	6.58101	6.44746	6.80235	8.6008	8.12265	8.12934	8.55584	8.12576	8.10863	8.26705	8.85372	8.50396	8.46714	8.23936	7.87517	8.09619	7.58296	7.8817	7.86132	7.54193	7.75975	8.06474
VIT_00s0125g00150	F6H2Q3	CHRUN_JGVV125_11_T01	0	SHR5-receptor-like kinase	0.745245	5.74e-10	0.709703	0.922284	0	0.827793	3.7433	4.05566	4.01255	3.6759	4.08574	3.69558	3.69686	3.92951	3.89197	4.04805	3.88117	3.83329	3.81621	3.68328	3.5748	3.84026	3.54124	3.9132	3.59395	3.82905	5.40464	4.20545	4.57256	4.09182	4.58321	4.64886	4.97808	4.21513	4.14021	4.94537	4.66038	4.27032	5.00667	4.27123	4.55143	4.73375	4.57082	4.20902	5.47242
VIT_00s0125g00160	E0CT90	CHRUN_JGVV125_12_T01	0	No hit	0.2049	1.14e-15	0.754352	0.617459	0	0.855716	3.78384	4.44481	4.09599	4.11568	4.01627	4.029	4.16656	4.05777	4.30908	4.20761	4.09766	3.80163	4.32846	3.98219	4.43176	4.18628	3.78654	4.41288	4.35371	4.5243	5.82792	5.33126	5.20627	5.39518	5.59503	4.54653	5.73145	5.61587	5.39635	6.04652	5.01439	4.88381	4.96054	4.59325	4.77984	5.36512	5.27429	4.8795	5.53299
VIT_00s0125g00170	F6H2Q4	CHRUN_JGVV125_13_T01	0	Peroxisome biogenesis protein (PEX1)	0.336631	1.25e-24	0.12249	0.720863	0	0.338797	11.5802	11.6707	11.8566	11.6635	11.6052	11.8118	11.8549	11.6118	11.7098	11.7091	11.515	11.3099	11.3986	11.3938	11.1979	11.4261	11.0143	11.095	11.2388	11.2545	11.9551	12.1323	12.1376	11.8958	12.0433	12.2013	12.0592	11.8737	12.0195	11.7895	12.2085	12.0413	12.0275	12.0267	11.9042	12.168	12.106	12.097	12.0591
VIT_00s0125g00180	F6H2Q5	CHRUN_JGVV125_14_T01	0	Zinc finger (C3HC4-type ring finger)	0.882473	0.000532738	0.788106	0.965943	0.00065105	0.87664	11.7988	12.1465	11.6004	11.7339	11.6522	11.4143	11.9473	11.8414	11.9148	11.9176	12.3528	12.3394	12.3695	12.4172	12.5475	12.1428	11.9918	12.2352	12.4083	12.5497	12.2102	11.7954	12.1626	12.4337	12.1125	12.031	12.3704	12.6076	12.2693	12.1548	12.1468	12.4597	11.8919	12.6371	11.9093	12.376	12.6986	12.3793	11.5824
VIT_00s0125g00190	F6H2Q6	CHRUN_JGVV125_15_T01	0	Potassium transporter (KUP1)	0.781199	0.00024468	0.308869	0.934612	0.00030473	0.542857	13.5272	13.8128	13.6729	13.5305	13.6543	13.1768	13.6729	13.6419	13.644	13.6284	13.1996	12.9928	13.0001	13.2814	13.2066	13.2622	13.34	13.2606	13.1518	13.4672	13.2716	12.8057	13.1018	13.4661	13.1091	13.0454	12.8979	13.3499	13.3185	13.0598	13.3407	13.6242	13.0896	13.7859	13.3052	13.3083	13.795	13.2818	12.801
VIT_00s0125g00200	F6H2Q7	CHRUN_JGVV125_16_T01	0	No hit	0.561656	8.2e-15	0.0167115	0.845293	0	0.124314	8.72439	9.52122	8.65131	9.07369	8.97021	8.30476	9.11554	9.19861	9.09493	8.83075	8.61344	8.83282	8.55735	8.46286	9.34371	9.28085	10.1303	8.9409	9.05954	9.37707	7.76333	7.21837	7.74136	8.17687	7.58458	7.12077	7.50397	7.80468	7.89247	7.53383	7.7323	7.71241	7.05954	7.86726	7.81286	6.9731	7.47997	7.26163	6.56365
VIT_00s0125g00210	F6H2Q8	CHRUN_JGVV125_17_T01	1	Serine/theronine protein kinase 2	0.00554136	2.28e-15	0.614926	0.167824	0	0.767832	10.8092	10.8133	11.0184	11.1189	10.8231	10.601	10.7551	11.0407	10.8392	10.7725	11.188	11.1876	11.0525	11.0634	10.8348	10.7572	9.95463	10.8103	10.7621	11.1022	11.9307	11.6785	11.714	11.8895	11.6345	11.2909	11.7357	11.7973	11.5209	11.7248	11.5705	11.2658	11.5151	10.8499	11.4188	11.3336	10.9588	11.0465	11.4988
VIT_00s0125g00220	F6H2Q9	CHRUN_JGVV125_18_T01	2	Serine/theronine protein kinase 2	0.00436759	1.77e-10	0.0798846	0.155497	0	0.273442	9.50023	9.90941	9.86814	10.0479	9.85639	9.70576	9.73182	10.02	9.83842	9.64248	9.89371	9.97761	9.82622	9.29885	9.45554	9.24185	8.70023	9.30498	9.27979	8.78548	10.5073	10.4117	10.4133	10.5584	10.2565	10.1793	10.3719	10.428	9.22158	10.4255	10.0591	9.52671	9.94094	9.47567	9.67343	9.97481	9.51862	9.55678	9.95538
VIT_00s0125g00230	F6H2R0	CHRUN_JGVV125_19_T01	0	No hit	0.100685	2.41e-19	0.51607	0.496083	0	0.702526	9.1785	9.37896	9.30283	9.67236	9.43718	9.04866	9.14624	9.58225	9.37073	9.11908	8.81577	9.26935	8.98759	8.62755	9.01632	9.01276	8.71805	8.58105	8.54172	8.77666	10.2753	10.293	10.3879	10.5556	10.1615	9.77591	10.3249	10.3617	9.99449	10.2471	10.0269	9.77494	10.0755	9.66332	9.61969	9.95697	9.82014	9.85957	10.0971
VIT_00s0125g00250	F6H2R1	CHRUN_JGVV125_21_T01	1	Zinc finger (ubiquitin-hydrolase) domain-containing	0.760925	0.00452	0.223086	0.927899	0.00523624	0.460335	10.2132	10.2398	10.1778	10.5037	10.4526	10.1471	10.4203	10.3932	10.388	10.2733	10.2636	10.2757	9.95764	10.0062	10.393	10.4243	10.8304	10.2285	10.0948	10.3171	10.1096	9.81975	10.0784	10.2709	9.92838	9.76991	10.1263	9.98632	10.3466	10.1082	10.1781	10.3492	10.1544	10.3562	10.2718	10.0794	10.3435	10.0768	9.99213
VIT_00s0125g00260	E0CT98	CHRUN_JGVV125_22_T01	0	Unknown	0.0371267	6.94e-10	0.728005	0.346195	0	0.839938	11.7126	11.6804	11.8267	11.8062	11.7998	11.6442	11.6945	11.6608	11.7041	11.551	11.6098	11.3961	11.5354	11.2954	11.2583	11.2577	11.0041	11.34	11.6145	11.3973	11.2731	11.449	11.3711	11.1395	11.2923	11.3519	11.3529	11.2582	11.04	11.3039	11.4525	11.4756	11.432	11.2633	11.3485	11.4	11.3899	11.2953	11.5767
VIT_00s0125g00270	F6H2R2	CHRUN_JGVV125_23_T01	1	Cyclin-T1-5 (CycT1;5)	0.508424	1.15e-09	0.1268	0.820065	0	0.344384	13.2076	13.2459	13.2441	13.1842	13.1734	13.1448	13.3139	13.2279	13.2781	13.2123	13.1013	13.2368	13.1842	13.0008	13.1676	12.8826	13.0149	13.0634	13.0899	13.0635	13.0141	12.8555	12.9191	13.0191	12.861	12.8318	12.9935	13.0537	12.9106	12.9816	12.9829	12.9799	12.808	12.9609	12.7358	12.7636	12.9992	12.7957	12.6867
VIT_00s0125g00280	F6H2R3	CHRUN_JGVV125_24_T01	0	Photosystem I reaction center subunit III (PSAF)	0.0510742	7.75e-12	0.328857	0.390836	0	0.559817	10.1963	9.47201	10.2139	10.2723	10.472	10.3348	9.66646	10.0813	10.0008	9.93516	9.95191	9.81629	9.84629	10.2671	9.54766	10.2725	10.1006	10.1012	10.1737	10.1902	9.94002	10.7062	10.2159	9.89081	10.0072	10.4472	10.3065	9.81447	10.2979	10.0871	10.8342	10.7804	11.1919	10.6632	10.8792	11.0807	10.7563	10.8635	11.4472
VIT_00s0125g00290	E0CTA1	CHRUN_JGVV125_25_T01	2	Lateral organ boundaries domain protein 4 (LBD4)	0.117572	1.62e-08	0.0797993	0.519086	3e-08	0.273271	8.99856	8.4964	8.3625	8.81239	8.41701	8.26287	8.32237	8.44629	8.37011	8.1641	8.36576	8.64524	8.06946	8.17765	8.89778	7.90682	8.52212	8.04193	7.89737	8.16901	8.31703	8.1278	8.22128	8.37509	8.19796	8.13449	8.26046	8.1089	8.59171	8.234	8.70694	9.43103	9.0383	9.48257	8.9453	9.0083	9.38207	9.05701	8.82906
VIT_00s0125g00300	E0CTA2	CHRUN_GSVIVT00013632001_T01	2	No hit	0.927279	0.225996	0.0847558	0.978995	0.236714	0.281092	5.49758	6.11025	5.22138	4.73853	4.23954	6.07617	5.37736	5.56926	5.15658	6.31392	5.05909	5.27284	5.47351	5.8046	5.37773	5.62385	5.84063	5.23361	5.63356	5.44978	5.75773	5.68096	5.61666	6.03436	5.57117	5.84974	5.12077	5.49312	5.37078	5.71366	5.7682	5.78479	5.66897	6.03132	6.0568	5.66313	5.58139	5.80908	4.92446
VIT_00s0125g00310	F6H2R4	CHRUN_JGVV125_26_T01	2	Unknown protein	0.738407	6.53e-12	6.83e-07	0.919885	0	0.00061112	9.55099	9.23073	9.47238	9.60473	9.41865	9.13528	9.22787	9.17878	9.26092	9.17674	9.11912	8.79415	9.00368	8.99124	8.81478	9.5201	9.6562	9.31478	9.15148	9.37812	9.46343	9.19676	9.25866	9.30323	9.31855	9.32189	9.29347	9.34075	9.76899	9.28932	9.73839	9.83414	9.74302	9.78831	9.70248	9.544	9.71208	9.52856	9.64196
VIT_00s0125g00320	F6H2R5	CHRUN_JGVV125_27_T01	2	No hit	0.749232	0.000967466	0.172856	0.923917	0.00116356	0.403933	6.61432	6.96806	6.36902	6.31297	5.79716	6.80418	6.71648	6.62693	6.43653	6.81085	6.73857	6.6522	7.01051	6.66716	6.23162	6.877	6.51953	6.85274	6.89844	6.55447	6.87836	7.05003	7.18528	7.24424	6.79008	7.15412	6.91592	6.96095	6.40294	7.02727	6.81686	6.85096	6.51819	6.84909	6.65193	6.81564	6.59044	6.55891	6.13016
VIT_00s0125g00330	E0CTA5	CHRUN_JGVV125_28_T01	3	TET10 (tetraspanin10)	0.230671	3.89e-17	0.000814756	0.641426	0	0.0271734	11.0121	10.9434	11.0564	10.8786	10.9811	11.1199	11.209	10.9104	11.0604	11.1853	10.9701	11.0664	11.2112	11.2395	11.0253	11.1399	11.2156	11.339	11.4694	11.3549	10.8215	10.8025	10.8876	10.6935	10.9176	10.9116	10.779	10.9601	10.8629	10.9521	10.4949	10.5777	10.5071	10.4831	10.7864	10.2535	10.3045	10.437	10.2408
VIT_00s0125g00340	E0CTA6	CHRUN_JGVV125_29_T01	1	TET10 (tetraspanin10)	0.133831	2.67e-09	0.526869	0.540182	1e-08	0.70906	9.13296	8.85459	8.42671	8.40929	8.30956	9.03611	8.43461	8.07141	8.26374	8.92457	8.56717	8.27153	8.25013	9.14563	8.32078	8.93767	8.21982	9.1274	9.48106	8.76581	8.1582	8.07518	8.14633	8.42345	8.26669	8.79039	8.38713	8.55905	7.76571	8.54974	7.81585	7.37107	7.47914	7.37584	7.12178	7.71886	7.15629	7.57038	7.4507
VIT_00s0125g00350	F6H2R6	CHRUN_JGVV125_30_T01	3	Proteasome 26S regulatory subunit (RPN2)	0.161668	0.000158712	0.00618086	0.573642	0.00019984	0.0767658	11.1135	11.4686	11.0376	10.8454	10.8759	11.2733	11.2347	11.3115	11.2406	11.4437	11.0089	11.0939	10.9839	11.1534	11.0225	11.3962	11.0352	11.0993	11.0649	10.7891	11.0984	11.1652	11.094	11.3584	11.0261	11.035	10.7984	11.1477	10.6751	10.9628	11.2924	11.6684	11.3412	11.4677	11.4007	11.1907	11.2033	11.119	10.9798
VIT_00s0125g00380	E0CTA8	CHRUN_JGVV125_33_T01	4	No hit	0.342512	7.9e-06	2.18e-05	0.725126	1.09e-05	0.00423599	9.92004	NA	9.8223	8.82249	8.95983	10.3606	10.3781	10.2667	10.1403	10.7716	10.0754	10.179	10.0208	10.3485	10.1498	9.90553	9.79107	9.92902	9.94752	9.51298	9.42948	9.36417	9.32291	10.0587	9.50169	9.5273	9.42273	9.72779	8.70274	9.3648	9.53731	9.37683	9.44557	9.6285	9.41738	9.65811	9.58231	9.67163	9.37006
VIT_00s0125g00390	F6H2R7	CHRUN_JGVV125_34_T01	1	Alpha-glucosidase	0.656027	0.0399743	0.483394	0.887498	0.043826	0.678907	9.35332	9.43567	9.4657	9.27193	9.12165	9.77824	9.37918	9.44337	9.30564	9.67448	9.60686	9.55879	9.47662	9.79033	9.31489	9.5615	8.78832	9.62349	9.63544	9.59299	9.26494	9.44868	9.26384	9.27249	9.10624	9.49183	8.9489	9.00031	9.07225	9.31749	9.33203	9.46818	9.46786	9.48	9.16253	9.51949	9.137	9.45513	9.06382
VIT_00s0125g00410	F6H2R8	CHRUN_JGVV125_36_T01	1	Phospholipid-transporting ATPase	0.488627	3.86e-06	0.869433	0.810679	5.45e-06	0.923993	7.56063	7.36854	6.99507	7.4143	7.03474	7.31332	7.46132	7.23264	7.04125	6.79654	7.7662	7.85932	7.54807	7.48184	7.51601	7.5704	7.88856	7.64297	7.61569	8.13633	8.67295	7.41331	7.96176	8.09591	7.77478	7.59805	8.32043	8.49662	8.5662	8.11925	7.56668	8.08842	7.30472	8.00517	7.16384	7.93862	8.25926	7.80821	7.47615
VIT_00s0125g00420	E0CTB1	CHRUN_JGVV125_37_T01	0	Unknown	0.723554	7.74e-21	0.280618	0.914231	0	0.5166	11.7037	11.5337	11.6368	11.8775	11.7831	11.6881	11.5625	11.6577	11.5655	11.6088	10.9847	11.0621	11.2253	11.3725	11.0537	11.1202	11.2885	11.2458	11.2505	11.1227	10.7342	10.953	10.8616	10.8059	10.7689	10.8717	10.6937	10.7949	10.8573	10.6293	10.8101	10.9347	11.0533	10.9757	10.9706	10.8584	10.7453	10.8785	10.9599
VIT_00s0125g00430	E0CTB2	CHRUN_JGVV125_38_T01	0	Root hair defective 3 GTP-binding (RHD3)	0.885824	2e-24	0.103098	0.966759	0	0.30983	8.93652	8.77706	9.02683	9.06505	8.92547	8.70531	8.93268	8.76337	8.63463	8.45023	7.15956	7.47881	7.42229	7.10625	7.19354	6.97251	7.75206	7.49263	7.60615	7.60359	8.22467	8.33506	8.00749	8.13574	8.15857	8.14391	8.15289	7.99205	8.03221	8.15208	9.33238	9.53494	9.05536	9.49384	8.94691	9.4301	9.61004	9.33174	9.21866
VIT_00s0125g00440	F6H2R9	CHRUN_JGVV125_39_T01	4	Unknown	0.287996	1.87e-11	0.172051	0.687865	0	0.403101	9.97246	9.96831	9.74607	9.88383	9.73267	9.97734	9.79661	9.49344	9.66528	9.65548	8.8353	9.06684	8.97346	8.41574	8.34469	8.22256	7.44666	8.59492	8.93781	7.94524	8.76227	8.89944	8.54003	8.58431	8.64795	8.82168	8.84061	8.70118	7.81247	8.85142	8.49968	8.51149	8.27642	8.39687	8.01475	8.99713	8.67675	8.6781	8.69552
VIT_00s0131g00010	F6HB42	CHRUN_JGVV131_1_T01	4	Annexin ANN3	0.175212	1.22e-20	0.409321	0.589341	0	0.624797	4.5277	4.34871	4.75658	4.83178	4.6161	4.85475	4.28265	4.48274	4.24249	4.32372	6.70885	6.92158	6.67946	6.32876	6.60415	7.15925	6.66475	6.70727	6.73763	6.88734	6.50231	6.66324	6.17073	6.13681	6.50664	6.86035	6.07744	6.05283	6.95464	6.82991	6.40371	7.00842	6.86547	6.93807	6.13898	7.46823	6.83617	6.25598	7.09167
VIT_00s0131g00020	F6HB43	CHRUN_JGVV131_2_T01	4	Annexin ANN4	0.101152	6.97e-05	0.821423	0.496333	8.99e-05	0.895428	3.70657	4.06369	3.65164	3.80115	3.49161	3.6602	3.56569	3.73409	3.69055	3.71805	3.7511	4.11653	3.75913	3.833	3.9176	3.6993	3.43609	3.90097	3.80776	3.57352	3.41061	3.54996	3.6726	3.42415	3.44265	3.21525	3.56978	3.75032	3.38331	3.55043	3.26187	3.37848	3.47401	3.50761	3.84881	3.61777	3.34936	3.71146	3.37471
VIT_00s0131g00030	F6HB44	CHRUN_JGVV131_3_T01	3	Annexin ANN4	0.665075	0.533087	0.58714	0.890564	0.543535	0.748788	3.47951	3.27624	3.30687	3.17143	2.94336	3.08541	3.05925	3.14284	3.12889	3.07035	2.92618	3.0094	3.21036	3.25768	3.58607	3.16437	3.01415	2.82323	3.20617	3.29797	3.3747	3.04042	3.31205	3.11304	3.19548	3.34455	3.36327	3.17193	3.01039	3.26319	3.23479	3.25872	3.01541	2.99268	4.25816	3.25293	2.98954	3.29164	3.38639
VIT_00s0131g00050	D7T2Q7	CHRUN_JGVV131_5_T01	4	Annexin ANN3	0.689373	7.74e-16	0.541465	0.900255	0	0.718653	6.17746	5.07895	5.00405	5.23862	5.02241	5.63511	4.87729	5.3427	5.3206	5.366	6.68223	7.18878	6.82938	6.89327	6.92876	7.03596	7.60572	7.2108	6.85837	6.93603	6.45293	6.17776	5.96208	5.5927	6.43446	6.25241	5.9465	5.87635	6.96425	6.5176	6.6352	6.8565	6.38075	6.74513	5.98413	6.59241	6.43728	5.92482	6.36694
VIT_00s0131g00060	D7T2Q9	CHRUN_JGVV131_6_T01	4	Annexin ANN3	0.343698	3.18e-24	0.923673	0.725644	0	0.955326	6.03357	6.11375	6.11488	5.77359	4.55543	6.28114	5.49297	5.92506	5.78463	5.72178	9.58176	9.68619	9.42199	9.0769	9.45386	9.89702	9.78704	9.1859	9.28949	9.16193	9.07136	9.36077	8.95655	8.72402	9.27669	9.19431	8.83802	8.66952	9.31924	9.27066	8.05959	8.55447	8.65739	8.67142	8.13767	8.78103	8.46054	7.79979	9.23673
VIT_00s0131g00070	F6HB45	CHRUN_JGVV131_7_T01	4	No hit	0.0667439	2.52e-19	0.063351	0.429877	0	0.242559	8.98386	8.55469	8.97684	8.87692	8.36994	8.7662	8.5216	8.56766	8.42466	8.49983	7.73274	7.8728	7.77728	7.79822	7.93599	6.34718	6.78257	7.56583	7.28162	8.04985	8.89289	8.16833	8.16762	8.14608	8.22829	8.42586	8.37246	8.07042	8.38524	8.44414	8.38833	8.83051	8.27077	8.71553	9.10394	8.60485	9.10835	8.66215	8.88123
VIT_00s0131g00080	F6HB46	CHRUN_JGVV131_8_T01	4	Annexin ANN4	0.510667	0.308144	0.121428	0.821281	0.319755	0.337392	4.65362	4.82483	4.87504	5.51178	5.20488	4.84332	4.72989	4.95116	4.63264	4.90872	4.55626	4.83915	5.19788	4.54308	4.80562	5.43602	4.83935	4.98931	4.65417	5.23388	4.83909	4.86684	4.82782	5.0679	4.87762	4.79722	4.6395	4.75605	4.65597	4.60394	4.8511	4.86878	4.96217	4.59328	4.7105	4.81321	4.65575	4.55844	4.97315
VIT_00s0131g00120	D7T2R1	CHRUN_JGVV131_9_T01	0	Dimethylaniline monooxygenase, N-oxide-forming	0.0642568	0.00329291	0.169683	0.425811	0.00384258	0.399573	3.56527	3.57098	3.60804	3.79215	3.72707	3.74373	3.48761	3.58202	3.49294	3.53871	3.79073	3.54356	3.59669	3.60378	3.42081	3.96686	3.60432	3.87429	3.17644	3.58721	3.26411	3.40352	3.44357	3.42591	3.43938	3.56121	3.17257	3.25285	3.31203	3.35344	3.78916	3.99101	3.4827	3.98729	3.65068	3.42283	3.35458	3.43191	3.55685
VIT_00s0131g00130	D7T2R2	CHRUN_JGVV131_10_T01	4	Annexin ANN3	0.177804	5.9e-16	0.861136	0.591396	0	0.918854	NA	5.53962	5.8773	4.36628	4.25081	5.8031	5.23806	5.73453	5.39048	5.49342	7.71118	8.36431	7.75572	7.7224	7.81538	8.10376	8.64213	8.15502	7.78192	7.86724	7.06541	7.2542	6.50749	6.12053	7.32233	6.98836	6.56682	6.39751	7.60058	7.24884	6.9871	7.38446	7.12773	7.08845	6.04458	7.55855	7.19066	6.18073	7.10497
VIT_00s0131g00140	D7T2R3	CHRUN_JGVV131_11_T01	4	Annexin ANN3	0.355462	3.11e-25	0.22079	0.730658	0	0.457451	4.85437	4.80884	5.01182	5.72835	4.86081	5.33041	4.63174	4.56821	4.62075	4.47029	8.28476	8.60436	8.23087	8.12162	8.23939	8.83872	8.48919	8.43817	8.53835	8.72934	7.77376	8.00279	7.59412	7.4245	7.81502	8.01689	7.41269	7.38416	8.26905	8.08597	6.63729	7.2863	7.30727	7.10741	6.80713	7.50507	6.97274	6.44144	7.37252
VIT_00s0131g00170	D7T2R4	CHRUN_JGVV131_14_T01	4	Annexin ANN4	0.12521	5.06e-05	0.243837	0.528251	6.59e-05	0.481272	3.77195	3.52618	3.28433	2.99354	3.40016	3.4484	3.75054	3.84814	3.82502	4.26027	3.98657	4.25604	3.86933	3.95867	3.97975	4.29837	4.79709	3.70094	3.86302	3.97071	4.00377	4.597	4.19068	4.32833	4.31352	4.066	3.83954	4.42541	4.30553	4.32139	3.97976	3.9474	4.23813	3.7212	4.3012	4.27792	4.10038	3.98141	4.39279
VIT_00s0131g00180	F6HB47	CHRUN_JGVV131_15_T01	4	Annexin ANN4	0.413178	6.66e-10	0.25785	0.764905	0	0.494638	3.4412	3.8975	3.59855	4.10635	3.56512	3.52454	3.29913	3.41043	3.30794	3.61297	3.97785	3.97577	3.60936	3.70513	3.7493	3.83214	3.94205	3.75576	3.53059	4.3523	4.55761	4.37256	4.30003	4.44878	4.64877	4.63006	4.11544	4.22251	3.81654	4.38871	3.72979	3.45505	3.8043	3.55598	4.08585	3.77097	4.02437	3.87073	3.858
VIT_00s0131g00200	D7T2R5	CHRUN_GSVIVT00000297001_T01	4	Hcr2-0B	0.405266	0.419538	0.104067	0.761468	0.431243	0.311348	3.37669	3.10236	3.22003	2.99379	3.13956	2.91353	2.85339	3.03527	3.06037	3.0722	3.15482	2.87597	3.24784	3.04614	2.84057	3.25895	2.97151	3.26871	3.02494	3.47699	2.75166	2.95347	2.98476	2.92612	3.42637	3.26908	2.80342	2.84451	2.98114	2.99321	2.92338	3.24132	2.99913	3.00508	2.79863	3.10419	3.09878	2.98151	3.25554
VIT_00s0131g00210	D7T2R6	CHRUN_JGVV131_17_T01	4	Annexin ANN3	0.45499	1.06e-15	0.651525	0.790868	0	0.792612	5.54763	4.9655	5.41335	4.83823	5.11634	5.08137	4.70825	5.12583	4.92385	5.18952	6.35659	7.04281	6.43499	6.59539	6.67686	6.74265	7.27981	6.94843	6.61909	6.66537	6.25002	6.38043	5.66132	5.51899	6.23434	6.21862	5.82582	5.54925	6.72168	6.53826	6.24376	6.50652	5.99903	5.98918	5.69014	6.38372	6.45023	5.87297	6.37596
VIT_00s0131g00220	D7T2R7	CHRUN_JGVV131_18_T01	1	Annexin ANN3	0.242859	2.03e-20	0.799006	0.652262	0	0.88334	3.97977	4.06096	4.30132	3.79574	3.49317	4.25207	3.9016	4.33345	3.49672	4.03623	6.33565	6.67606	6.25143	6.47776	6.09635	6.70723	6.20659	6.4108	6.49874	6.26572	6.29459	6.7893	6.08015	5.89612	6.39192	6.60144	5.93624	5.94917	6.79016	6.70327	6.02106	6.38463	6.23258	6.16241	5.79933	6.84093	6.31783	5.5814	6.66684
VIT_00s0131g00250	F6HB48	CHRUN_JGVV131_20_T01	1	Heat shock protein 81-2 (HSP81-2)	0.224914	0.00131354	0.0487752	0.637561	0.00156766	0.213044	11.7624	12.089	11.7998	10.4695	10.5544	12.0115	11.8646	11.8505	11.855	12.0542	11.6205	11.6324	11.4757	11.6442	11.802	12.1229	11.7107	11.4346	11.5291	11.3412	11.734	11.6554	11.7488	12.0356	11.5716	11.843	11.6057	11.653	11.5605	11.8396	11.8733	11.8054	11.9329	11.9525	11.9957	12.1383	12.0375	11.9513	11.8307
VIT_00s0131g00260	D7T2R9	CHRUN_JGVV131_21_T01	3	Annexin ANN4	0.76052	0.133326	0.0350295	0.927662	0.141591	0.181454	3.31252	3.27044	3.29523	3.52364	3.23898	3.11237	3.07296	3.10986	3.3548	3.07591	3.44273	3.11629	3.13408	3.60431	3.2044	3.60366	3.04641	3.56767	3.83557	3.48276	3.19173	3.44727	3.65117	3.25941	3.26071	3.39521	3.14824	3.088	3.03868	3.26481	3.24419	3.21289	3.21003	3.10923	3.55314	3.43375	3.42416	3.56762	3.25249
VIT_00s0131g00270	F6HB49	CHRUN_PDVV131_22_T01	4	Protein phosphatase 2 (formerly 2A), regulatory subunit A	0.335457	1.64e-07	0.612488	0.720316	2.6e-07	0.766179	13.5312	13.768	13.5212	13.7385	13.6696	13.7307	13.6998	13.6803	13.6013	13.6844	13.5402	13.5807	13.5147	13.5547	13.4525	13.5306	13.357	13.5313	13.4309	13.3948	13.7309	13.7436	13.6403	13.8434	13.8018	13.7534	13.8076	13.8401	13.5262	13.7603	13.6842	13.633	13.6329	13.6747	13.63	13.6494	13.4806	13.6132	13.6259
VIT_00s0131g00280	F6HB50	CHRUN_JGVV131_22_T01	2	C2 domain-containing protein	0.0646862	2.63e-13	0.46637	0.426736	0	0.667208	9.64816	10.1225	9.73545	9.59819	9.50511	9.908	9.82577	9.80994	9.81415	9.65338	8.49342	8.37332	8.57171	8.2678	8.12808	7.36207	7.85019	8.32273	8.69881	7.57603	8.66798	9.20484	8.75723	8.53508	8.93149	9.17731	8.7098	8.49434	7.19378	8.59204	9.70312	9.62758	9.42434	9.84994	9.4596	9.4404	9.4987	9.3705	9.51945
VIT_00s0131g00290	NA	CHRUN_JGVV131_23_T01	4	Protein phosphatase 2 (formerly 2A), regulatory subunit A	0.551945	8.24e-10	0.0911689	0.840133	0	0.291195	13.6039	13.669	13.6606	13.6444	13.5897	13.6424	13.5945	13.6337	13.6409	13.5873	13.6405	13.6368	13.5457	13.4624	13.4393	13.528	13.4161	13.4757	13.4441	13.3171	13.6712	13.7206	13.7033	13.7987	13.7133	13.8067	13.7132	13.7709	13.5831	13.7905	13.573	13.6362	13.6404	13.5536	13.5371	13.631	13.516	13.6317	13.6464
VIT_00s0131g00300	D7T2S0	CHRUN_GSVIVT00000305001_T01	4	No hit	0.616994	1.09e-14	0.287735	0.869441	0	0.523499	8.61578	9.20196	8.54513	8.19742	8.31683	8.64313	8.9005	8.95281	8.83409	8.90336	7.53281	6.99795	7.30446	7.78912	7.48651	7.91107	7.45857	7.33435	7.37594	6.73848	7.85427	8.12923	7.98906	8.3056	7.55013	7.9149	7.20953	8.27458	7.03755	7.89715	8.76796	8.89158	8.72292	8.88816	8.66323	8.6637	8.8867	9.00193	8.60504
VIT_00s0131g00310	F6HB52	CHRUN_JGVV131_24_T01	4	Annexin ANN4	0.00166082	0.16141	0.00396737	0.0993469	0.170601	0.0604784	3.04278	3.15681	3.26607	3.33367	3.27621	3.14922	3.1424	3.05086	3.02545	3.25629	2.97433	3.07923	2.99895	2.93019	2.97284	3.14108	3.3433	3.54712	3.06234	3.35481	3.15743	2.99303	3.1764	3.04713	3.02005	3.23022	3.20737	2.94388	3.1648	3.09959	3.17404	3.25271	3.13415	3.05905	3.25011	3.15462	3.19478	3.16553	3.41519
VIT_00s0131g00320	F6HB53	CHRUN_JGVV131_25_T01	4	Annexin ANN3	0.591678	3.3e-16	0.976855	0.858419	0	0.986056	NA	6.12125	5.97318	5.45066	NA	6.31601	5.55049	5.84027	5.86167	5.70313	7.6747	8.30181	7.78009	7.91783	7.88603	7.98404	8.40816	8.20819	7.87122	7.85281	7.54885	7.59582	7.03379	6.50132	7.76792	7.46882	6.9685	6.47889	8.17439	7.67006	7.42037	7.74052	7.2686	7.61265	6.73742	7.75155	7.48745	6.65451	7.56668
VIT_00s0131g00330	F6HB54	CHRUN_JGVV131_26_T01	4	F-box family protein	0.777066	5.12e-15	0.396712	0.93352	0	0.614755	13.2246	13.2458	13.0229	13.0818	13.051	13.1144	13.1741	13.2179	13.2021	13.1028	13.2009	13.1713	13.1154	13.2196	13.2608	12.7569	12.9782	13.2524	13.1925	13.1659	12.7625	12.686	12.8037	12.8792	12.8186	12.6914	12.6786	12.8564	12.8281	12.7637	12.6178	12.6974	12.6076	12.7393	12.5434	12.5938	12.7285	12.4786	12.7782
VIT_00s0131g00340	F6HB55	CHRUN_JGVV131_27_T01	4	Annexin ANN4	0.928249	0.0034952	0.748491	0.979424	0.00407108	0.852203	4.2079	4.43499	4.51406	4.28127	4.40721	4.04412	4.31002	4.30951	4.33985	4.59775	4.78221	4.49226	4.40847	4.81769	4.47685	4.93321	4.56367	4.92142	4.74844	4.24191	4.22164	4.16195	4.12693	4.48143	3.91742	4.62407	4.10727	3.93913	4.38827	4.36526	4.37516	3.82493	4.29357	4.09129	4.56486	4.18625	4.45567	3.84043	4.41172
VIT_00s0131g00350	F6HB56	CHRUN_JGVV131_28_T01	4	Annexin ANN4	0.468802	0.336691	0.0915002	0.799201	0.34857	0.291874	3.66806	3.39242	3.59101	3.77465	3.6062	3.40873	3.55724	3.36529	3.37792	3.24377	3.43476	3.36377	3.3799	3.5227	3.54156	3.67192	3.67735	3.58573	3.33156	3.65432	3.37699	3.58262	3.47628	3.53982	3.32251	3.17547	3.45586	3.40278	3.3107	3.43694	3.47218	3.3141	3.42244	3.45962	3.76512	3.41688	3.54106	3.31598	3.31619
VIT_00s0131g00360	D7T2S4	CHRUN_JGVV131_29_T01	3	No hit	0.546131	1.72e-07	0.0139699	0.837632	2.7e-07	0.113617	10.8714	11.0204	10.6742	9.90061	9.74616	10.9161	10.9027	11.1192	10.8157	10.9227	10.6202	10.7379	10.4512	10.9336	10.8152	9.99948	10.1858	10.4855	10.4442	10.6845	9.97136	10.0164	9.83956	10.2431	10.0386	10.1846	9.7922	9.91796	10.075	10.0432	10.5525	10.9987	10.61	11.0184	10.873	10.8632	10.9656	10.828	10.5128
VIT_00s0131g00370	D7T2S5	CHRUN_JGVV131_30_T01	4	No hit	0.551817	6.73e-26	0.350016	0.840049	0	0.578161	3.61293	3.7028	3.76084	3.69591	3.87118	3.63806	3.51935	3.62518	3.92173	3.84715	4.3793	3.61827	3.5739	3.68607	3.75023	3.30341	3.46987	3.78194	3.73563	4.17254	4.30502	4.18785	4.42058	4.1935	4.33535	4.4135	4.45535	4.27143	4.81369	4.5794	4.11263	3.71341	3.66002	4.1609	4.65544	3.89742	3.87433	3.83518	4.59034
VIT_00s0131g00420	F6HB57	CHRUN_JGVV131_33_T01	3	Isoamylase isoform 3	0.48339	6.01e-08	0.953674	0.807486	1e-07	0.972702	11.5169	11.3756	11.5304	11.4419	11.5973	11.8223	11.4878	11.2514	11.394	11.4578	11.1504	11.0686	11.2093	11.0997	10.9205	11.1762	10.9969	11.1342	11.1636	10.4695	11.148	11.5032	11.2773	11.0147	11.2121	11.7733	11.2953	10.9232	10.5882	11.2329	11.7406	11.5724	11.8038	11.6228	11.8416	11.8219	11.5974	11.6301	11.9249
VIT_00s0131g00430	F6HB58	CHRUN_JGVV131_34_T01	4	KOW domain-containing factor family protein	0.841263	5.64e-11	0.277757	0.953772	0	0.513507	7.49162	7.7564	7.72178	7.47647	7.45049	7.63292	7.72042	7.60614	7.55995	7.5088	6.82662	6.87108	7.23944	6.59269	6.72059	6.8845	6.80195	6.50199	6.79784	6.3412	6.74453	6.86277	6.64051	6.52956	6.78437	7.12896	6.86562	6.40371	5.93524	6.8934	6.84527	6.87884	6.54299	6.75584	6.42216	6.93972	7.10971	6.82927	7.07869
VIT_00s0144g00010	D7SYV0	CHRUN_JGVV144_1_T01	2	CCR4-NOT transcription complex, subunit 1	0.639211	4.32e-05	0.00443773	0.878862	5.66e-05	0.0640742	13.7098	13.748	13.8135	13.7604	13.6565	13.7859	13.7858	13.8176	13.7585	13.69	13.7521	13.8995	13.5706	13.4876	13.5571	13.3322	13.0494	13.3355	13.4726	13.5885	13.6458	13.71	13.5852	13.5825	13.563	13.6829	13.6823	13.7446	13.4517	13.674	13.6191	13.6609	13.4105	13.5657	13.2446	13.78	13.5141	13.6183	13.728
VIT_00s0144g00040	F6H802	CHRUN_JGVV144_3_T01	4	R protein MLA10	0.29064	3.56e-22	0.327028	0.689833	0	0.558505	11.7746	11.6577	12.1644	11.9521	12.1601	12.0068	11.9611	11.8035	11.9654	12.1034	11.242	11.1136	11.3711	11.143	11.2054	11.7244	11.9953	11.376	11.4287	11.0276	10.8175	11.3989	11.2723	10.6741	11.1632	11.5844	11.2255	10.6013	11.1315	11.012	9.9152	10.1008	10.0967	10.0286	9.91463	10.3885	10.1667	10.2041	10.2253
VIT_00s0144g00060	F6H803	CHRUN_JGVV144_5_T01	4	HcrVf2 protein	0.66948	0.00298662	0.200704	0.892862	0.00349274	0.43502	4.03491	3.66834	3.78214	3.97746	3.66715	4.03077	3.57013	3.5535	3.56078	3.9898	4.13306	3.93538	4.16354	4.72004	4.41359	3.21907	3.31071	4.69806	4.31935	NA	4.10085	3.92074	4.23836	4.45608	4.13053	4.3092	4.27938	4.2982	4.2937	4.36714	4.92018	5.34184	4.06419	4.24989	3.76118	4.15423	4.03467	4.66888	4.47782
VIT_00s0144g00080	F6H804	CHRUN_JGVV144_7_T01	4	CCHC-type integrase	0.0205128	1.3e-31	0.645725	0.278742	0	0.788718	6.41749	6.57523	6.73188	6.55139	6.7569	5.87881	6.23834	6.37326	6.4052	6.32887	3.77946	3.65168	3.71226	3.39709	3.67026	3.7846	3.51137	3.20213	3.58306	3.71551	3.59311	3.77266	3.8363	3.76192	3.80382	3.64912	3.51221	3.90755	3.58483	3.4836	3.67669	3.66795	3.55995	3.64726	4.51992	3.18376	3.68327	3.68601	3.24263
VIT_00s0144g00110	F6H807	CHRUN_JGVV144_10_T01	3	HcrVf2 protein	0.34801	2.88e-13	0.812055	0.727448	0	0.890473	6.99198	7.42214	7.44072	7.58266	7.13688	7.04856	7.14661	6.93814	7.10661	7.39595	8.13851	8.45397	8.10591	8.38276	7.80451	8.45152	7.58265	7.9793	8.07915	8.2574	7.99936	8.19635	7.93221	7.73178	7.83088	7.9826	7.75354	7.93065	8.00987	8.19486	8.52667	8.07206	8.75111	7.62111	8.11741	8.55526	8.02058	8.17104	8.57728
VIT_00s0144g00120	F6H808	CHRUN_JGVV144_11_T01	4	R protein MLA10	0.656176	2.35e-12	0.501588	0.88756	0	0.691509	10.3662	10.3834	10.8386	10.5921	10.8579	10.705	10.7114	10.4366	10.5822	10.787	10.5149	10.3964	10.549	10.633	10.1735	10.7429	10.6004	10.6726	10.8464	10.2694	10.2255	10.8851	10.7262	10.214	10.4566	10.8743	10.5636	10.1222	10.6041	10.3637	10.1649	10.2562	10.2169	10.2171	10.257	10.3965	10.1797	10.1818	10.2696
VIT_00s0144g00160	F6H809	CHRUN_JGVV144_14_T01	0	No hit	0.442555	0.666666	0.451507	0.784682	0.674703	0.655884	3.71982	3.44947	3.63827	3.36067	3.57547	3.38894	3.34234	3.4519	3.1958	3.30294	3.70532	3.39453	3.54079	3.39206	3.41982	4.05247	3.63217	3.39184	3.17431	3.56625	3.56712	3.58885	3.54765	3.53179	3.3371	3.47761	3.15384	3.50266	3.42704	3.66583	3.713	3.40855	3.08948	3.63596	3.58381	3.53139	3.39622	3.58781	3.32202
VIT_00s0144g00170	F6H810	CHRUN_JGVV144_15_T01	3	HcrVf1 protein	0.451702	2.95e-10	0.273736	0.789157	0	0.509966	9.14776	9.27782	9.43747	9.43763	9.11989	9.12215	9.16466	8.74247	9.07037	9.3535	10.302	10.324	10.2521	10.2527	10.0099	9.76412	9.11429	10.1369	10.0926	10.4289	9.72574	9.59838	9.60044	9.25121	9.60829	9.52874	9.68864	9.54563	9.96143	9.95431	10.0857	9.77144	10.3311	9.38584	9.54888	10.1643	9.7369	9.8855	10.1173
VIT_00s0144g00190	F6H811	CHRUN_JGVV144_16_T01	4	R protein MLA10	0.087812	2.3e-22	0.37427	0.46863	0	0.597275	10.2168	10.3036	10.6224	10.3975	10.3593	10.5747	10.5088	10.4054	10.4215	10.6836	10.176	10.1151	10.2822	10.3172	9.98215	10.5801	10.4031	10.2566	10.4159	10.0548	9.02403	9.62719	9.63055	9.28564	9.18509	9.70474	9.29875	9.1634	9.56966	9.34815	9.68038	9.87511	9.86487	9.85177	9.68588	10.0278	9.88754	9.80465	9.85813
VIT_00s0144g00210	F6H812	CHRUN_JGVV144_18_T01	2	CCR4-NOT transcription complex, subunit 1	0.841151	2.36e-07	0.26769	0.953753	3.7e-07	0.504419	11.7564	11.9301	11.8004	11.5706	11.3519	11.9	11.7461	11.7796	11.737	11.8244	11.8419	11.7071	11.6412	11.5474	11.5787	11.8048	11.2835	11.5428	11.5648	11.4803	11.4559	11.31	11.4915	11.6005	11.4012	11.45	11.5567	11.4079	11.218	11.4829	11.2413	11.379	11.3455	11.3352	11.1798	11.4883	11.4061	11.2151	11.3285
VIT_00s0144g00220	D7SYV8	CHRUN_JGVV144_19_T01	4	R protein disease resistance protein	0.0767931	5.5e-21	0.0261136	0.449176	0	0.155273	9.73272	9.91706	10.5388	10.2212	10.2864	10.2155	10.1979	10.0219	10.2332	10.3387	9.65529	9.53111	9.70512	9.53275	9.40236	10.178	10.2891	9.96389	10.139	9.50646	9.42551	9.92173	9.74343	9.25584	9.65405	10.1163	9.69965	9.21828	9.66607	9.52621	8.47321	8.59953	8.58464	8.5797	8.55922	8.98368	8.7505	8.69163	8.75887
VIT_00s0144g00230	F6H813	CHRUN_JGVV144_20_T01	4	ABA-responsive element-binding protein 3 (AREB3)	0.851086	9.49e-09	0.0304813	0.956906	2e-08	0.168708	13.5288	13.5789	13.4031	13.3517	13.4544	13.4613	13.5457	13.5971	13.5366	13.5151	13.499	13.504	13.5168	13.4716	13.5567	13.389	13.3684	13.488	13.4408	13.3951	13.5956	13.3754	13.4735	13.622	13.5474	13.4671	13.5208	13.5396	13.2728	13.5676	13.6249	13.7008	13.657	13.6668	13.6009	13.6465	13.6805	13.6021	13.6244
VIT_00s0144g00240	F6H814	CHRUN_JGVV144_21_T01	4	No hit	0.907083	0.0140761	0.052898	0.971736	0.0158487	0.222536	13.4861	13.5508	13.4344	13.3585	13.3436	13.3927	13.4738	13.6244	13.5291	13.4708	13.4007	13.4846	13.4446	13.4742	13.5668	13.3302	13.1842	13.3413	13.3709	13.5213	13.5152	13.376	13.3999	13.6629	13.5211	13.4013	13.5173	13.5333	13.3364	13.5074	13.3622	13.598	13.4262	13.4993	13.4138	13.4366	13.5761	13.468	13.4089
VIT_00s0144g00250	D7SYW0	CHRUN_GSVIVT00000889001_T01	3	Small subunit ribosomal protein S27Ae	0.240465	0.564884	0.02091	0.651065	0.574706	0.138217	3.53143	3.64908	3.5795	3.5631	3.41556	3.63123	3.828	3.73409	3.62204	3.64823	3.66751	3.80813	3.73696	3.76758	3.97569	3.18931	3.67311	3.7055	3.22419	3.54359	3.6809	3.74117	3.3664	3.74074	3.37415	4.22025	3.74739	3.77663	3.42269	3.72576	3.88898	3.97826	3.69058	3.36987	4.27181	3.67208	3.57179	3.67542	3.83321
VIT_00s0144g00260	D7SYW1	CHRUN_GSVIVT00000891001_T01	4	Ribosomal protein S27	0.799382	8.01e-08	0.0562222	0.939682	1.3e-07	0.229319	5.37414	5.7362	5.47193	4.94879	5.05621	5.71192	5.55841	5.39831	5.42428	5.68887	5.23329	5.55582	5.214	5.59368	5.59192	6.08778	5.78755	5.44642	5.37964	5.23825	5.74071	5.72473	5.90107	5.92574	5.55348	5.40865	5.3187	5.71059	5.53875	5.73416	6.11687	6.0094	6.13863	6.10726	6.42354	6.01243	5.89299	5.91137	5.92262
VIT_00s0144g00270	F6H815	CHRUN_JGVV144_22_T01	3	R protein MLA10	0.232492	3.68e-21	0.0246268	0.642849	0	0.151058	9.84614	9.89326	10.1808	9.88206	10.0766	10.1336	10.1086	9.87559	10.0823	10.2205	9.91711	9.79588	10.1288	10.2179	9.69714	10.2169	10.2398	10.3501	10.5561	9.90243	9.25287	9.77964	9.75575	9.33613	9.50096	9.8734	9.46653	9.18091	9.68509	9.43495	9.13416	9.23907	9.31573	9.40651	9.30637	9.492	9.31386	9.49428	9.26278
VIT_00s0144g00290	F6H816	CHRUN_PDVV144_21_T01	4	No hit	0.550428	1.38e-13	0.00353186	0.839405	0	0.0576225	12.6172	12.6202	12.7161	12.9118	12.6278	12.4733	12.6062	12.743	12.5704	12.5374	12.1874	12.3384	12.1488	11.9463	12.0199	12.6328	12.4351	12.3271	12.2677	12.2525	12.8233	12.6862	12.8453	12.9676	12.6397	12.6178	12.7402	12.7608	12.8993	12.9255	12.8335	12.9317	12.6846	12.9225	12.7776	12.5938	12.6468	12.5359	12.7697
VIT_00s0144g00300	NA	CHRUN_JGVV144_23_T01	1	HcrVf2 protein	0.505471	0.000794041	0.937593	0.819261	0.00095983	0.96374	5.0226	4.85188	4.46341	4.80869	4.0571	4.61363	4.60674	4.61548	4.52325	4.49068	4.64663	4.69943	4.15886	5.31926	4.94533	3.78055	NA	5.37351	5.27616	NA	5.26216	4.66151	4.82671	5.80711	5.23927	4.87488	5.67278	5.78866	5.37074	5.52573	5.76965	NA	4.94275	5.04302	4.80509	5.76758	5.77385	5.13611	5.20201
VIT_00s0145g00060	F6HQN2	CHRUN_PDVV145_6_T01	0	No hit	0.978972	0.829923	0.798935	0.994072	0.834583	0.88334	4.22435	3.85412	3.68317	3.91898	3.69192	3.98235	3.85679	3.81434	3.70254	3.48126	3.59962	3.78148	3.97119	3.57723	4.25	4.68656	3.65767	3.51403	3.66922	4.09512	3.56338	3.92026	3.71797	3.83913	3.96171	3.93153	3.61599	3.57543	3.52358	3.82365	3.73463	3.41599	3.71797	3.62909	4.39995	3.52777	3.80681	3.80172	4.0094
VIT_00s0145g00110	F6HQN3	CHRUN_PDVV145_10_T01	4	Pirin	0.289981	7.82e-18	0.378013	0.689543	0	0.600686	11.8978	12.2053	11.9947	11.8834	12.0335	11.8766	12.0023	12.1024	12.1316	12.145	12.2798	12.5337	12.5748	12.5696	12.2674	12.0302	12.4029	12.7823	12.7394	12.4333	12.9006	12.4973	12.7404	12.702	12.6502	12.2704	12.5568	12.6409	12.3935	12.5689	11.4533	11.502	11.5457	11.455	11.7851	11.3225	11.2405	11.3355	11.6237
VIT_00s0153g00010	D7TFX7	CHRUN_JGVV153_1_T01	4	Acylamino-acid-releasing enzyme	0.286198	0.134088	0.109531	0.686456	0.142365	0.319671	9.5998	9.72921	9.47012	9.52027	9.48724	9.83498	9.78203	9.79039	9.68163	9.86335	9.44739	9.4735	9.42833	9.65246	9.47619	10.027	9.77174	9.53834	9.59117	9.50444	9.68839	10.0177	9.62207	9.86467	9.75714	10.0882	9.4041	9.74835	9.52023	9.72293	9.4333	9.71348	9.63356	9.94537	10.2015	9.57053	9.66969	9.71863	9.61436
VIT_00s0153g00020	NA	CHRUN_GSVIVT00001247001_T01	4	No hit	0.375472	7.08e-13	0.0397026	0.744461	0	0.193102	12.3801	12.4318	12.418	12.3403	12.5448	12.5624	12.5495	12.5638	12.4866	12.6187	12.28	12.2459	12.2931	12.3668	12.3732	12.7036	12.4492	12.2439	12.3963	12.2514	12.7655	12.9549	12.8535	12.7412	12.804	12.8759	12.8065	12.7345	12.6654	12.7845	12.7031	12.7016	12.6304	12.6694	12.75	12.666	12.5815	12.5659	12.4731
VIT_00s0153g00030	D7TFX9	CHRUN_GSVIVT00001248001_T01	4	No hit	0.865041	0.543342	0.17562	0.961025	0.553704	0.407253	NA	4.11385	3.8258	3.28496	3.83495	4.12122	4.40958	3.96877	4.35167	4.21258	3.86101	3.8181	4.05845	4.11683	4.79799	3.78041	4.11902	3.87452	4.21138	4.28569	4.31848	4.12469	4.05724	4.09279	3.83729	4.22471	3.85909	4.12774	4.56198	4.11899	4.3027	3.9996	4.25939	3.91735	4.99946	4.05782	4.42723	3.83915	3.54463
VIT_00s0153g00040	D7TFY0	CHRUN_GSVIVT00001251001_T01	3	S-locus receptor kinase	0.175169	9.43e-14	0.381856	0.589341	0	0.603733	8.76399	9.20139	9.16122	9.70324	9.18796	8.39584	8.62559	9.0244	8.83225	8.84864	9.56557	9.99125	9.49089	8.8048	9.14985	9.26965	9.05589	9.51859	9.29668	9.73729	10.6535	10.754	10.9736	11.1625	10.3637	9.91079	10.9461	10.8148	10.6735	10.5512	9.39914	9.10495	9.65601	8.08493	9.17358	8.95898	8.85252	8.86269	9.19001
VIT_00s0153g00050	F6HJH8	CHRUN_JGVV153_2_T01	3	Glutathione S-transferase 8 GSTU8	0.234488	2.51e-14	0.563322	0.64394	0	0.733022	12.8356	12.8398	12.8348	12.9835	13.1054	12.6879	12.8827	12.5956	12.9597	13.0327	13.4034	13.4398	13.6462	13.3721	13.347	13.2516	13.6992	13.6832	13.7457	13.5636	13.1917	13.1077	13.2908	13.0302	13.1318	13.2952	13.248	13.1241	13.4251	13.2208	12.6369	12.7527	12.8905	12.5858	12.8808	12.7842	12.6585	12.7325	13.0044
VIT_00s0153g00060	D7TFY2	CHRUN_JGVV153_3_T01	3	3-methylcrotonyl-CoA carboxylase, biotin-carrier domain	0.0261958	0.000737726	0.0144966	0.306381	0.00089369	0.116363	8.46401	8.67058	8.81606	8.65478	8.84535	9.13102	8.93075	8.90499	8.89527	9.05303	8.95405	8.33833	8.96148	8.86911	8.88592	9.26638	9.03865	9.04115	9.0485	9.07524	8.57637	9.07969	8.79282	8.79192	8.8101	8.87302	8.70021	8.80524	8.54024	8.68909	8.50156	8.52708	8.84271	8.86133	8.85877	8.56194	8.39698	8.48078	8.61334
VIT_00s0153g00070	F6HJH9	CHRUN_JGVV153_4_T01	2	Glutathione S-transferase 8 GSTU8	0.619229	0.00849758	0.170575	0.870595	0.0096895	0.400985	8.7419	9.03066	9.01375	8.50652	8.16335	9.49456	8.95585	8.77734	8.91194	9.52152	8.31366	9.42976	9.24353	9.4512	9.11817	9.56476	9.34391	8.70351	8.65642	8.85407	9.06783	9.40829	9.26997	9.64354	9.10406	9.45932	8.98287	9.45095	9.19886	9.28079	8.75782	9.03085	8.7251	8.92346	8.93289	8.83202	8.37613	8.43605	8.64273
VIT_00s0153g00080	D7TFY3	CHRUN_JGVV153_5_T01	3	Adaptor-related protein complex 4, beta 1	0.296445	0.000533497	0.0325926	0.694555	0.00065195	0.175061	9.79937	10.1461	9.61005	9.29918	9.10715	10.1063	9.78835	10.0003	10.0212	10.0262	9.4663	9.47217	9.08732	9.4167	9.45394	10.0653	9.86682	9.70677	9.67834	9.16579	9.96976	10.1872	10.0312	10.5714	10.1225	9.98007	9.83165	10.2841	9.2293	10.1935	9.89323	9.96062	9.90247	9.85462	9.48544	10.0032	9.77455	10.1571	9.84996
VIT_00s0153g00090	A5B327	CHRUN_JGVV153_6_T01	0	No hit	0.332541	4.78e-15	0.164522	0.719009	0	0.393129	5.74661	5.61669	5.66029	5.66254	5.44865	5.64779	5.9798	5.40938	5.48676	5.64073	3.72245	4.36075	4.32822	3.49491	4.52715	4.13562	3.76922	3.72907	3.89818	4.27397	4.96276	5.09723	4.95109	5.34802	5.20173	5.327	5.82412	5.89384	5.4661	5.331	5.10045	4.5588	4.66677	5.21837	NA	4.79115	5.07679	4.56265	5.79888
VIT_00s0160g00010	F6HWJ4	CHRUN_JGVV160_1_T01	2	No hit	0.537752	2.09e-24	0.18831	0.833094	0	0.42201	11.5244	11.4695	11.6094	11.3756	11.1982	11.7015	11.6799	11.6643	11.5912	11.6508	12.1441	12.409	12.4825	12.531	12.0028	12.1203	11.4628	12.3836	12.6207	12.1018	13.6765	14.1333	13.7182	13.6548	13.8856	13.9615	13.6325	13.4119	13.7204	13.7541	13.3768	13.1584	13.4569	13.1705	13.4121	13.5261	13.1148	13.3203	13.4274
VIT_00s0160g00020	D7TYM0	CHRUN_JGVV160_2_T01	2	No hit	0.77605	1.1e-36	0.589948	0.933022	0	0.750913	11.1368	11.1913	10.8725	11.3118	11.1974	11.1844	11.1957	11.1136	11.0695	11.1988	9.81733	10.0203	9.85206	9.92676	9.99029	9.93748	10.1228	9.90933	9.86255	10.056	11.7201	11.8359	11.7123	11.6686	11.6716	11.8316	11.664	11.6938	11.6961	11.761	12.0566	11.951	11.8959	11.9417	11.9376	11.9133	11.8339	11.8456	11.9132
VIT_00s0160g00090	F6HWJ5	CHRUN_JGVV160_7_T01	1	TIR-NBS-LRR-TIR disease resistance protein	0.0427847	4.72e-19	0.403821	0.366673	0	0.620392	9.25111	9.43853	9.48702	9.64822	9.16599	9.56777	9.69661	9.37818	9.38555	9.22761	10.2007	10.514	10.7532	10.2148	9.92173	9.71784	9.43946	10.329	10.6505	9.34126	11.8449	12.4504	11.8346	11.6001	12.1195	12.2045	11.6286	11.3959	11.2066	12.0309	11.109	10.832	11.3355	11.0622	11.4665	11.4298	10.8174	11.1734	11.5054
VIT_00s0160g00100	F6HWJ6	CHRUN_JGVV160_8_T01	4	Disease resistance protein (TIR-NBS-LRR class	0.314241	1.99e-10	0.096237	0.706683	0	0.299633	9.21344	9.70221	9.51753	9.35494	9.34922	9.80367	10.0456	9.76883	9.73481	9.62447	9.15149	9.83001	10.1341	9.54291	9.16185	9.07744	8.74965	9.60527	9.9844	8.63089	10.8756	11.5817	11.0042	10.5278	11.2044	10.9558	10.5509	10.3215	10.2437	11.1045	10.3056	9.85407	10.3586	9.88567	10.3541	10.4014	9.99899	10.2098	10.6823
VIT_00s0160g00110	F6HWJ7	CHRUN_JGVV160_9_T01	1	TIR-NBS-TIR type disease resistance protein	0.145205	3.51e-28	0.778591	0.554623	0	0.871107	7.66626	7.98962	8.10342	8.2363	7.9942	7.89555	8.02954	7.91524	7.64636	7.71057	8.61086	8.76895	8.94909	8.91976	8.40819	8.58411	8.02	8.91627	9.15312	7.97977	11.9457	12.9115	12.1109	11.7724	12.4445	12.6164	12.0427	11.7505	11.5164	12.3144	11.1098	10.5347	11.393	10.5218	11.2275	11.2883	10.5382	10.8181	11.4572
VIT_00s0160g00120	D7TYM7	CHRUN_JGVV160_10_T01	2	No hit	0.105917	3.32e-08	0.42356	0.50356	6e-08	0.63476	12.5454	12.472	12.5822	12.5458	12.2133	12.4168	12.3879	12.4142	12.4204	12.3626	12.6635	12.9434	13.0466	12.9412	12.5287	12.0455	11.5578	12.868	13.0829	12.6738	13.1174	13.6053	13.1943	12.9985	13.4298	13.4703	13.1355	12.9034	13.2537	13.2687	12.8205	12.6655	12.929	12.5139	12.7911	12.9919	12.5211	12.6406	13.0543
VIT_00s0160g00130	F6HWJ8	CHRUN_JGVV160_11_T01	3	No hit	0.0419788	4.03e-06	0.0540652	0.36374	5.69e-06	0.224773	10.5055	10.6692	10.7502	10.644	10.4356	10.6479	10.7536	10.8222	10.7094	10.6767	10.6742	10.8683	10.6567	10.1679	10.4792	10.3434	9.80638	10.2215	10.6466	9.96163	10.6725	11.2646	10.8926	10.8924	10.9704	11.011	10.7774	10.6865	10.3353	10.9674	11.0122	10.9665	10.8526	10.9362	10.7198	10.9162	10.8204	10.7634	11.1603
VIT_00s0160g00140	D7TYM9	CHRUN_JGVV160_12_T01	3	Kinesin family member 2/24	0.129052	3.25e-06	0.425737	0.533299	4.62e-06	0.636409	10.7341	10.9523	10.8229	10.7729	10.853	11.1338	10.8063	10.8457	10.7843	10.8238	10.8595	10.6687	10.8226	10.8325	10.5082	10.4185	10.0497	10.7005	10.8819	10.4612	10.2943	10.7237	10.4087	10.3771	10.5141	10.7787	10.3311	10.3376	9.8158	10.4275	10.4346	10.3465	10.3192	10.2687	10.3333	10.4609	10.2875	10.2293	10.3717
VIT_00s0160g00150	F6HWJ9	CHRUN_JGVV160_13_T01	0	No hit	0.277216	1.2e-20	0.828262	0.680716	0	0.899504	9.27708	9.37623	9.39551	9.47087	9.26347	9.28377	9.29288	9.35779	9.24894	9.20494	9.08411	9.16332	9.11836	8.72197	8.93144	9.31955	9.15635	8.89298	9.00974	8.69176	10.0279	10.5238	10.2454	10.1219	10.3451	10.3394	10.0833	10.0012	9.62738	10.4186	10.3002	10.1751	10.2471	10.4048	10.2452	10.1566	10.0064	9.96437	10.4891
VIT_00s0160g00160	F6HWK0	CHRUN_JGVV160_14_T01	4	No hit	0.945544	5.58e-18	0.0165131	0.984194	0	0.1237	12.6213	12.7312	12.6597	12.4438	12.2638	12.7703	12.7562	12.7337	12.6514	12.7499	12.7285	12.5611	12.5069	12.6124	12.5534	12.7723	12.4698	12.544	12.5905	12.4092	13.0186	13.0617	13.0146	13.1173	13.0644	12.9665	12.9545	12.9726	12.9661	13.0571	13.283	13.2867	13.1397	13.2212	13.15	13.2333	13.002	13.1987	13.0944
VIT_00s0160g00180	F6HWK2	CHRUN_JGVV160_16_T01	4	Histone H3	0.770684	2.39e-11	0.0564018	0.931612	0	0.229639	9.97308	9.94075	9.76801	9.99087	9.94041	9.689	10.0173	10.0614	9.95566	10.0151	10.4134	9.96404	10.017	10.327	10.3362	10.0015	10.1332	10.521	10.4224	10.831	9.55915	9.52079	9.58858	9.39672	9.48221	8.97272	9.0491	9.12663	9.65408	9.003	9.30206	9.5731	8.82527	9.47176	9.0736	9.27624	9.62108	9.16124	8.62338
VIT_00s0160g00210	D7TYN5	CHRUN_JGVV160_19_T01	0	Myosin heavy chain	0.594608	5.29e-17	0.206013	0.859796	0	0.441636	8.78026	8.68048	9.05045	9.16756	9.00295	8.98311	8.8987	8.63381	8.79407	8.57391	8.54077	8.62565	8.59147	8.24179	8.4277	8.99687	8.44134	8.36192	8.69215	8.3857	8.55104	8.81258	9.01556	8.72475	8.76264	8.8996	8.67871	8.62223	8.46654	8.80073	9.83984	9.69888	9.67289	9.45404	9.46819	9.72754	9.56768	9.63244	9.96116
VIT_00s0160g00220	F6HWK3	CHRUN_PDVV160_16_T01	0	Unknown protein	0.155078	1.72e-21	0.011116	0.566196	0	0.100595	11.042	10.562	10.7333	10.5931	10.4781	10.504	10.5378	10.5132	10.4799	10.4336	10.0856	10.2816	9.65782	10.0528	9.97559	9.39227	9.5281	9.8383	9.89627	9.79418	8.91083	9.0291	9.09453	8.9713	8.78406	8.93702	9.20238	8.94406	8.6238	8.7824	9.46219	9.5804	9.46599	9.48313	9.02216	9.75794	9.80846	9.41893	9.82248
VIT_00s0160g00240	F6HWK4	CHRUN_JGVV160_21_T01	0	Cullin-1	0.530455	0.00647859	0.911286	0.829099	0.00743812	0.948458	3.46216	3.44103	3.17059	3.97524	3.39378	3.51342	3.63307	3.62226	3.2688	3.74799	3.15913	3.34224	3.18402	3.04495	3.28945	3.45023	3.22593	2.93268	3.06438	3.35871	3.20318	3.28359	3.48205	3.47745	3.51071	3.45372	3.10154	3.37168	3.55291	3.22272	3.20669	3.37845	3.31753	3.28558	3.70173	3.63325	3.413	3.37891	3.41142
VIT_00s0160g00250	D7TYN6	CHRUN_GSVIVT00001507001_T01	3	No hit	0.490109	0.0014426	0.318482	0.811466	0.00171731	0.551049	6.62157	6.55648	6.41792	6.42701	6.29605	6.57311	6.54657	6.62455	6.61695	6.62296	6.41157	6.57104	6.51856	6.71269	6.64337	6.66888	6.63191	6.55684	6.43179	6.45871	6.56232	6.62324	6.53705	6.53696	6.74816	6.64183	6.36825	6.5372	6.3793	6.72918	6.43801	6.67707	6.60284	6.74816	6.87598	6.6958	6.66442	6.75532	6.40179
VIT_00s0160g00270	F6HWK5	CHRUN_JGVV160_23_T01	0	No hit	0.724972	2.7e-06	0.551344	0.914884	3.86e-06	0.725005	5.30666	NA	4.51895	4.31929	4.43557	4.90278	4.58455	5.12953	4.90738	4.81555	4.19203	5.38237	5.06857	4.88844	4.72834	4.56762	4.04067	5.18722	4.32438	4.87295	4.95165	5.58413	5.92868	5.48494	5.55953	5.52691	5.51673	5.74693	4.42552	5.80061	5.68093	5.91029	5.34801	5.7571	5.95885	6.00873	5.88434	5.036	6.02809
VIT_00s0160g00280	D7TYN7	CHRUN_JGVV160_24_T01	4	No hit	0.547936	0.0014726	0.0797437	0.83807	0.00175204	0.273181	12.6501	12.6297	12.5567	12.4451	12.5743	12.7901	12.5808	12.4788	12.4759	12.5672	12.8912	12.7659	12.7976	12.7831	12.5996	12.1509	12.2322	12.7748	12.8506	12.5426	12.3694	12.638	12.3087	12.2	12.5653	12.7033	12.4722	12.3605	11.9431	12.4501	12.1622	12.2951	12.2654	12.2224	12.3036	12.4311	12.3418	12.4072	12.5596
VIT_00s0160g00290	F6HWK6	CHRUN_JGVV160_25_T01	0	No hit	0.629729	0.325544	0.0503593	0.874487	0.337336	0.216873	2.77042	3.07212	3.00498	3.00467	3.50057	3.41549	3.02443	3.25612	2.79532	3.3138	2.73647	3.23093	2.86862	3.06397	3.46221	4.06087	3.39569	3.65042	2.95255	3.3153	3.19438	3.77398	4.02852	3.41695	3.38526	3.41896	3.10312	3.40984	2.78386	3.41168	2.98147	3.74702	3.52278	3.39189	3.05535	3.02132	2.91949	3.09193	3.558
VIT_00s0160g00300	F6HWK7	CHRUN_JGVV160_26_T01	2	No hit	0.901443	3.55e-08	0.673046	0.970582	6e-08	0.806427	13.1815	12.8627	13.0081	12.9431	12.8599	13.0696	13.0156	12.9088	12.9989	13.053	12.5778	12.3958	12.4498	12.5561	12.4971	12.6938	11.6912	12.3679	12.6617	12.5498	12.5257	12.6864	12.886	12.7418	12.557	12.7262	12.7845	12.6736	12.9374	12.7408	12.731	12.8177	12.7164	12.8261	12.6614	12.6458	12.6391	12.6205	12.6032
VIT_00s0160g00310	F6HWK8	CHRUN_JGVV160_27_T01	4	Disease resistance protein (TIR-NBS-LRR class	0.177271	5.65e-11	0.166201	0.59093	0	0.395135	8.19352	8.5794	8.37668	8.61276	8.54794	8.64004	8.88495	8.74326	8.5989	8.57977	8.12609	8.78135	8.99023	8.36235	8.35097	8.35164	8.12276	8.54986	8.7416	7.6139	9.5454	10.1574	9.78743	9.40258	9.87679	9.7679	9.20478	9.02435	8.94663	9.82793	9.31996	8.9166	9.28657	9.07727	9.39855	9.24185	9.0115	9.21309	9.47127
VIT_00s0160g00320	D7TYN8	CHRUN_JGVV160_28_T01	4	TIR-NBS-LRR type R protein 7	0.017036	6.47e-11	0.0203966	0.260238	0	0.136502	8.27896	8.52833	8.50842	8.15991	8.02264	8.42965	8.47676	8.41582	8.21282	8.08586	7.20676	8.11571	8.25546	8.04771	7.22102	6.02354	6.71356	7.72948	NA	6.58568	8.9041	9.78825	8.94854	8.78976	9.39277	9.16831	8.52546	8.64866	8.09876	9.39181	7.94176	7.4151	7.67878	7.66104	7.98939	8.30086	7.62237	7.72272	8.28388
VIT_00s0160g00330	F6HWK9	CHRUN_JGVV160_29_T01	2	TIR-NBS-LRR disease resistance	0.143129	6.81e-28	0.605854	0.551353	0	0.761882	10.1058	10.2759	10.0547	10.0862	9.93766	10.081	10.2925	10.2675	10.0955	9.98804	9.85963	10.3724	10.5943	10.6869	10.2046	10.064	9.34562	10.446	10.5373	9.93947	12.7025	13.0671	12.7357	12.6729	12.779	12.9494	12.4675	12.6012	12.5509	12.9124	12.3195	12.1935	12.5317	12.2047	12.3351	12.4196	11.9871	12.2438	12.3239
VIT_00s0160g00340	D7TYP0	CHRUN_JGVV160_30_T01	2	Unknown	0.0793046	2.93e-12	0.0869213	0.454595	0	0.284509	12.2799	12.175	12.2731	12.1378	11.9227	12.1434	12.2407	12.188	12.0706	11.9821	12.5992	12.7168	12.6493	12.7638	12.5001	12.2901	12.1329	12.5524	12.6189	12.5797	12.7391	12.9201	12.6577	12.6522	12.6623	12.86	12.7246	12.5994	12.798	12.762	12.7743	12.7331	12.6577	12.5319	12.4209	12.7518	12.5821	12.6171	12.8446
VIT_00s0160g00350	F6HWL0	CHRUN_JGVV160_31_T01	2	Pentatricopeptide repeat-containing protein	0.468105	9.91e-08	0.672089	0.798828	1.6e-07	0.80564	8.66508	8.72239	8.55208	8.32298	8.31111	8.70319	8.51872	8.56879	8.59326	8.57049	8.03823	8.30104	8.0662	7.84989	7.75644	8.1129	8.17701	8.24086	8.23933	7.4576	8.64353	8.66124	8.53167	8.67225	8.61783	8.66481	8.56107	8.59183	8.19349	8.62385	8.25236	8.50508	8.41923	8.62482	8.12163	8.47308	8.46776	8.42692	8.33043
VIT_00s0160g00360	F6HWL1	CHRUN_JGVV160_32_T01	0	TIR-NBS-LRR disease resistance	0.450899	3.07e-09	0.0086239	0.789072	1e-08	0.0885373	6.56967	7.37524	7.1027	7.12568	7.27297	7.81821	8.30131	7.70593	7.7308	7.51058	6.34131	7.63497	8.07151	6.98289	7.38045	7.3614	6.51649	6.57098	7.23046	5.3193	8.33412	9.28315	8.97225	8.27826	8.99472	8.58968	7.92902	7.66459	7.3428	8.98515	8.60946	7.99404	8.54008	8.31238	8.5777	8.38934	8.66538	8.77549	9.18471
VIT_00s0160g00370	D7TYP3	CHRUN_GSVIVT00001519001_T01	1	Meiotic recombination 11 MRE11	0.122357	2.45e-06	0.174619	0.525967	3.51e-06	0.405978	7.94004	8.25338	8.34765	7.95465	7.73987	8.31219	8.28878	8.29846	8.14134	8.24167	7.91318	8.14699	8.31496	7.48014	7.71501	7.83215	7.70485	7.86855	7.99126	6.83856	8.38766	8.85169	8.43128	8.36711	8.59048	8.58166	8.19595	8.31708	7.52941	8.47975	8.62807	8.40865	8.63734	8.66686	8.37195	8.59	8.34475	8.42043	8.59981
VIT_00s0163g00010	D7TFA2	CHRUN_GSVIVT00001578001_T01	3	No hit	0.16155	0.198769	0.176514	0.573428	0.208966	0.408221	3.66298	3.22012	3.44848	4.01574	3.46007	3.13588	3.39949	3.62017	3.34853	3.42198	3.87955	3.4749	3.5979	3.10658	3.24535	4.1518	3.30465	3.61154	3.65508	3.64884	3.44195	3.6174	3.51422	3.50907	3.60436	3.61276	3.76316	3.38903	3.60096	3.39831	3.84825	3.41274	3.19825	3.78456	3.6454	3.6976	3.9565	3.39064	3.48397
VIT_00s0163g00020	D7TFA3	CHRUN_JGVV163_1_T01	4	AarF domain-containing kinase ABC1	0.051437	8.41e-12	0.141098	0.391592	0	0.363786	7.81408	7.96895	8.08152	7.83584	8.03007	8.02014	8.19898	7.95486	8.023	7.90537	7.57535	7.395	7.50754	7.64736	7.59941	7.88986	7.31361	7.6318	7.69887	7.59021	7.19948	7.22483	7.20362	6.96297	7.31094	7.56142	7.18458	7.01043	7.19579	7.06566	7.37523	7.35989	7.30392	7.34419	6.85413	7.67979	7.42307	7.56009	7.9629
VIT_00s0163g00030	D7TFA4	CHRUN_JGVV163_2_T01	2	AarF domain containing kinase	0.954216	7.13e-07	0.259642	0.986774	1.07e-06	0.496643	6.15002	5.84382	6.04686	5.93644	6.32499	5.8861	6.18636	5.80011	5.66428	6.00646	5.97903	5.90802	5.779	6.10946	5.76817	5.68925	6.29473	6.13714	5.84135	5.99016	5.68834	5.70194	5.59118	5.48915	5.63673	5.77811	5.54658	5.92363	5.81911	5.65169	5.80367	5.44952	5.80902	5.55153	5.54326	5.4413	5.44089	5.47691	5.59583
VIT_00s0163g00040	D7TFA5	CHRUN_JGVV163_3_T01	3	No hit	0.58714	0.0420794	0.582151	0.856324	0.0460604	0.745366	11.7951	11.9219	11.7321	11.5722	11.3696	11.9761	11.7382	11.8316	11.7349	11.8466	11.8827	11.8798	11.7746	11.9157	11.6966	12.1741	12.0139	11.8475	11.7656	11.3514	11.9117	12.0785	11.9056	12.0631	11.9147	11.969	11.7654	12.1074	11.5892	12.0428	11.9434	12.0082	11.9714	11.9278	11.8301	12.043	11.848	12.0181	11.8528
VIT_00s0163g00050	F6HJ04	CHRUN_PDVV163_2_T01	1	Argininosuccinate synthase	0.903189	7.67e-07	0.0139535	0.971204	1.15e-06	0.113514	10.6836	10.8519	10.5588	10.2954	10.3567	10.8566	10.6731	10.7725	10.6926	11.0557	11.0086	11.1189	11.0943	11.1847	11.157	11.3489	11.2097	11.2307	11.3347	11.3039	10.8871	10.8929	10.76	11.1309	10.8607	10.8601	10.8575	11.0686	10.3826	10.9956	10.7846	10.9667	10.7531	11.1025	11.2262	10.7574	10.6572	10.8236	10.6119
VIT_00s0163g00060	D7TFA6	CHRUN_JGVV163_4_T01	3	Zinc finger (C3HC4-type ring finger)	0.756959	7.8e-13	0.0535946	0.927157	0	0.223815	13.1246	13.2572	13.203	12.7206	12.9069	13.2166	13.1864	13.1556	13.1635	13.2731	12.8594	12.9607	12.8827	12.8434	13.0162	12.9377	12.8322	12.6924	12.7931	12.6203	13.1625	13.1978	13.212	13.272	13.1852	13.2282	13.1961	13.3449	13.1653	13.1877	13.1501	13.2298	13.0481	13.2058	13.0674	13.0425	13.2291	13.2506	13.0486
VIT_00s0163g00070	F6HJ05	CHRUN_JGVV163_5_T01	2	Double-stranded DNA-binding protein	0.485322	0.000673839	0.00428924	0.808418	0.00081777	0.0629197	10.9771	11.1655	10.9569	10.5196	10.6979	11.3384	11.0866	11.0442	11.0455	11.3557	11.0665	10.9407	11.0433	11.4038	11.1453	11.4096	11.3543	11.2162	11.0765	11.0673	11.1222	10.9707	11.1161	11.1683	10.976	10.9729	10.712	11.0428	10.9471	11.1417	11.246	11.4185	11.3748	11.5198	11.4958	11.2288	11.1902	11.2629	10.9245
VIT_00s0163g00080	F6HJ06	CHRUN_PDVV163_5_T01	1	Peptidase family	0.0783412	2.78e-12	0.43639	0.45241	0	0.644748	3.52724	3.68652	3.3278	3.18198	3.32172	3.38885	3.58055	3.35189	3.35472	3.43411	3.15823	3.32508	3.25274	3.41061	3.52273	3.19201	3.29485	3.24583	3.34443	3.155	3.84757	3.70356	3.95246	3.98024	3.23231	3.47857	3.90972	4.13381	3.47649	3.74805	4.44797	4.31124	4.14346	4.43895	4.31327	4.12771	3.93334	4.23446	4.1258
VIT_00s0163g00150	F6HJ08	CHRUN_PDVV163_12_T01	0	No hit	0.123616	0.000147291	0.0709509	0.526348	0.00018586	0.256753	NA	4.85666	4.34414	4.4326	4.40172	4.79686	4.65382	4.07346	4.56101	4.6755	4.80056	4.92581	4.86552	4.42082	NA	4.61946	3.94049	4.14605	4.43049	NA	4.34101	4.4877	4.63478	4.66899	4.26768	4.8422	4.77495	4.38758	4.62729	4.50687	4.71853	4.69957	4.72818	5.18785	NA	4.85683	4.7572	4.32185	4.71177
VIT_00s0169g00040	F6I1Z1	CHRUN_JGVV169_4_T01	1	CTV.22	0.210506	9.31e-28	0.122628	0.623085	0	0.338883	10.2708	10.3427	10.1763	10.4249	10.4275	10.1865	10.3173	10.1461	10.2633	10.1975	9.06708	8.96601	8.9606	8.73821	8.92644	9.05478	8.82477	9.13281	9.19888	9.06552	9.26319	9.16377	9.31519	9.30406	9.26575	9.09224	9.11922	9.23459	9.35207	9.22885	10.2214	10.2999	9.9907	10.3522	10.1157	9.98794	10.2455	10.0262	9.90998
VIT_00s0169g00050	F6I1Z2	CHRUN_JGVV169_5_T01	0	No hit	0.497347	0.00100726	0.637539	0.815148	0.00121039	0.782782	8.58787	8.28544	7.94223	8.40696	7.47372	7.84351	7.81288	7.68615	7.6552	7.90561	8.18838	7.67481	7.72592	7.60003	7.88369	7.89001	6.22908	7.9398	8.29675	7.45646	8.29582	7.85885	8.77191	8.70901	7.79581	8.56699	8.5995	8.26321	6.95047	8.42364	8.93035	8.85473	8.30082	8.81075	8.23386	8.90395	8.91166	8.78608	8.62126
VIT_00s0169g00060	F6I1Z3	CHRUN_PDVV169_8_T01	0	No hit	0.325078	6.44e-05	0.693977	0.715109	8.32e-05	0.818462	6.42596	5.88192	6.07801	6.48926	5.95987	6.05799	5.85539	6.10107	6.2007	5.77033	5.50089	5.06419	5.13129	5.09523	5.60356	5.39837	5.45518	4.99501	5.34576	5.66192	5.80444	4.81777	5.27503	6.36077	5.09519	5.04451	5.42577	5.30933	5.66058	5.36526	5.59292	6.67198	5.32759	6.05967	NA	5.51131	6.08113	5.54417	5.17823
VIT_00s0169g00070	F6I1Z4	CHRUN_JGVV169_6_T01	1	No hit	0.229529	1.34e-14	0.92474	0.64046	0	0.955863	7.91908	8.14995	7.63309	7.85995	7.66569	7.70183	7.68544	7.73893	7.73717	7.87393	6.72391	6.85652	6.62092	6.41988	6.79403	6.69471	6.29486	6.84545	6.5598	6.31473	6.48077	6.59141	6.807	7.04136	6.48372	6.84598	6.98636	6.90698	5.64693	6.50724	8.14653	8.43988	7.80401	8.25293	7.4571	7.57842	7.99923	8.02027	7.77516
VIT_00s0169g00080	F6I1Z5	CHRUN_JGVV169_7_T01	0	Unknown	0.00131074	1.87e-18	0.257453	0.0870108	0	0.494472	8.90034	8.97426	8.73986	8.82036	8.70917	8.74121	8.87598	8.66135	8.61082	8.6812	7.73846	7.92836	8.03319	7.94457	7.76333	7.41839	6.89017	7.67532	7.84186	7.734	7.69027	7.97114	7.88497	7.93839	7.73439	7.80006	7.72987	7.74416	7.67984	7.79745	8.55425	8.67521	8.27841	8.60866	8.37451	8.30376	8.60515	8.51492	8.34224
VIT_00s0169g00090	F6I1Z6	CHRUN_JGVV169_8_T01	0	No hit	0.0460286	6e-18	0.523099	0.377288	0	0.706687	9.29034	9.55342	9.3242	9.45621	9.31468	9.15931	9.22775	9.33822	9.2859	9.16415	8.01977	7.75351	7.93406	7.70888	7.95372	8.13919	7.18283	7.43166	7.58535	7.02472	7.67618	7.83491	8.07732	8.17118	7.81577	8.10664	8.19181	8.09409	6.41942	7.6925	9.6701	9.75987	9.19352	9.79912	8.91618	9.31083	9.7254	9.67907	9.50185
VIT_00s0169g00100	D7U6E0	CHRUN_GSVIVT00001765001_T01	0	No hit	0.529419	3.15e-16	0.545651	0.828491	0	0.721165	5.16476	5.77067	5.5084	5.16758	5.06316	5.37798	5.18028	5.40515	5.29081	5.09385	4.75973	4.09881	4.37098	4.2368	3.98304	4.53714	3.79076	4.13842	4.59617	3.94933	4.37098	4.08715	4.10294	4.24226	3.97012	4.36068	4.67975	4.06206	3.89546	4.09637	6.07512	5.95104	5.34005	5.94222	4.96431	5.75037	6.11484	5.57417	5.9082
VIT_00s0169g00110	D7U6E1	CHRUN_GSVIVT00001767001_T01	2	No hit	0.00593545	0.0943235	0.02702	0.171115	0.101123	0.158029	6.59242	6.3813	6.67608	6.54511	6.46933	6.68211	6.68719	6.54821	6.48682	6.68582	6.50704	6.45007	6.43969	6.58536	6.24464	7.11683	7.21912	6.70978	6.64997	6.98857	6.59855	6.93068	6.67798	6.50432	6.60634	6.97931	6.49409	6.31895	6.84813	6.62225	6.43055	6.70119	6.60787	6.53154	6.49884	6.81301	6.68705	6.3902	6.5599
VIT_00s0173g00030	F6HCZ4	CHRUN_JGVV173_2_T01	4	No hit	0.713357	1.95e-21	0.178513	0.910104	0	0.410469	11.7502	11.9977	11.972	11.9344	11.9437	11.7924	12.0139	11.9125	11.977	11.8379	11.5627	11.2745	11.4165	11.2057	11.5833	10.9881	10.7791	11.2293	11.3461	11.6651	10.9167	10.737	10.8707	10.912	10.7784	10.8805	10.9732	11.0542	11.1619	10.8945	10.805	10.9337	10.582	10.8422	10.5947	10.6392	10.8436	10.8084	10.6573
VIT_00s0173g00040	F6HCZ5	CHRUN_JGVV173_3_T01	3	AAA-type ATPase	0.108858	8.95e-21	0.0056184	0.507691	0	0.072619	10.712	11.0876	10.9893	10.7122	10.735	10.8058	11.0605	10.9248	10.9549	10.8894	10.2377	10.2277	10.2292	9.72561	10.2129	9.78447	9.63224	9.66662	9.851	9.65347	9.7534	9.61764	9.79741	9.84412	9.65174	9.85351	9.86308	9.79248	9.48468	9.87758	9.88845	10.0194	9.52855	9.92019	9.51263	9.7943	9.85508	9.69044	9.68489
VIT_00s0173g00060	F6HCZ6	CHRUN_JGVV173_5_T01	3	No hit	0.142148	1.36e-16	0.953302	0.550496	0	0.972592	7.99514	8.06709	7.53674	8.01027	7.75588	7.66641	7.75402	7.87839	7.694	7.59845	7.38213	7.51894	7.37005	6.9606	7.64121	7.1991	7.47192	7.30009	7.36125	7.10786	8.05386	7.77608	8.03936	8.69383	7.82493	7.84271	8.20283	8.11285	7.81087	8.21437	8.9713	9.12823	8.45143	9.05838	8.89523	8.63755	9.12018	8.72964	8.56726
VIT_00s0173g00070	F6HCZ7	CHRUN_JGVV173_6_T01	4	AAA-type ATPase	0.741688	4.49e-16	0.17616	0.921276	0	0.407788	11.4919	11.8036	11.6969	11.6018	11.647	11.5362	11.6046	11.5222	11.4838	11.4581	11.1667	11.1992	11.2176	11.0765	11.2997	11.1313	10.9134	11.2637	11.3781	11.0687	11.1712	11.2845	11.2003	11.3273	11.1303	11.3787	11.3121	11.421	10.9772	11.1519	10.9704	10.9804	10.8769	10.961	10.8477	10.8329	11.0101	10.9209	10.7447
VIT_00s0173g00110	F6HCZ8	CHRUN_JGVV173_10_T01	4	Trehalose-phosphatase	0.5572	1.04e-14	0.312265	0.843156	0	0.545552	10.958	11.2557	10.8946	11.0634	10.7706	10.7444	11.0591	11.1544	11.1249	10.9975	10.9122	10.9458	10.5966	10.6446	10.7466	10.6813	10.4575	10.798	10.8126	10.392	11.9824	11.5361	11.6207	12.0686	11.7798	11.4731	11.8151	12.0585	11.2801	11.928	10.3584	10.3605	10.3258	10.1587	10.193	10.6586	10.3968	10.6441	10.436
VIT_00s0173g00120	F6HCZ9	CHRUN_PDVV173_12_T01	0	No hit	0.109121	1.56e-10	0.0835253	0.508121	0	0.279746	4.29158	4.69667	4.2531	4.28835	4.44113	4.74635	4.5119	4.09637	4.21489	4.35304	3.9123	3.8958	4.00363	3.62023	4.45061	4.19255	3.82825	3.7066	3.90082	3.57574	3.62307	3.49164	3.79575	3.37412	3.59823	3.94266	3.5795	3.70182	3.4293	3.36977	3.67697	4.18732	3.77491	4.08827	4.27809	3.62254	3.53807	3.55036	3.76421
VIT_00s0173g00130	F6HD00	CHRUN_JGVV173_11_T01	4	RKF1 (receptor-like kinase in flowers 1)	0.298306	1.17e-10	0.610067	0.695899	0	0.764761	10.3262	10.6143	10.2866	10.5507	10.266	10.4433	10.3503	10.4361	10.3242	10.3149	10.5886	11.0121	10.6779	10.4435	10.3506	10.4942	10.4213	10.4538	10.7363	9.66224	10.6052	10.723	10.5628	10.7935	10.5538	10.6732	10.8174	10.8143	9.94175	10.8105	11.1888	11.387	11.0084	11.3175	10.7516	11.3993	11.2586	11.3304	11.1907
VIT_00s0173g00140	F6HD01	CHRUN_JGVV173_12_T01	3	No hit	0.508404	6.86e-06	0.920383	0.820065	9.52e-06	0.95331	11.0267	11.3682	10.9845	11.1897	10.9192	11.0364	11.0833	11.3383	11.0584	11.0141	11.0622	11.17	10.6777	10.8342	10.7815	10.6449	10.3073	10.8372	10.9214	10.9547	10.6606	10.7351	10.6851	11.1697	10.4968	10.5245	10.7499	10.9524	10.6283	10.9242	11.5581	11.8055	10.9227	11.6738	11.0219	11.3043	11.7124	11.5206	11.1475
VIT_00s0173g00150	F6HD02	CHRUN_JGVV173_13_T01	2	No hit	0.286903	7.34e-12	0.219652	0.686948	0	0.456374	9.63203	9.62267	9.40822	9.07355	8.7378	9.23131	9.28053	9.21716	9.35423	9.44246	9.16642	9.07768	9.02109	9.10165	9.44374	9.28019	8.23559	8.89024	9.03923	8.59478	9.27812	8.96564	9.53384	9.81398	9.08474	9.28849	9.60516	9.32141	8.98916	9.53401	9.95289	10.0693	9.66568	10.0171	9.95863	9.99822	10.196	10.1004	10.1224
VIT_00s0173g00170	F6HD03	CHRUN_JGVV173_14_T01	4	Ribosomal protein S7 30S	0.206836	2.16e-09	0.621716	0.619312	0	0.772004	13.8891	14.014	14.0338	13.8075	13.8461	14.1402	13.9571	13.8198	14.0023	14.0536	13.5894	13.7224	13.8793	13.7737	13.9733	14.1635	13.6374	13.6391	13.587	12.684	13.1985	12.9282	13.4224	12.9657	13.1508	13.5417	13.0791	12.7634	11.7726	13.2343	14.0597	14.1446	14.049	14.0854	14.148	14.0621	14.0992	14.1464	14.2673
VIT_00s0173g00220	F6HD05	CHRUN_JGVV173_18_T01	4	CTV.22	0.977142	0.0137087	0.393781	0.99358	0.0154438	0.612403	11.5317	11.2918	11.0589	11.2099	10.8403	11.111	11.2247	11.1698	11.0201	10.9482	11.0701	11.2397	10.8454	11.0825	10.9055	10.6982	10.1374	11.1979	11.1862	11.5151	10.6755	10.4356	10.5158	11.1723	10.4097	10.204	10.7091	10.9146	10.7728	10.8351	11.1677	11.4893	10.7256	11.4918	10.7562	11.0166	11.4463	11.011	10.5678
VIT_00s0173g00240	D7T5L5	CHRUN_JGVV173_20_T01	4	No hit	0.206899	2.69e-05	0.654905	0.619372	3.58e-05	0.794714	11.1499	11.3673	11.0828	11.3914	11.142	10.9808	11.1724	11.2253	11.0836	10.9596	11.0643	11.2836	10.8245	10.7413	10.9372	10.5986	10.4271	10.7421	10.8693	10.9194	10.632	10.6464	10.6893	11.1482	10.5286	10.3919	10.9959	10.9173	10.5581	10.8878	11.531	11.6305	10.8771	11.5321	10.9475	11.1919	11.5966	11.3876	11.0338
VIT_00s0173g00250	F6HD07	CHRUN_JGVV173_21_T01	4	RKF1 (receptor-like kinase in flowers 1)	0.388707	8.37e-10	0.570699	0.751408	0	0.737638	11.1401	11.2899	11.0683	10.874	10.8974	10.9961	11.2037	11.1805	11.1481	10.7925	11.3983	11.4662	11.3066	11.0711	11.1704	11.0947	11.0136	11.1605	11.351	10.8163	11.1605	11.1787	11.178	11.3269	11.115	11.038	11.519	11.4139	10.6408	11.225	11.8118	11.8478	11.5038	11.6923	11.3278	11.8731	11.8818	11.8161	11.8
VIT_00s0173g00260	F6HD08	CHRUN_JGVV173_22_T01	0	ATP binding	0.133847	4.74e-06	0.197658	0.540182	6.65e-06	0.431495	10.4474	10.7584	10.3595	10.3551	10.355	10.4798	10.5966	10.5322	10.5336	10.2729	10.6776	11.0595	10.7188	10.3029	10.289	9.54963	9.64048	10.5529	10.7223	10.0047	9.77555	9.61456	9.75671	9.90415	9.68551	9.52776	10.1248	9.90344	9.23228	9.89182	10.5405	10.7228	9.97539	10.7231	10.1995	10.5106	10.7431	10.5024	10.4174
VIT_00s0173g00270	D7T5L8	CHRUN_GSVIVT00001888001_T01	4	No hit	0.407613	0.0981068	0.276228	0.762318	0.105084	0.51222	6.69174	6.61987	6.62114	6.99563	7.14087	6.6045	6.76689	6.60515	6.84636	6.67379	6.58617	6.61011	6.71259	7.24002	6.88469	7.3378	7.53981	6.77639	6.89831	6.95386	6.99964	6.97052	6.97662	6.69297	6.93792	7.17154	6.84085	6.6489	7.36841	6.82735	6.68174	6.93101	6.85683	6.82935	6.75974	6.84637	6.8423	6.53301	7.05397
VIT_00s0174g00010	D7U6A6	CHRUN_GSVIVT00001889001_T01	0	No hit	0.550115	0.0608077	0.697672	0.839144	0.0659062	0.820625	4.0821	3.993	4.21374	4.02536	3.86094	4.46481	3.57896	4.4107	3.89487	4.13635	3.86073	3.97386	3.72716	3.99929	3.84247	4.50084	3.86126	3.90039	3.98881	4.17202	4.17611	4.3956	4.54078	4.03295	4.21302	4.50883	4.04999	4.34791	3.76694	4.14261	4.36456	4.08844	4.1315	4.51801	4.08157	4.18707	4.64174	3.9153	4.72631
VIT_00s0174g00060	F6I1W5	CHRUN_JGVV174_5_T01	4	No hit	0.931076	1.37e-11	0.355462	0.980609	0	0.581843	6.14899	6.47857	5.95715	6.24296	6.14643	6.14976	6.09933	6.00984	6.04798	6.21755	6.15879	6.19264	5.54941	6.12425	5.80259	5.39378	5.82582	5.8235	5.72971	5.92906	5.90205	5.38164	5.16358	5.91005	5.61996	5.6334	5.72779	5.9737	4.97936	5.89114	6.12632	6.03148	5.85867	6.36894	6.20036	6.63614	6.22525	6.30537	6.18648
VIT_00s0174g00070	D7U6A7	CHRUN_JGVV174_6_T01	1	Ankyrin repeat protein	0.517059	6e-13	0.529678	0.823708	0	0.71109	6.49691	6.21271	6.4471	6.79519	6.47925	6.7454	6.12964	6.17707	6.26703	6.18945	6.76601	6.67529	7.42601	7.39177	6.9218	6.93615	6.63149	7.25205	6.97029	7.28864	5.99663	6.22504	5.7311	5.51792	6.25248	6.45513	5.3795	5.93346	6.30839	6.07816	5.34792	5.87234	5.75916	5.81752	5.5091	6.08866	5.64048	5.91818	6.14861
VIT_00s0174g00080	D7U6A8	CHRUN_JGVV174_7_T01	3	Ankyrin repeat protein	0.439957	1.41e-05	0.214923	0.7831	1.91e-05	0.451503	3.68866	3.97084	3.74541	3.53021	3.49104	3.87058	4.10072	3.74341	4.02643	3.62477	3.50388	3.28472	3.64011	3.22916	3.45589	3.22717	3.50611	3.2775	3.44042	3.03573	3.55837	3.57906	3.30928	3.29962	3.53976	3.74058	3.33475	3.48543	3.43405	3.44802	3.59405	3.44005	3.34348	3.74288	3.77701	3.5468	3.42473	3.59077	3.52022
VIT_00s0174g00090	F6I1W6	CHRUN_JGVV174_8_T01	3	far-red impaired responsive family protein	0.565512	6.19e-11	0.760376	0.846701	0	0.859481	10.7682	10.8677	10.9498	10.8309	11.0524	10.8375	10.9916	10.8406	10.927	10.7861	10.6455	10.5253	10.6432	10.3179	10.6158	10.2064	10.8011	10.4336	10.4108	10.5206	10.4848	10.3045	10.4142	10.2793	10.4383	10.4436	10.4225	10.3695	10.3826	10.3976	10.6364	10.4805	10.492	10.6309	10.7748	10.5558	10.7946	10.5927	10.6815
VIT_00s0174g00100	F6I1W7	CHRUN_JGVV174_9_T01	1	far-red impaired responsive family protein	0.213792	1.23e-06	0.0896965	0.626466	1.81e-06	0.288782	8.38478	8.55915	8.58371	8.53999	8.63311	8.36157	8.35045	8.52855	8.40278	8.37912	8.25918	8.15306	7.97188	7.85571	8.12343	8.10609	8.56218	8.01109	8.01959	8.08046	8.1578	8.38616	8.29471	8.23329	8.01339	8.50793	8.18562	8.31536	8.07501	8.13945	8.18414	8.32473	8.06625	8.22808	8.24347	7.898	8.09669	7.92123	7.88191
VIT_00s0174g00110	F6I1W8	CHRUN_JGVV174_10_T01	4	Unknown protein	0.0958498	9.1e-21	0.774091	0.486398	0	0.868241	11.7379	11.6658	11.4423	11.9874	11.8005	11.4718	11.6996	11.6801	11.579	11.4515	10.5391	10.5161	10.3936	10.2479	10.4057	10.0227	10.537	10.4249	10.4055	10.787	11.2504	11.1675	11.3664	11.1889	11.3809	11.1837	11.1913	11.1004	11.3729	11.2799	11.3326	11.3792	11.1518	11.5098	11.2876	11.0601	11.3747	11.212	11.3018
VIT_00s0174g00120	F6I1W9	CHRUN_JGVV174_11_T01	0	far-red impaired responsive family protein	0.0220646	3.88e-13	0.286063	0.28674	0	0.521947	11.9797	12.046	11.9065	11.7356	12.0231	11.8579	12.0548	11.9596	12.0286	11.9613	11.1907	11.0799	11.2247	11.2636	11.6382	11.6049	11.9416	11.3852	11.1614	11.4205	11.4251	11.2897	11.4533	11.5445	11.4967	11.4139	11.4434	11.5169	11.6236	11.5563	11.8993	11.8027	11.9183	11.8303	11.9878	11.7322	11.9699	11.8797	11.936
VIT_00s0174g00130	F6I1X0	CHRUN_JGVV174_12_T01	0	far-red impaired responsive family protein	0.118093	0.000164163	0.16484	0.520157	0.00020654	0.39342	12.0666	11.9	11.7807	11.8626	11.97	11.8275	11.93	11.8554	11.9174	11.8394	11.6304	11.4813	11.4212	11.4791	11.9094	11.9715	12.4833	11.6661	11.5176	11.8061	12.1868	11.788	12.0091	12.0637	12.0416	11.9613	12.1191	12.1512	12.353	11.9416	12.1934	12.1056	12.1332	12.0942	12.148	12.021	12.2691	12.1607	12.0444
VIT_00s0174g00140	F6I1X1	CHRUN_JGVV174_13_T01	0	far-red impaired responsive family protein	0.303685	4.31e-05	0.509897	0.699665	5.64e-05	0.698362	10.5306	10.2759	10.2522	10.5091	10.2875	10.1819	10.1598	10.5176	10.3997	10.0993	10.0874	10.2898	9.97466	9.84807	10.4125	10.2207	10.8472	10.0576	9.701	10.1636	10.0905	10.1356	10.2148	10.3102	10.1943	10.2052	10.1404	10.3815	10.5383	10.305	10.3295	10.4707	10.3878	10.3725	10.2716	10.2738	10.3756	10.3821	10.4741
VIT_00s0174g00150	D7U6B4	CHRUN_JGVV174_14_T01	0	Ubiquitin-specific protease 5 (UBP5)	0.436858	1.92e-20	0.314684	0.781426	0	0.547422	12.3854	12.3576	12.4206	12.387	12.3732	12.3392	12.4061	12.3748	12.4357	12.2406	11.8919	11.7248	11.8423	11.8361	11.8897	11.9731	11.7559	11.8392	11.9789	11.9432	12.3993	12.3601	12.4857	12.266	12.3647	12.3938	12.3699	12.282	12.2689	12.2794	12.4482	12.5477	12.4699	12.5243	12.424	12.3943	12.524	12.347	12.5074
VIT_00s0174g00160	F6I1X2	CHRUN_JGVV174_15_T01	0	Unknown protein	0.720098	0.00445497	0.281655	0.91296	0.00516272	0.517669	3.96944	4.16569	4.06443	3.65979	3.67801	4.02153	4.02747	4.08322	4.05244	4.04139	4.41193	4.69279	4.47153	4.01023	4.45901	3.83901	4.2432	4.15871	4.23519	4.27683	3.97374	3.84839	3.72462	4.23232	3.92642	3.63744	3.99063	3.8114	4.06134	3.94295	3.96792	4.10778	4.2883	4.42977	3.98682	3.73802	4.31634	3.92407	4.04558
VIT_00s0174g00170	F6I1X3	CHRUN_JGVV174_16_T01	0	Myb family	0.080432	2.29e-06	0.196396	0.456382	3.3e-06	0.430451	8.67193	8.23143	8.70517	8.41432	8.62792	8.91748	8.58981	8.30617	8.61899	8.74197	8.40117	8.15047	9.07254	9.29926	8.79122	9.24711	9.36414	9.23478	9.07904	9.13396	8.92547	9.14761	8.89138	8.50992	8.82823	9.36291	8.69536	8.78064	9.06463	8.60211	8.46828	8.79832	8.81259	8.92309	8.84706	8.62899	8.74555	8.74702	8.7852
VIT_00s0174g00180	F6I1X4	CHRUN_JGVV174_17_T01	0	No hit	0.108753	2.12e-06	0.778249	0.507663	3.06e-06	0.870954	8.76811	8.26336	8.71451	8.34291	8.4237	8.8196	8.47659	8.26498	8.49598	8.67575	8.22384	8.1388	9.01167	9.41804	8.71959	8.90561	8.9177	9.11229	8.92239	9.00771	8.54485	8.96565	8.66548	8.34903	8.68853	9.18648	8.48388	8.60131	8.79702	8.32722	8.03894	8.2093	8.41975	8.34507	8.29726	8.15007	8.38926	8.19659	8.42318
VIT_00s0174g00190	F6I1X5	CHRUN_JGVV174_18_T01	3	Ribosomal protein L5 60S	0.929951	2.14e-16	0.422563	0.980205	0	0.633846	13.711	13.5826	13.663	13.6672	13.6461	13.6293	13.6087	13.6633	13.5	13.5642	13.6457	13.7303	13.7326	13.6725	13.6036	13.8292	13.8287	13.6892	13.6561	13.599	13.9944	13.9133	13.9475	13.856	13.9738	13.9094	13.9676	13.8792	13.9504	14.0132	14.0225	14.1213	13.9678	14.0366	13.9261	14.068	14.0291	13.9252	14.0332
VIT_00s0174g00200	D7U6B9	CHRUN_JGVV174_19_T01	0	GTPase XAB1	0.17636	5.33e-13	0.35314	0.590414	0	0.580098	13.011	12.9787	13.1142	13.0249	13.0375	13.0096	13.0996	13.171	13.0971	12.8883	12.8048	12.7767	12.6763	12.6699	12.6445	12.6255	12.7563	12.6002	12.5141	12.6313	12.8042	12.7101	12.7062	12.7642	12.7095	12.7249	12.7302	12.6968	12.9509	12.7134	12.9396	12.8534	12.8983	12.8274	12.8982	12.8593	12.8612	12.7849	12.8969
VIT_00s0174g00210	F6I1X6	CHRUN_JGVV174_20_T01	1	Cinnamyl alcohol dehydrogenase	0.582736	0.0368617	0.40755	0.855177	0.0404781	0.623406	4.32793	4.15082	4.19282	4.1374	4.58576	4.56021	4.42843	4.27365	4.36263	4.4722	4.3645	4.43498	4.49196	4.48725	4.51351	5.3996	4.67436	4.6662	4.21277	4.13929	4.60739	4.53912	4.57148	4.8646	4.68356	4.82962	4.45897	4.59773	4.48915	4.57958	4.55674	4.51637	4.42357	4.25309	4.53924	4.11151	4.43707	4.07893	4.43928
VIT_00s0174g00220	F6I1X7	CHRUN_JGVV174_21_T01	1	Cinnamyl alcohol dehydrogenase	0.688469	0.59489	0.963277	0.900006	0.604181	0.978606	3.84857	3.73874	3.56788	3.97352	3.78009	3.76806	3.55638	3.73478	3.77849	3.67316	3.63777	3.59423	3.8279	3.76883	3.60809	NA	3.92473	3.47094	3.70408	3.64598	3.9462	3.68745	3.47876	3.76174	3.52269	3.99351	3.63501	3.62182	3.51432	3.57797	3.62543	3.71207	3.79113	3.76712	3.78165	3.72127	3.6515	3.6286	3.55697
VIT_00s0174g00230	F6I1X8	CHRUN_JGVV174_22_T01	1	Zinc finger (FYVE type)	0.0512586	6.32e-07	0.0605596	0.390978	9.5e-07	0.237436	12.2416	12.3682	12.1297	11.1008	11.2283	12.3583	12.289	12.2144	12.1797	12.4833	12.8192	12.3943	12.4609	12.9314	12.8721	13.058	13.0167	12.7586	12.7171	12.8142	12.2964	12.3532	12.4133	12.3786	12.3478	12.3122	12.0176	12.5361	12.2686	12.2505	12.2862	12.3214	12.3383	12.1713	12.3579	12.477	12.4509	12.5509	12.3182
VIT_00s0174g00240	F6I1X9	CHRUN_JGVV174_23_T01	4	ATP-dependent RNA helicase DDX18	0.323138	0.00201897	0.821115	0.713876	0.00238308	0.895313	12.5362	12.6413	12.3883	12.3338	12.0958	12.5079	12.4248	12.4956	12.381	12.4773	12.4873	12.4831	12.4257	12.6314	12.4647	12.8027	12.7553	12.6788	12.4616	12.3354	12.4672	12.2944	12.384	12.4517	12.3796	12.466	12.3319	12.5911	12.3627	12.501	12.3539	12.551	12.3333	12.5934	12.3743	12.4744	12.6614	12.6271	12.1084
VIT_00s0174g00250	F6I1Y0	CHRUN_JGVV174_24_T01	4	Unknown	0.359316	2.05e-23	0.248114	0.73312	0	0.485497	12.1159	11.7771	11.9585	11.6967	11.6655	11.9528	11.7732	11.6978	11.7596	11.9423	10.9887	10.7879	10.6936	11.3321	11.1111	10.4794	10.3064	10.7316	10.9329	10.7713	9.65634	9.95328	9.83978	9.74957	9.81915	9.99768	9.69722	9.31865	10.2899	9.83282	10.7159	10.3549	10.9749	10.7508	11.0281	10.9076	10.8887	10.7375	10.611
VIT_00s0174g00260	F6I1Y1	CHRUN_JGVV174_25_T01	4	Ubiquitin-specific protease 23 (UBP23)	0.123194	3.91e-07	0.0428338	0.526305	6e-07	0.199809	12.5675	12.4935	12.5043	12.4869	12.3091	12.4446	12.5184	12.5048	12.4142	12.4234	12.4258	12.4634	12.1645	12.1767	12.3359	12.1942	12.0829	12.0698	12.0245	12.1934	12.2245	12.1539	12.1167	12.3466	12.252	12.1288	12.3236	12.2892	12.16	12.2028	12.3751	12.4139	12.2277	12.3488	12.1192	12.3628	12.4986	12.3206	12.4037
VIT_00s0174g00270	D7U6C5	CHRUN_JGVV174_26_T01	2	D-isomer specific 2-hydroxyacid dehydrogenase, NAD-binding	0.130857	0.0706233	0.061435	0.536976	0.0762512	0.239348	5.2502	5.25604	5.12078	5.15751	4.71713	5.49318	5.37264	5.28833	5.11264	5.62375	4.71933	5.07752	4.9222	5.12032	5.088	5.45551	5.46333	5.1443	4.86412	5.05607	4.9594	5.07048	5.12073	4.92268	4.79937	5.21893	5.09349	5.11694	5.18335	5.05875	5.0105	5.12954	5.36302	4.93349	5.41054	5.06878	4.97364	4.71122	4.91989
VIT_00s0174g00280	D7U6C6	CHRUN_JGVV174_27_T01	2	D-isomer specific 2-hydroxyacid dehydrogenase, NAD-binding	0.0853343	0.000836813	0.7266	0.464303	0.00101016	0.839283	4.71154	4.63601	4.31512	3.52448	4.02234	4.55317	4.39635	4.47551	4.38364	4.62579	4.32521	4.14316	3.67623	4.38138	4.31696	4.09329	4.71789	4.01472	4.06972	4.35627	3.88833	3.93667	3.95373	4.08798	3.96918	4.05516	3.7531	3.91476	4.07386	3.89569	4.14618	4.02761	4.1664	4.42343	4.54403	4.41188	4.55467	4.34404	4.5388
VIT_00s0174g00290	D7U6C7	CHRUN_JGVV174_28_T01	0	Unknown protein	0.0182371	1.74e-13	0.0163431	0.26435	0	0.123029	10.2298	10.0858	10.1138	10.2391	10.1459	9.93002	9.91527	9.98859	9.93361	9.68956	9.89278	10.1314	9.82775	9.88901	9.86624	9.42162	9.74129	9.88428	9.91026	9.63431	9.6887	9.53207	9.51281	9.67846	9.44812	9.50337	9.58759	9.65884	9.13564	9.42013	9.60116	9.49893	9.35743	9.57827	9.27407	9.38398	9.42699	9.357	9.2219
VIT_00s0174g00300	F6I1Y2	CHRUN_JGVV174_29_T01	0	Intron maturase, type II	0.605527	6.94e-15	0.0927943	0.864871	0	0.293868	10.4619	10.3698	10.5466	10.5035	10.3546	10.2507	10.4022	10.3721	10.3553	10.201	10.5229	10.652	10.3982	10.1518	10.1731	10.0494	9.86349	10.1899	10.403	10.2398	9.7984	9.74597	9.67608	9.68748	9.69788	9.75479	9.98215	10.0701	9.67125	9.84682	9.53266	9.63575	9.32241	9.57955	9.19113	9.53883	9.69713	9.37956	9.61414
VIT_00s0174g00310	F6I1Y3	CHRUN_JGVV174_30_T01	0	Ribonuclease T2	0.216832	8.88e-14	0.000249828	0.630089	0	0.0148787	13.0002	13.1541	13.1414	13.1709	13.158	13.1329	13.2133	13.1413	13.0615	13.1185	12.6931	12.6984	12.8611	12.835	12.8763	13.0365	13.1603	12.8976	12.9806	12.9045	12.8757	12.7967	12.839	12.6695	12.7665	12.8501	12.6942	12.8574	12.7822	12.8219	13.1618	13.1458	13.0012	13.1012	13.0796	12.9772	12.9932	12.9374	12.8761
VIT_00s0174g00320	F6I1Y4	CHRUN_JGVV174_31_T01	0	Unknown protein	0.41193	1.55e-08	0.80115	0.764127	3e-08	0.884634	11.8471	11.9049	11.8304	11.9905	11.7145	11.6502	11.7519	11.9949	11.9192	11.8124	11.5917	12.1672	11.5402	11.3281	11.8266	11.6574	11.8162	11.4447	11.4005	11.2826	12.2874	12.0615	12.2644	12.5356	12.2645	11.9995	12.3329	12.4172	12.1776	12.5021	12.023	12.217	11.7282	12.19	11.7817	12.0601	12.1445	12.1403	12.0111
VIT_00s0174g00330	F6I1Y5	CHRUN_PDVV174_27_T01	0	formin protein AHF1	0.298196	5.05e-22	0.0207449	0.695899	0	0.137634	9.23628	8.86207	9.36693	8.98116	9.36966	9.53789	8.97453	8.86303	9.08682	9.16519	10.1704	10.0237	10.3345	10.4485	9.82173	9.77954	9.61201	9.93724	10.324	9.14215	7.90258	8.24461	7.93341	7.35611	8.11091	8.29749	7.8591	7.29685	6.90568	7.45343	7.21787	7.26132	7.47232	7.06596	7.10179	7.70056	7.54307	7.32764	8.07324
VIT_00s0179g00010	D7T3E9	CHRUN_JGVV179_1_T01	2	Ankyrin	0.265312	0.0395897	0.690472	0.671331	0.043414	0.816676	3.50165	3.4136	3.22239	3.5083	3.56293	3.3293	3.2659	3.09343	3.52318	3.47425	3.18251	3.45377	2.98697	3.27258	3.22096	3.38671	2.92161	3.23267	3.48351	3.31105	3.12234	3.1821	3.376	3.36755	3.16817	3.44802	3.10476	3.08779	3.32037	2.96593	3.35574	3.4812	3.17682	3.59989	4.30352	3.4936	3.36948	3.24365	3.39515
VIT_00s0179g00020	D7T3F0	CHRUN_GSVIVT00003104001_T01	1	Ankyrin	0.23782	0.950535	0.0406366	0.648272	0.95192	0.195139	3.34265	3.34821	3.1098	3.53843	3.36057	3.12632	3.20156	2.86504	3.2327	3.15873	3.39484	3.21859	3.0471	2.96362	3.14567	3.77058	3.28679	3.31623	3.2138	3.28924	3.22705	2.95014	3.12692	3.34639	3.16546	3.33821	3.09863	3.19899	3.30642	3.34405	3.2842	3.20998	3.11911	3.14621	3.10839	3.56181	3.15486	3.29949	3.13166
VIT_00s0179g00030	F6HBH8	CHRUN_JGVV179_2_T01	3	Ankyrin	0.450609	0.00211748	0.190064	0.789067	0.00249677	0.424124	4.16143	4.02472	3.93864	3.81253	3.83729	4.32144	3.80402	4.06782	3.84851	3.86753	3.40424	3.68435	3.5422	3.66425	3.86385	4.19879	3.91873	3.73631	3.75423	4.14434	3.47265	4.04472	3.58189	3.57042	4.16622	3.81547	3.58685	3.57675	3.57826	3.42952	3.83256	3.89766	3.6915	4.30225	4.50745	4.24328	4.69533	4.177	3.95024
VIT_00s0179g00040	D7T3F2	CHRUN_JGVV179_3_T01	4	Ankyrin	0.565407	2.44e-06	0.160892	0.846701	3.5e-06	0.388641	3.50194	3.42698	3.40512	3.36486	3.10999	3.24095	3.42752	3.12594	3.26508	3.11035	3.1792	3.41344	3.37994	3.43175	3.61311	3.41232	3.39218	3.24726	3.21258	3.56312	3.51874	3.37765	3.43336	3.42853	3.27127	3.80881	3.40949	3.28215	3.54057	3.48266	3.45428	4.01202	3.33382	3.6139	3.82725	4.18992	3.82547	3.8173	3.65636
VIT_00s0179g00050	D7T3F3	CHRUN_GSVIVT00003107001_T01	2	Ankyrin	0.760719	1.4e-09	0.193044	0.927783	0	0.427146	5.04878	4.91694	5.16356	4.09548	3.72582	5.42685	4.53418	4.7796	4.82647	5.25395	3.92635	4.33128	4.43846	4.81966	4.32948	4.71899	4.50053	4.32367	4.93323	4.70404	4.90274	5.99924	5.276	4.79133	5.5304	5.89766	5.0721	4.96112	5.25642	4.99903	3.90069	4.31536	5.15124	4.53214	5.09571	4.68854	4.67949	4.17139	4.88297
VIT_00s0179g00060	D7T3F4	CHRUN_JGVV179_4_T01	0	Ankyrin	0.639753	0.0332278	0.0588876	0.878862	0.0365691	0.234242	4.54385	4.69135	4.64138	4.86294	4.73773	5.03926	4.76217	4.57675	4.58376	4.81817	4.02004	4.41252	4.6421	4.45769	4.40882	5.74389	4.7665	4.62199	4.45445	4.5069	4.87241	4.61828	4.62766	4.62631	4.35979	4.64341	4.59206	4.33383	4.44508	4.33072	4.79447	4.83985	4.7114	4.85448	5.09264	4.57499	4.48292	4.58167	4.53803
VIT_00s0179g00070	D7T3F5	CHRUN_JGVV179_5_T01	2	Ankyrin	0.582708	0.99075	0.753635	0.855177	0.991153	0.855231	3.6639	3.27226	3.43032	3.08249	3.03071	3.21847	3.38825	3.3781	3.04879	3.21076	3.15051	3.18197	3.22689	3.50226	3.32037	3.50017	3.33665	3.12349	3.27487	3.35243	3.50924	3.12294	3.20289	3.24295	3.34018	3.39651	3.14128	3.35013	3.13417	3.12604	3.48932	2.94597	3.23313	3.2704	3.34097	3.26306	3.44377	3.11379	3.07679
VIT_00s0179g00080	F6HBH9	CHRUN_JGVV179_6_T01	0	Ankyrin	0.406224	2.98e-19	0.0863627	0.761928	0	0.283434	5.91096	6.00854	5.98803	6.08166	5.86393	5.7958	5.5603	5.86903	5.64392	5.3584	7.33565	7.49239	6.94408	6.8902	7.09094	7.25741	7.15537	6.73753	6.93825	6.6451	6.07384	5.84643	5.78458	5.65465	5.77323	6.15135	6.02406	6.12563	5.73142	5.97967	6.16907	6.28034	5.93718	5.8851	5.51368	6.11144	5.92317	5.67571	6.79066
VIT_00s0179g00090	D7T3F7	CHRUN_JGVV179_7_T01	0	TIFY 4B (Protein PEAPOD 2)	0.237236	9.01e-14	0.16607	0.647427	0	0.395079	11.9603	11.8286	11.8658	11.9529	11.9057	11.886	11.8419	12.1487	11.999	11.7232	11.4794	11.6466	11.2169	11.2382	11.7501	11.3113	11.3892	11.377	11.3115	11.4507	11.2006	11.6884	11.39	11.6639	11.2944	11.4693	11.1817	11.0402	11.315	11.1038	11.8801	11.812	11.8666	12.0392	11.9466	11.9928	11.8939	11.8701	11.9476
VIT_00s0179g00100	D7T3F8	CHRUN_JGVV179_8_T01	0	Ethylene overproducer 1 (ETO1)	0.649043	4.22e-05	0.00180201	0.883935	5.53e-05	0.0413386	13.8157	13.7652	13.906	13.7652	13.8314	13.9315	13.8629	13.7673	13.8279	13.8704	13.9258	13.7355	13.828	13.9011	13.9619	14.0237	13.8174	13.7942	13.927	13.6785	13.5359	13.8765	13.8289	13.6263	13.7438	13.7801	13.6546	13.4632	13.3459	13.5669	13.7014	13.591	13.7502	13.7426	13.7717	13.7061	13.5993	13.6342	13.747
VIT_00s0179g00110	D7T3F9	CHRUN_JGVV179_9_T01	0	Protein phosphatase 2C	0.709249	7.66e-26	0.201536	0.908506	0	0.435929	10.4889	10.67	10.2024	10.3703	10.2418	10.0778	10.3238	10.4498	10.3736	10.2814	10.7187	10.6254	10.4619	10.4698	10.5316	10.8503	10.6808	10.5599	10.6512	10.7495	10.7203	10.5616	10.6353	10.8066	10.5408	10.3613	10.8573	10.8425	10.6751	10.5878	10.9442	11.2056	10.8892	11.1736	10.9134	10.8196	10.9571	10.8175	10.8806
VIT_00s0179g00130	F6HBI0	CHRUN_JGVV179_11_T01	0	Protein phosphatase 2C / PP2C	0.172044	6.63e-07	0.208729	0.586897	1e-06	0.444941	9.98452	10.3202	10.1885	10.1264	10.3794	10.2292	10.2747	10.1435	10.0789	10.0576	9.96086	9.9382	9.94821	9.7846	9.7852	9.82556	9.6133	9.6822	9.92276	9.43957	10.0092	10.023	9.9303	9.89125	9.92029	10.0335	9.86981	9.94289	9.54375	9.89792	10.0288	10.0197	9.96574	9.85282	9.68125	10.1459	10.1125	9.94934	10.1935
VIT_00s0179g00140	F6HBI1	CHRUN_JGVV179_12_T01	0	Protein phosphatase 2C / PP2C	0.0645807	9.72e-20	0.138326	0.426545	0	0.359972	9.84447	10.1716	9.86986	10.0018	9.8509	9.83452	10.014	9.76994	9.84807	9.8626	9.4742	9.28468	9.43947	9.08486	9.20658	8.28014	8.42815	9.12339	9.36753	9.14841	8.52052	8.42366	8.45182	8.39136	8.40762	8.34171	8.53296	8.51326	7.72479	8.31755	8.28335	8.282	8.05577	8.26608	8.10769	8.32925	8.37594	8.10976	8.25468
VIT_00s0179g00150	F6HBI2	CHRUN_JGVV179_13_T01	0	Heat shock transcription factor A6B	0.228971	1.69e-08	0.146626	0.640353	3e-08	0.370666	NA	7.60221	6.80508	7.48516	6.87422	6.55592	7.10945	NA	8.07543	6.13996	6.7293	7.07702	6.19202	5.64738	6.09617	5.75649	6.55613	5.78224	5.54744	6.11805	6.87704	6.13635	6.15912	7.07458	6.67672	5.79561	6.69495	6.80447	6.88692	7.10136	NA	8.19119	7.93302	7.55132	8.19592	7.81754	8.88408	NA	NA
VIT_00s0179g00160	F6HBI3	CHRUN_JGVV179_14_T01	0	No hit	0.125406	1.65e-09	0.767675	0.528397	0	0.864321	6.93933	6.92385	7.34515	7.14499	6.96276	6.70449	6.76465	7.21333	6.92878	6.69271	7.77056	7.6017	7.37968	7.21157	7.75413	7.49861	7.46305	7.20674	7.04916	7.78364	7.433	7.12298	7.22465	7.26589	7.11894	7.00277	7.24579	7.29468	7.48148	7.36722	7.10575	7.15258	6.67141	7.05278	6.38671	6.82187	7.09952	6.43524	6.69468
VIT_00s0179g00170	F6HBI4	CHRUN_JGVV179_15_T01	1	Indeterminate(ID)-domain 12	0.340817	7.23e-12	0.720126	0.724022	0	0.835004	8.06712	8.51405	8.03009	8.32978	8.21022	7.4732	7.90424	8.37633	8.20091	8.05801	9.27486	9.19638	9.33792	9.37495	9.53679	8.56973	8.63616	9.28547	9.53868	9.83842	7.99391	7.87704	8.44967	8.25899	8.18531	7.74246	8.31726	8.43892	8.13484	8.08447	7.6643	7.61352	7.63582	8.0732	7.65394	7.4326	7.74801	7.7217	7.50166
VIT_00s0179g00180	F6HBI5	CHRUN_JGVV179_16_T01	1	Transcription factor jumonji (jmjC) domain-containing protein	0.55791	0.00244083	0.17028	0.843156	0.00286762	0.400577	10.4447	10.3225	10.4769	10.4159	10.3735	10.0746	10.1465	10.6068	10.4026	10.0943	10.5935	10.6629	10.3274	10.2622	10.5927	10.712	10.6429	10.194	10.1933	10.6871	10.4602	10.2111	10.3232	10.3931	10.3399	10.2249	10.5986	10.5464	10.8314	10.519	10.7504	10.8956	10.4985	10.7807	10.5457	10.4251	10.7148	10.6002	10.6735
VIT_00s0179g00190	D7T3G5	CHRUN_JGVV179_17_T01	0	Transcription factor jumonji (jmjC) domain-containing protein	0.0138131	0.000474383	0.0827426	0.240529	0.00058173	0.278169	10.0045	9.97311	10.0316	10.2606	10.0692	9.91562	9.78976	10.044	9.95254	9.7083	9.98537	10.2526	9.904	9.85999	9.91326	9.75101	10.0726	9.73761	9.71122	9.47483	9.93393	9.71356	9.7492	9.74626	9.72944	9.73816	9.88875	9.83286	9.69011	9.91464	10.0498	10.0974	9.89197	10.145	9.91728	10.0114	10.0606	9.99707	10.2213
VIT_00s0179g00200	F6HBI6	CHRUN_JGVV179_18_T01	0	Coated vesicle membrane protein	0.29734	4.04e-09	0.426757	0.695325	1e-08	0.637211	4.26787	4.52948	4.63529	4.83771	4.23196	4.49162	4.44841	4.57554	4.48569	4.33441	3.90273	4.58787	4.2499	4.0529	4.35142	4.01931	3.83844	3.92235	3.72248	4.23901	4.92963	4.66452	4.53299	4.43616	4.81683	4.27996	4.84425	4.79755	4.98765	4.77699	4.0357	4.06466	4.03917	4.16562	3.77174	4.27054	3.71688	3.86966	4.03624
VIT_00s0179g00210	F6HBI7	CHRUN_JGVV179_19_T01	0	WD-40 repeat / beige	0.0553701	5.68e-09	0.362111	0.4033	1e-08	0.587163	13.8775	13.8563	13.8246	13.9028	13.8518	13.6984	13.8456	13.8145	13.9192	13.7463	14.0988	14.002	13.8928	13.7851	13.8357	13.4702	13.142	13.8006	13.9328	13.9885	13.5311	13.5341	13.5987	13.6315	13.4733	13.5118	13.543	13.4547	13.482	13.545	13.6546	13.6285	13.4891	13.607	13.4296	13.6202	13.6888	13.4713	13.5569
VIT_00s0179g00220	F6HBI8	CHRUN_JGVV179_20_T01	0	Pentatricopeptide repeat	0.852724	0.00526084	0.177612	0.956906	0.00607043	0.409402	10.4323	9.78895	9.74778	10.2931	9.94352	9.6934	9.45722	9.92554	9.79466	9.40357	10.0401	9.87754	9.45511	9.85572	9.69911	8.95215	8.65021	10.0656	10.4545	10.0735	9.89507	9.95348	9.94467	10.2332	9.7835	9.54389	10.0984	9.98896	10.1756	9.82137	9.72954	9.80342	9.71416	9.40576	9.20947	9.71394	9.5493	9.74916	10.0529
VIT_00s0179g00230	D7T3G9	CHRUN_GSVIVT00003126001_T01	0	No hit	0.478361	0.0432853	0.674161	0.804879	0.0473313	0.807116	3.75081	3.90605	3.67788	3.76908	3.34608	3.99082	3.5052	3.94917	3.57034	4.01497	3.78199	3.734	4.21225	4.01559	3.76371	4.10423	3.92017	4.2594	4.03409	3.85313	3.59929	3.91126	4.15187	3.94473	3.93595	4.07273	3.64891	3.88852	3.6395	3.79114	3.83237	4.07748	3.92097	4.09176	4.03135	4.23325	3.91947	3.82866	3.87027
VIT_00s0179g00240	D7T3H0	CHRUN_JGVV179_21_T01	0	No hit	0.0694666	0.000170961	0.006916	0.435363	0.00021481	0.0802936	8.4308	8.60149	8.75361	8.6457	8.81145	8.61667	8.7441	8.6866	8.61738	8.59018	8.06474	8.30019	8.44719	8.40673	8.17766	8.19779	8.51524	8.57535	8.60497	8.33813	8.22495	8.12079	8.49887	8.64883	8.30108	8.17333	8.45599	8.29955	8.42324	8.55841	8.56848	8.10156	8.57225	8.50399	8.80486	7.95943	8.25774	8.20782	7.99344
VIT_00s0179g00250	F6HBI9	CHRUN_JGVV179_22_T01	0	No hit	0.000840027	3.85e-20	0.00319395	0.0732236	0	0.0550704	9.22999	9.96036	9.79031	10.2197	10.4485	9.8731	10.3622	9.60939	9.78932	9.97784	10.6894	10.8529	11.3202	11.3602	10.7767	11.4595	10.7892	11.2148	11.3711	11.0314	12.6181	12.7025	12.496	12.6031	12.5631	12.1043	12.3962	12.3776	12.1706	12.5818	11.3798	10.7897	11.3722	11.1187	11.987	10.5455	10.7857	10.6251	10.7216
VIT_00s0179g00260	F6HBJ0	CHRUN_JGVV179_23_T01	1	Calcium-transporting ATPase 12 ACA12	0.000662865	8.44e-09	0.0328982	0.0674449	2e-08	0.17602	10.7792	11.589	11.3207	11.5543	11.7324	11.5695	12.041	11.4303	11.4993	11.5245	11.557	12.009	12.3885	11.9838	11.5241	11.3179	11.0208	11.8052	11.9608	11.1322	12.5933	12.6894	12.4898	12.5285	12.5793	12.2578	12.4504	12.2913	11.4541	12.5861	11.5372	10.7931	11.5074	11.1122	11.9578	10.9207	11.0558	10.9149	10.9789
VIT_00s0179g00270	D7T3H2	CHRUN_JGVV179_24_T01	0	Unknown protein	0.0178753	5.98e-23	1.65e-06	0.263844	0	0.00099536	10.288	10.299	10.3865	10.2368	10.3206	10.532	10.3603	10.25	10.2716	10.1779	8.93019	9.37828	9.38599	9.0148	9.08745	7.76393	8.25354	8.46911	8.5562	8.12897	9.32364	9.51041	9.14099	9.36174	9.31748	9.72289	9.41817	9.48083	8.79944	9.41439	8.91468	8.72219	8.57499	8.76634	8.75249	8.76392	8.93278	8.89549	9.01863
VIT_00s0179g00280	A5AK95	CHRUN_JGVV179_25_T01	0	Calmodulin-8 (CAM8)	0.308403	5.97e-05	0.102349	0.703134	7.74e-05	0.30855	4.49689	5.1827	5.21739	5.65291	5.44756	4.69577	5.20877	4.80657	5.27006	5.3115	5.20189	4.93308	5.52228	4.62249	4.9035	5.42019	5.83738	5.34194	4.79498	5.15443	4.97374	4.26112	4.05881	4.37819	4.39447	3.94498	5.10938	5.61759	5.20054	5.42349	4.30077	4.78904	4.55742	3.88541	4.43428	4.5428	4.38924	4.27431	4.22054
VIT_00s0179g00290	F6HBJ1	CHRUN_JGVV179_26_T01	0	Peptidyl-prolyl isomerase D (cyclophilin D)	0.0320881	1.09e-10	0.627721	0.328781	0	0.776426	13.8539	13.6154	13.7708	13.797	13.8637	13.6941	13.8075	13.6919	13.8613	13.7159	14.0361	13.9	13.9961	13.782	13.9994	13.6459	13.7564	13.8808	13.8685	13.8882	13.6947	13.5324	13.6443	13.5468	13.521	13.4629	13.6689	13.4741	13.6925	13.4879	13.8526	13.7433	13.8163	13.7792	13.7853	13.7086	13.8698	13.6994	13.7774
VIT_00s0179g00300	F6HBJ2	CHRUN_JGVV179_27_T01	1	MPBQ/MSBQ methyltransferase 2	0.0535509	8.02e-29	0.249416	0.397695	0	0.48682	12.7663	12.3561	12.6516	12.4333	12.4727	12.7381	12.5307	12.4744	12.5239	12.5344	13.2145	13.2669	13.3809	13.2792	13.191	13.4711	13.4966	13.4751	13.3133	13.4607	13.7191	13.8435	13.7364	13.6648	13.6675	13.85	13.6688	13.6176	13.7719	13.7746	13.5934	13.7011	13.778	13.6599	13.6846	13.7288	13.5436	13.6222	13.8149
VIT_00s0179g00310	D7T3H7	CHRUN_JGVV179_28_T01	0	Ammonium transporter 2	0.381726	0.0022861	0.0457779	0.747451	0.00269119	0.206409	4.62472	4.84162	5.07489	4.50924	4.55757	4.53959	5.41521	4.9418	4.98474	4.86403	4.99423	4.61145	4.99992	5.12366	5.08886	4.76069	5.09484	4.88291	5.0437	4.77929	5.26267	5.07265	4.55261	5.10304	4.0973	4.88571	4.63562	4.91348	4.79315	4.28487	4.5584	4.02898	4.27048	4.36871	4.84179	4.42488	4.77094	4.94116	4.27368
VIT_00s0179g00320	F6HBJ3	CHRUN_JGVV179_29_T01	0	Unknown protein	0.657929	0.0180513	0.357938	0.88805	0.0202082	0.58414	12.2389	11.5997	12.1064	11.9588	12.2669	12.358	11.705	11.4715	11.8103	12.0024	11.7798	11.4979	11.571	11.9814	11.6646	11.6301	11.3046	11.5714	11.5312	11.6084	11.1846	11.9992	11.5618	10.6307	11.6969	12.3714	11.6035	10.8715	11.58	11.1677	11.4164	11.3335	11.9257	11.4672	11.5808	11.8303	11.6494	11.7865	12.1564
VIT_00s0179g00330	F6HBJ4	CHRUN_JGVV179_30_T01	0	Unknown protein	0.466227	0.0141759	0.0297232	0.797965	0.0159574	0.166043	4.19032	4.32515	4.11195	4.50684	4.43012	4.31162	4.23793	3.98198	4.22175	4.45291	3.86168	4.37716	4.33878	4.36115	4.47008	3.5658	4.17497	4.05863	3.71736	4.11983	4.13969	4.01087	3.99343	3.98934	4.06103	4.30057	4.50509	4.12908	4.19415	4.37575	4.15826	3.98598	4.76058	4.65867	4.28397	4.49822	4.39847	4.15477	4.3229
VIT_00s0179g00340	D7T3I0	CHRUN_JGVV179_31_T01	0	Histone H2A variant 1 HTA11	0.879612	0.220124	0.0911493	0.964441	0.230752	0.291195	5.52402	5.10412	5.42368	4.24437	5.46008	5.44578	5.68598	5.26231	5.42676	5.47092	5.49779	5.11472	5.56795	5.40121	5.86696	5.11525	5.82162	5.4596	5.15536	5.33866	5.63584	5.64769	5.38852	5.75449	5.25168	5.60718	5.3643	5.84329	5.45948	5.23099	5.355	4.92834	5.64333	4.90596	5.58856	5.21762	5.48977	5.09421	5.69777
VIT_00s0179g00350	D7T3I1	CHRUN_JGVV179_32_T01	0	Pyruvate kinase isozyme A, chloroplast precursor	0.355898	9.5e-14	0.499259	0.730848	0	0.689811	11.2269	11.0695	11.2685	11.4593	11.2964	11.0989	11.0355	11.2865	11.3376	11.2893	11.0474	10.8345	10.8849	11.0363	10.9911	10.5739	10.8997	10.8636	11.0198	10.8175	11.367	11.4371	11.5358	11.4423	11.3913	11.3883	11.5505	11.425	11.0796	11.3738	10.8075	10.519	10.9355	10.713	10.8457	10.9324	10.7217	10.5072	11.2513
VIT_00s0179g00360	D7T3I2	CHRUN_JGVV179_33_T01	0	Unknown protein	0.894157	3.97e-05	0.0208844	0.969214	5.21e-05	0.138159	12.5664	12.1654	12.2279	12.5667	12.2913	12.2424	12.091	12.3707	12.2226	12.151	12.3961	12.2614	11.9234	12.2568	12.268	11.7748	12.0906	12.2485	12.2178	11.9985	12.4246	12.5851	12.5429	12.6674	12.5107	12.6125	12.5974	12.4088	11.9947	12.4127	12.3687	12.4157	12.6061	12.348	12.2049	12.7566	12.4005	12.6068	13.0625
VIT_00s0179g00370	F6HBJ5	CHRUN_JGVV179_34_T01	0	ESCRT-I complex subunit TSG101	0.0136176	1.99e-05	0.970879	0.239281	2.66e-05	0.982619	8.22301	8.38956	8.58384	8.76654	8.86765	9.17894	9.15999	7.96929	8.6802	9.20497	9.22943	8.55376	9.44609	9.85131	9.54572	10.2144	9.8565	9.45096	8.47012	9.98095	10.3489	9.18411	9.25584	9.65308	9.82941	9.94006	9.92719	10.3052	10.4458	10.0317	9.11963	8.77221	9.31573	7.7873	8.06902	9.84006	8.8816	9.322	9.65095
VIT_00s0179g00380	F6HBJ6	CHRUN_JGVV179_35_T01	1	Beta-ketoacyl-CoA synthase	0.0100966	1.36e-06	0.425253	0.211749	1.99e-06	0.635974	3.84572	3.86727	3.53275	3.26972	3.45435	4.07393	4.18139	3.74913	4.05049	4.14065	3.41095	3.79472	3.47207	3.79309	4.21308	4.38164	3.93432	3.71399	3.66085	3.61496	3.80591	3.99051	3.82162	3.80186	3.87855	3.69376	3.74734	4.01305	4.38935	3.95614	4.26293	4.61773	4.50619	3.97242	3.92566	4.70346	4.52376	4.2735	4.27642
VIT_00s0181g00010	E3VWU0	CHRUN_JGVV181_1_T01	0	Sugar transporter 1	0.0194223	1.41e-09	0.875951	0.270616	0	0.927361	10.9773	11.1645	11.5714	11.8365	11.8464	11.7577	11.9451	11.4597	11.7725	12.0413	12.0132	11.3027	12.5313	12.9051	12.503	13.1358	12.4958	12.6754	12.232	13.0399	13.0607	13.0099	12.5731	12.7668	12.8643	12.9506	12.7723	12.8743	13.1642	12.9862	12.1297	11.2163	12.4586	11.2116	11.9602	12.4922	11.6442	12.2446	12.3794
VIT_00s0181g00020	F6H7S7	CHRUN_JGVV181_2_T01	0	Armadillo/beta-catenin repeat	0.00160119	4.65e-09	0.417758	0.0974748	1e-08	0.630865	12.4364	12.2725	12.4872	12.6082	12.525	12.6177	12.6055	12.3747	12.5957	12.6161	11.9131	11.7013	12.2237	12.0998	11.7575	11.9662	12.2913	12.4177	12.6081	12.3335	12.4502	12.8064	12.4957	11.9858	12.6188	12.8025	12.7093	12.478	12.7425	12.5947	12.2952	12.7438	12.7546	12.6628	12.6376	12.9854	12.9309	12.6915	12.7584
VIT_00s0181g00030	F6H7S8	CHRUN_JGVV181_3_T01	0	No hit	0.335217	8.43e-12	0.133287	0.720307	0	0.353389	12.427	12.4653	12.4825	12.777	12.582	12.5283	12.5694	12.6258	12.5012	12.4678	11.8023	11.9404	12.103	11.966	11.7416	11.7263	11.6387	12.2275	12.4401	12.3048	11.5378	12.0291	11.757	11.5183	11.6778	11.4171	11.2967	11.2149	11.7795	11.7	11.5639	11.708	11.9285	11.6233	11.7733	12.1023	11.5171	11.6994	12.1816
VIT_00s0181g00040	F6H7S9	CHRUN_JGVV181_4_T01	1	TIR1 (transport inhibitor response 1)	0.800779	1.06e-13	0.137862	0.940501	0	0.359577	12.4068	12.7034	12.4982	12.8932	12.7113	12.6237	12.6559	12.6137	12.4917	12.5623	11.8805	11.9792	12.1051	11.8583	11.5544	11.43	11.5177	12.2326	12.3868	11.8071	11.587	11.8931	11.5879	11.525	11.75	11.4777	11.4203	11.3294	11.0168	11.5558	11.3807	11.4783	11.7569	11.3172	11.6207	11.8761	11.2368	11.4923	11.9449
VIT_00s0181g00050	E0CVX1	CHRUN_JGVV181_5_T01	0	Unknown protein	0.890125	1.44e-12	0.274568	0.968263	0	0.510776	9.28634	9.05684	8.49795	8.85053	8.34726	8.07706	8.51964	8.76785	8.662	8.52667	8.35486	8.32429	8.29015	8.34831	8.80333	8.02315	8.04257	8.26809	8.2129	9.13363	7.15942	6.11016	6.34927	6.96065	6.76643	6.10181	7.05407	7.47131	7.28631	6.62414	8.01321	8.40364	7.2148	8.36237	7.25566	7.31885	8.24267	7.57082	7.44769
VIT_00s0181g00070	F6H7T0	CHRUN_JGVV181_7_T01	4	ARV2	0.561177	1.24e-16	0.00300629	0.845069	0	0.0535422	9.57116	9.66908	9.82023	9.89149	9.91855	9.88214	9.93846	9.68106	9.78515	9.75532	9.77221	9.72802	9.88182	9.70168	9.79154	10.1724	10.1612	9.88493	9.79449	10.0824	10.229	10.2443	10.2503	10.1126	10.1432	10.3113	10.1372	10.1713	10.5471	10.2963	10.2785	10.1946	10.216	10.2186	10.6613	10.0329	10.0565	10.1009	10.0487
VIT_00s0181g00080	F6H7T1	CHRUN_JGVV181_8_T01	1	F-box domain containing protein	0.0643853	7.39e-08	0.0683191	0.426016	1.2e-07	0.252107	11.161	11.448	11.1098	11.3879	11.4137	11.4821	12.0632	11.5638	11.4562	11.3412	11.4528	12.137	11.7882	11.2525	11.6803	11.5226	11.7646	11.424	11.4861	11.1754	12.0226	12.0937	12.1013	12.1515	12.2116	11.3557	12.0716	12.0918	12.0319	12.335	12.1477	11.5965	12.0944	11.7548	12.5396	11.6641	11.8394	11.8405	11.5125
VIT_00s0181g00090	F6H7T2	CHRUN_JGVV181_9_T01	0	WD-repeat protein	0.0263258	7.62e-10	0.0462969	0.307189	0	0.207739	10.6464	10.21	10.4455	10.2391	10.3381	10.5694	10.4006	10.6031	10.4533	10.2956	9.86241	9.79705	9.91194	9.89002	10.1444	10.3646	10.2631	9.95185	10.0553	10.3375	9.98873	9.91754	9.99721	10.2736	10.0828	10.0566	10.0688	10.216	10.5213	10.3768	10.5384	10.5451	10.2616	10.7127	10.4959	10.4509	10.6298	10.4642	10.4194
VIT_00s0181g00100	E0CVX6	CHRUN_JGVV181_10_T01	0	Unknown protein	0.399886	2.01e-10	0.438218	0.75771	0	0.645959	13.1234	13.1041	13.1601	13.0952	13.0671	13.0383	13.1358	13.1639	13.1694	13.1011	12.9656	12.9668	12.9836	12.8518	13.1191	13.0554	13.0046	12.8153	12.8292	12.936	12.9436	12.7867	12.9358	12.9108	12.8873	12.9147	13.0389	13.0349	12.9335	12.942	13.085	13.1752	12.9907	13.2304	12.9921	13.1382	13.2759	13.1217	12.9655
VIT_00s0181g00110	F6H7T3	CHRUN_JGVV181_11_T01	4	ARV1	0.153714	5.66e-12	0.00291481	0.563985	0	0.0525414	10.1459	10.3301	10.5278	10.2539	10.2332	10.4233	10.4822	10.3601	10.3689	10.4247	10.1556	10.1113	10.043	10.2026	9.99835	10.6111	10.6324	10.2966	10.2248	10.387	10.3645	10.5026	10.4567	10.4088	10.4209	10.6431	10.2178	10.5127	10.6039	10.5029	10.6764	10.6449	10.7538	10.6605	11.0945	10.9178	10.5107	10.779	10.5067
VIT_00s0181g00120	F6H7T4	CHRUN_JGVV181_12_T01	0	WD-repeat protein	0.211973	0.00106645	0.687978	0.625298	0.00127932	0.814902	3.60875	3.8943	3.9365	3.75046	3.90777	3.70748	3.94731	3.71075	3.929	3.81783	3.59942	3.86361	4.02992	3.68695	3.7971	4.12348	3.88489	4.09657	3.94674	3.8403	3.86091	4.13385	4.18997	4.03484	3.92437	4.02316	4.0268	4.42682	4.06661	4.25667	4.4707	4.25967	3.7198	4.37575	4.03068	3.85668	4.6435	4.13235	3.8477
VIT_00s0181g00130	E0CVY0	CHRUN_JGVV181_13_T01	3	Riboflavin kinase	0.105411	5.98e-19	0.0553774	0.502563	0	0.227603	12.9839	12.9116	13.0648	13.1086	13.1365	13.0373	13.077	13.063	13.0741	13.0258	12.7451	12.5815	12.9156	12.9898	12.9617	13.222	13.1224	12.9421	12.9137	13.0967	13.1609	13.1887	13.1616	13.0312	13.1229	13.3386	13.0387	13.1035	13.3469	13.048	13.5037	13.4308	13.4396	13.5064	13.5029	13.4221	13.4564	13.3382	13.3771
VIT_00s0181g00140	F6H7T5	CHRUN_JGVV181_14_T01	1	Riboflavin kinase	0.808062	2.28e-25	0.269787	0.942528	0	0.506377	10.1322	10.3066	10.3282	10.2977	10.5018	10.4527	10.5496	10.1847	10.3612	10.2863	9.71992	9.69351	10.0096	9.87413	9.92509	10.2799	10.3171	9.87896	9.98888	9.64769	10.4799	10.4556	10.4498	10.2479	10.4377	10.6218	10.2251	10.1672	10.2194	10.2618	10.8246	10.564	10.718	10.6982	10.7049	10.7341	10.7224	10.4772	10.6371
VIT_00s0181g00150	F6H7T6	CHRUN_JGVV181_15_T01	0	F-box domain containing protein	0.554467	2.55e-12	0.79587	0.841644	0	0.881185	10.0133	10.279	9.87454	10.1346	9.98868	9.83203	9.90422	10.2898	10.1134	9.8063	9.97954	10	9.69448	9.39571	9.98352	9.57411	9.91609	9.61969	9.81816	9.62991	10.4267	10.2007	10.1855	10.1624	10.2257	10.071	10.2335	10.3545	10.2313	10.273	10.2722	10.451	10.144	10.4979	9.99003	10.3108	10.3529	10.415	10.4548
VIT_00s0181g00160	E0CVY3	CHRUN_JGVV181_16_T01	0	F-box family protein	0.187759	9.13e-05	0.247032	0.602646	0.00011685	0.484637	9.37548	9.1138	9.1237	9.54102	9.59621	9.25653	8.94041	9.54828	9.43403	9.06471	9.30617	9.38404	9.33024	9.09743	9.53028	9.61528	10.0707	9.43329	9.3249	9.68667	9.53589	9.55332	9.5058	9.68707	9.61644	9.60575	9.40057	9.51891	9.8889	9.66986	9.40339	9.38099	9.55157	9.44738	9.30435	9.23441	9.20373	9.3224	9.62768
VIT_00s0181g00170	E0CVY4	CHRUN_JGVV181_17_T01	0	F-box family protein	0.56504	0.000176603	0.666861	0.846681	0.00022174	0.802041	9.20754	9.01213	8.93974	9.25464	9.05833	9.21656	8.91352	9.35013	9.22942	8.78195	9.09766	9.2229	9.10206	8.88907	8.96663	8.64522	9.45269	9.08676	8.94382	8.70293	9.37574	9.32568	9.16276	9.33249	9.42863	9.33569	9.34252	9.31956	9.21114	9.39365	8.98176	8.85733	9.09879	8.82606	8.85319	9.02573	8.84743	8.79481	9.37083
VIT_00s0181g00180	F6H7T7	CHRUN_JGVV181_18_T01	4	LHCB3 (light-harvesting chlorophyll binding protein 3)	0.451389	3.52e-05	0.68666	0.789072	4.64e-05	0.81414	5.84654	5.33493	5.2038	4.70283	5.84252	5.39511	4.97654	5.81115	5.41148	5.43519	4.46467	4.57382	4.73363	5.34306	5.0364	4.80612	4.97496	5.357	5.2681	5.46095	4.42793	5.01812	4.42105	4.67326	4.23721	4.66509	4.55854	4.74649	4.66227	4.34757	4.65898	4.74212	4.7983	4.49526	5.36378	4.57447	4.74927	4.42384	4.90527
VIT_00s0181g00190	F6H7T8	CHRUN_JGVV181_19_T01	4	D-erythro-sphingosine kinase	0.00751983	4.42e-22	0.0349757	0.186157	0	0.181314	10.7968	11.1896	11.0533	10.9987	11.0182	10.9374	11.1369	11.0419	11.0209	10.8607	10.5306	10.5659	10.3236	10.2338	10.3819	10.027	9.92265	10.01	10.1391	10.0108	10.1326	10.2006	10.1205	9.81957	10.0705	10.0917	10.1779	10.0894	9.68127	10.0571	10.2832	10.3799	9.96321	10.2319	9.98191	10.2763	10.2763	10.0375	10.1556
VIT_00s0181g00200	A5BW14	CHRUN_JGVV181_20_T01	4	LHCB3 (light-harvesting chlorophyll binding protein 3)	0.845146	0.0190932	0.91279	0.955469	0.0213471	0.949254	5.25454	4.80669	4.14462	4.32208	NA	4.2731	4.69889	5.45295	5.04727	4.80101	3.96637	4.39373	4.63715	5.24769	4.42115	4.13752	4.90281	4.5535	4.70196	4.26299	4.12546	4.75246	4.18134	4.16369	3.71012	4.16217	4.09512	4.40559	4.16597	3.97367	3.91678	4.80498	3.98834	4.44682	5.27195	4.14016	4.60211	4.16532	4.51511
VIT_00s0181g00210	E0CVY8	CHRUN_JGVV181_21_T01	0	Anaphase promoting complex subunit 4	0.138909	5.84e-19	0.60847	0.547445	0	0.763546	10.7269	10.7451	10.8669	10.7683	10.8381	10.5422	10.8489	10.8848	10.749	10.614	10.4686	10.2774	10.2049	10.0431	10.219	10.1878	9.93555	9.93185	10.1208	10.4727	10.0731	10.0101	10.0602	9.86777	9.83124	9.92049	10.0942	9.97505	10.2635	9.92387	10.2951	10.4343	9.93043	10.2645	10.1428	10.1183	10.2826	10.0687	9.96371
VIT_00s0181g00220	F6H7U0	CHRUN_JGVV181_22_T01	1	Calmodulin-binding protein	0.094598	9.52e-15	0.00116744	0.484287	0	0.0327034	11.6785	12.0965	11.8808	11.8916	11.8824	11.8978	12.1223	12.063	12.0597	11.9972	11.804	11.5752	11.9488	11.9593	11.7759	11.8376	11.7316	11.9218	11.8153	11.6581	11.8005	11.8642	11.7531	11.8385	11.8099	11.6459	11.6067	11.6006	11.4083	11.4891	11.4859	11.2689	11.374	11.5065	11.4908	11.3442	11.3898	11.2093	11.0774
VIT_00s0181g00230	E0CVZ1	CHRUN_JGVV181_23_T01	0	LSD ONE like 2	0.615391	0.000485914	0.0174895	0.868443	0.0005955	0.12711	8.48226	7.96909	8.41171	8.43231	8.34221	8.36015	8.13023	8.06459	8.04309	7.91107	7.98673	8.01781	7.95556	7.99578	8.12303	8.45079	9.07519	8.19762	8.01262	8.33807	8.18	8.11176	8.11874	7.91835	8.25504	8.21173	7.81432	8.05465	8.66503	8.11793	8.14579	8.13304	8.17667	8.31517	8.23245	8.08816	8.04214	7.81574	8.27027
VIT_00s0181g00240	F6H7U1	CHRUN_JGVV181_24_T01	0	Unknown	0.241764	2.27e-13	0.770036	0.651716	0	0.865796	13.2263	13.0577	13.1164	13.117	13.2149	13.1712	13.2738	13.1413	13.1847	13.1761	12.7267	13.0269	13.0457	12.8465	13.105	13.3955	13.536	12.9149	12.8055	12.7604	13.4792	13.3673	13.4711	13.4644	13.5537	13.5333	13.4352	13.4626	13.5935	13.5127	13.5329	13.4745	13.5064	13.5249	13.542	13.3872	13.5675	13.4679	13.5087
VIT_00s0181g00250	F6H7U2	CHRUN_JGVV181_25_T01	0	Diacylglycerol kinase	0.354006	2.96e-06	0.762933	0.730203	4.22e-06	0.861128	12.4909	12.4344	12.2278	12.4579	12.072	12.2175	12.2712	12.5479	12.3373	12.0678	12.4913	12.726	12.2607	12.0626	12.3249	12.3426	12.505	12.2104	12.1261	12.3559	12.717	12.4935	12.4095	12.7809	12.5004	12.206	12.6437	12.6661	12.6515	12.69	12.6224	12.7102	12.3904	12.7101	12.4411	12.6219	12.8255	12.65	12.5208
VIT_00s0181g00260	F6H7U3	CHRUN_JGVV181_26_T01	1	High-level expression of sugar-inducible like 1	0.243286	1.25e-05	0.380065	0.652528	1.7e-05	0.602315	12.9036	13.13	12.9472	12.9999	13.0069	12.9616	12.9443	12.9754	12.9636	12.8353	13.1978	13.2549	12.9356	12.7571	12.817	12.834	12.8426	12.8469	12.9871	12.404	13.4062	13.356	13.3508	13.3567	13.2674	13.2881	13.4862	13.3595	12.7101	13.3726	13.0766	13.0729	12.9085	13.039	12.8943	13.2396	13.0947	13.1046	13.12
VIT_00s0183g00010	F6HWN3	CHRUN_PDVV183_1_T01	1	Actin 7 (ACT7) / actin 2	0.590819	0.437661	0.00280033	0.857848	0.449214	0.0517524	6.83241	7.03178	6.46801	5.66655	6.0126	7.02426	7.30848	6.61049	6.78402	7.31932	6.40887	6.25762	6.3958	6.70988	6.95035	6.80578	6.77596	6.58436	6.74311	6.42386	6.75255	6.41653	6.47058	6.8546	6.52484	6.48079	6.2578	6.67063	6.38515	6.63307	6.76337	6.74365	6.72036	6.79629	7.81686	6.26596	6.42614	6.50165	6.28378
VIT_00s0183g00020	D7TYS2	CHRUN_GSVIVT00003235001_T01	4	No hit	0.77593	0.87113	0.225622	0.932978	0.874801	0.463045	3.46102	3.6045	3.53264	3.34002	3.44308	3.50346	3.54413	3.64612	3.67491	3.68417	3.60054	3.40288	3.38619	3.61262	3.34649	3.66075	3.49144	3.81114	3.57858	3.40377	3.68136	3.75105	3.47548	3.56906	3.58552	3.79302	3.38272	3.61553	3.82241	3.33574	3.7057	3.5154	3.33295	3.46894	3.78175	3.55145	3.96039	3.32306	3.39017
VIT_00s0183g00030	F6HWN4	CHRUN_PDVV183_3_T01	4	TIP41	0.632018	4.57e-10	0.000329387	0.875269	0	0.0171248	12.1655	12.2883	12.3056	12.4128	12.3801	12.3831	12.368	12.2022	12.2468	12.3768	11.8151	11.7897	12.1235	12.0988	12.0582	12.4674	12.345	12.164	12.2261	12.0234	11.7974	11.7948	12.0052	11.9043	11.8603	11.8946	11.8056	11.8485	12.0341	11.8555	12.42	12.4003	12.2484	12.4831	12.3927	12.1882	12.2635	12.1469	11.9037
VIT_00s0183g00040	F6HWN5	CHRUN_JGVV183_1_T01	3	Importin alpha	0.145622	0.000326253	0.00450633	0.555217	0.00040358	0.0646039	11.2159	11.5758	11.0886	10.8532	10.8188	11.5588	11.3749	11.3821	11.2824	11.5971	11.4007	11.152	11.0485	11.3871	11.2579	11.9606	11.5686	11.5818	11.3908	11.2026	11.699	11.5256	11.6056	11.8931	11.5078	11.4937	11.4752	11.5958	11.3515	11.7972	11.6277	11.7326	11.6528	11.8424	11.9548	11.5514	11.5155	11.633	11.1947
VIT_00s0183g00050	F6HWN6	CHRUN_JGVV183_2_T01	2	No hit	0.496008	1.55e-14	0.820103	0.814844	0	0.895013	9.33363	9.27566	8.81003	9.0996	8.57218	8.65885	8.78602	8.92267	8.95316	8.93436	8.33659	8.75438	8.26703	7.98936	8.88772	8.35549	8.24108	8.11868	8.40306	8.29575	9.25626	8.76872	9.4412	10.0446	8.9846	8.84991	9.66506	9.49925	9.20931	9.51895	10.0678	10.4001	9.68158	10.2126	10.3447	9.84433	10.3777	10.1953	9.86642
VIT_00s0183g00060	F6HWN7	CHRUN_JGVV183_3_T01	0	No hit	0.633576	1.11e-11	0.206368	0.8763	0	0.442172	5.54711	5.40337	5.37592	6.42143	5.9507	5.27184	5.40492	5.4536	5.20885	5.04392	4.90029	5.38047	4.96477	4.59127	4.86354	4.91766	4.57015	5.55881	5.26981	5.2829	5.73344	5.50576	5.97083	6.2069	5.42108	5.66557	6.19816	5.98683	5.30858	5.9602	6.60517	6.68862	6.04796	6.51942	6.5752	6.32905	6.76048	6.34488	6.5494
VIT_00s0183g00070	F6HWN8	CHRUN_JGVV183_4_T01	4	No hit	0.0714453	0.00512335	0.270146	0.439545	0.00591549	0.506647	9.09045	9.12273	8.95966	9.10249	8.77244	9.07836	8.96744	8.90806	8.94762	8.97777	8.86127	8.96804	8.93247	8.84865	8.99701	8.85192	7.78744	8.68776	9.00338	8.36829	8.91501	8.90583	9.16349	9.02394	8.75285	9.03149	9.06814	9.00374	8.18737	8.94552	9.17256	9.32215	9.0078	9.18532	9.37763	9.08317	9.05028	9.10911	9.16727
VIT_00s0183g00100	D7TYS4	CHRUN_GSVIVT00003239001_T01	2	No hit	0.389987	2.7e-29	0.0573135	0.752123	0	0.231543	4.12784	3.77783	3.76791	4.66918	4.74719	3.83442	3.95793	4.00485	4.18537	3.6847	4.06603	4.56083	4.38941	3.72314	3.91445	4.60956	4.39127	4.8327	4.42425	4.15651	4.56849	4.62406	5.09376	4.52202	4.83894	4.54956	4.75206	4.62537	4.64368	4.33282	8.00353	8.25075	7.49696	8.14979	7.7985	7.57948	7.83221	7.47452	7.29237
VIT_00s0183g00130	F6HWN9	CHRUN_PDVV183_8_T01	0	No hit	0.0408451	0.119134	0.0937973	0.359646	0.126916	0.295525	4.04243	4.53308	4.1765	5.07451	4.66785	4.76601	4.08702	4.06185	3.71879	4.02509	4.04083	4.96334	4.65347	4.33316	3.99194	4.11663	4.31476	3.90826	3.89975	4.20656	4.1443	4.00118	4.34991	4.28986	4.0864	4.38646	3.99895	4.18007	4.08021	4.44694	4.62176	5.0758	4.46823	4.81507	4.40517	4.28932	4.22715	4.67268	4.25655
VIT_00s0183g00140	F6HWP0	CHRUN_JGVV183_9_T01	4	NADP-dependent malic enzyme	0.262191	0.00139821	0.0410487	0.6683	0.00166621	0.196206	6.00707	6.25475	5.74795	4.97172	4.7724	6.18144	5.78173	6.16167	6.21185	6.23022	5.51732	5.59476	5.42852	5.98519	5.52229	5.88653	5.51516	5.71189	5.79579	5.47495	5.96693	6.18127	6.05208	6.02571	6.0046	6.17297	5.77783	5.92715	5.68867	5.82392	5.96555	6.12701	6.2426	6.11324	6.3648	6.22089	5.96042	6.22087	5.85619
VIT_00s0183g00150	F6HWP1	CHRUN_JGVV183_10_T01	4	Pleckstrin homology (PH) domain-containing	0.964721	0.0523022	0.171784	0.99054	0.056892	0.402683	10.3213	10.5524	10.4525	10.3226	10.4276	10.7799	10.5377	10.5261	10.5968	10.6797	10.5407	10.3996	10.4709	10.3927	10.3526	10.532	10.318	10.3826	10.468	9.91642	10.4773	10.6462	10.4749	10.3775	10.5538	10.7652	10.4742	10.3851	9.83766	10.4184	10.3866	10.3534	10.4666	10.286	10.4709	10.4089	10.2673	10.3408	10.4377
VIT_00s0183g00160	F6HWP2	CHRUN_JGVV183_11_T01	4	No hit	0.109148	1.49e-06	0.0122008	0.508167	2.17e-06	0.105285	5.89193	5.97832	5.74582	5.88742	5.04804	5.61948	5.74653	5.58306	5.38932	5.49275	5.48661	5.54737	5.70265	5.14809	5.42072	3.51704	4.00303	5.14196	5.00819	5.2903	4.79311	5.05474	4.41608	4.81275	4.65161	4.53664	4.92161	4.9141	4.28529	4.85501	5.03971	4.66175	4.48704	4.79263	4.87441	5.21285	4.9857	4.57126	5.05114
VIT_00s0183g00180	D7TYS5	CHRUN_GSVIVT00003242001_T01	0	No hit	0.556645	0.636974	0.123792	0.842883	0.645648	0.340029	3.23134	3.14761	3.37941	3.17786	3.2478	3.13442	3.15338	2.90659	3.15032	3.05563	3.33425	3.41885	3.00429	3.21448	3.63713	3.07171	2.9355	3.25573	3.12316	3.36669	2.99702	3.07208	3.31024	3.41038	2.9827	3.31376	3.18894	3.19642	3.24342	3.23924	3.02949	3.17994	3.0197	3.23838	NA	3.19642	3.33498	3.57641	3.10181
VIT_00s0183g00200	F6HWP3	CHRUN_JGVV183_12_T01	3	No hit	0.0111799	0.000246218	0.894339	0.221857	0.00030661	0.939003	5.75322	5.46985	5.47381	5.61923	5.34773	5.29375	5.42929	5.40781	5.28062	5.56899	5.13763	5.38894	5.35663	5.07496	5.74778	5.32701	4.64519	5.25136	5.17502	5.00091	5.14821	5.55194	5.51117	5.46323	5.50385	5.22857	5.45768	5.61973	4.65396	5.51949	5.5508	5.72671	5.42752	5.7527	6.50915	5.6016	5.74921	5.45582	5.4508
VIT_00s0183g00210	F6HWP4	CHRUN_JGVV183_13_T01	1	Importin alpha	0.226118	0.0967005	0.134571	0.638375	0.103611	0.354983	5.72644	6.63692	5.77078	5.0777	5.19244	5.65579	6.29158	6.16869	6.042	6.27956	5.53454	5.60164	5.40104	5.72969	5.05712	5.67254	5.79258	5.67631	5.72092	5.67227	5.62366	6.0644	5.8909	5.58444	5.55021	5.79901	5.52182	5.81063	5.62551	5.82096	5.36616	5.7566	5.75883	5.71691	5.37897	5.8606	5.85113	5.58587	5.42096
VIT_00s0183g00220	D7TYS8	CHRUN_GSVIVT00003245001_T01	0	L-ascorbate peroxidase 1, cytosolic (APX1)	0.963778	0.431587	0.0907817	0.990321	0.443165	0.290863	6.16276	5.91833	5.98738	5.44921	5.09643	5.8627	5.71108	6.22341	5.85749	5.90539	5.81563	5.82747	5.82615	5.75993	5.77297	5.73673	5.92043	5.89766	6.26303	5.58881	5.75874	6.04977	5.98998	6.0597	5.5096	5.77875	5.2237	5.5553	5.12683	5.74883	5.6657	5.65792	5.79247	5.77904	5.61982	5.92908	5.8788	5.76017	5.80871
VIT_00s0183g00240	F6HWP6	CHRUN_JGVV183_15_T01	0	Elongation factor 1-alpha 1	0.291874	3.6e-06	0.0701251	0.690551	5.1e-06	0.255139	5.72812	5.52082	5.24049	5.59973	5.4845	5.71653	5.38185	5.52858	5.5294	5.85338	5.38359	5.53036	5.48789	5.73599	5.56373	5.85017	5.52034	5.74532	5.63871	5.00892	5.88016	5.6606	5.67404	6.07097	5.47734	5.67135	5.3714	5.74424	5.75768	5.9132	6.39056	6.1645	6.15597	6.12297	6.4605	5.7285	5.62283	5.99367	5.68191
VIT_00s0183g00250	F6HWP7	CHRUN_PDVV183_20_T01	2	No hit	0.842992	2.03e-33	0.918131	0.954714	0	0.951987	3.96745	3.55919	3.51641	3.67769	4.45898	3.6939	3.89118	3.73387	4.07399	3.9204	4.52088	3.53507	3.95267	3.65777	4.3143	4.06043	3.9155	3.58073	4.19638	3.87972	3.31316	3.61144	3.81325	3.35994	3.40111	3.70221	3.47907	3.64484	3.88098	3.56991	3.768	3.71291	3.65673	3.91777	NA	3.49175	3.77247	3.5183	3.81941
VIT_00s0184g00010	F6HJI0	CHRUN_JGVV184_1_T01	0	AP2 domain-containing transcription factor family	0.520189	0.000103464	0.109431	0.824655	0.00013204	0.319553	11.0917	10.9552	10.9892	11.265	11.2751	10.7784	10.9612	11.136	11.018	10.8721	11.0906	10.9332	10.8781	11.1081	11.2796	11.0274	11.5484	11.1217	10.9378	11.2757	11.0394	11.0183	10.9894	10.9899	11.0852	10.962	10.9567	10.9624	11.1207	10.7981	10.9697	11.1231	11.1478	11.1688	11.0632	10.9252	11.0954	10.9158	11.0596
VIT_00s0184g00020	D7TFY7	CHRUN_JGVV184_2_T01	0	Import inner membrane translocase subunit Tim17/Tim22/Tim23	0.493929	0.0460869	0.0107197	0.813868	0.0503054	0.099259	11.9585	11.9445	11.7604	12.1148	12.1278	11.8391	11.8042	11.9672	11.8871	11.8479	11.7495	11.8217	11.6455	11.6865	11.9212	11.8471	12.8616	12.3133	11.9704	11.8125	11.7611	11.6672	11.8448	11.745	11.7738	11.6506	11.6187	11.7057	11.8939	11.7416	11.8783	11.9713	11.9693	11.9737	11.9581	11.8669	12.0363	11.9592	11.6505
VIT_00s0184g00030	D7TFY8	CHRUN_JGVV184_3_T01	0	forkhead-associated domain-containing protein	0.830461	4.51e-14	0.589866	0.950322	0	0.750884	13.3558	13.1854	13.2128	13.288	13.3607	13.2511	13.294	13.2194	13.3588	13.2255	13.5415	13.4069	13.5016	13.4152	13.5826	13.2892	13.5604	13.4521	13.4387	13.4667	13.3221	13.2343	13.2404	13.2391	13.2767	13.1709	13.2823	13.3172	13.4846	13.13	13.1804	13.0818	13.2375	13.1749	13.2758	13.1488	13.272	13.1608	13.2375
VIT_00s0184g00040	F6HJI1	CHRUN_JGVV184_4_T01	0	Mini-chromosome maintenance protein MCM6	0.772883	6.55e-20	0.728641	0.932086	0	0.84026	9.74018	10.2495	10.0226	10.0733	10.2384	9.78834	10.301	10.1061	9.99129	10.0656	10.3745	10.0877	10.5082	10.3	10.3076	10.1982	10.3637	10.4825	10.3851	10.5483	9.40067	8.95106	9.13268	8.97063	9.03313	8.98476	9.24876	9.25122	9.12456	8.79959	9.03982	9.26466	8.76953	9.21883	9.00664	8.94571	9.31445	8.96875	8.78638
VIT_00s0184g00050	F6HJI2	CHRUN_JGVV184_5_T01	2	B-cell receptor-associated protein 31	0.128164	4.3e-09	0.0371696	0.532026	1e-08	0.187032	10.8192	10.35	10.5031	10.4563	10.8022	10.6984	10.4558	10.5018	10.512	10.4836	10.0629	9.8595	10.2391	10.4268	10.1682	10.7364	10.8481	10.5494	10.3632	10.3433	10.6293	11.0731	10.8034	10.5287	10.9535	11.0979	10.5412	10.364	10.9783	10.5449	10.2934	10.6292	10.719	10.5686	10.6824	10.583	10.6458	10.6065	10.7613
VIT_00s0184g00060	F6HJI3	CHRUN_JGVV184_6_T01	0	Pentatricopeptide (PPR) repeat-containing	0.0597674	5.71e-11	0.00216758	0.414876	0	0.0454546	8.43136	7.95349	8.25406	8.40579	8.33963	8.12048	7.9324	8.05363	7.87105	7.82161	8.34781	8.3308	8.41495	8.45297	8.21394	7.83307	7.87672	8.13708	8.22732	7.85737	8.19707	8.36307	8.04627	8.08817	8.08036	8.29102	8.22833	8.13993	7.72189	8.06735	7.60423	7.7751	7.67757	7.56332	7.42614	7.78536	7.54862	7.73088	7.74301
VIT_00s0184g00070	F6HJI4	CHRUN_PDVV184_7_T01	4	Pyruvate kinase	0.502148	0.000755243	0.0119708	0.817245	0.0009142	0.104214	11.8435	12.0777	11.7704	11.1082	11.098	12.0702	11.8938	11.9837	11.9167	12.054	11.7197	11.7376	11.5775	12.0072	11.8016	11.8498	11.458	11.6578	11.6479	11.4205	11.4917	11.8063	11.6389	11.7641	11.6409	11.8271	11.4781	11.6455	11.3112	11.6945	11.5171	11.7077	11.5153	11.6767	11.5139	11.7404	11.7039	11.6443	11.6253
VIT_00s0184g00100	F6HJI5	CHRUN_JGVV184_9_T01	4	Pyruvate kinase	0.485448	0.0173213	0.00572168	0.808488	0.0194064	0.0733125	9.83975	10.2126	9.682	8.91536	9.28654	10.2356	9.92268	10.156	10.0372	10.2494	9.85874	9.82052	9.71771	10.2338	9.73396	9.86304	9.7903	9.76431	9.81206	9.60214	9.93099	10.0919	9.89477	10.0761	9.97337	10.0621	9.63194	10.0524	9.61567	9.98719	9.82237	10.0319	9.96602	9.97375	9.98199	9.9403	9.79738	10.0375	9.57082
VIT_00s0184g00110	F6HJI6	CHRUN_JGVV184_10_T01	0	Auxin-induced protein (AIR12)	0.0958051	1.08e-06	0.785192	0.486385	1.59e-06	0.875067	5.48052	4.25837	4.79329	4.6243	4.34953	4.86525	4.41051	4.75403	5.0351	4.54676	4.73962	5.01377	4.88611	4.38255	4.74852	4.6869	5.0693	5.03017	5.57228	5.21956	5.05329	5.65674	5.40868	4.76653	5.84602	4.96939	5.13746	5.41583	6.1975	5.20761	4.98279	5.18346	5.22411	4.88731	4.86701	5.34931	5.52047	5.01807	5.60667
VIT_00s0184g00120	F6HJI7	CHRUN_JGVV184_11_T01	0	R protein L6	0.181892	1.41e-13	0.400328	0.596348	0	0.617741	7.73151	8.07273	8.12665	8.54835	8.10925	8.39728	8.42032	8.3151	8.06256	7.89707	8.96866	9.62363	9.86952	9.20234	8.73326	9.10215	8.30159	9.34518	9.8122	8.12665	10.5357	11.2241	10.5164	10.2862	10.8905	10.8721	10.2292	10.1593	9.33788	10.8266	9.46588	9.29778	9.57448	9.35755	9.75907	9.97726	9.4144	9.52121	10.0432
VIT_00s0184g00130	D7TFZ3	CHRUN_JGVV184_12_T01	3	R protein L6	0.0474785	2.96e-20	0.365473	0.380937	0	0.589734	9.18186	9.42663	9.42356	9.114	9.04706	9.42769	9.48647	9.35138	9.23632	9.27198	10.1056	10.1306	10.4811	10.3495	9.89014	9.45786	8.93905	10.3635	10.543	9.68515	11.5991	12.0936	11.7141	11.5719	11.9522	11.9681	11.4588	11.3431	11.1383	11.7778	11.1333	10.871	11.2808	11.1146	11.423	11.2009	10.7763	11.0626	11.1787
VIT_00s0184g00140	D7TFZ4	CHRUN_GSVIVT00003265001_T01	4	No hit	0.0709606	6.89e-25	0.606287	0.438767	0	0.762232	12.1704	12.2015	12.1841	12.0632	11.9509	12.1013	12.0816	12.1094	12.0009	12.0681	11.8824	12.0636	12.0889	12.0917	11.8526	11.7309	11.6935	12.0047	12.0869	11.9101	12.8838	13.1466	12.8499	12.8938	12.9255	13.0155	12.7937	12.8038	12.8336	12.9907	12.8903	12.8421	12.8422	12.8007	12.8669	12.9397	12.6301	12.8591	12.9898
VIT_00s0184g00160	D7TFZ5	CHRUN_GSVIVT00003266001_T01	0	No hit	0.105778	0.202156	0.273038	0.503471	0.212429	0.509437	3.09522	3.20104	3.1402	3.36366	3.62697	3.07069	3.26075	3.28533	3.07038	3.18882	3.19464	3.52873	3.36221	3.47378	3.07165	3.1717	3.45146	3.43994	3.57582	3.4187	3.06097	3.27632	2.94562	3.10701	3.35077	3.3892	3.55991	3.01006	3.26012	3.25628	3.15644	2.92635	3.33522	3.25427	3.12918	3.33783	3.27217	3.51006	3.2552
VIT_00s0184g00170	F6HJI8	CHRUN_JGVV184_14_T01	3	No hit	0.720816	6.63e-21	0.592303	0.913149	0	0.752593	9.51879	9.64332	9.46839	9.32953	9.55506	9.65512	9.50883	9.55138	9.37953	9.49153	7.84378	8.11335	7.71955	7.7063	7.71219	7.61958	8.31947	7.87018	7.62798	7.41913	8.96648	9.25097	8.9324	9.04636	9.02885	9.19087	8.97152	9.14464	8.45819	9.08389	9.03375	9.30297	9.25029	9.46143	9.29071	9.31455	9.39065	9.34537	9.23977
VIT_00s0184g00180	F6HJI9	CHRUN_JGVV184_15_T01	3	CRR2 (chlororespiratory reduction 2)	0.189556	1.84e-09	0.0846744	0.603923	0	0.280999	9.88412	9.92723	9.72507	9.82329	9.84257	9.87108	9.69238	9.83117	9.65414	9.75876	9.22967	9.55486	9.30555	9.18702	9.06558	8.63295	9.00984	9.23426	9.07239	8.71647	9.70649	9.84458	9.51895	9.71837	9.6581	9.70485	9.61031	9.89028	9.11363	9.7305	9.44393	9.66988	9.52434	9.83683	9.56337	9.75849	9.8167	9.71714	9.50651
VIT_00s0184g00190	F6HJJ0	CHRUN_JGVV184_16_T01	3	No hit	0.00247676	5.33e-20	0.536104	0.116987	0	0.715266	10.1336	10.4088	10.2845	10.1394	10.2393	10.196	10.1965	10.3367	10.2742	10.1113	10.3531	10.1909	10.0194	9.85676	10.0914	9.69794	9.83368	9.9829	10.1024	10.1159	10.6113	10.4638	10.4613	10.556	10.5289	10.4834	10.4783	10.4293	10.3816	10.5919	10.992	11.0414	10.8844	10.9353	11.0269	10.8455	10.8597	10.937	10.7035
VIT_00s0184g00200	D7TFZ7	CHRUN_JGVV184_17_T01	3	No hit	0.486734	1.49e-15	0.00013491	0.809441	0	0.0112923	12.6404	12.7501	12.6045	12.3033	12.1577	12.6275	12.8531	12.8229	12.7329	12.5968	12.859	12.9545	12.8676	12.8926	12.739	12.6062	12.4577	12.609	12.6664	12.5306	13.1714	13.3196	13.1685	13.0623	13.1781	13.1445	13.0692	13.1886	13.1683	13.1122	13.2613	13.2031	13.1811	12.9983	13.0441	13.3128	13.1267	13.2006	13.1999
VIT_00s0184g00210	F6HJJ1	CHRUN_JGVV184_18_T01	0	No hit	0.354167	1.05e-44	0.441056	0.730215	0	0.647924	3.21905	3.0332	3.13362	3.31861	3.17851	3.43279	3.21135	3.11016	3.10668	3.03447	4.16437	3.25672	2.97164	3.26819	2.9688	3.36998	3.18591	3.29648	3.18659	3.05138	8.39802	8.37559	8.3918	8.31651	8.38482	8.3883	8.22434	8.22672	8.89672	8.33755	8.89394	8.75665	8.72577	8.75645	8.77907	8.40801	8.27241	8.71916	8.402
VIT_00s0184g00220	D7TFZ9	CHRUN_JGVV184_19_T01	4	No hit	0.5713	2.82e-16	0.0014819	0.849551	0	0.036963	12.577	12.6245	12.5616	12.1111	12.0658	12.643	12.7053	12.5964	12.5826	12.6539	12.6876	12.771	12.839	12.7357	12.7	12.6615	12.5081	12.6089	12.651	12.6593	13.108	13.2661	13.0505	13.066	13.0027	13.0586	12.9981	12.9431	13.0571	13.0806	13.2538	13.1844	13.0762	13.0849	13.0753	13.1289	13.0862	13.0859	13.1076
VIT_00s0184g00230	D7TG00	CHRUN_JGVV184_20_T01	4	No hit	0.611816	5.54e-13	0.23438	0.867064	0	0.47249	12.6694	12.7606	12.7555	12.457	12.0587	12.7867	12.7048	12.6286	12.6079	12.7376	12.831	12.849	12.8291	12.8415	12.6666	12.7509	12.4598	12.7981	12.8784	12.6844	13.1037	13.2806	13.1771	13.183	13.1439	13.2214	13.0536	13.101	13.0253	13.2503	13.2091	13.274	13.1316	13.2432	13.1039	13.3204	13.0787	13.0187	13.2203
VIT_00s0186g00010	D7UDJ7	CHRUN_JGVV186_1_T01	0	Hexaprenyldihydroxybenzoate methyltransferase	0.254337	7.51e-10	0.234365	0.66188	0	0.47249	11.6882	11.6799	11.6924	11.9085	11.9623	11.628	11.7734	11.635	11.6426	11.7506	11.9622	11.8926	11.8999	11.9821	11.9863	11.5121	11.4902	11.8053	11.8662	12.1179	11.9613	11.7477	11.9447	11.9222	11.9403	11.8839	11.9085	11.9898	12.0418	11.8786	11.8739	12.0603	11.8123	12.1478	11.9552	12.0357	12.2957	12.094	11.8178
VIT_00s0186g00020	A5C9H9	CHRUN_JGVV186_2_T01	1	SUM2 (small ubiquitin-like modifier 2)	0.0726242	7.78e-19	0.00282885	0.441539	0	0.0518242	12.3537	12.1465	12.1362	12.3108	12.2825	12.3384	12.2555	12.1198	12.2541	12.0627	12.1357	12.0047	12.2784	12.1423	12.1911	12.8566	12.6138	12.3942	12.2846	12.2585	12.6587	12.6568	12.81	12.714	12.6216	12.6434	12.6089	12.6691	12.8839	12.8022	13.1735	13.1437	12.9286	13.0985	13.1358	13.063	13.0342	12.9826	13.0681
VIT_00s0186g00080	D7UDJ9	CHRUN_JGVV186_7_T01	0	SUM2 (small ubiquitin-like modifier 2)	0.147327	2.38e-25	0.0574488	0.557402	0	0.231699	12.8304	12.5052	12.6466	12.8425	12.594	12.7536	12.6192	12.7641	12.5872	12.552	12.114	12.3002	12.4026	12.3247	12.2164	12.9949	12.528	12.3977	12.3418	12.3679	13.3332	13.3983	13.4215	13.4598	13.3935	13.3812	13.3575	13.4838	13.5371	13.473	13.6803	13.8151	13.5859	13.7381	13.594	13.6475	13.6016	13.6225	13.601
VIT_00s0186g00090	F6I6Z1	CHRUN_JGVV186_8_T01	0	Zinc finger (C3HC4-type ring finger)	0.131816	3.97e-21	0.0634328	0.537914	0	0.242626	11.1111	11.0017	10.6816	10.7254	10.5261	10.9187	11.0632	10.7071	10.7967	10.8343	10.7048	10.4808	9.85614	10.3267	10.9879	9.46237	10.1514	10.256	10.3892	10.977	9.25277	9.49551	9.54511	9.38002	9.52365	9.59074	9.47803	9.31826	9.52372	9.24282	8.21727	8.36691	8.52827	8.28126	8.41478	8.60394	8.61805	8.82655	8.97563
VIT_00s0186g00100	F6I6Z2	CHRUN_JGVV186_9_T01	4	Cell cycle checkpoint protein	0.482576	1.5e-14	0.254425	0.806831	0	0.491951	9.68173	9.95219	9.94497	9.56484	9.69247	9.86924	9.94194	10.0124	9.90994	9.97018	9.50851	9.22198	9.22964	9.52377	9.50049	9.40219	9.38905	9.38754	9.41885	9.68116	9.08086	9.26948	9.0921	9.06262	9.16534	9.28904	9.0429	9.16337	9.00169	9.06424	9.51124	9.72955	9.50893	9.74418	9.53722	9.49422	9.65725	9.6492	9.32871
VIT_00s0186g00110	D7UDK3	CHRUN_JGVV186_10_T01	4	PHO1-like protein	0.912134	0.0275	0.1073	0.973626	0.0304149	0.31647	4.35244	4.01388	4.29042	4.14925	4.52179	4.08869	3.89146	3.93081	4.33045	3.90747	4.45044	4.40557	3.60164	3.75921	3.80613	3.50677	3.94908	4.11459	3.93362	3.73664	4.27146	3.58564	3.90582	3.81286	3.51741	3.4305	3.95981	4.08065	3.92608	3.79234	3.59015	4.13394	3.7844	3.82021	4.31054	3.50373	3.61564	4.08516	3.81561
VIT_00s0187g00010	F6HRK6	CHRUN_JGVV187_1_T01	0	No hit	0.841657	1.36e-18	0.381314	0.953885	0	0.60333	5.17367	5.85673	5.90161	6.00316	5.97204	5.55199	5.78118	5.78262	5.84537	5.79781	7.61288	7.9179	8.08852	7.93139	7.69142	8.02419	7.55421	7.66206	7.38958	8.05609	7.78575	6.87166	7.18754	7.60742	7.30821	7.57074	7.43565	7.42236	7.96904	7.74358	7.92984	8.14453	7.22696	8.26732	7.5811	7.50691	8.09706	7.70286	7.20829
VIT_00s0187g00020	D7TRH2	CHRUN_JGVV187_2_T01	0	No hit	0.861834	0.000564533	0.714893	0.959844	0.00068897	0.831457	3.65471	3.61704	3.87576	4.26135	4.43152	3.91204	3.84834	3.93073	4.10892	3.88552	3.32614	3.96326	3.9824	3.7718	3.66043	3.58256	4.05908	3.69641	4.06891	4.29586	3.7582	3.98373	3.673	3.47997	3.69106	3.71736	3.76695	3.81764	3.75829	3.59045	3.80512	3.47291	3.77585	3.47105	3.88497	3.87082	3.80585	3.60216	3.77683
VIT_00s0187g00030	F6HRK7	CHRUN_JGVV187_3_T01	1	Lysine-ketoglutarate reductase	0.612455	1.24e-08	0.00394222	0.86712	2e-08	0.0604355	7.85379	7.58164	7.9681	8.13693	8.46288	7.74045	7.97493	7.52607	7.89574	7.91704	8.12366	7.77381	8.18434	8.12783	8.04798	8.58975	8.46724	8.27126	8.33362	8.68553	8.03158	7.97926	8.1063	7.84876	8.04483	7.76183	7.79805	7.73508	8.35985	7.93423	7.80423	7.67596	7.67923	7.74268	7.96823	7.45	7.70003	7.42397	7.59333
VIT_00s0187g00040	F6HRK8	CHRUN_JGVV187_4_T01	0	Cystatin	0.582343	2.71e-15	0.0631228	0.855038	0	0.242373	10.9156	10.1562	10.3398	10.7195	10.2562	10.0124	9.8277	10.3758	10.2572	9.80294	10.2663	10.8847	10.5769	9.88639	10.5885	9.90206	10.8436	10.7452	10.951	10.8477	10.2628	10.2276	10.2339	10.2895	10.4746	10.1966	10.2388	10.2707	10.8765	10.7503	11.1639	11.3014	11.3361	11.1152	11.4264	11.2754	11.2363	11.1708	11.5667
VIT_00s0187g00050	F6HRK9	CHRUN_JGVV187_5_T01	0	No hit	0.614106	3.15e-17	0.657574	0.867861	0	0.796349	7.15048	6.52367	7.98456	6.98928	7.80519	7.25796	7.03227	6.38196	7.19543	7.40054	5.84016	5.83464	6.59903	NA	5.92039	5.08959	6.27421	6.03997	5.42543	6.61295	5.09719	5.39291	4.76177	5.14481	5.55648	5.84825	4.89696	4.82578	6.26659	5.39881	6.61837	6.91501	7.24406	6.56708	6.03574	7.47339	6.83252	6.33529	6.69626
VIT_00s0187g00060	F6H8C9	CHRUN_JGVV187_6_T01	4	No hit	0.224161	3.54e-10	0.688633	0.637201	0	0.815251	5.914	5.50617	6.4762	5.60221	6.52212	6.10715	6.23915	5.77889	5.79504	6.40982	5.05663	5.82765	5.97558	NA	5.99078	5.30541	6.01874	5.54975	5.24638	NA	4.54042	5.14838	4.53749	4.90888	5.00092	5.20505	4.89852	4.99119	4.6745	4.56911	5.81441	5.65229	5.48177	5.2056	5.82176	5.71086	5.44009	5.34211	5.02062
VIT_00s0187g00070	F6HRL1	CHRUN_JGVV187_7_T01	2	No hit	0.661323	0.0493718	0.752918	0.889409	0.0537897	0.85476	10.2433	10.432	10.2568	10.0629	10.0024	10.49	10.1832	10.3082	10.2136	10.4516	10.1921	10.0581	9.9486	10.2415	9.88554	10.4432	9.85272	10.1144	10.0436	10.0123	10.0808	10.2184	10.2598	10.196	10.1431	10.2059	9.68493	10.2824	10.1233	10.3965	10.1686	10.4077	10.1598	10.3033	10.2508	10.3145	10.1367	10.2529	10.1915
VIT_00s0187g00080	F6HRL2	CHRUN_JGVV187_8_T01	2	No hit	0.0458834	9.76e-18	0.441504	0.376836	0	0.648146	5.36607	5.89786	6.25214	5.7267	6.63467	6.00103	5.5043	5.55991	5.54783	5.71163	3.78555	4.19804	4.25942	4.3964	4.6789	4.21179	4.4782	3.7069	4.19009	3.71475	4.47414	4.31497	4.29423	4.13263	3.67637	4.46642	4.12553	4.40506	4.18214	4.31235	3.94225	3.8856	4.05107	3.97497	4.49342	3.72974	3.58401	3.83742	3.44201
VIT_00s0187g00090	F6HRL3	CHRUN_JGVV187_9_T01	4	No hit	0.593772	3.16e-24	0.247099	0.859506	0	0.484637	7.38408	7.77421	8.8034	8.1001	NA	8.22345	7.96868	7.41014	7.80274	8.02018	3.8745	3.95759	3.81115	4.69833	4.19957	4.28221	4.69776	3.7368	4.01607	3.9036	3.58046	4.03813	3.94758	3.849	4.14052	3.29106	3.58905	3.46872	3.56625	3.66118	3.87582	3.8589	3.81787	3.68914	NA	4.17202	3.79467	4.00977	4.04595
VIT_00s0187g00100	D7TRH8	CHRUN_GSVIVT00003325001_T01	0	No hit	0.0200189	1.78e-05	0.231417	0.275361	2.39e-05	0.469664	6.16548	6.32328	6.32398	6.25875	6.20153	6.15131	6.04637	6.12205	5.91876	6.30579	6.31315	5.67132	6.17703	5.75739	6.19791	5.83819	5.42744	5.79191	5.55403	6.00804	6.02475	6.27662	6.26878	6.40832	6.2627	6.19595	6.21203	6.14711	5.64738	6.14131	5.74466	5.75509	5.60856	6.01435	6.15073	5.85038	5.75441	5.50818	5.73784
VIT_00s0187g00110	F6HRL4	CHRUN_JGVV187_10_T01	0	Cystatin	0.523306	1.46e-17	0.548724	0.825839	0	0.723175	11.6879	11.7182	11.5414	11.6587	11.6425	11.2912	11.5651	11.6773	11.6027	11.5369	12.5287	12.8477	12.5974	12.4215	12.6675	11.6506	12.2879	12.8282	12.6344	12.9705	11.2081	10.5486	11.0348	11.3438	11.0905	10.7201	11.071	11.1018	11.4645	11.4141	11.5133	11.5076	11.1296	11.3692	11.2959	11.4084	11.3591	11.1863	11.1429
VIT_00s0187g00120	F6HRL5	CHRUN_JGVV187_11_T01	0	Cystatin	0.464103	1.93e-11	0.283348	0.796598	0	0.519442	9.0485	9.31826	9.06393	9.6657	9.4085	8.69729	8.86744	9.06575	9.18371	9.04527	10.2993	10.6057	9.91842	10.2255	10.1688	10.1469	9.97806	10.1594	10.5883	10.8117	10.3743	10.096	10.962	10.8565	10.4563	10.0984	11.0956	10.63	10.5952	10.3568	10.9104	10.957	10.7326	10.7808	10.5451	10.9393	10.8308	10.5398	10.2682
VIT_00s0187g00130	F6HRL6	CHRUN_JGVV187_12_T01	4	Tonoplast dicarboxylate transporter	0.222956	9.09e-10	0.312554	0.636557	0	0.545645	11.121	12.1612	11.8241	12.0748	12.2263	11.3332	11.4897	12.2392	12.0175	11.8411	12.4515	12.3607	11.9404	12.0506	12.0999	11.8792	11.4595	12.1111	12.6163	12.4184	11.6712	11.7289	12.1658	12.0758	11.793	11.5207	12.101	11.7373	11.486	11.724	12.6757	12.5903	12.6132	12.5051	12.5638	12.3639	12.1281	12.1248	12.3664
VIT_00s0187g00140	D7TRI0	CHRUN_GSVIVT00003327001_T01	0	Photosystem II 44 kDa reaction center psbC	0.75758	0.00092545	0.148314	0.927157	0.00111434	0.372722	11.6208	NA	11.2974	10.604	NA	12.1178	11.5355	11.6922	11.6478	12.1579	11.4029	11.519	11.3824	11.7764	11.589	12.5211	11.7876	11.6595	11.5663	10.671	11.7656	11.4034	11.6671	11.83	11.4067	11.7831	11.5183	11.7804	10.0676	11.7204	12.1277	12.3702	12.1851	12.2771	12.2698	12.1287	11.9101	12.0921	11.808
VIT_00s0187g00150	F6HRL7	CHRUN_JGVV187_13_T01	0	E3 ubiquitin-protein ligase HUWE1	0.0604561	3.6e-13	0.00249422	0.417843	0	0.0489257	14.0591	14.1103	14.0976	14.1617	14.2725	13.996	14.0432	14.1571	14.1385	14.0796	13.9468	13.9168	13.8656	13.8907	13.9452	13.8735	13.7445	13.7589	13.8342	13.6787	14.0061	14.0951	14.0266	14.0029	13.9716	13.9935	13.9633	13.9766	13.8917	13.9421	14.0269	14.1341	14.024	14.1236	13.9533	14.1093	14.2127	14.0901	14.1139
VIT_00s0187g00160	F6HRL8	CHRUN_JGVV187_14_T01	0	Ripening-related protein	0.0953377	1.45e-17	0.154364	0.485729	0	0.380735	12.0477	11.8704	11.6437	11.5684	11.1575	11.8907	11.6749	11.8862	11.8381	11.7163	12.8297	13.3748	13.2932	13.0296	13.0824	12.5383	12.4256	13.1381	13.2591	13.0229	12.592	12.5361	12.4297	13.0942	12.7589	12.6874	13.0478	13.1756	12.8659	13.3288	11.0867	11.4973	11.3919	10.8738	11.2627	11.4693	10.9153	11.2468	11.6539
VIT_00s0187g00170	A5BZU9	CHRUN_JGVV187_15_T01	4	Partial optokinetic response b	0.802679	1.46e-10	0.75521	0.941243	0	0.856344	14.4558	14.4032	14.4945	14.4675	14.4271	14.4817	14.3859	14.3453	14.3667	14.4225	14.4259	14.447	14.4013	14.4759	14.544	14.5533	14.6486	14.4048	14.3413	14.4029	14.6406	14.5694	14.6065	14.6102	14.6151	14.5282	14.6152	14.5907	14.7434	14.6475	14.6764	14.7186	14.6018	14.6581	14.6531	14.7279	14.7058	14.5834	14.6615
VIT_00s0187g00180	F6HRM0	CHRUN_JGVV187_16_T01	4	No hit	0.613806	0.91886	0.59539	0.867671	0.921167	0.754429	5.32367	5.44856	5.58314	4.65774	5.56302	5.57565	5.3938	5.22891	5.69971	5.16108	5.0931	4.9679	5.33671	5.59963	5.82481	5.70054	5.69633	5.72752	5.46925	5.14811	5.38381	5.2021	5.32579	5.73997	5.32962	5.69693	5.67027	5.31274	5.2421	5.34402	5.37404	5.60531	5.59876	5.19379	5.63085	5.24734	5.54519	4.95547	5.33316
VIT_00s0187g00190	D7TRI3	CHRUN_JGVV187_17_T01	3	SWIB complex BAF60b domain-containing protein	0.67372	3.99e-10	0.43002	0.894354	0	0.640091	10.5866	10.6512	10.7473	10.8978	10.919	10.7999	10.7581	10.6347	10.7297	10.7201	10.9395	10.5013	10.869	11.092	10.921	10.6124	10.5177	10.9432	11.0339	11.1476	10.3366	10.6258	10.5775	10.1607	10.5689	10.4047	10.1248	10.0409	10.5462	10.0588	10.0046	9.77991	10.2494	9.50232	10.3889	10.0797	10.0877	10.0201	10.2561
VIT_00s0187g00200	F6HRM1	CHRUN_JGVV187_18_T01	0	Unknown protein	0.32265	4.49e-05	0.0364818	0.713795	5.88e-05	0.184818	12.6421	12.3178	12.272	12.3355	12.2579	12.192	12.1508	12.4311	12.3572	12.2121	11.9539	12.2431	12.0436	11.9711	12.3154	12.3279	12.9657	12.384	12.0986	12.1694	12.2521	11.9988	12.1571	12.3043	12.1681	12.1474	12.2229	12.3024	12.3945	12.3257	12.4996	12.6551	12.5794	12.8843	12.6775	12.4566	12.6383	12.615	12.4338
VIT_00s0187g00210	D7TRI5	CHRUN_JGVV187_19_T01	0	Rho GDP-dissociation inhibitor 2	0.921287	5.5e-11	0.0172678	0.97714	0	0.126196	10.1301	10.1727	10.3863	10.2309	10.3124	10.0633	10.2269	10.0836	10.2121	10.3436	10.3893	10.228	10.3069	10.7669	10.7248	10.8788	10.7725	10.512	10.4832	10.7208	10.0616	9.98456	10.1225	9.99044	10.0685	10.1024	9.9381	9.72326	10.0609	9.67393	10.4952	10.521	10.7248	10.8374	11.0007	10.4126	10.5676	10.4118	10.4869
VIT_00s0187g00220	NA	CHRUN_JGVV187_20_T01	3	Partial optokinetic response b	0.420702	9.98e-08	0.616517	0.770185	1.6e-07	0.768925	13.7868	13.7911	13.9041	13.9693	13.9063	13.8739	13.8579	13.8128	13.7808	13.8389	13.8151	13.8725	13.8275	13.8612	13.8877	14.0408	14.0276	13.8074	13.7304	13.8528	14.0203	13.9821	14.0011	14.0357	13.9799	14.0292	13.9608	14.0861	14.1672	14.0478	14.0186	14.0571	13.9877	14.064	13.9849	14.1122	14.0795	13.9535	14.0278
VIT_00s0187g00230	D7TRI7	CHRUN_JGVV187_21_T01	3	No hit	0.780644	0.0649985	0.0772134	0.934319	0.0703272	0.268413	4.25692	4.40387	4.73597	4.30956	4.41902	4.68325	3.94483	4.13525	4.51145	4.61511	4.41557	4.72424	4.74706	5.08261	4.86586	4.41493	4.59269	4.78996	4.40787	4.93451	4.44836	4.53752	4.66831	4.8762	4.68341	4.31287	4.64025	4.38824	4.57682	4.29557	4.52546	4.38099	4.50683	4.408	4.11876	4.78209	4.28516	3.91082	5.01359
VIT_00s0187g00240	D7TRI8	CHRUN_JGVV187_22_T01	4	SWIB complex BAF60b domain-containing protein	0.968015	2.24e-11	0.463063	0.99137	0	0.664632	10.6977	10.656	10.7737	10.8659	10.951	10.9052	10.856	10.7985	10.8994	10.9055	11.0104	10.6997	10.8247	11.1982	10.9013	10.663	10.8029	11.0198	11.0528	11.2461	10.4604	10.9363	10.8381	10.5503	10.694	10.834	10.3706	10.299	10.7214	10.3731	10.0358	9.96106	10.3302	10.1711	10.4054	10.1392	10.0957	10.2391	10.226
VIT_00s0187g00250	F6HRM3	CHRUN_JGVV187_23_T01	4	Unknown	0.656752	2.87e-06	0.392251	0.887829	4.09e-06	0.611277	12.4757	12.1123	12.007	12.1496	12.1855	11.8804	11.9349	12.2214	12.1548	11.9948	11.5039	11.913	11.5054	11.4922	12.0102	11.2504	12.4511	11.979	11.5483	11.8439	11.7861	11.5003	11.4965	11.6637	11.5839	11.7002	11.7994	11.7437	12.0303	11.7921	11.8243	12.0624	11.9377	12.3495	12.0176	11.898	12.3511	11.7825	11.9465
VIT_00s0187g00260	F6HRM4	CHRUN_JGVV187_24_T01	0	Alcohol O-fatty-acyltransferase long-chain-	0.00107501	4.64e-24	0.000700981	0.0799848	0	0.0251358	8.7018	8.91155	8.40649	9.00643	9.00488	7.34596	8.28559	8.67543	8.68321	8.51715	9.96969	10.0608	9.35603	9.91085	10.2939	7.84191	8.32109	8.87416	8.54241	NA	9.29781	8.48513	9.08043	9.27818	8.73305	7.94831	9.08394	9.23949	9.0073	8.69111	7.79149	7.92798	6.99119	7.32875	7.44068	7.08664	7.67715	7.5218	7.54566
VIT_00s0187g00270	D7TRJ0	CHRUN_JGVV187_25_T01	1	V-type H+-transporting ATPase subunit H	0.437244	9.35e-09	2.42e-05	0.781665	2e-08	0.00435962	10.2044	10.6173	10.1134	10.5828	10.9801	10.3715	10.3589	10.3001	10.4327	10.5684	9.61768	9.66657	9.8646	9.82746	9.95978	10.5362	10.7839	10.4589	9.93254	10.2076	9.73565	9.50866	9.94516	9.85442	9.7404	9.95899	9.71094	9.91138	10.0984	9.96499	9.97911	10.1216	10.1336	10.1788	10.59	9.60804	9.88851	9.92939	9.66566
VIT_00s0187g00280	D7TRJ1	CHRUN_JGVV187_26_T01	4	Cellulase	0.0637939	4.69e-09	0.76079	0.424364	1e-08	0.859817	12.711	12.7539	12.5573	12.8911	12.781	12.7253	12.6945	12.8286	12.7396	12.59	13.1104	13.3085	13.2319	13.2299	13.2786	12.7917	12.8635	13.2418	13.1708	13.3768	12.8402	12.9686	12.894	12.9704	12.9805	12.9571	12.9058	12.8102	12.8891	12.8322	12.8222	12.8333	12.8268	12.9341	13.0139	12.7574	12.7752	12.6951	12.8796
VIT_00s0187g00290	F6HRM5	CHRUN_JGVV187_27_T01	1	IQ calmodulin-binding region; Apoptosis regulator Bcl-2 protein, BAG [Medicago truncatula]	0.132311	2.06e-07	0.240544	0.538471	3.2e-07	0.477797	10.5309	10.3459	10.6766	10.4773	10.5043	10.4139	10.3846	10.0449	10.2422	10.3352	10.4564	10.3025	10.2933	10.6684	10.1068	10.2959	9.87451	10.4629	10.5598	10.3067	10.4978	10.6808	11.0043	10.8471	10.6546	10.7649	10.5823	10.4182	10.5489	10.49	10.3371	10.1185	9.99373	10.1866	10.0429	10.1874	10.3037	10.0043	10.3044
VIT_00s0187g00300	F6HRM6	CHRUN_JGVV187_28_T01	4	fumarylacetoacetase	0.158175	1.27e-06	0.617114	0.569604	1.86e-06	0.769242	14.2107	14.3181	14.5216	14.299	14.4112	14.3353	14.3376	14.192	14.4094	14.3624	14.5621	14.3848	14.5405	14.5178	14.5242	14.2995	14.3806	14.481	14.4832	14.4853	14.2483	14.4367	14.4809	14.2912	14.3326	14.4531	14.3078	14.0935	14.3615	14.1505	14.203	14.1585	14.2247	14.1439	14.2746	14.2102	14.2826	14.0841	14.2306
VIT_00s0187g00310	F6HRM7	CHRUN_JGVV187_29_T01	0	V-type H+-transporting ATPase subunit H	0.672479	4e-07	0.00122322	0.893836	6.1e-07	0.0333406	7.24845	7.35307	7.27078	7.55313	7.7593	6.91034	7.52307	7.19953	7.26453	7.25599	6.45472	6.95882	6.98469	6.98611	7.11336	7.54274	8.03928	7.3212	6.86109	7.15277	6.50303	6.19963	6.62237	6.64447	6.61499	6.57785	6.56669	6.84275	7.06716	6.7369	6.83393	6.84346	6.93557	7.2045	7.35059	6.57937	6.96402	6.53466	6.60497
VIT_00s0187g00320	D7TRJ6	CHRUN_JGVV187_30_T01	1	Cellulase	0.826873	1.13e-22	0.000652237	0.949697	0	0.0240896	11.3646	11.4633	11.3452	11.7099	11.9578	11.4282	11.4071	11.5544	11.4463	11.3205	12.2492	12.2068	12.1836	12.1398	12.4188	12.7917	12.669	12.4826	12.423	12.5884	12.4754	12.5507	12.5612	12.7069	12.5141	12.4994	12.5085	12.5347	12.8155	12.5097	12.5955	12.7342	12.6449	12.6643	12.9203	12.384	12.5885	12.4762	12.5686
VIT_00s0187g00330	F6HRM8	CHRUN_JGVV187_31_T01	3	IQ calmodulin-binding region; Apoptosis regulator Bcl-2 protein, BAG [Medicago truncatula]	0.0563937	1.14e-14	0.574216	0.406844	0	0.73963	11.5519	11.308	11.4303	11.1584	11.0557	11.0599	11.2424	11.2398	11.2153	11.1849	11.187	11.1694	10.9055	11.2918	10.6897	10.0846	10.0089	11.0071	11.1007	11.3263	10.3759	10.3651	10.4385	10.5806	10.2626	10.1557	10.2653	10.2836	10.377	10.2575	10.418	10.4049	10.027	10.4094	10.292	10.1008	10.3124	10.1479	10.0915
VIT_00s0187g00340	D7TRJ7	CHRUN_JGVV187_32_T01	0	fumarylacetoacetase	0.0445138	4.87e-06	0.093028	0.3728	6.83e-06	0.294034	13.1766	13.3679	13.4017	13.1972	13.4321	13.2664	13.4165	13.2472	13.3282	13.2875	13.6495	13.6123	13.6641	13.668	13.2819	13.0845	13.3257	13.552	13.5433	13.3986	13.3097	13.521	13.4859	13.2542	13.3446	13.4046	13.3254	13.1873	13.1448	13.0906	13.1865	13.0826	13.104	13.1289	13.1198	13.2009	13.1951	13.1566	13.1955
VIT_00s0187g00350	D7TRJ8	CHRUN_JGVV187_33_T01	0	Transcription initiation factor TFIIF alpha subunit	0.219619	2.74e-13	0.0170566	0.632489	0	0.125522	13.9095	13.7883	13.9065	13.9631	13.927	13.87	13.9337	13.8458	13.9623	13.8128	13.7423	13.6483	13.8154	13.6686	13.786	13.5685	13.4469	13.5842	13.6746	13.6944	13.5496	13.5382	13.5729	13.6174	13.6003	13.5774	13.5932	13.5485	13.5453	13.543	13.6303	13.6577	13.5314	13.644	13.5658	13.6783	13.732	13.6555	13.7107
VIT_00s0187g00360	F6HRM9	CHRUN_JGVV187_34_T01	0	Uclacyanin I	0.819286	2.32e-09	0.612061	0.946439	0	0.765895	13.7731	13.541	13.6435	13.5269	13.7254	13.5987	13.6662	13.5307	13.5718	13.5744	13.7095	13.8506	13.9073	13.8036	13.8285	13.5211	13.7561	13.9507	13.9295	13.9374	13.3894	13.5285	13.4084	13.3454	13.3467	13.5602	13.4295	13.3848	13.583	13.4475	13.502	13.6448	13.413	13.5762	13.5441	13.4563	13.6379	13.4894	13.3993
VIT_00s0187g00370	F6HRN0	CHRUN_JGVV187_35_T01	2	Blue (type 1) copper domain	0.963518	1.67e-12	0.619253	0.990295	0	0.770721	7.20002	6.92075	7.14889	7.24631	7.15331	6.33369	6.77263	7.50591	7.30125	7.13759	8.90073	9.73646	8.5296	8.22344	9.50503	8.0022	9.60362	8.73017	8.46382	9.1461	9.0744	8.31747	7.899	9.74992	8.83942	7.95699	9.74065	9.8504	9.17927	9.54875	8.52815	9.19699	7.81777	8.2231	7.60866	7.91454	8.41631	8.90335	8.1706
VIT_00s0187g00380	D7TRK0	CHRUN_JGVV187_36_T01	3	Phosphatidate cytidylyltransferase	0.00859821	2.36e-15	0.131643	0.198034	0	0.351021	13.3274	13.2864	13.3421	13.3913	13.1995	13.3026	13.289	13.3572	13.2713	13.2061	13.316	13.3069	13.3786	13.3002	13.4091	13.3336	13.0605	13.1245	13.2328	13.2503	13.1106	13.1157	13.013	12.9457	13.1004	13.0552	13.0773	13.0196	13.0779	13.0936	13.5266	13.4785	13.4593	13.3378	13.4917	13.4202	13.3055	13.3473	13.4482
VIT_00s0188g00010	F6I773	CHRUN_JGVV188_1_T01	4	Protein phosphatase 2A 65 kDa regulatory subunit	0.479183	8.16e-19	0.995769	0.805319	0	0.997288	8.45489	8.30379	8.05366	8.06467	7.82743	8.0362	8.17202	8.2054	8.12364	7.99941	7.20014	7.38845	7.04518	6.57173	7.08373	6.81652	6.83647	7.0845	7.33356	6.87133	7.63847	7.61145	7.67971	7.67047	7.71994	7.97379	7.63634	7.71773	7.33298	7.66775	8.86871	9.19871	8.67649	9.36141	8.80523	8.90494	9.27187	8.99961	8.69187
VIT_00s0188g00030	NA	CHRUN_JGVV188_3_T01	4	Copper-binding family protein	0.0437752	3.58e-05	0.735442	0.370341	4.72e-05	0.844408	14.2205	14.3463	14.5215	14.1489	14.419	14.5349	14.4766	14.4172	14.4624	14.5575	13.578	13.4755	14.06	14.0779	14.02	14.2985	14.1387	13.9567	13.9864	13.7126	13.8592	14.091	14.1209	14.0682	14.1469	14.3903	14.277	13.912	13.9525	14.187	14.257	14.0178	14.3845	14.0629	14.3246	14.1404	13.8412	14.157	14.3728
VIT_00s0188g00040	D7UDU1	CHRUN_JGVV188_4_T01	4	No hit	0.184818	3.52e-06	0.274365	0.598461	4.99e-06	0.510592	8.22871	8.2465	7.92002	8.17536	7.84957	8.00552	8.04621	8.36154	8.19132	7.9404	7.91714	8.4542	7.69023	7.18665	7.78453	7.9029	7.45023	7.29669	7.25945	6.91536	8.03401	7.74937	7.94787	8.27674	7.96225	7.92695	8.43488	8.25515	7.8281	8.25358	8.69338	9.05937	8.21817	9.19039	8.49675	8.34454	9.19858	8.52213	7.91903
VIT_00s0188g00050	F6I775	CHRUN_PDVV188_5_T01	3	Aminopeptidase	0.529841	0.0427213	0.704261	0.828809	0.0467353	0.824666	9.47772	9.85923	9.49161	9.26999	9.01306	9.81131	9.41334	9.52002	9.56272	9.79328	9.50499	9.3797	9.19652	9.52622	9.16908	9.87401	9.29612	9.72685	9.37083	9.13645	9.12102	9.27377	9.10845	9.77392	9.06682	9.68994	8.98407	9.34528	8.63699	9.38075	9.4453	9.41187	9.33384	9.41945	9.21	9.42598	9.14897	9.40359	9.21478
VIT_00s0188g00070	F6I776	CHRUN_PDVV188_7_T01	1	Phospholipid-transporting ATPase	0.217738	0.0099573	0.77057	0.630542	0.0113064	0.86611	10.1685	10.3477	10.2186	10.1775	9.99253	10.4397	10.1337	9.98979	10.0634	10.2847	9.9226	9.88436	9.86456	9.89542	9.41789	9.70559	9.50039	9.98771	10.0309	9.15677	10.1151	10.2713	10.0208	9.95157	10.104	10.3772	10.1143	9.83398	8.58195	10.0742	10.0671	9.99725	9.91914	10.0091	9.89172	10.1298	9.75579	9.73978	9.9903
VIT_00s0188g00090	F6I777	CHRUN_JGVV188_6_T01	4	Dicarboxylate/tricarboxylate carrier (DTC)	0.108589	0.000100693	0.0553929	0.507656	0.00012858	0.227635	11.4917	11.8071	11.3087	10.3444	10.2254	11.7359	11.4826	11.5697	11.4632	11.766	11.4058	11.3648	11.3728	11.669	11.4977	12.127	11.9069	11.6507	11.5273	11.3748	11.563	11.6672	11.5946	11.9169	11.6601	11.7627	11.4038	11.895	11.3109	11.7813	11.7747	12.0078	11.8877	11.9521	11.9599	11.8184	11.7892	11.9964	11.6919
VIT_00s0188g00100	F6I778	CHRUN_JGVV188_7_T01	3	Auxilin	0.779743	0.151855	0.141525	0.934155	0.160744	0.364279	5.42845	5.72252	5.34015	4.89191	4.73447	5.65038	5.19936	5.521	5.44197	5.53767	5.62196	5.43359	5.30713	5.80964	5.54045	5.85969	5.16022	5.68808	5.73327	5.5399	5.49597	5.32793	5.45587	5.75753	5.67647	5.54064	5.24595	5.54624	5.35731	5.69935	5.48751	5.85463	5.58571	5.71845	5.50955	5.36877	5.60955	5.52773	5.19392
VIT_00s0188g00110	F6I779	CHRUN_PDVV188_10_T01	4	Glucose-inhibited division family A	0.663017	8.84e-25	0.737604	0.889905	0	0.845974	11.4913	11.4567	11.5295	11.5573	11.4489	11.475	11.4833	11.527	11.4356	11.3743	11.9517	11.953	11.7491	11.9729	11.8331	12.1231	11.612	11.7462	11.7967	11.95	10.8661	10.8754	10.9465	11.038	10.7418	10.8767	10.7463	10.9722	11.0103	10.9184	11.3499	11.3655	11.1181	11.2547	11.1131	11.3146	11.2458	11.2708	10.9751
VIT_00s0188g00120	D7UDU3	CHRUN_JGVV188_8_T01	4	Amino acid permease 2	0.565056	2.08e-14	0.0290127	0.846681	0	0.164348	6.6856	6.99463	7.07736	6.61184	6.95873	6.83431	6.70329	6.96407	6.75293	7.0133	6.83711	6.55105	6.36258	6.92153	6.76382	6.6531	6.44642	6.45185	6.77882	6.2371	5.68303	6.35184	5.71709	5.88215	6.10507	6.32465	5.72828	5.6859	6.02857	6.02883	5.68442	5.83239	5.83691	6.01543	5.20752	6.16963	6.32436	5.57912	6.05595
VIT_00s0188g00130	D7UDU4	CHRUN_JGVV188_9_T01	4	Amino acid permease 2	0.68384	0.0120461	0.00297237	0.898519	0.0136176	0.0530663	9.24663	9.55314	9.19177	8.47139	8.37293	9.51087	9.4031	9.46482	9.40581	9.64098	9.29751	9.35513	9.07988	9.70495	9.41818	9.33135	8.93031	9.1951	9.46878	9.13432	9.506	9.70595	9.56708	9.67863	9.59605	9.37709	8.85202	9.28884	9.20979	9.64654	9.18567	9.10812	9.03021	9.33296	9.09011	9.29968	9.04655	8.90383	8.99315
VIT_00s0188g00140	F6I766	CHRUN_JGVV188_10_T01	4	Amino acid permease 4	0.332433	7.1e-08	0.17465	0.718978	1.2e-07	0.405978	9.26469	9.73933	9.30196	8.94965	8.65327	9.55758	9.43337	9.67482	9.52525	9.59963	9.63719	9.75438	9.45389	10.1909	9.7385	10.1412	9.79148	9.73426	9.93463	9.61461	10.0241	10.1874	10.2084	10.4111	10.3498	10.0642	10.0663	10.1581	10.4656	10.3801	9.99646	10.5947	9.76324	10.3313	9.76392	10.2135	10.26	9.97724	9.42948
VIT_00s0188g00150	D7UDU5	CHRUN_JGVV188_11_T01	4	Auxilin	0.853774	6.85e-08	0.15896	0.956906	1.1e-07	0.386218	13.7704	13.8423	13.6994	13.8512	13.6729	13.7078	13.791	13.8425	13.738	13.7399	13.8143	13.8189	13.6993	13.8572	13.7608	13.7296	13.4239	13.6553	13.6946	13.8818	13.717	13.8752	13.8492	14.0031	13.8558	13.9068	13.7807	13.9779	13.8916	13.904	13.6427	13.5952	13.4814	13.5741	13.5038	13.5509	13.6503	13.6444	13.5607
VIT_00s0188g00160	F6I767	CHRUN_JGVV188_12_T01	2	Calmodulin-binding protein	0.274028	5.03e-16	0.709586	0.677944	0	0.82772	9.0754	9.15368	9.41336	9.10493	8.9359	9.0128	9.12343	9.13765	9.04385	9.27771	8.19982	8.48205	8.54797	8.71287	8.31465	8.20539	8.53275	8.63626	8.83319	8.59475	8.15759	8.01892	8.06821	8.52545	8.26495	8.34982	8.22628	8.04099	8.79176	8.54347	9.10519	9.00857	9.15366	9.23094	8.8973	9.03155	9.23586	8.81462	9.00814
VIT_00s0188g00170	F6I768	CHRUN_JGVV188_13_T01	4	Small nuclear ribonucleoprotein D3	0.859558	2e-06	0.104323	0.958975	2.9e-06	0.311704	11.4679	11.5491	11.4263	11.667	11.7565	11.6116	11.373	11.4719	11.4345	11.4429	11.5092	11.4517	11.3575	11.4734	11.4385	11.9943	12.0644	11.5141	11.3159	11.2324	11.6258	11.4071	11.4754	11.6023	11.4984	11.4474	11.3725	11.5134	11.7364	11.5351	11.857	12.0226	11.8401	12.0691	11.9521	11.7436	11.759	11.8855	11.6318
VIT_00s0188g00180	F6I769	CHRUN_JGVV188_14_T01	4	Pleckstrin homology (PH) domain-containing	0.250446	0.0452002	0.0595948	0.658741	0.0493649	0.235596	10.5676	10.8922	10.6596	10.2391	10.3314	11.0785	10.7443	10.8455	10.7035	11.0131	10.7965	10.6478	10.4411	10.6331	10.4469	11.1089	10.7037	10.7892	10.7116	10.2463	10.6564	11.0138	10.7596	10.774	10.8667	10.9024	10.7037	10.6849	10.1423	10.7287	10.8262	10.6085	10.7047	10.5608	10.8673	10.9335	10.6275	10.7972	10.6914
VIT_00s0188g00190	F6I770	CHRUN_JGVV188_15_T01	2	Auxilin	0.764074	0.0131063	0.290447	0.928969	0.0147821	0.526042	12.8704	13.1448	12.8372	12.5643	12.5642	13.0724	12.9318	12.9875	12.88	13.0617	12.8721	12.9532	12.8063	12.8135	12.5861	12.8732	12.6302	12.7837	12.828	12.3426	12.9278	12.92	12.88	13.1454	12.9815	12.9725	12.9223	13.1229	12.2704	13.0862	12.773	12.7695	12.5316	12.6677	12.6098	12.8068	12.6897	12.7925	12.7229
VIT_00s0188g00200	F6I771	CHRUN_JGVV188_16_T01	4	No hit	0.153717	6.78e-11	0.0185896	0.563985	0	0.130871	13.5842	13.7119	13.6164	13.6178	13.5291	13.6819	13.6676	13.6932	13.6351	13.5865	13.687	13.7786	13.667	13.6441	13.536	13.491	13.1298	13.571	13.5812	13.493	13.3879	13.4248	13.4205	13.5731	13.4386	13.4127	13.4246	13.5231	13.2402	13.4364	13.331	13.4096	13.1534	13.3179	13.2865	13.2296	13.219	13.2386	13.2362
VIT_00s0188g00210	D7UDU6	CHRUN_JGVV188_17_T01	3	Auxilin	0.944211	0.231139	0.005392	0.98403	0.241955	0.0711081	12.7909	12.9033	12.8022	12.6459	12.5197	12.859	12.891	12.9233	12.8991	12.9871	12.7262	12.6762	12.7222	12.6903	12.5872	13.0678	12.5508	12.7898	12.7823	12.6746	12.8898	12.7299	12.936	13.0075	12.8622	12.8052	12.7688	12.86	12.5349	12.8816	12.9247	13.0845	12.7329	13.1055	12.8105	12.6922	12.7511	12.6865	12.5958
VIT_00s0188g00220	D7UDU7	CHRUN_GSVIVT00003378001_T01	0	No hit	0.75321	3.36e-11	7.16e-05	0.925538	0	0.00828061	NA	6.39601	6.028	5.18055	5.37365	7.14257	6.6678	6.15448	6.55238	6.47067	5.59626	6.35957	6.06191	6.45395	6.78395	5.60646	6.03131	5.7229	5.68887	5.67923	5.284	5.0423	4.6622	4.55326	4.69723	4.82714	4.62974	4.93253	5.37725	4.51823	6.08177	6.10691	5.7757	6.02979	6.32707	6.60184	6.58672	6.94457	6.41484
VIT_00s0188g00230	F6I772	CHRUN_JGVV188_18_T01	4	No hit	0.0017454	1.76e-18	0.419148	0.101229	0	0.632083	NA	6.78529	6.48837	5.98277	NA	5.93562	6.72455	6.58317	6.51929	6.48652	5.57857	5.54908	5.80969	NA	NA	6.20105	5.20614	4.73862	5.61785	6.05703	7.27076	7.18069	7.24254	7.08287	7.05925	7.23291	7.10791	7.07567	6.8804	7.24367	8.45066	9.0213	8.40136	8.68015	NA	8.12201	8.58763	8.23686	8.07024
VIT_00s0189g00010	F6HCR6	CHRUN_JGVV189_1_T01	0	Unknown protein	0.557168	0.0135077	0.205738	0.843156	0.0152226	0.441335	4.5601	4.41958	4.58104	5.3085	4.99642	4.56965	4.56789	4.67498	4.85218	4.38566	4.91511	4.94444	4.86805	5.03106	4.74473	4.1019	5.05317	4.79587	4.68715	5.0464	4.27985	4.36227	4.76647	4.56026	4.46001	5.00036	4.77645	4.84131	4.56002	4.50896	4.61006	4.46783	4.40726	4.45591	4.70376	4.29761	4.29592	4.47974	4.51804
VIT_00s0189g00020	F6HCR7	CHRUN_JGVV189_2_T01	0	Wound-responsive protein	0.177889	8.43e-07	0.0169905	0.591415	1.26e-06	0.125316	12.9775	12.8236	12.8952	13.0347	12.9293	12.7874	12.8909	12.9052	12.8941	12.8662	12.7755	12.9126	12.8476	12.7284	12.893	13.323	13.5651	13.0069	12.9229	12.9425	13.1821	12.9208	13.1492	13.0619	13.0377	12.9065	13.0345	13.0765	13.4126	13.0939	13.2161	13.284	13.1845	13.3016	13.3247	13.1292	13.4203	13.3048	13.2506
VIT_00s0189g00030	NA	CHRUN_JGVV189_3_T01	0	Phospholipid-transporting ATPase	0.795773	0.000248017	0.227646	0.938726	0.00030873	0.465296	12.9938	13.0378	13.1451	13.1629	12.9832	13.1319	13.1079	13.0647	13.0635	12.9877	13.0379	12.9692	12.9598	12.9134	12.8018	12.8455	12.4013	12.865	12.9881	12.9363	12.967	12.9828	12.9519	12.8761	12.9286	12.976	12.9691	12.9228	12.7966	12.8645	12.9154	12.9333	12.7837	12.837	12.7238	12.9217	12.9359	12.8829	12.9539
VIT_00s0189g00040	F6HCR8	CHRUN_PDVV189_4_T01	4	No hit	0.395821	6.86e-06	0.698568	0.755345	9.51e-06	0.821225	8.94853	9.70039	8.52414	8.22577	8.186	8.82122	8.6094	8.82905	8.64254	8.81706	9.1425	9.29781	8.66172	8.89138	9.06415	8.61946	8.83294	8.78667	8.80162	8.61701	9.14965	9.09971	8.88828	9.14787	8.93105	8.99264	9.06664	9.28035	8.49198	9.05643	8.48885	8.21256	8.02588	8.5091	8.3836	8.31629	8.23695	8.37132	8.24812
VIT_00s0189g00050	D7T5A5	CHRUN_JGVV189_4_T01	1	No hit	0.199962	1.29e-07	0.240273	0.61226	2.1e-07	0.47756	10.1723	9.94246	9.77261	10.1567	10.2435	10.071	9.73421	10.1861	9.84602	9.85291	9.60556	10.2131	9.85313	9.57918	10.0342	10.1404	10.5736	10.1465	9.95352	10.0097	10.0412	10.0124	10.0733	10.4727	10.106	9.944	10.1376	10.0882	10.5383	10.4392	10.1523	10.2522	10.3684	10.2509	10.3793	10.0662	10.1496	9.98442	10.7683
VIT_00s0189g00060	D7T5A6	CHRUN_GSVIVT00003387001_T01	4	Gibberellin-regulated protein 4 (GASA4)	0.4531	0.723476	0.243029	0.789914	0.730322	0.480576	3.21893	3.12813	3.01843	3.68586	3.68855	3.35312	3.08318	3.18062	3.1761	3.08191	3.45351	3.22614	3.29806	3.20412	3.14981	3.83082	3.11101	3.28265	3.56293	3.21226	3.33672	2.96991	3.02316	3.24942	3.0782	3.6382	3.35659	3.15812	3.40487	3.20104	3.45581	3.36238	3.14245	3.30198	3.37035	3.04904	3.28858	3.67978	3.17567
VIT_00s0189g00070	F6HCR9	CHRUN_JGVV189_5_T01	0	Gibberellin-regulated protein 4 (GASA4)	0.100141	3.81e-06	0.618896	0.495339	5.38e-06	0.770607	3.25998	3.34482	3.14622	3.57655	3.10468	3.30827	3.25551	3.32908	3.0314	3.38151	3.51103	3.38314	3.49323	3.59143	3.44425	3.61441	3.42085	3.72329	3.38659	3.75975	2.93772	3.12825	3.15184	3.14682	2.93989	3.02665	2.96756	3.28895	3.01622	3.33478	2.98896	3.33112	3.31957	3.2281	3.24052	3.29932	3.20415	2.97263	3.62459
VIT_00s0189g00080	F6HCS0	CHRUN_JGVV189_6_T01	4	ADP-ribosylation factor	0.0597342	0.0937143	0.00134883	0.414748	0.100481	0.0353001	12.5271	12.4897	12.548	12.781	12.7478	12.5868	12.4832	12.5141	12.5588	12.6265	12.15	12.1451	12.181	12.3224	12.3519	12.6059	13.0197	12.565	12.471	12.4035	12.4756	12.5596	12.5972	12.399	12.4773	12.6049	12.3681	12.4493	12.6761	12.4299	12.4281	12.4386	12.6648	12.5294	12.7061	12.4084	12.372	12.5441	12.4973
VIT_00s0189g00090	F6HCS1	CHRUN_JGVV189_7_T01	1	Unknown	0.977273	2.25e-05	0.451295	0.99358	3e-05	0.655737	8.40653	8.2853	8.25883	8.19128	8.54661	8.45738	8.36501	8.3883	8.32129	8.28218	7.86252	7.94415	8.14248	8.08004	8.29281	8.33728	8.197	7.96754	8.05843	7.84834	8.14392	8.25678	8.29843	8.23723	8.16461	8.34657	8.18941	8.29035	8.43514	8.21168	8.22563	8.38883	8.07935	8.29176	8.3455	8.13985	8.20557	8.23455	7.99235
VIT_00s0189g00100	D7T5B1	CHRUN_GSVIVT00003392001_T01	0	No hit	0.0877986	1.16e-06	0.642651	0.46863	1.71e-06	0.786693	6.28491	6.52651	6.104	6.13923	5.71654	6.10898	6.11835	6.08142	6.06	5.88584	5.66656	5.38303	5.21974	5.32477	5.31653	4.76031	4.49188	5.40021	5.63146	4.6547	5.79548	5.6211	5.7191	5.23611	5.41222	5.52854	5.82941	5.72832	4.50317	5.39538	5.60257	5.31942	5.43437	5.65069	4.9335	5.50049	5.15453	5.21027	5.80708
VIT_00s0189g00110	F6HCS2	CHRUN_JGVV189_8_T01	4	CYP82C4	0.389491	0.000311405	0.0837404	0.75198	0.00038552	0.279783	3.84982	4.12618	3.70321	3.85079	4.58264	3.82949	4.28653	4.36374	4.76392	4.00512	4.74948	5.03834	4.63257	5.26809	5.45092	3.33551	4.8415	4.70098	4.68978	4.53874	4.75928	4.04025	4.34898	4.37951	4.03567	3.76951	4.90851	4.87334	4.86019	4.11655	3.98063	4.35361	4.27383	4.2094	4.49291	3.80372	4.08238	3.90667	3.74472
VIT_00s0192g00010	D7UDY9	CHRUN_GSVIVT00003441001_T01	4	No hit	0.943201	0.119494	0.00137426	0.98403	0.127286	0.0354632	3.56254	3.72094	3.97997	4.76402	4.0058	3.47393	3.62128	3.63477	3.55983	3.52088	4.22382	3.74444	3.59656	3.82207	3.82507	4.07036	3.78181	4.52169	3.93482	4.00674	3.66577	3.83439	3.64548	3.60246	3.6559	3.66773	3.6461	3.64426	3.81592	3.87051	3.8872	3.72198	3.81559	3.98525	3.89256	3.37807	3.81147	3.57003	3.8638
VIT_00s0192g00020	F6I7B3	CHRUN_JGVV192_1_T01	4	ATP-dependent RNA helicase	0.114848	2.24e-11	0.0423197	0.51625	0	0.198604	9.4863	9.71301	9.33615	9.86188	9.34388	9.57176	9.4071	9.57545	9.4125	9.64243	9.32171	9.22885	9.10474	9.30053	9.18997	8.87641	8.6715	9.00897	9.13863	8.93202	9.17444	9.17583	9.18195	9.18825	9.10111	9.09619	9.14045	9.31949	9.01107	9.24439	9.17159	9.31839	9.06556	9.26829	9.19422	9.35962	9.34564	9.32169	9.14719
VIT_00s0192g00030	D7UDZ0	CHRUN_JGVV192_2_T01	4	TOR Signaling pathway regulator TIP41	0.80481	1.96e-10	0.00129312	0.941866	0	0.0342557	12.175	12.4095	12.4513	12.303	12.3409	12.3979	12.5096	12.2789	12.3318	12.463	12.2621	12.1485	12.2539	12.2694	12.3531	12.6076	12.4641	12.4211	12.4525	12.5053	12.0191	11.9791	12.1508	11.931	12.0221	12.0809	11.9415	11.6996	12.1487	12.0279	12.4627	12.5449	12.2868	12.4981	12.5973	12.3609	12.4463	12.3061	12.1101
VIT_00s0192g00040	F6I7B4	CHRUN_JGVV192_3_T01	0	No hit	0.0546446	0.0858825	0.801878	0.401779	0.0922947	0.88516	3.8362	3.87668	3.53585	3.73924	3.7429	3.66872	3.64586	4.02757	3.74325	3.52332	3.59087	3.58565	3.67703	3.79337	3.88771	3.3943	3.55251	3.97387	3.79725	3.51813	3.68697	3.51135	3.89364	3.71126	3.49464	3.44025	3.81718	3.89643	3.58389	3.01572	4.09436	3.79652	3.63599	4.04387	4.27301	3.72956	3.87055	3.67652	3.67081
VIT_00s0192g00060	F6I7B5	CHRUN_PDVV192_4_T01	3	No hit	0.188557	7.52e-06	0.0379398	0.603538	1.04e-05	0.188832	5.82529	5.94569	5.80185	5.10781	4.06368	5.5567	5.57678	5.50114	5.46772	5.5487	5.57371	5.71543	5.58943	5.1027	5.22115	3.77432	3.95357	5.02192	5.52577	4.80322	4.80094	4.64746	5.10188	4.64574	4.47946	4.38809	4.75196	4.8978	4.28505	4.50588	4.59329	4.68843	4.23189	4.21706	4.65784	4.93936	4.90399	4.46153	4.80866
VIT_00s0192g00070	D7UDZ1	CHRUN_GSVIVT00003446001_T01	4	No hit	0.133502	4.08e-05	0.000550462	0.540182	5.35e-05	0.0222479	3.60979	3.40802	3.60676	4.37693	4.23839	3.55965	3.69704	3.6177	3.57746	3.48915	3.95014	3.79791	3.60628	3.52889	3.57399	4.14624	3.7218	3.9906	3.79687	4.00574	3.8108	3.70227	3.80461	3.56999	3.53126	3.51137	4.04827	3.68689	3.89024	3.72636	3.96687	4.49193	4.78244	4.4435	4.23743	3.6111	3.74136	3.73871	3.88314
VIT_00s0192g00090	F6I7B6	CHRUN_JGVV192_4_T01	2	No hit	0.0496214	7.69e-15	0.647504	0.386564	0	0.78969	8.43367	8.44614	8.18344	8.41461	8.20283	8.08105	8.23316	8.05639	8.00041	8.18223	8.267	8.16288	8.2065	7.93475	8.36054	8.21861	7.46335	7.93239	8.16816	7.73734	8.51892	8.15741	8.54332	8.82711	8.2167	8.07812	8.74124	8.70716	7.9273	8.61645	9.07417	9.20694	8.69857	8.94851	9.20833	8.80451	9.06152	8.9924	8.95295
VIT_00s0192g00100	F6I7B7	CHRUN_PDVV192_7_T01	4	No hit	0.56171	6.76e-05	0.699296	0.845312	8.73e-05	0.821554	5.31936	5.26389	4.86364	5.01259	4.28878	5.0625	4.97945	5.16003	5.25246	5.35343	4.08707	4.50102	4.68702	4.89958	4.9456	3.53941	5.09889	4.48084	4.58445	4.80385	4.92761	4.29494	4.54854	5.28572	4.39608	3.99506	4.85159	4.98479	4.59207	5.00051	5.26511	5.59224	4.78596	5.84311	6.12774	5.25743	5.74377	5.14214	5.03954
VIT_00s0192g00120	F6I7B8	CHRUN_PDVV192_9_T01	4	FtsH protease 4 ftsh4	0.211527	0.178689	0.00649857	0.624748	0.18846	0.0779908	9.86468	10.416	9.77894	8.71002	8.81283	10.335	10.0312	10.1404	10.0991	10.4947	9.86615	9.91076	9.68977	10.1339	9.94424	10.1992	10.0487	10.155	10.1747	9.81769	9.86281	9.7556	9.79306	10.1841	9.70281	9.96867	9.65051	9.89484	9.43132	10.0472	10.0282	10.2913	10.154	10.3153	10.2492	10.0133	9.91071	9.9545	9.81648
VIT_00s0192g00130	F6I7B9	CHRUN_PDVV192_10_T01	3	Ribosomal protein L8 (RPL8C) 60S	0.168715	0.0716859	0.967689	0.582667	0.0773674	0.980812	9.87215	9.6441	9.61225	9.42314	9.90091	9.77624	9.69478	9.71539	9.66444	9.70624	9.74187	9.64892	9.43511	9.52164	9.57914	9.6137	9.73592	9.86484	9.50551	9.61631	9.58305	9.82203	9.67387	9.98066	9.62842	9.8016	9.73086	9.8354	9.66241	9.73907	9.52722	9.5814	9.51255	9.57453	9.67019	9.78323	9.77355	9.38182	9.59134
VIT_00s0192g00140	D7UDZ2	CHRUN_GSVIVT00003450001_T01	3	No hit	0.665012	3.46e-10	0.174557	0.890564	0	0.405978	8.49667	8.59425	8.24519	8.31583	8.55262	8.26605	8.57162	8.81161	8.71294	8.4822	7.93044	7.89994	8.10305	8.65703	8.28033	7.32	7.61075	7.98287	7.95416	8.34412	7.59245	7.70638	7.63071	7.36958	7.33628	7.96798	7.61407	7.7531	7.61025	7.32483	7.74444	7.98541	7.5713	8.21146	7.70378	7.88071	7.87174	7.60046	7.74533
VIT_00s0193g00010	D7U6L7	CHRUN_GSVIVT00003451001_T01	0	No hit	0.627292	5.61e-26	0.0942268	0.873706	0	0.296202	3.03238	3.16154	2.7607	3.14884	3.29275	2.92455	2.81904	2.9677	2.8994	3.18736	2.9834	2.82559	2.77516	3.15923	3.12316	3.45568	2.94073	2.9904	2.62248	3.25924	5.001	5.21968	5.11474	4.55739	4.1525	4.98775	4.37829	4.04225	3.66949	4.61761	5.74681	5.98045	5.70895	5.76386	5.663	5.89694	6.13903	5.34099	6.2791
VIT_00s0193g00020	F6I260	CHRUN_JGVV193_1_T01	0	No hit	0.486569	8.3e-31	0.108426	0.809397	0	0.318195	4.94836	5.75552	5.40887	5.66656	5.74905	5.41668	5.48693	5.33271	5.17801	5.29681	6.1942	5.51434	5.92432	4.97977	5.63251	6.0862	5.45123	5.69397	5.32283	5.70715	8.36893	8.48166	8.59709	8.3283	7.46349	8.46367	8.4037	7.88765	7.54441	7.90856	8.96245	9.39361	9.05719	9.16727	9.01854	9.06669	9.51068	9.07454	9.53383
VIT_00s0193g00030	F6I261	CHRUN_JGVV193_2_T01	4	Pentatricopeptide (PPR) repeat-containing protein	0.626838	2.92e-10	0.0211545	0.873605	0	0.139179	9.10065	8.873	8.99448	9.26153	9.33509	8.96306	8.72864	9.05738	8.86278	8.72383	8.1617	8.22918	8.32146	8.27599	7.89098	8.25678	8.40196	8.32796	8.22954	8.21204	8.88521	9.09016	8.62677	8.70238	8.94035	9.10929	8.74456	8.92565	8.67666	8.94454	8.54956	8.94705	8.66233	8.87249	8.6212	8.79374	8.93178	8.57255	8.62681
VIT_00s0193g00040	F6I262	CHRUN_JGVV193_3_T01	2	No hit	0.82739	2.73e-05	0.0608784	0.949697	3.62e-05	0.237979	4.75648	4.58756	4.40645	4.50972	4.73668	4.73866	4.39279	4.58453	4.63283	4.50645	3.81729	4.20308	4.25114	4.81686	4.38517	3.32393	4.0576	3.97285	4.12305	4.31948	4.11627	3.73339	4.13278	4.23178	3.77735	4.31187	4.16789	4.24607	4.0248	4.1321	4.15008	4.30001	4.39877	4.36597	4.15527	3.99779	4.2477	4.38714	4.24125
VIT_00s0193g00050	D7U6M1	CHRUN_GSVIVT00003455001_T01	3	Ankyrin repeat protein	0.913954	2.71e-09	0.912515	0.974274	1e-08	0.949182	8.23062	7.93847	8.06372	7.98899	8.01943	8.05356	7.93934	8.11349	7.79472	7.91984	8.4237	8.27408	8.45919	8.42293	8.2089	8.31154	8.11013	8.48723	8.15164	8.83174	7.55355	7.83234	7.62721	7.59283	7.5678	8.1233	7.59298	7.61203	7.70023	7.51922	7.75508	7.84551	8.05804	7.52922	7.78561	7.96927	7.72801	7.7641	7.79013
VIT_00s0193g00080	F6I263	CHRUN_JGVV193_6_T01	4	Ankyrin	0.51784	2.8e-06	0.421595	0.823882	3.99e-06	0.633597	8.31795	8.09487	8.36741	8.24551	8.44318	8.62337	8.45374	8.35139	8.31997	8.13472	8.85125	8.72681	8.89618	8.72686	8.7903	9.00243	8.96178	8.759	8.82875	8.30202	8.63195	8.48671	8.28622	8.1973	8.63691	8.85184	8.55222	8.6582	8.13802	8.49947	8.76189	8.65839	8.93624	8.46075	8.66631	9.10447	8.66484	8.82866	9.12329
VIT_00s0193g00090	D7U6M2	CHRUN_JGVV193_7_T01	4	No hit	0.831995	1.13e-06	0.284434	0.95075	1.67e-06	0.520662	5.45463	5.3415	5.48281	5.30411	5.31237	5.4347	5.50239	5.57375	5.63402	5.46587	5.66258	6.06061	5.49784	5.7773	5.69797	5.4285	5.15519	5.87487	5.38044	6.15003	5.36857	5.22711	5.30523	5.38515	5.56022	4.61491	5.20641	5.5754	5.05265	5.65776	5.16876	5.26019	4.95188	5.34478	5.12872	5.23727	5.0509	4.87292	4.99629
VIT_00s0193g00110	F6I265	CHRUN_JGVV193_8_T01	4	Ankyrin repeat protein	0.726883	6.52e-22	0.2878	0.915248	0	0.523508	8.89909	8.72083	8.97829	9.24025	9.20671	9.10157	8.97158	9.03766	8.80882	8.8175	10.4063	10.4261	10.3498	10.4356	10.301	10.5462	10.3065	10.3004	10.1717	10.5058	9.59009	9.64629	9.4081	9.41564	9.7407	10.0248	9.68053	9.73606	9.86255	9.66832	9.42904	9.49947	9.79316	9.41417	9.40254	9.61411	9.31607	9.2072	9.76538
VIT_00s0193g00140	F6I266	CHRUN_PDVV193_8_T01	4	Pol polyprotein	0.885886	5.3e-20	0.00644683	0.96676	0	0.0777227	8.8077	8.63129	8.94432	8.97732	8.78166	8.3702	8.48001	8.35344	8.44395	8.35987	8.3853	8.23971	8.16419	8.22563	8.24446	7.65554	6.99643	8.42526	8.63609	8.82021	9.6333	9.45925	9.47455	9.78511	9.41665	9.59012	9.87613	9.88741	10.0771	9.66246	7.18832	7.31199	7.17881	7.05718	7.89715	7.08497	7.20849	7.01916	7.18871
VIT_00s0193g00150	F6I267	CHRUN_JGVV193_10_T01	1	Ankyrin	0.325329	0.0172168	0.125264	0.715235	0.0192945	0.341901	4.31497	4.07351	4.22431	4.40788	4.48508	4.54386	3.82402	3.94423	3.70815	3.76746	3.84683	3.76967	3.51385	3.63981	3.70277	4.08274	3.88791	3.757	3.75568	3.90414	3.79397	4.03642	4.07387	3.83667	4.11841	3.83451	3.56987	3.99474	3.75657	4.08708	4.00206	3.79394	3.91748	4.23863	4.03439	4.22679	4.22936	4.15803	4.08395
VIT_00s0193g00160	D7U6M5	CHRUN_JGVV193_11_T01	1	Ankyrin	0.310712	1.06e-21	0.601805	0.704044	0	0.758744	5.16746	5.32202	5.85095	5.84033	5.72155	5.39165	5.495	5.73224	5.1591	5.38013	7.20587	7.30215	7.46637	7.26889	7.25947	6.87044	6.80026	7.35997	7.25224	7.15503	5.65124	5.74372	5.66768	5.50698	5.95769	5.79876	5.81875	5.62211	5.49755	5.66898	6.45081	6.46194	6.62072	5.95028	6.07103	6.61842	6.2773	6.19744	6.69313
VIT_00s0193g00170	F6I268	CHRUN_JGVV193_12_T01	4	No hit	0.150871	3.19e-11	0.0892229	0.562294	0	0.288193	5.81423	5.30203	5.27245	5.71443	5.44202	4.65751	5.28831	5.45496	5.3229	4.96211	5.84509	6.28236	5.74538	5.84181	5.79865	4.70682	5.09956	5.51306	5.69681	6.39356	4.71115	4.6426	4.47695	4.86068	4.67386	4.69304	4.87362	4.97568	4.98344	4.89333	4.34589	4.66128	4.21392	4.22992	4.82551	4.41358	4.02507	4.41086	4.50335
VIT_00s0194g00010	F6HCU8	CHRUN_JGVV194_1_T01	0	Phenylalanine-tRNA ligase	0.612706	9.18e-11	0.0869358	0.86712	0	0.284525	6.77282	6.10665	6.52991	6.82705	6.5454	6.4197	5.99763	6.1619	6.19943	6.14912	6.17492	6.80041	7.18028	7.08493	6.80662	7.27065	7.91256	7.67099	6.93159	7.34888	7.0576	7.97837	7.61053	6.88321	7.62825	7.872	7.18121	6.61785	8.24362	7.4118	7.79708	7.8378	8.267	7.86643	8.08454	7.70704	7.40495	7.69142	8.48875
VIT_00s0194g00020	D7T5E7	CHRUN_JGVV194_2_T01	0	DNA-directed RNA polymerase II subunit D	0.212837	7.51e-15	0.902999	0.626087	0	0.944056	10.5021	10.2808	10.5545	10.5492	10.5166	10.4597	10.5479	10.6459	10.5497	10.2451	9.92817	10.061	10.3928	9.90107	9.90294	10.015	10.1793	10.2126	10.0557	10.2805	10.0128	9.96577	9.91518	9.81396	9.97308	10.0906	9.9652	9.70352	10.283	9.92382	10.2006	10.4899	10.2375	10.3563	10.2091	10.2772	10.4007	10.2109	10.4484
VIT_00s0194g00030	F6HCU9	CHRUN_JGVV194_3_T01	3	Heat shock protein 81-2 (HSP81-2)	0.221505	4.36e-12	0.141996	0.635104	0	0.365015	14.4798	14.5134	14.4474	14.485	14.4521	14.5246	14.3654	14.6054	14.5175	14.5308	14.3025	14.1984	14.2062	14.1833	14.3058	14.2582	14.1388	14.2782	14.1576	14.0624	14.056	14.1677	14.0507	14.2113	14.1878	14.3291	14.095	14.1896	13.8598	14.2601	14.29	14.3326	14.4299	14.3797	14.2818	14.6224	14.4681	14.3905	14.6158
VIT_00s0194g00040	NA	CHRUN_GSVIVT00003470001_T01	4	No hit	0.221364	3.14e-09	0.558858	0.63477	1e-08	0.730127	11.9472	11.8462	11.9413	11.9757	12.0632	11.8082	11.9594	11.849	11.9111	11.828	12.0007	12.1516	12.1746	12.0995	12.1269	11.7417	11.6828	12.0744	12.1879	12.3674	11.5432	11.4632	11.5679	11.7017	11.5897	11.4455	11.6211	11.5831	11.9169	11.498	11.8762	11.8063	11.6196	11.7974	11.7697	11.5489	11.9262	11.7386	11.4659
VIT_00s0194g00050	F6HCV0	CHRUN_JGVV194_4_T01	0	Calcineurin B protein 3	0.0288198	2.29e-12	0.0186211	0.316709	0	0.130885	6.86767	7.10552	6.83357	7.08488	7.0463	6.70152	6.86759	7.26794	6.99815	6.64504	6.22002	6.59446	6.4346	6.19153	6.40628	5.89548	5.74292	5.97998	6.05512	5.74249	6.24608	5.97493	5.99882	6.3493	6.00916	6.07545	6.36797	6.09969	5.75112	6.07475	6.81145	7.01774	6.59615	7.03254	6.13037	6.28822	6.61831	6.26001	6.54111
VIT_00s0194g00060	F6HCV1	CHRUN_JGVV194_5_T01	0	No hit	0.0652784	9.6e-06	0.0368121	0.427332	1.32e-05	0.185898	11.0381	10.4768	10.748	11.0329	11.1694	10.7569	10.6351	10.7331	10.8732	10.7991	10.1641	10.1385	10.408	10.2654	10.6456	11.0892	11.6032	10.6909	10.3195	10.6741	9.96753	10.2798	10.3133	10.203	10.2663	10.367	10.0575	10.2651	11.0528	10.3762	10.7996	10.6893	11.1745	11.0226	11.2864	10.7132	10.9467	10.8323	11.0099
VIT_00s0194g00070	F6HCV2	CHRUN_JGVV194_6_T01	2	Constans-like 10	0.613032	8.02e-12	0.00105692	0.86722	0	0.0311353	11.3994	11.3122	11.3381	11.3965	11.4095	11.4175	11.3813	11.3967	11.4068	11.3783	11.4827	11.0831	11.5454	11.5166	11.4466	11.9563	11.8356	11.5578	11.6365	11.5386	11.8889	12.2059	12.118	11.9913	12.0643	11.9751	11.9179	11.721	11.9982	11.6701	11.8221	11.7537	11.813	11.8747	11.787	11.7938	11.7619	11.7694	11.4668
VIT_00s0194g00080	D7T5F3	CHRUN_JGVV194_7_T01	0	Phototropic-responsive NPH3	0.844023	0.0013254	0.971168	0.955105	0.00158149	0.982796	8.79963	8.47926	8.82505	8.96058	8.6685	8.67823	8.86568	8.82884	8.98682	8.78319	8.8736	8.67796	9.12112	9.39485	8.66555	8.55675	8.27058	9.09591	9.12489	9.2859	8.74795	8.73738	8.75602	8.54833	8.56889	8.69396	8.77861	8.5774	9.02206	8.44305	8.44313	8.65896	8.37884	8.42383	8.0561	8.62167	8.65219	8.53994	8.46838
VIT_00s0194g00090	F6HCV3	CHRUN_JGVV194_8_T01	0	forkhead-associated domain-containing protein	0.625186	4.89e-05	0.0150611	0.873115	6.39e-05	0.118316	12.7053	12.6519	12.4362	12.6199	12.7319	12.4625	12.4758	12.5505	12.5345	12.5729	12.5788	12.5173	12.4043	12.4792	12.6702	12.5841	12.9782	12.7917	12.7178	12.4727	12.4217	12.4086	12.5013	12.4531	12.4023	12.2429	12.4222	12.3403	12.3524	12.3582	12.3615	12.4824	12.4074	12.6516	12.5399	12.3543	12.585	12.2841	12.327
VIT_00s0194g00100	D7T5F5	CHRUN_JGVV194_9_T01	0	No pollen (Osnop)	0.61626	6.24e-08	0.776843	0.868904	1e-07	0.869908	11.6297	11.6638	11.6784	11.7486	11.747	11.6006	11.8036	11.5317	11.4869	11.5669	11.6902	11.5554	11.915	11.4952	11.3818	11.5387	11.1045	11.5871	11.8491	11.7958	11.986	11.968	11.9605	11.8089	11.9657	11.922	11.9658	11.8552	11.8384	11.7383	11.5006	11.6335	11.3805	11.4683	11.2396	11.5799	11.5495	11.5717	11.3944
VIT_00s0194g00110	F6HCV4	CHRUN_JGVV194_10_T01	0	4-nitrophenylphosphatase	0.00486796	7.49e-15	0.31286	0.161102	0	0.545953	12.5657	12.918	12.949	12.9338	13.0162	12.8212	12.9953	12.8306	12.8512	12.9412	12.6438	12.5882	12.6324	12.5762	12.679	12.2617	12.7292	12.5758	12.5404	12.5149	12.7815	12.6732	12.8323	12.8186	12.8129	12.664	12.8075	12.6978	12.6136	12.6528	12.7483	12.5885	12.6775	12.6548	12.7687	12.4779	12.6713	12.4747	12.4665
VIT_00s0194g00120	F6HCV5	CHRUN_JGVV194_11_T01	0	Serine acetyltransferase	0.0149375	9.65e-09	0.00943395	0.247992	2e-08	0.092915	6.60338	7.31147	6.93838	7.32716	7.18932	6.38096	7.42465	7.08834	7.15455	7.11826	7.28857	7.85838	8.17709	7.1641	7.25385	6.06032	6.61881	6.73057	6.39824	7.39721	7.34866	6.80158	7.42924	7.33549	7.23756	6.45185	7.57212	7.38683	7.42737	7.51408	6.60289	6.48225	6.30809	6.46114	6.31482	6.61761	7.22746	6.66562	6.29489
VIT_00s0194g00130	F6HCV6	CHRUN_JGVV194_12_T01	0	Transcriptional adaptor (ADA2b)PROPORZ1	0.753919	8.12e-17	0.868086	0.925923	0	0.923168	12.6995	12.8051	12.7583	12.7972	12.8222	12.717	12.788	12.7849	12.784	12.7276	12.7708	12.7452	12.7676	12.6692	12.7532	12.4562	12.8719	12.828	12.8206	12.7819	12.5524	12.5547	12.6132	12.5864	12.5863	12.4846	12.6629	12.6158	12.5785	12.5014	12.4096	12.3986	12.4889	12.3017	12.3591	12.3543	12.3647	12.3021	12.3483
VIT_00s0194g00140	F6HCV7	CHRUN_JGVV194_13_T01	0	Agenet domain-containing protein	0.380107	2.78e-08	0.174801	0.746569	5e-08	0.406127	8.95559	8.35816	8.69753	8.89828	8.71003	8.716	8.41574	8.70038	8.59225	8.39018	8.74775	8.5801	8.39163	8.51334	8.68502	8.69712	9.07939	8.64446	8.63801	8.69122	8.54033	8.75857	8.71318	8.52241	8.64898	8.79067	8.53906	8.40453	8.80014	8.39032	8.75825	9.01904	9.15652	9.08352	8.83837	9.04345	9.02701	8.85071	9.45181
VIT_00s0194g00150	F6HCV8	CHRUN_JGVV194_14_T01	4	Agenet domain-containing protein	0.404016	6.43e-13	0.217289	0.760485	0	0.453953	8.87412	8.4656	8.67188	8.8643	8.71101	8.67589	8.48541	8.74843	8.58529	8.35215	8.15544	8.04901	7.92269	7.8781	7.90443	8.13989	8.59908	7.98703	8.05437	7.73438	8.53159	8.78906	8.68407	8.44011	8.7339	8.87331	8.64827	8.52607	8.38048	8.39017	8.55562	8.76441	8.91471	8.65959	8.67149	8.90361	8.73957	8.63529	9.43463
VIT_00s0194g00160	D7T5G1	CHRUN_JGVV194_15_T01	4	Unknown protein	0.00203218	1.3e-07	0.0175218	0.109193	2.1e-07	0.127179	6.85134	5.94379	6.6213	6.69085	6.99718	6.61848	6.13186	6.54232	6.56306	6.33451	5.00172	5.22929	5.256	6.1622	5.76868	6.71917	6.77277	6.24187	5.7777	6.13555	7.18324	6.88504	6.63756	6.62661	6.94272	7.23543	6.90112	6.64021	7.30573	6.91218	6.38825	6.81289	6.95321	6.64003	6.41105	7.10107	6.86336	6.6665	7.25687
VIT_00s0194g00170	F6HCV9	CHRUN_JGVV194_16_T01	0	TPD1 (tapetum determinant 1)	0.736822	0.0744539	0.491595	0.91885	0.0802609	0.684116	3.70724	3.5552	3.96011	3.60177	3.6256	3.83745	4.13661	3.89202	3.83404	3.62313	3.82348	3.32457	3.72436	3.55977	3.72906	3.66397	3.54895	3.72851	3.4607	3.51843	3.51466	3.82108	3.43074	3.67862	3.58155	3.72371	3.54144	3.53717	3.83492	3.43985	3.69183	3.55697	3.46504	3.90405	3.74289	3.76357	3.61767	3.38068	3.5858
VIT_00s0194g00180	F6HCW0	CHRUN_JGVV194_17_T01	0	Unknown protein	0.0659325	1.94e-17	0.692997	0.428397	0	0.817974	10.8118	10.944	10.9358	11.0791	11.5246	10.7044	10.5186	10.7647	10.6577	10.4181	NA	8.74812	7.01456	NA	8.3808	7.06676	8.9466	8.10042	8.53309	8.52229	7.83024	7.93837	8.29996	7.5933	7.48873	7.8295	7.99244	7.99762	7.91995	7.38741	10.3547	11.145	10.2331	11.3362	10.2347	10.6104	11.0735	10.0395	10.0298
VIT_00s0194g00190	F6HCW1	CHRUN_JGVV194_18_T01	0	No hit	0.193763	5.96e-16	0.290895	0.607511	0	0.526575	7.83264	8.03743	7.9211	8.40763	8.39457	7.63903	7.70981	7.52081	7.53796	7.38439	6.29171	6.48648	5.30847	5.80715	5.9811	5.90949	6.22464	5.65271	5.95873	6.23367	6.08327	6.57832	6.79245	6.07459	6.10459	6.08272	6.20306	6.20106	6.53951	5.8369	7.5212	8.3396	7.23407	8.23192	7.07215	7.88077	8.40428	7.45452	7.46221
VIT_00s0194g00200	D7T5G3	CHRUN_JGVV194_19_T01	0	FAR1-related sequence 10	0.712625	6.18e-05	0.109142	0.90999	8e-05	0.318974	9.07404	8.74012	8.89708	9.10857	9.12966	8.87082	8.63318	8.96613	8.85548	8.56228	8.92396	8.73668	8.52339	8.52603	8.90302	8.49921	8.93266	8.60413	8.54851	8.36262	8.33588	8.67773	8.45066	8.27862	8.49555	8.80781	8.52728	8.32056	8.55075	8.41681	8.51138	8.90696	8.71898	8.67268	8.40628	8.77005	8.81456	8.59265	8.98913
VIT_00s0194g00210	D7T5G4	CHRUN_JGVV194_20_T01	4	KCO1 (two pore K channel)	0.0864138	1.56e-06	0.422494	0.466231	2.28e-06	0.633846	8.30473	7.70864	8.50623	8.13177	8.51888	8.81469	8.32687	7.96197	8.18226	8.3643	8.19341	8.1013	8.33516	8.58917	7.84374	8.55687	8.53659	8.40851	8.63582	7.86637	8.70098	9.55289	8.96683	8.37627	8.97405	9.40513	8.98271	8.33431	8.84813	8.61108	8.31814	8.30523	8.52369	8.28946	7.89731	9.08334	8.5783	8.65897	8.77627
VIT_00s0194g00220	D7T5G5	CHRUN_GSVIVT00003487001_T01	0	Unknown	0.00605565	1.71e-09	0.487349	0.17256	0	0.681144	9.10384	8.27023	9.09149	8.77702	8.87029	9.23409	8.67304	8.49643	8.60193	8.90525	8.86708	8.57251	8.72435	9.6863	8.69064	9.68329	9.3012	9.21382	9.45561	9.24461	9.47381	10.2237	9.92417	9.41175	9.8009	10.5722	10.2507	9.47739	10.416	9.64778	9.33179	9.67965	9.72208	9.49945	8.64248	10.3819	9.74705	9.71931	10.0559
VIT_00s0194g00230	D7T5G6	CHRUN_JGVV194_21_T01	4	No hit	0.517982	8.65e-19	0.501291	0.823882	0	0.691422	13.6118	13.4842	13.627	13.3959	13.4135	13.533	13.5439	13.5756	13.4636	13.5713	13.4754	13.4072	13.4181	13.5428	13.5372	13.6103	13.6081	13.453	13.4218	13.522	13.2282	13.2238	13.2114	13.1523	13.2462	13.2364	13.1233	13.1203	13.335	13.2276	13.7175	13.8059	13.7535	13.8512	13.7966	13.7624	13.8568	13.7118	13.631
VIT_00s0194g00250	D7T5G8	CHRUN_JGVV194_23_T01	4	KCO1 (two pore K channel)	0.0625406	0.000303588	0.439446	0.420878	0.00037618	0.64679	6.31259	5.98735	6.73928	6.56178	6.97995	7.10573	6.489	6.13215	6.40399	6.5565	6.25746	6.06438	6.36985	6.66542	5.52077	6.688	6.70441	6.583	6.64963	5.68537	6.94083	7.90589	7.03853	6.18411	7.0822	7.67251	7.09656	6.60181	6.97586	6.74667	6.35934	6.3218	6.37595	6.34811	5.80657	7.23306	6.63613	6.7563	6.91155
VIT_00s0194g00260	F6HCW2	CHRUN_JGVV194_24_T01	0	Microtubule associated protein (MAP70-5)	0.185146	1.42e-24	0.436866	0.598717	0	0.64501	8.61952	8.85212	8.98134	9.16851	9.04971	8.80922	8.85994	9.0809	8.9518	8.69187	11.1651	11.4081	11.0419	10.7012	11.2428	10.6755	10.948	10.7152	10.9965	10.9618	10.3998	10.3756	10.2776	10.7492	10.2913	10.0326	10.5652	10.5862	10.2904	10.4464	10.2147	10.513	9.89294	10.2095	9.96951	10.0781	10.2329	10.0709	9.87044
VIT_00s0194g00270	F6HCW3	CHRUN_JGVV194_25_T01	0	RNA-binding protein P67, Chloroplast	0.0769837	5.46e-18	0.0271724	0.449833	0	0.158593	11.854	11.6675	11.8288	12.0261	11.9157	11.7548	11.614	11.8636	11.7596	11.7494	11.8672	11.8933	11.7381	12.0368	12.0909	12.3493	12.1345	12.0373	11.966	12.195	11.8058	11.7916	11.8039	11.8087	11.8593	11.8087	11.8163	11.8784	11.9857	11.9017	12.3879	12.5616	12.4748	12.6272	12.402	12.5232	12.5447	12.5918	12.5495
VIT_00s0194g00280	F6HCW4	CHRUN_JGVV194_26_T01	4	Cyclin D3_1	0.440559	1.04e-05	0.680498	0.783326	1.42e-05	0.810896	9.56119	9.08199	9.53295	9.06114	9.0989	9.70521	9.29178	8.76409	9.39907	9.74009	9.85621	9.2236	9.92306	10.1381	9.89354	9.98043	10.3582	10.0871	9.97545	9.65373	8.98245	9.49831	8.65336	7.8173	9.45947	9.39101	8.4411	8.15942	9.28501	8.9492	8.63124	9.0807	9.41655	9.19454	8.85736	9.57306	9.13357	9.13375	9.54503
VIT_00s0194g00290	F6HCW5	CHRUN_JGVV194_27_T01	3	4-hydroxy-3-methylbut-2-enyl diphosphate reductase	0.722836	1.82e-05	0.455189	0.914231	2.45e-05	0.658578	13.9989	13.9621	14.0276	13.9575	14.1848	14.1882	14.1371	14.0784	14.036	14.1446	13.8502	13.9133	13.9967	13.8585	14.0305	14.1953	13.975	13.9181	13.8526	13.6433	13.7199	13.9031	13.9051	13.9588	13.9075	13.8034	13.9441	13.856	13.7412	13.9192	14.1324	14.1397	14.1984	13.975	14.2211	14.0431	14.0136	14.0397	14.0698
VIT_00s0194g00300	F6HCW6	CHRUN_JGVV194_28_T01	3	Proline-rich family protein	0.423064	0.000109316	0.29063	0.771806	0.0001393	0.526244	6.41502	6.78656	6.31876	6.64391	6.61049	6.55916	6.72289	6.49397	6.43685	6.92037	6.86475	7.12355	6.07668	6.41315	6.01967	6.07546	6.32187	6.37324	6.30286	6.69177	7.77626	6.2716	6.7394	7.33712	6.82033	5.8736	7.54322	7.57077	7.08232	7.09109	5.78774	6.12344	6.30353	6.00582	5.79164	6.3031	5.93641	6.4815	5.95459
VIT_00s0194g00310	F6HCW7	CHRUN_JGVV194_29_T01	3	RNA-binding protein P67, Chloroplast	0.229057	1.5e-16	0.020745	0.640353	0	0.137634	12.5836	12.4201	12.5041	12.7199	12.4746	12.4887	12.3211	12.3836	12.3936	12.4483	12.6014	12.6754	12.4706	12.5637	12.5428	12.7399	12.6586	12.5697	12.5282	12.5427	12.578	12.5536	12.52	12.5568	12.5917	12.6666	12.6228	12.6405	12.5241	12.6023	12.8274	12.998	13.0054	13.1069	12.8446	13.1278	13.0816	13.0723	13.0294
VIT_00s0194g00320	D7T5H4	CHRUN_GSVIVT00003497001_T01	4	No hit	0.161086	3.82e-27	0.228354	0.573292	0	0.466191	9.12461	9.16558	8.73164	9.44369	9.47226	8.40462	9.03435	8.91405	9.03507	9.35272	9.86768	9.03748	9.69423	8.96925	9.67481	10.0446	10.0768	9.28102	9.25775	9.74903	12.3821	11.975	12.111	12.2611	12.1295	11.9611	12.0501	12.3148	12.0048	11.9831	12.3576	12.1016	12.173	12.0846	12.5131	11.6485	11.9391	11.9677	11.9344
VIT_00s0194g00330	F6HCW8	CHRUN_JGVV194_30_T01	2	Proline-rich family protein	0.85296	4.2e-12	0.139923	0.956906	0	0.362372	7.77239	8.0675	8.14112	7.33439	7.25794	7.96982	8.10803	7.71698	7.99014	8.07418	7.8866	8.25947	7.7364	7.63867	7.89238	7.65186	7.9868	7.82456	7.68781	7.82492	7.8628	7.3403	7.34001	7.55352	7.44896	7.19909	8.00305	7.75588	7.31785	7.46277	7.36695	7.00611	7.59999	7.38158	7.66087	7.5605	7.29717	7.53957	7.27867
VIT_00s0194g00340	F6HCW9	CHRUN_JGVV194_31_T01	2	No hit	0.0290762	7.39e-07	0.0138849	0.317889	1.11e-06	0.113153	5.88767	5.83298	6.14931	6.00746	6.29893	6.02481	6.18006	6.08389	6.17624	6.18036	6.5666	6.62708	6.08156	6.48643	6.31421	6.04462	6.37276	6.52254	6.44475	6.06108	6.58462	5.99509	6.20832	6.2678	6.14767	6.03208	6.41954	6.4096	6.15429	6.21671	6.05057	6.05366	6.07638	6.30125	5.77664	6.18849	5.7855	6.06281	5.79563
VIT_00s0194g00350	F6HCX0	CHRUN_JGVV194_32_T01	3	D1 protease	0.514991	0.140181	0.0705415	0.822666	0.148685	0.256055	9.88459	9.68843	9.66902	9.13101	8.90593	9.91691	9.75754	9.69736	9.59465	9.70912	9.51024	9.50145	9.37311	9.55911	9.26872	9.41503	9.39375	9.3839	9.29991	8.97743	9.6248	9.64171	9.36401	9.40997	9.32194	9.67417	9.6323	9.55156	8.96365	9.61063	9.44806	9.46583	9.47889	9.36488	9.25634	9.5665	9.60371	9.54987	9.56987
VIT_00s0194g00360	F6HCX1	CHRUN_JGVV194_33_T01	2	Histone H2A.4 HTA12	0.9505	4.2e-12	9.63e-05	0.985398	0	0.0093404	11.5828	11.777	11.5831	11.6026	11.6553	11.6381	11.7308	11.7188	11.726	11.7053	11.9287	11.8226	11.9283	12.1296	12.0372	12.2556	12.4099	12.197	12.128	12.033	12.3128	12.1535	12.1863	12.4632	12.0511	12.128	12.0665	12.3268	12.0841	12.3186	12.0708	12.2086	12.1234	12.2954	12.1464	11.9217	11.9691	12.0285	11.516
VIT_00s0194g00380	D7T5I0	CHRUN_GSVIVT00003504001_T01	0	No hit	0.626099	1.78e-12	0.574063	0.873331	0	0.739561	6.02189	6.71824	7.08329	6.70434	6.88381	6.53168	7.07054	6.01694	6.64061	7.07278	7.74282	NA	7.18026	7.18298	6.87308	6.14711	7.2388	7.35628	7.3025	7.55427	NA	NA	7.26187	8.03303	7.45918	6.20838	8.5209	8.03779	7.74196	7.50048	6.12108	5.79127	6.6385	6.16428	5.92514	6.67402	6.24717	6.56448	6.26642
VIT_00s0198g00010	D7U6K4	CHRUN_GSVIVT00003574001_T01	4	Unknown	0.524754	5.9e-10	0.209857	0.826729	0	0.446153	12.7054	12.8524	12.577	12.5658	12.2544	12.6797	12.6767	12.9361	12.6973	12.6431	12.3986	12.5219	12.2159	12.3512	12.3413	12.2641	11.8696	12.1967	12.2701	12.152	12.0931	11.9198	12.0967	12.3297	11.9998	11.9448	12.1738	12.262	11.7901	12.1254	12.6556	12.8244	12.3718	12.7739	12.3328	12.4333	12.711	12.6878	12.343
VIT_00s0198g00020	F6I241	CHRUN_JGVV198_1_T01	4	ATP binding	0.124432	1.96e-09	0.656533	0.527113	0	0.795636	10.5286	10.7657	10.4944	10.3167	10.4066	10.4355	10.6855	10.5705	10.5039	10.2801	10.8483	10.8434	10.7856	10.3028	10.5412	10.355	10.3375	10.5429	10.6953	10.129	10.5794	10.558	10.593	10.8312	10.5656	10.4825	10.928	10.6155	10.0594	10.624	11.2794	11.3331	10.9804	11.2099	10.8249	11.2091	11.3465	11.2457	10.9832
VIT_00s0198g00030	F6I242	CHRUN_JGVV198_2_T01	4	No hit	0.395002	1.06e-05	0.658736	0.755268	1.46e-05	0.797148	11.35	11.5562	11.2188	11.5363	11.303	11.2407	11.3896	11.5179	11.3223	11.1215	11.2978	11.5639	11.108	11.182	11.1997	10.9459	10.5971	11.0564	11.2113	11.2598	10.8331	10.8203	10.9276	11.4022	10.7216	10.6687	11.1302	11.0953	10.8463	11.1064	11.7852	11.9798	11.148	11.8546	11.3073	11.5728	11.9571	11.7573	11.3388
VIT_00s0198g00040	F6I243	CHRUN_JGVV198_3_T01	4	CTV.22	0.963201	0.0184674	0.426035	0.990106	0.0206638	0.636686	10.9524	10.9169	10.5814	10.9852	10.5883	10.5888	10.7508	10.7656	10.6545	10.5823	10.9415	11.0167	10.6414	10.9788	10.7696	10.4821	9.80318	11.0153	10.9979	11.2899	10.4913	10.2887	10.3749	10.9554	10.2516	10.0293	10.527	10.7243	10.6753	10.5433	10.9739	11.4948	10.5627	11.1963	10.6591	10.9142	11.461	11.1906	10.5622
VIT_00s0198g00050	F6I244	CHRUN_PDVV198_3_T01	0	No hit	0.628325	1.05e-07	0.501225	0.874062	1.7e-07	0.691373	NA	6.15955	5.69509	6.39363	5.63966	5.84335	5.8665	5.92289	5.83455	5.9661	5.41271	5.4274	4.92391	4.30859	NA	5.59422	4.23656	5.03529	5.03262	NA	5.71381	5.63195	6.05144	5.61945	5.59362	6.03701	5.8485	5.70744	6.11846	5.90767	4.97195	5.33357	5.85048	5.50424	NA	4.94153	5.25458	4.75695	5.64742
VIT_00s0198g00060	F6I245	CHRUN_JGVV198_4_T01	4	Ribosomal protein S7 30S	0.418094	9.47e-08	0.607563	0.768783	1.5e-07	0.762934	13.8872	14.0301	13.8839	13.8001	13.8387	14.1967	13.9217	13.8615	13.9303	14.1762	13.5877	13.7274	13.892	13.994	13.9278	14.2034	13.7887	13.69	13.6404	12.9644	13.4955	13.2232	13.5429	13.3764	13.4543	13.7073	13.4455	13.292	12.2593	13.4109	14.1725	14.1847	14.1875	14.1899	14.1284	14.1168	14.0137	14.0753	14.1283
VIT_00s0198g00090	F6I246	CHRUN_JGVV198_7_T01	2	CTV.22	0.883633	0.0009103	0.504392	0.966121	0.00109641	0.693765	9.96604	9.79498	9.44439	9.70581	9.34919	9.60454	9.72659	9.68553	9.62859	9.58241	9.307	9.51937	8.88319	9.32895	9.14862	9.01904	8.51737	9.29248	9.38548	9.82221	8.84709	8.68013	8.85289	9.55245	8.55663	8.50083	8.99627	9.17278	9.14284	9.01562	9.62441	10.0313	9.05878	9.86239	9.04307	9.34398	9.7844	9.54886	8.7442
VIT_00s0198g00100	F6I247	CHRUN_JGVV198_8_T01	4	Molecular chaperone DnaK	0.463042	7.69e-07	0.0861115	0.795933	1.15e-06	0.283031	12.7969	12.8622	12.7058	12.4456	12.2021	12.8256	12.7229	12.868	12.8321	12.8907	12.7751	12.8275	12.5178	12.8139	12.6729	12.7166	12.6647	12.7626	12.5749	12.4563	12.4217	12.3915	12.4026	12.603	12.3775	12.4048	12.3121	12.6136	12.2369	12.4602	12.7677	12.9168	12.8195	12.9167	12.7585	12.7798	12.8796	12.9574	12.6284
VIT_00s0198g00110	F6I248	CHRUN_JGVV198_9_T01	3	No hit	0.0658225	1.7e-16	0.320497	0.428397	0	0.552629	8.35999	8.16239	7.86141	8.38709	7.81359	7.71469	7.79058	7.79739	7.85194	7.7192	7.56584	7.88629	7.47347	7.1309	7.79074	7.24418	6.87653	7.27953	7.51139	7.32651	8.38388	7.98739	8.5218	9.10438	7.99697	7.88805	8.76128	8.57981	8.10029	8.56887	9.08664	9.49134	8.74527	9.19899	9.37185	8.67698	9.23172	8.97505	9.03485
VIT_00s0198g00120	F6I249	CHRUN_JGVV198_10_T01	4	No hit	0.861812	0.171671	0.489002	0.959844	0.181239	0.682278	10.8258	10.7252	10.5121	10.5588	10.2384	10.4454	10.602	10.5951	10.5188	10.3846	10.8348	10.9599	10.5149	10.6868	10.6118	10.2984	9.94747	10.7528	10.8326	11.2758	10.1854	10.1052	10.3689	10.8296	10.1115	9.75782	10.4032	10.6584	10.6195	10.4394	10.8576	11.2294	10.4551	11.0145	10.4389	10.6134	11.2117	10.9783	10.3286
VIT_00s0198g00130	F6I250	CHRUN_JGVV198_11_T01	3	No hit	0.230587	7.99e-05	0.399426	0.641304	0.00010264	0.617056	11.9123	12.0882	11.8399	12.0186	11.8028	11.7165	11.8624	12.0259	11.8799	11.6119	11.9418	12.1972	11.7962	11.7088	11.8858	11.3088	11.1082	11.7243	11.7181	11.8892	11.2987	11.2304	11.3668	11.7441	11.1641	10.9807	11.5603	11.6121	11.2255	11.4259	12.0449	12.2469	11.508	12.1394	11.5267	11.8342	12.2873	12.1089	11.6665
VIT_00s0198g00140	F6I251	CHRUN_JGVV198_12_T01	3	No hit	0.29376	1.1e-09	9.13e-05	0.692541	0	0.00914887	12.9293	12.8998	12.6863	12.7972	12.6848	12.9069	12.9008	12.9426	12.8534	12.979	12.8898	12.801	12.8467	12.9629	13.0686	13.1583	13.164	13.0095	13.0036	13.025	12.7066	12.68	12.7505	12.7062	12.7023	12.7117	12.7107	12.7378	12.7793	12.6058	12.8518	12.9136	12.9198	12.8892	12.8282	12.7464	12.7421	12.6938	12.6278
VIT_00s0198g00150	F6I252	CHRUN_JGVV198_13_T01	3	No hit	5.3e-05	5.84e-27	0.720937	0.023717	0	0.835551	12.1725	12.2584	12.2663	12.3009	12.2874	12.2095	12.1085	12.2546	12.2093	12.2776	12.461	12.4385	12.385	12.2331	12.3913	12.2721	12.3701	12.2893	12.3246	12.2118	11.9233	12.0314	11.9828	12.0399	11.9544	11.9035	11.8821	11.9092	11.8359	11.9012	11.7183	11.7593	11.7009	11.7333	11.7116	11.7079	11.6282	11.5702	11.7088
VIT_00s0198g00160	F6I253	CHRUN_JGVV198_14_T01	4	AAA-type ATPase	0.814057	8.8e-14	0.35582	0.944658	0	0.582299	11.4786	11.8194	11.711	11.7572	11.7047	11.5984	11.6862	11.5927	11.4927	11.5506	11.0768	11.2236	11.2447	10.889	10.913	10.7069	10.7849	11.191	11.2911	10.7846	11.2773	11.283	11.2001	11.2986	11.2796	11.3277	11.3306	11.4749	10.7782	11.2394	10.8182	10.8142	10.6071	10.7889	10.5973	10.8523	10.8654	10.9179	10.7444
VIT_00s0198g00170	F6I254	CHRUN_JGVV198_15_T01	1	AAA-type ATPase	0.365734	2.43e-20	0.275752	0.737809	0	0.511672	10.4142	10.6137	10.5369	10.5806	10.6356	10.4474	10.7232	10.6644	10.5315	10.5358	10.1476	9.9603	10.0027	9.93722	9.95661	9.57416	9.15051	9.88444	9.96545	10.2187	9.47857	9.3267	9.40451	9.54735	9.35637	9.47818	9.46333	9.59197	9.45468	9.47328	9.53965	9.60629	9.23367	9.526	9.21287	9.34802	9.46501	9.259	9.30473
VIT_00s0198g00180	F6I255	CHRUN_JGVV198_16_T01	4	Unknown	0.721059	1.65e-24	0.0397336	0.913266	0	0.193157	11.9157	12.1303	12.0868	12.1492	12.0925	12.0167	12.1447	12.1619	12.0815	12.0502	11.5934	11.504	11.4597	11.4953	11.5767	11.1223	10.8231	11.3028	11.3972	11.7658	10.9833	10.862	10.9367	10.991	10.7381	11.0219	11.0172	11.0924	11.1565	11.0631	10.8267	11.0248	10.6362	10.9295	10.5939	10.7489	10.8142	10.7266	10.6687
VIT_00s0199g00010	F6GZ49	CHRUN_JGVV199_1_T01	4	No hit	0.749941	4.93e-18	0.437897	0.924482	0	0.645862	8.38197	8.24325	8.51888	7.80539	7.52854	8.0126	8.41838	7.92169	9.01933	NA	10.1356	10.895	10.9906	9.738	9.86621	9.96219	10.3279	11.2093	NA	10.3204	11.4768	10.8323	11.6092	10.2773	10.7555	9.95434	11.4143	11.086	10.7721	10.9044	8.16882	7.8305	7.97172	7.83679	8.44937	7.69784	7.75485	6.88847	7.83334
VIT_00s0199g00020	D7SSR3	CHRUN_JGVV199_2_T01	4	Thymidylate synthase	0.216723	8.09e-11	1.13e-05	0.630022	0	0.00299003	10.153	10.1229	10.0941	10.2982	10.5133	10.0448	10.1962	10.2638	10.1998	10.1388	9.56862	9.48563	9.55316	9.36499	9.67426	10.2661	11.1397	10.1275	9.94155	9.93388	9.75833	9.74716	9.79796	9.66958	9.74057	9.62947	9.49505	9.72177	9.92117	9.66673	10.2931	10.4647	10.3713	10.5585	10.517	10.1242	10.3578	10.222	10.2142
VIT_00s0199g00030	F6GZ50	CHRUN_JGVV199_3_T01	0	Ubiquitin-specific protease 16	0.116015	0.000269993	3.55e-06	0.517672	0.00033553	0.00156649	11.111	10.9976	11.1856	11.5028	11.3934	10.9525	10.9702	11.0124	11.0418	11.0778	11.1413	11.1026	11.1088	10.7358	11.0107	11.6399	11.3328	11.3993	11.238	11.6429	11.3279	11.2714	11.2691	11.2528	11.2895	11.3546	11.2686	11.3164	11.5213	11.2867	11.14	11.2343	11.1412	11.2038	11.0735	11.0143	11.0642	11.0565	11.073
VIT_00s0199g00040	F6GZ51	CHRUN_JGVV199_4_T01	0	No hit	0.0567301	1.32e-14	0.500375	0.407469	0	0.690599	10.4	11.0376	10.6433	10.9884	10.933	10.5164	10.8921	10.8952	10.7266	10.5213	10.5983	11.0175	11.0308	10.515	10.7076	10.8298	11.022	10.6645	10.9669	10.3696	11.8779	11.8056	11.7455	11.7687	11.8593	11.3269	11.7459	11.5967	11.4355	11.8044	11.4554	11.504	11.3981	11.6481	11.8508	11.1249	11.529	11.2908	11.2159
VIT_00s0199g00050	F6GZ52	CHRUN_JGVV199_5_T01	4	2-oxoglutarate/malate carrier protein, Mitochondrial	0.0141307	0.000132272	0.891089	0.243335	0.00016755	0.937243	13.9326	14.1234	14.1072	14.1085	14.0973	13.882	14.0453	14.0639	13.9832	14.0078	14.0385	14.0676	14.321	14.0377	13.9847	13.561	13.9332	14.1372	14.3325	14.0289	14.4191	14.3022	14.2881	14.1338	14.401	14.2098	14.2661	14.2115	13.9651	14.2089	13.9856	13.8082	14.0422	13.8785	14.0175	13.8906	13.8718	13.7782	13.9606
VIT_00s0199g00060	F6GZ53	CHRUN_JGVV199_6_T01	1	Pleckstriny (PH) domain-containing protein	0.351085	6.77e-19	0.310407	0.728976	0	0.544082	6.19951	5.92814	6.44459	6.50439	6.03635	6.18198	6.30888	6.37216	6.41538	6.30305	5.31226	5.21412	5.21995	5.09264	5.19832	4.92952	4.93397	5.28649	5.3569	4.97803	4.90019	5.04985	5.13905	4.78318	4.98003	5.17823	4.7402	4.4947	4.75133	4.57827	5.41518	5.33747	5.29289	5.28491	5.39209	5.27442	5.54717	5.13101	5.03438
VIT_00s0199g00070	F6GZ54	CHRUN_JGVV199_7_T01	0	Pleckstriny (PH) domain-containing protein	0.906819	1.32e-18	0.483078	0.971736	0	0.678625	9.04641	9.01287	9.29768	9.15321	9.08751	9.19896	9.30838	9.06893	9.20775	9.31721	8.077	7.88162	8.05186	7.67238	7.86746	8.20268	8.22507	7.80801	7.99246	7.64829	7.98546	8.05624	7.59488	7.52349	7.85701	8.05825	7.52235	7.16994	7.67226	7.62802	8.46327	8.14007	8.31669	8.34952	8.34028	8.45734	8.52592	8.44861	8.20829
VIT_00s0199g00080	F6GZ55	CHRUN_JGVV199_8_T01	1	Unknown protein	0.247091	2.02e-20	0.781474	0.65573	0	0.872909	7.30918	6.31119	7.02209	6.61316	6.63003	6.81331	6.76451	7.10556	6.83525	6.66513	8.79306	8.96636	8.75651	8.43445	8.29573	8.27885	7.80818	8.55341	8.70702	8.57954	8.67554	8.67314	8.36073	8.35311	8.65663	8.46074	8.20329	8.28013	8.8757	8.41741	6.84665	7.11798	6.72501	6.94803	6.08777	7.01385	6.84425	6.2818	6.85521
VIT_00s0199g00090	F6GZ56	CHRUN_JGVV199_9_T01	0	Unknown protein	0.00705944	4.45e-14	0.247612	0.18335	0	0.48503	6.6855	6.17708	6.72221	6.43055	6.32441	6.60188	6.3261	6.43882	6.29099	5.78942	8.09637	8.31294	8.1778	7.5007	7.45953	6.38017	7.08673	7.79042	7.81939	6.92345	7.8695	7.922	7.50669	7.61544	7.68805	7.57945	7.48242	7.24547	6.93383	7.71621	6.29609	6.34765	6.04601	6.31425	5.38766	6.42384	5.95135	5.71066	6.16154
VIT_00s0199g00100	F6GZ57	CHRUN_JGVV199_10_T01	0	Unknown protein	0.360583	1.86e-09	0.542908	0.733882	0	0.719471	8.34381	7.77895	7.91423	7.5363	7.47288	8.31725	7.77748	7.88061	7.84953	7.63762	8.7468	9.10597	8.90926	8.63305	8.43388	8.37339	8.494	8.79804	8.95002	7.72871	9.15948	9.27253	8.60072	8.72871	8.97856	9.19873	8.98101	8.98759	7.95335	8.9531	7.70192	7.9251	7.57771	7.98514	7.37422	8.21635	7.91123	7.60973	7.89398
VIT_00s0199g00110	D7SSS0	CHRUN_JGVV199_11_T01	4	Threonine endopeptidase	0.300644	1.91e-15	0.235303	0.697717	0	0.473319	12.9398	12.7374	12.8051	12.9288	12.797	12.8573	12.7475	12.8462	12.7999	12.7867	12.3625	12.4012	12.3821	12.4623	12.5936	12.645	12.6233	12.2199	12.1635	12.2122	12.4307	12.3288	12.2721	12.3349	12.3373	12.3872	12.3675	12.392	12.5693	12.4675	12.913	13.138	12.8692	13.0661	12.6498	13.0871	13.1103	13.0901	13.1118
VIT_00s0199g00120	F6GZ58	CHRUN_JGVV199_12_T01	0	Heat shock protein binding	0.509092	8.77e-10	0.406057	0.820373	0	0.622194	7.20761	6.59978	6.87055	6.92844	6.72964	7.18867	6.57802	6.92192	6.67288	6.661	7.78069	8.04305	7.82006	7.61679	8.09868	7.41014	8.38149	7.81886	7.7018	7.35201	7.43449	7.67837	7.50629	7.3588	7.89675	7.83883	7.37565	7.52391	7.53333	7.73221	7.07653	6.95065	7.46726	7.15216	6.97733	7.23147	7.08606	7.09464	8.08444
VIT_00s0199g00130	F6GZ59	CHRUN_JGVV199_13_T01	4	Cysteine desulfurase	0.260316	0.000505799	0.665841	0.666926	0.00061913	0.801277	14.1885	14.2351	14.2389	14.0907	14.2176	14.1615	14.2126	13.9582	14.2216	14.2469	14.1639	14.1105	14.1495	14.0496	14.0436	13.8761	14.0336	14.1862	14.1997	13.9692	14.1664	14.094	14.104	14.0977	14.0811	14.0615	14.0609	14.0498	13.8865	14.0881	14.1186	14.0822	13.9793	14.0729	13.9371	14.1185	14.1034	13.9634	14.0605
VIT_00s0199g00140	F6GZ60	CHRUN_JGVV199_14_T01	0	14-3-3 protein GF14 kappa (GRF8)	0.97465	0.317738	0.963988	0.993042	0.329502	0.978772	3.53905	3.66239	3.71109	3.47148	3.77885	3.87928	3.63961	3.58905	3.78606	3.44622	3.83198	3.82373	3.93518	3.62965	3.54147	4.13626	3.61654	3.66384	3.65671	3.77809	3.53748	3.66998	3.9781	3.9514	3.82276	3.87596	3.74903	3.67077	3.42482	4.0405	3.59235	3.86602	3.50865	3.78413	3.68427	3.76162	3.65843	3.71525	3.68617
VIT_00s0199g00150	D7SSS3	CHRUN_JGVV199_15_T01	4	Threonine endopeptidase	0.145351	7.22e-20	0.535166	0.554855	0	0.714713	12.9411	12.7792	12.916	12.9375	12.8621	12.8907	12.8121	12.9282	12.9186	12.8302	12.5923	12.6493	12.5969	12.7421	12.7835	12.9014	12.8752	12.5911	12.4064	12.5601	12.4517	12.3674	12.2647	12.3709	12.4397	12.4428	12.3621	12.4856	12.5366	12.4483	13.2014	13.4565	13.1522	13.4133	13.0084	13.4043	13.3942	13.3474	13.4184
VIT_00s0199g00160	D7SSS4	CHRUN_JGVV199_16_T01	4	Heat shock protein binding	0.0766454	6.99e-16	0.730089	0.44899	0	0.841274	9.90395	9.17453	9.40045	9.36398	9.27765	9.54552	9.06891	9.4375	9.37734	9.41013	10.4651	10.5946	10.3913	10.3775	10.7849	10.6009	11.2475	10.5675	10.5981	10.3923	10.3492	10.5282	10.4536	10.4557	10.6857	10.6085	10.4987	10.6293	10.8166	10.7059	10.0449	10.2077	10.5811	10.2306	10.2794	10.1769	10.134	10.1824	10.8218
VIT_00s0199g00170	F6GZ61	CHRUN_JGVV199_17_T01	1	Cysteine desulfurase	0.00308975	1.87e-08	0.00629958	0.130432	3e-08	0.0772438	14.1726	14.1321	14.1967	14.11	14.0707	14.0955	14.1597	14.1906	14.2527	14.2109	14.0706	14.0425	13.9767	14.0903	14.0571	14.2185	14.1622	14.1987	14.1388	14.2164	14.1104	14.1756	14.1	14.1745	14.1362	14.1653	14.0805	14.0627	14.1297	14.1275	14.2486	14.3778	14.2373	14.3564	14.1864	14.2774	14.3685	14.1993	14.2946
VIT_00s0199g00190	F6GZ62	CHRUN_JGVV199_18_T01	1	14-3-3 protein GF14 kappa (GRF8)	0.116407	2.77e-07	0.508537	0.517672	4.3e-07	0.697224	12.4084	12	12.1751	12.0803	11.8908	12.1323	12.1489	12.3157	12.3082	12.2428	12.2882	12.1075	12.2995	12.5891	12.5347	12.9654	12.7355	12.2307	12.1518	12.4828	11.9317	12.116	11.9264	11.8531	12.0759	12.0607	11.963	12.0082	12.3873	12.0392	12.4816	12.7584	12.4404	12.7551	12.5124	12.3727	12.6044	12.551	12.4775
VIT_00s0199g00200	D7SSS7	CHRUN_JGVV199_19_T01	0	SWI1 (switch1)	0.411072	0.00762031	0.152071	0.763633	0.00871507	0.377934	3.82899	3.95725	4.10435	3.76951	3.92412	4.05209	3.94314	4.29806	4.32812	4.25058	3.75847	3.96272	4.26419	3.81413	4.1816	3.75632	3.9665	3.98952	4.14608	3.90725	3.81435	3.74421	4.068	3.6585	3.6563	3.9982	3.88971	3.81372	3.91757	3.68561	3.85825	3.616	3.96564	3.62057	4.11174	3.97253	3.83049	3.8667	3.6718
VIT_00s0199g00210	D7SSS8	CHRUN_JGVV199_20_T01	0	Cyclin delta-2 (CYCD2)	0.93862	0.117602	0.651165	0.982751	0.125338	0.792355	4.02125	3.92065	4.11551	3.73591	4.19108	3.78816	3.65646	4.11466	4.22209	4.22217	4.02157	4.03638	4.23475	3.94959	4.05616	4.28891	4.06814	4.07739	3.942	4.19161	3.88984	3.96245	3.86009	4.05976	3.88979	3.79339	3.68907	4.00622	3.67498	3.94062	3.77432	3.84231	3.80894	3.95543	4.28879	3.63802	4.07486	3.66799	4.04004
VIT_00s0199g00220	D7SSS9	CHRUN_JGVV199_21_T01	0	Phosphofructokinase	0.243691	0.00961096	0.0802839	0.652754	0.010922	0.274195	10.1806	10.1266	10.1831	10.2582	9.99392	9.80294	9.91249	10.1835	10.0834	9.94149	10.3351	10.3717	10.3758	10.0977	10.091	10.1305	10.4994	10.1929	10.2082	9.89267	10.539	10.2394	10.2453	10.167	10.2924	10.2806	10.2706	10.2113	10.141	10.2807	10.2469	10.1685	10.0366	10.1769	9.88959	10.4445	10.2143	10.2337	10.3389
VIT_00s0199g00230	NA	CHRUN_GSVIVT00003612001_T01	0	Unknown	0.00828901	2.19e-13	0.167922	0.195276	0	0.397282	6.66251	6.40319	6.33536	7.19291	6.92967	5.74768	6.00578	6.56043	6.26701	5.62657	6.78241	7.01141	6.29409	6.54237	6.57335	6.20037	6.83065	6.36183	6.27271	6.78911	7.96249	7.66864	8.04904	8.01803	7.94639	7.02626	7.97515	7.72615	7.88104	7.83098	6.23211	6.72265	6.33297	6.47569	6.24853	6.22123	6.5379	6.23225	6.26065
VIT_00s0199g00240	D7SST1	CHRUN_JGVV199_22_T01	0	Pyrophosphate-fructose-6-phosphate 1-phosphotransferase	0.167531	1.46e-08	0.546799	0.581119	3e-08	0.722091	10.979	10.7082	10.8024	11.0054	10.8564	10.5684	10.632	10.9663	10.8833	10.6658	11.3904	11.2693	11.347	11.1971	11.3606	11.325	11.5398	11.2718	11.1123	11.4891	11.2003	10.8876	11.0176	10.9467	11.0388	10.8118	10.9611	10.8678	11.4245	10.9478	11.1709	11.1691	11.0328	11.0618	10.8483	11.0742	11.1501	10.883	11.0696
VIT_00s0199g00250	F6GZ63	CHRUN_JGVV199_23_T01	1	Zinc finger homeobox 22	0.000794785	8.47e-08	0.00822315	0.0720426	1.4e-07	0.0867982	7.18226	7.23425	6.87913	7.47408	7.51242	6.79805	6.98259	7.37258	6.98561	7.01163	7.5131	7.87731	7.17196	7.26817	7.38335	5.24235	6.16232	6.82085	6.7396	7.28205	7.87154	7.36273	7.86238	7.75786	7.78963	7.18449	7.47287	7.48252	7.50928	7.50543	6.55756	6.34869	6.58096	6.61302	6.52483	6.60994	6.70974	6.58548	6.45343
VIT_00s0199g00260	D7SST3	CHRUN_JGVV199_24_T01	1	GLABRA2 expression modulator	0.462229	2.8e-16	0.79059	0.795507	0	0.877954	9.4076	9.2904	9.22103	9.35962	9.48055	9.31486	9.19646	9.34621	9.30111	9.31413	9.26893	9.24615	9.56687	9.49307	9.32949	9.15829	9.52555	9.49006	9.5453	9.48789	9.22214	8.99086	9.01467	8.94484	9.15731	8.93269	8.93621	8.97348	9.01277	9.06743	8.44855	8.5367	8.53142	8.49369	8.79088	8.24491	8.47361	8.42135	8.87818
VIT_00s0199g00270	D7SST4	CHRUN_JGVV199_25_T01	0	Unknown protein	0.000251443	2.44e-05	0.968149	0.044367	3.25e-05	0.981006	8.13104	8.03486	8.65382	8.69734	8.87768	8.1802	8.11725	8.28052	8.24519	8.18999	8.439	8.49048	8.2703	8.68809	8.62561	7.49248	8.09914	8.27923	8.23543	8.33284	8.63857	9.04875	9.17898	8.80561	8.89546	8.66001	8.58771	8.37831	8.90919	8.76473	8.46024	8.74709	8.89227	8.30611	9.09007	8.29926	8.37796	8.08449	8.61478
VIT_00s0199g00280	F6GZ64	CHRUN_JGVV199_26_T01	0	No hit	0.00535306	5.08e-14	0.527864	0.165725	0	0.709767	5.86822	6.15016	6.41792	6.78166	6.54011	6.48608	6.8759	6.53177	6.17634	5.92881	5.279	5.69087	5.54764	5.29317	5.13613	5.2693	5.51487	4.78556	4.91059	5.09277	6.52795	7.1334	7.09347	6.54578	6.77633	6.39689	6.07895	6.15879	6.77739	6.73382	6.99831	6.96364	7.18718	6.84455	7.77701	6.61032	6.77661	6.31893	6.78035
VIT_00s0199g00290	F6GZ65	CHRUN_JGVV199_27_T01	2	No hit	0.0378992	3.05e-15	0.00507197	0.34845	0	0.068583	7.80922	8.55072	7.83621	8.32562	8.25818	8.83322	9.33423	8.6536	8.68578	8.72032	8.05817	8.75857	8.66061	7.8928	8.62898	8.14808	7.97627	8.3109	8.46153	8.37603	10.0564	9.87396	10.249	10.546	9.98757	9.12827	9.78284	10.2773	10.2007	10.3285	7.98758	NA	8.36513	7.673	NA	7.2435	7.10583	7.3753	6.96898
VIT_00s0199g00300	D7SST6	CHRUN_JGVV199_28_T01	0	Protein transport protein SFT1	0.12639	7.25e-10	0.0522998	0.529312	0	0.221188	11.1099	10.977	11.0965	11.0773	11.215	11.0697	11.0228	10.9505	11.0504	10.9976	11.1618	11.0376	11.1468	11.135	11.2725	11.5848	11.787	11.1565	11.1731	11.4305	11.4194	11.3396	11.4985	11.432	11.4264	11.4319	11.4184	11.4168	11.9446	11.4051	11.5602	11.4434	11.5259	11.5197	11.6364	11.4802	11.4926	11.5615	11.6992
VIT_00s0199g00310	F6GZ66	CHRUN_JGVV199_29_T01	0	No hit	0.0598892	2.18e-12	0.0123365	0.415429	0	0.105961	11.3333	12.0952	11.5646	11.7556	11.529	11.863	12.9052	12.212	12.1061	12.0964	13.2821	13.5694	13.5387	13.1124	13.2727	12.3265	11.9392	12.9227	13.1423	13.1599	13.8502	13.8276	13.6845	13.9897	13.9833	13.2517	13.7207	13.9895	13.9481	13.9473	12.9569	11.748	12.7377	12.1962	13.385	11.7162	12.2299	11.9265	11.7206
VIT_00s0201g00010	F6HJK3	CHRUN_JGVV201_1_T01	2	No hit	0.0502106	0.0179481	0.162381	0.388508	0.0200973	0.390769	4.68819	3.72591	3.41063	3.77795	4.12535	3.75089	3.39269	3.48515	3.5341	3.40107	3.42674	3.45364	3.48672	3.33566	NA	3.33187	3.39675	3.24393	3.33249	NA	3.38921	3.4886	3.75087	3.60445	3.71889	3.13797	3.51571	3.60923	4.29285	3.47181	3.68344	3.28993	4.14284	3.76575	NA	3.33476	3.54644	3.39163	3.37586
VIT_00s0201g00020	F6HJK4	CHRUN_PDVV201_2_T01	0	Pentatricopeptide repeat-containing protein	0.168606	2.16e-08	0.132445	0.582608	4e-08	0.35211	8.36795	7.87294	7.93625	8.36009	8.3614	7.99483	7.93906	8.11206	8.09499	7.87421	7.84389	7.91819	7.82463	7.95338	8.26573	7.50447	7.91852	7.93446	7.85416	7.75416	7.77945	8.02492	7.74907	7.60877	7.90305	7.86837	7.65621	7.63227	7.70043	7.6723	7.44787	7.54646	7.76845	7.43193	7.49676	7.38683	7.3712	7.35515	7.79779
VIT_00s0201g00030	D7TG15	CHRUN_GSVIVT00003637001_T01	0	No hit	0.506049	4.48e-21	0.628969	0.819439	0	0.777124	6.04317	6.17052	6.02725	6.18595	5.82417	5.72501	5.87911	5.82849	5.74048	6.06889	6.25105	6.82444	6.38957	6.23357	6.40941	6.56347	5.82726	6.58967	6.73123	6.79494	4.84092	5.1874	4.90389	5.08271	4.7794	5.44901	5.2057	5.33482	4.32404	4.64429	3.95775	3.61302	3.23464	3.64961	4.35118	4.17352	4.21827	3.94186	3.59216
VIT_00s0201g00060	F6HJK5	CHRUN_JGVV201_2_T01	0	Unknown protein	0.853356	1.16e-15	0.0542898	0.956906	0	0.225404	9.79307	9.73792	9.75177	9.50736	9.72615	9.55387	9.85794	9.7377	9.77841	9.81829	9.95701	9.47596	9.89219	10.1126	10.0034	10.235	10.4871	10.0463	9.9519	9.89324	10.0969	9.8144	9.94041	9.95805	9.97202	9.74057	9.9329	10.0255	9.90207	9.77517	9.20178	9.21498	9.18746	9.19614	9.18763	9.08088	9.29521	9.0112	8.93693
VIT_00s0201g00070	D7TG17	CHRUN_JGVV201_3_T01	0	HhH-GPD base excision DNA repair family protein	0.907792	1.11e-05	0.0795961	0.97193	1.51e-05	0.272865	11.7615	11.7504	11.696	11.8995	11.9398	11.6797	11.74	11.7753	11.7186	11.7109	11.4197	11.4483	11.3299	11.5113	11.6593	11.6068	11.5462	11.3957	11.5045	11.6608	11.6271	11.4792	11.5491	11.5917	11.5131	11.6187	11.5983	11.6503	11.7238	11.6055	11.6558	11.7784	11.5993	11.7245	11.6228	11.5173	11.6538	11.3972	11.6227
VIT_00s0201g00080	F6HJK6	CHRUN_JGVV201_4_T01	0	No hit	0.0304344	0.000126975	0.313965	0.324387	0.00016103	0.546783	9.05308	8.82851	8.61306	8.4603	8.23481	8.72509	8.56824	8.64069	8.55883	8.51405	8.76825	8.5801	8.3598	8.73382	8.33632	8.30225	7.41249	8.48594	8.40694	8.75598	8.45763	8.797	8.4848	8.84063	8.62301	8.46164	8.29283	8.39281	8.62049	8.61785	8.26413	7.78795	8.50527	8.25942	8.59629	7.59072	7.70564	7.30845	7.58897
VIT_00s0201g00090	F6HJK7	CHRUN_JGVV201_5_T01	4	Annexin ANN4	0.253824	0.0843362	0.190289	0.661611	0.0906527	0.424272	3.50832	3.4403	3.33693	4.09313	3.87019	3.48917	3.26987	3.41502	3.41117	3.31391	3.79752	3.50627	3.67404	3.72861	3.66184	3.17948	3.77967	3.59551	3.5531	3.66393	3.27802	3.4232	3.36867	3.3361	3.27031	4.01358	3.61898	3.36925	3.53294	3.14715	3.58801	3.51618	3.53185	3.63012	4.3899	3.43913	3.42204	3.86008	3.52105
VIT_00s0202g00020	D7SSU0	CHRUN_JGVV202_2_T01	4	No hit	0.410201	1.52e-08	0.0626128	0.763501	3e-08	0.241391	12.7399	12.6951	12.6866	12.7083	12.7549	12.7489	12.556	12.6879	12.6804	12.647	12.5004	12.5394	12.5299	12.5378	12.4098	12.24	12.3048	12.453	12.6249	12.1739	12.3007	12.4769	12.3947	12.2155	12.3129	12.4355	12.3603	12.1898	11.8552	12.3088	12.3664	12.3099	12.3908	12.3541	12.2602	12.5058	12.3829	12.3504	12.646
VIT_00s0202g00030	D7SSU1	CHRUN_JGVV202_3_T01	4	Ankyrin repeat protein	0.852399	1.5e-15	0.386338	0.956906	0	0.607194	8.39121	8.00203	8.15556	8.29481	8.25666	8.18042	7.98477	8.21225	8.09393	7.91194	8.1891	8.19353	8.31032	8.42079	8.32888	8.02606	8.19044	8.38214	8.27357	8.49527	7.29381	7.49573	7.10135	7.0698	7.45381	7.40655	7.05517	7.11999	7.64479	7.34455	7.82733	8.10181	8.37384	8.03347	8.17778	8.14433	7.98626	7.81877	8.13371
VIT_00s0202g00040	F6GZ69	CHRUN_JGVV202_4_T01	2	Ankyrin repeat protein	0.792106	0.00379621	0.547034	0.937657	0.00441299	0.72212	8.76796	8.82968	8.58092	8.62906	8.66717	8.85699	8.54794	8.82675	8.67315	8.69903	8.47187	8.80834	8.4182	8.6381	8.58834	8.25826	8.70544	8.63074	8.52512	8.19587	8.65618	8.80699	8.44447	8.67548	8.67228	8.94502	8.60934	8.77891	8.31592	8.86214	8.26994	8.48631	8.5249	8.53235	8.42985	8.58448	8.36622	8.50748	8.33129
VIT_00s0202g00050	F6GZ70	CHRUN_JGVV202_5_T01	3	Unknown	0.0315601	3.68e-06	0.807227	0.328265	5.21e-06	0.887755	5.35507	5.12225	5.01571	4.8632	4.7304	5.23022	5.2368	5.17862	5.14309	5.17972	4.59997	4.71807	4.54794	5.03272	4.91372	4.7565	5.10113	4.93409	4.83354	4.96237	4.90695	4.86965	5.05509	5.09459	5.25797	5.19199	5.02602	5.14401	5.29255	5.01711	4.75273	4.92132	5.03094	4.7855	4.99998	4.93865	4.78	5.09955	4.99103
VIT_00s0202g00060	F6GZ71	CHRUN_JGVV202_6_T01	4	Pentatricopeptide repeat-containing protein	0.0590965	1.79e-18	0.0034385	0.413815	0	0.0570033	8.25439	7.98516	7.97889	8.35274	8.40539	8.13603	7.8737	8.20174	8.09489	7.94404	7.28059	7.34236	7.45065	7.38358	7.16048	7.63376	7.71635	7.64116	7.60269	7.37479	8.60719	8.78709	8.45275	8.43268	8.74801	8.7361	8.52111	8.63891	8.53425	8.64421	8.12606	8.57243	8.50436	8.48019	8.25521	8.34871	8.61256	8.36846	8.15999
VIT_00s0202g00080	D7SSU6	CHRUN_JGVV202_7_T01	3	No hit	0.241226	1.77e-16	0.807007	0.651387	0	0.887573	5.01694	4.80468	4.58071	3.72347	4.11808	4.83497	4.54988	4.67568	4.92893	4.9759	4.17085	4.43773	4.53273	4.88042	4.59656	4.86919	4.81421	4.32661	4.63962	4.58991	6.26985	6.28572	5.72811	6.45689	6.39805	6.04403	6.02796	6.25811	6.4993	6.48424	5.90632	5.48367	6.06309	5.86703	7.0778	5.66596	5.93188	5.68945	6.17713
VIT_00s0202g00090	D7SSU7	CHRUN_JGVV202_8_T01	4	No hit	0.526093	0.100255	0.0890407	0.827361	0.107304	0.288037	3.39207	3.79707	3.47793	4.28037	4.10322	3.61331	3.63781	3.45803	3.75319	4.03204	3.51466	3.63398	3.57823	3.41903	3.36746	3.89098	3.74122	3.83149	3.60486	3.54214	3.4461	3.90501	3.72706	3.53417	3.68686	3.54512	3.4849	3.62033	3.70984	3.70764	3.86136	3.75812	3.78543	3.93519	4.25141	3.5607	3.67992	3.68403	3.75779
VIT_00s0203g00010	F6I735	CHRUN_PDVV203_1_T01	4	No hit	0.139155	5.17e-24	0.00223168	0.547688	0	0.0460624	8.83998	8.99349	8.92043	8.84156	8.6162	8.74439	8.95684	8.92474	8.81011	8.74254	8.68285	8.68975	8.54404	8.50059	8.38166	7.84665	7.64016	8.36392	8.53274	7.63454	6.57516	6.6734	6.88147	6.85833	6.62043	7.10057	6.71632	6.92783	6.70402	6.65576	7.91088	7.77208	7.57301	7.88647	7.45265	7.63243	8.05098	7.86944	7.78499
VIT_00s0203g00020	F6I736	CHRUN_JGVV203_1_T01	0	No hit	0.580945	9.53e-08	0.51915	0.854288	1.5e-07	0.704263	8.32344	7.82522	7.4663	8.298	7.89393	7.79823	8.07555	8.30084	7.98768	7.46054	8.19094	NA	8.0562	7.3249	8.57992	7.50364	8.66902	7.93489	7.51718	8.02863	8.91442	8.50203	9.35321	9.97478	8.57067	7.62529	10.227	9.39991	9.66215	9.99189	10.0156	9.19877	9.08967	8.85626	9.30697	8.94417	8.92179	9.44643	9.8574
VIT_00s0203g00030	D7UDP3	CHRUN_JGVV203_2_T01	0	No hit	0.417872	3.16e-07	0.282769	0.768737	4.9e-07	0.518911	5.18041	4.85589	4.92099	5.03361	5.29547	4.73505	4.76189	4.7506	4.92475	4.5984	4.61478	4.93514	4.64614	4.34626	4.81945	3.61533	4.87465	4.63922	4.35052	4.62691	4.65944	4.37691	4.42807	4.19506	4.18078	4.26745	4.58304	4.63984	4.62368	4.42466	5.11774	5.34235	5.4077	5.16892	4.85499	5.27722	4.94452	5.21007	5.55387
VIT_00s0203g00040	D7UDP4	CHRUN_JGVV203_3_T01	0	Vesicle-associated membrane protein	0.442332	2.01e-09	0.101348	0.78462	0	0.307292	12.6142	12.3582	12.5073	12.5942	12.6326	12.6591	12.5464	12.7227	12.6036	12.4525	12.0814	12.1849	12.1727	12.129	12.1531	12.4109	12.5332	12.1195	12.0962	12.2624	12.5488	12.7384	12.5182	12.4877	12.5084	12.6945	12.4544	12.3615	12.7203	12.5056	12.7903	12.6528	12.8593	12.5121	12.6565	12.8184	12.6686	12.7524	12.9746
VIT_00s0203g00050	F6I737	CHRUN_JGVV203_4_T01	0	Receptor-interacting protein	0.315796	2.77e-10	0.33875	0.707971	0	0.568663	7.09951	7.67885	7.26426	6.9098	6.41496	7.25946	7.69902	7.55039	7.53997	7.38096	8.63188	NA	7.92846	8.13183	9.02353	8.31517	8.44677	8.29455	8.16782	8.85976	9.17483	7.94487	8.9353	9.32857	8.68369	7.81159	9.49163	9.38525	9.11772	9.23169	8.29152	7.412	8.06031	7.70452	7.95453	7.83485	7.86468	8.16413	8.36087
VIT_00s0203g00060	D7UDP6	CHRUN_JGVV203_5_T01	0	3'(2'),5'-bisphosphate nucleotidase	0.599992	0.00124705	0.554247	0.862259	0.00148999	0.727256	8.33912	8.18632	8.45099	8.4026	8.53848	8.32335	8.46449	8.53015	8.38722	8.2	8.32094	8.62262	8.25834	8.22651	8.61585	8.31441	8.58066	8.2266	7.90387	8.38316	8.23303	8.18916	8.13281	8.14449	8.07783	8.18611	8.28057	8.21451	8.49494	8.10781	8.1008	8.25556	8.26721	8.17324	8.20896	8.1643	8.19164	7.94897	8.19972
VIT_00s0203g00070	F6I738	CHRUN_JGVV203_6_T01	1	Myb domain protein 102	0.159118	2.3e-12	0.635032	0.57111	0	0.78086	4.82442	4.52582	4.45274	5.81013	4.69818	4.45103	4.42123	5.06278	4.69429	4.5971	5.61301	6.13741	6.24078	5.87134	5.16885	5.62526	6.13049	6.06243	6.99525	5.72206	NA	7.05923	6.69322	6.70259	7.11014	6.17372	7.22382	6.95078	7.79522	7.52543	5.24784	4.76973	5.76249	4.89206	4.95655	5.73514	4.87987	5.01755	NA
VIT_00s0203g00080	D7UDP8	CHRUN_JGVV203_7_T01	0	Mother of ft (MFT)	0.854094	4.29e-09	0.590439	0.956906	1e-08	0.751257	5.2664	4.97582	4.94406	5.76025	5.00302	4.6365	4.88051	5.36685	4.88336	5.03968	5.37744	6.57125	5.95467	5.303	5.44001	5.23898	6.09265	6.03368	6.06054	5.30025	4.97721	4.76862	4.60099	4.90383	4.93499	4.19175	5.61371	5.23813	5.16201	5.01324	4.41933	3.8779	4.83615	4.38522	4.32284	4.98446	4.73631	4.30165	4.64664
VIT_00s0203g00090	D7UDP9	CHRUN_JGVV203_8_T01	3	Equilibrative nucleoside transporter ENT3	0.00690116	0.00157994	0.679747	0.182173	0.0018765	0.810544	4.27452	4.1005	4.2267	4.13288	4.6526	4.1681	4.24504	4.03515	4.23364	4.11799	4.81403	4.57266	4.74342	4.25021	4.82165	3.89559	4.31907	4.64693	4.46836	4.3559	4.17287	4.068	4.09743	4.54114	4.15597	4.48575	4.08832	3.71685	4.13254	4.02374	4.31015	4.08603	3.97509	4.20165	4.08084	3.92412	4.13642	4.00666	4.04932
VIT_00s0203g00100	F6I739	CHRUN_JGVV203_9_T01	0	AarF domain-containing kinase ABC1	0.0609508	2.12e-06	0.419089	0.417927	3.06e-06	0.632083	12.6688	12.5932	12.6433	12.6713	12.8059	12.5286	12.7101	12.5634	12.6091	12.5816	12.8324	12.8787	12.9189	12.7165	12.8771	12.65	12.8045	12.5768	12.6908	12.641	12.9408	12.6834	12.7472	12.6956	12.7488	12.678	12.8654	12.8325	12.9184	12.6769	12.5893	12.5473	12.2861	12.5576	12.4769	12.4635	12.6842	12.513	12.2156
VIT_00s0203g00110	D7UDQ2	CHRUN_JGVV203_10_T01	0	Jumonji (jmjC)	0.305881	2.62e-20	0.0698799	0.700898	0	0.254807	9.07386	8.80696	9.12874	8.87357	8.79436	9.06816	8.98389	8.97126	8.86693	8.69097	8.58479	8.22393	8.43571	7.92819	8.26856	8.15062	8.17116	8.14161	8.48072	8.61364	8.74867	8.82399	8.69925	8.59244	8.91765	9.14337	9.03796	9.02584	9.00562	8.92053	9.34144	9.45198	9.10616	9.27004	8.99376	9.48887	9.1823	9.24252	9.47599
VIT_00s0203g00120	F6I740	CHRUN_JGVV203_11_T01	0	Jumonji (jmjC)	0.65024	1.87e-13	0.727893	0.884243	0	0.839938	8.56101	8.35871	8.60384	8.46834	8.502	8.64543	8.4909	8.48326	8.38876	8.30453	7.61536	7.59249	7.78367	7.10813	7.39403	7.68497	7.80362	7.40923	7.49527	6.93601	8.28381	8.36193	8.11251	8.14866	8.4224	8.65499	8.53647	8.43729	7.61559	8.50234	8.73688	8.65694	8.41711	8.52266	8.12662	8.86725	8.53049	8.57471	8.8624
VIT_00s0203g00130	F6I741	CHRUN_JGVV203_12_T01	2	Equilibrative nucleoside transporter ENT3	0.716615	0.402656	0.635159	0.911461	0.414394	0.780925	3.29721	3.20208	3.51393	3.65271	3.38023	3.26334	3.21498	3.54566	3.41723	3.52169	3.36236	3.47257	3.63338	3.65242	3.37465	4.11401	3.47376	3.4858	3.32675	3.46922	3.53155	3.39732	3.45617	3.51277	3.43577	3.50544	3.26855	3.41981	3.62629	3.42451	3.64276	3.65858	3.36183	3.31934	3.64456	3.42549	3.29763	3.46671	3.60285
VIT_00s0203g00140	F6I742	CHRUN_JGVV203_13_T01	0	Octicosapeptide/Phox/Bem1p (PB1) domain-containing protein	0.505914	1.69e-25	0.00162874	0.819435	0	0.038967	12.0224	11.9431	11.9201	11.9371	11.9152	12.0125	12.0023	12.1434	12.1313	12.0422	11.709	11.6407	11.6009	11.7006	11.5544	11.0109	11.4258	11.7897	11.7706	11.7783	11.9259	12.5369	12.4931	12.332	12.3036	12.0958	12.1331	11.7058	11.9653	11.9838	12.0903	11.4657	12.0101	11.7996	12.0981	12.0439	11.8719	11.6735	12.1213
VIT_00s0203g00150	F6I743	CHRUN_JGVV203_14_T01	0	Octicosapeptide/Phox/Bem1p (PB1) domain-containing protein	0.289454	6.87e-26	0.000576523	0.68912	0	0.0228018	13.0324	12.8557	12.7994	12.8907	12.8313	12.8891	12.9629	13.0303	13.071	12.9936	12.8174	12.59	12.7666	12.8439	12.8163	12.5122	12.5997	12.8959	12.9172	13.0057	12.9011	13.408	13.3479	13.3066	13.2136	13.0265	13.01	12.7192	13.1224	13.0518	13.1917	12.7223	13.1261	12.9646	13.1979	12.9742	12.9075	12.8576	13.0041
VIT_00s0203g00160	F6I744	CHRUN_JGVV203_15_T01	0	Cyclin D-type	0.567416	5.71e-09	0.13502	0.847684	1e-08	0.355659	5.76068	4.57865	5.00925	5.37163	5.28786	5.4482	4.9899	5.30607	4.87592	5.05143	4.1974	4.56583	4.18171	4.87775	4.15184	5.00919	4.94879	4.63326	4.0701	4.871	5.3356	5.82672	5.07872	4.21043	5.83876	NA	4.9113	4.61538	NA	4.95433	5.87429	5.73742	6.11446	6.17012	5.17138	6.37106	6.45721	6.23734	6.47808
VIT_00s0203g00170	D7UDQ7	CHRUN_JGVV203_16_T01	0	Myb domain protein 92	0.412843	1.12e-15	0.453629	0.764668	0	0.657221	5.53471	4.99229	5.13479	4.96975	5.77765	5.86422	5.65367	5.10474	5.40119	5.29342	4.71462	4.91974	5.13745	5.06566	4.88935	3.74947	5.28355	5.21012	4.67464	4.89162	5.53762	6.43679	5.7581	5.51971	6.11918	6.9344	5.71466	5.47159	6.50035	5.82658	6.82416	6.50371	6.87772	6.67006	6.3045	7.31228	7.207	6.74222	6.80409
VIT_00s0203g00180	D7UDQ8	CHRUN_JGVV203_17_T01	0	Unknown protein	0.780887	3.71e-15	0.907538	0.934446	0	0.946424	13.0887	12.8213	13.0627	13.0449	13.0608	13.0745	12.9646	12.971	13.0786	12.9661	13.3302	13.2827	13.1385	13.1105	13.1737	13.3256	13.191	13.2018	13.2866	13.1891	13.5063	13.6417	13.6829	13.7685	13.6	13.5094	13.6573	13.4456	13.6569	13.5773	13.4396	13.1063	13.5784	13.1879	13.5249	13.4679	13.3074	13.3496	13.6178
VIT_00s0203g00190	F6I745	CHRUN_JGVV203_18_T01	0	Nitric oxide synthase interacting protein	0.000585578	6.39e-07	1.05e-05	0.0636171	9.6e-07	0.00289047	13.3611	13.3132	13.4424	13.415	13.5502	13.4384	13.4075	13.3779	13.476	13.4668	13.2486	13.1856	13.2367	13.2888	13.2693	13.5695	13.9047	13.5962	13.5084	13.4587	13.4168	13.4785	13.5147	13.3819	13.4654	13.386	13.4003	13.3124	13.5365	13.4212	13.5124	13.4762	13.6192	13.5018	13.586	13.5837	13.5434	13.5767	13.5804
VIT_00s0203g00200	F6I746	CHRUN_JGVV203_19_T01	1	Universal stress protein (USP) family protein	0.176505	1.29e-05	0.377979	0.590414	1.76e-05	0.600663	13.183	13.0466	13.1718	13.2379	13.0468	13.2526	13.1788	13.1802	13.1497	13.3178	13.0302	13.0498	13.1065	13.2165	13.178	12.9967	13.2252	13.21	13.0978	13.0813	13.0281	13.0974	13.0347	13.1989	13.1058	13.1258	12.9483	13.0185	13.1442	13.115	13.1818	13.2203	13.2608	13.2701	13.2079	13.2384	13.2347	13.2756	13.1057
VIT_00s0203g00210	F6I747	CHRUN_JGVV203_20_T01	4	Zinc finger (B-box type)	0.442341	5.64e-21	0.260856	0.78462	0	0.497708	13.7595	13.9276	13.8936	13.5853	13.8072	13.7969	13.8861	13.7862	13.8619	13.9402	13.3836	13.136	13.2192	13.2661	13.6042	13.4519	13.6572	13.2579	13.387	13.4339	13.5629	13.5498	13.7361	13.7868	13.71	13.6131	13.4589	13.5831	13.5637	13.6365	13.7469	13.6843	13.8277	13.8274	14.0255	13.7444	13.8485	13.7054	13.8028
VIT_00s0203g00220	D7UDR1	CHRUN_GSVIVT00003682001_T01	2	S-locus lectin protein kinase	0.859823	2.33e-13	0.767011	0.95903	0	0.864006	8.01224	8.24573	7.73941	7.87559	7.80961	8.2	8.13842	7.76372	7.72923	8.27867	8.38197	8.59453	8.63826	9.14049	8.66618	8.69046	8.58152	8.93676	9.0779	8.42932	8.85607	8.95224	8.79856	8.83467	8.87433	8.78102	8.92117	8.91568	8.47608	8.74047	8.33412	8.18748	8.24079	8.15062	8.27415	8.34079	8.3824	8.38399	7.96445
VIT_00s0204g00010	F6I783	CHRUN_JGVV204_1_T01	0	No hit	0.730971	9.51e-05	0.996058	0.917166	0.00012157	0.997454	11.2103	10.9608	10.3892	10.7687	10.9224	10.9741	10.9825	10.8819	10.8997	10.8078	10.9125	11.1081	10.431	10.6392	11.0401	11.5402	11.4664	10.6757	10.273	10.5315	11.3773	11.0109	11.1589	11.4189	10.897	10.912	11.2832	11.5155	11.0182	11.2717	10.7818	10.9844	10.7858	10.8327	11.1914	10.8517	10.7441	10.8824	10.7514
VIT_00s0204g00020	A5BBD2	CHRUN_JGVV204_2_T01	0	Transcription factor	0.621729	4.71e-18	0.00802739	0.871383	0	0.0861865	11.0222	10.9211	10.5132	11.0686	11.313	10.8107	10.7946	10.8286	10.8017	10.7238	11.231	11.356	10.9419	10.9789	11.1482	10.9611	11.1225	10.9991	10.7021	10.9562	11.4483	11.3766	11.2844	11.5724	11.2288	11.0727	11.3233	11.3255	11.0883	11.3464	10.8268	10.6814	10.657	10.7088	10.6058	10.7695	10.7218	10.5954	10.7919
VIT_00s0204g00030	F6I785	CHRUN_JGVV204_3_T01	0	Cationic amino acid transporter 6	0.25553	0.231281	0.26167	0.663175	0.242095	0.498553	3.56683	3.37032	3.586	3.70171	3.43637	3.57356	3.39967	3.3903	3.61873	3.5197	3.39653	3.31005	3.56058	3.41539	3.4768	3.39262	3.39131	3.64741	3.55897	3.56046	3.47552	3.64222	3.39465	3.40554	3.66855	3.13416	3.45782	3.43435	3.58863	3.55037	3.6089	3.63892	3.4119	3.43161	3.74604	3.47257	3.17445	3.35377	3.6126
VIT_00s0204g00040	F6I786	CHRUN_JGVV204_4_T01	1	Unknown protein	0.15752	2.4e-11	0.290433	0.568481	0	0.526042	11.2385	10.8282	11.2664	11.3257	11.363	11.2277	10.9944	10.9268	11.0866	11.1812	11.5327	11.5655	11.8528	12.0544	11.899	12.0589	11.9971	11.9214	11.9618	12.0473	11.1674	11.6867	11.4993	11.081	11.4495	11.6284	11.162	11.2526	11.6839	11.3412	11.3527	11.4192	11.5683	11.3872	11.4237	11.4456	11.3845	11.622	11.8038
VIT_00s0204g00070	F6I787	CHRUN_JGVV204_6_T01	3	Unknown protein	0.367829	7.15e-14	0.269614	0.739085	0	0.506149	10.5064	10.1465	10.591	10.5057	10.5343	10.5418	10.2726	10.1726	10.3073	10.4242	10.6797	10.7287	11.0515	10.9988	10.9451	10.6926	10.7613	10.9602	10.9362	10.9434	9.81866	10.4355	10.1074	9.73305	10.167	10.5437	9.95344	9.80784	10.0972	10.0454	9.98587	9.91633	10.1011	9.93792	9.96223	10.1205	10.0039	10.1428	10.5915
VIT_00s0204g00080	F6I788	CHRUN_JGVV204_7_T01	0	TRNA/rRNA methyltransferase (SpoU)	0.295104	8.7e-11	0.685997	0.693409	0	0.813957	7.80735	8.16903	8.06828	8.06043	8.0988	8.05381	8.14762	7.98862	7.93409	7.82329	6.9426	7.21068	7.26196	6.82013	6.67328	6.92876	6.7082	7.09909	7.03587	6.29152	7.1851	7.58594	7.1862	7.08268	7.30115	7.54477	7.38581	7.1024	6.13328	7.21764	7.29115	7.231	7.15274	7.50097	7.07458	7.63464	7.31176	6.98933	7.63358
VIT_00s0204g00110	F6I789	CHRUN_JGVV204_10_T01	0	TRNA/rRNA methyltransferase (SpoU)	0.625877	3e-05	0.656554	0.873331	3.97e-05	0.795636	9.00985	8.79163	9.26287	9.04912	8.97394	9.03195	9.36484	9.12778	9.01178	8.94053	9.11452	8.55265	8.63643	9.10229	8.55869	9.08862	8.53403	8.80735	8.98133	9.48379	8.60601	8.8013	8.70606	8.37927	8.54216	8.67726	8.37643	8.39721	9.03138	8.36721	8.73656	8.72316	8.61274	8.57236	8.5127	8.65855	8.7061	8.5786	8.56482
VIT_00s0204g00120	F6I790	CHRUN_JGVV204_11_T01	0	Subtilisin-like serine protease 3	0.0807795	4.47e-08	0.996181	0.457084	7e-08	0.997454	8.28664	8.07019	8.21952	8.34694	7.93393	8.03435	8.23959	8.1806	8.17075	7.85062	8.59409	8.29059	8.15485	8.2701	8.23483	8.09245	8.08085	8.14811	8.12116	8.69148	7.98558	8.06966	8.03141	7.95365	7.90856	7.80431	7.87687	7.77231	8.22503	7.92248	7.64798	8.05812	7.6138	7.80694	7.35952	7.79841	7.70756	7.54117	7.58695
VIT_00s0204g00130	D7UDW1	CHRUN_JGVV204_12_T01	0	Unknown	0.00117083	4.45e-21	0.0384644	0.0829282	0	0.19002	7.68953	7.52089	7.43606	8.04251	7.56168	7.19065	7.08979	7.10162	6.97033	6.94597	8.53531	8.80662	8.28467	8.26888	8.76191	8.13153	8.50471	8.29411	8.02709	8.44089	7.84339	8.00829	8.04744	8.1404	8.02274	7.74857	8.26663	8.18221	7.7609	8.10592	6.48586	6.80603	6.76213	6.23846	6.70508	6.42422	6.60726	6.10879	6.48758
VIT_00s0204g00150	F6I791	CHRUN_JGVV204_14_T01	0	Glutamate dehydrogenase 2	0.654148	0.0285711	0.281197	0.886498	0.0315582	0.517117	4.1192	4.53212	4.44346	4.10478	3.83748	4.64933	4.36937	4.21373	4.09681	4.45875	4.16223	4.479	4.60638	4.76635	4.11891	4.20163	4.50968	4.2313	4.30223	4.6404	4.41298	4.17879	4.37814	4.14915	4.20893	4.19087	4.30284	4.37646	4.25563	4.4286	4.31579	4.44573	3.91697	4.26696	4.32313	4.13556	4.12945	3.82889	4.15612
VIT_00s0204g00160	F6I792	CHRUN_JGVV204_15_T01	4	Glutamate dehydrogenase 2	0.0219364	3.66e-06	0.266775	0.28674	5.18e-06	0.503424	3.55301	3.7311	3.64198	3.68748	3.52224	3.56048	3.55514	3.60098	3.6425	3.60098	3.7423	3.99157	4.09712	3.79297	3.94734	3.5094	3.78823	3.79109	3.4778	3.86684	4.1454	3.81832	3.90477	4.26135	3.92864	3.90219	4.07061	4.02827	3.87032	3.8935	4.02227	3.90715	3.67123	3.62203	3.98348	3.76323	3.73409	3.67879	3.53387
VIT_00s0204g00170	F6I793	CHRUN_JGVV204_16_T01	1	Lil3 protein	0.59111	0.000284275	0.828423	0.858006	0.00035284	0.899516	12.6223	12.1076	12.7362	12.4501	12.8894	12.8159	12.5124	12.2365	12.5509	12.6936	12.6723	12.6017	12.9251	13.1986	12.8927	12.5979	12.6924	12.972	12.9562	12.9151	12.2296	12.5322	12.4812	12.181	12.482	12.566	12.3614	12.1639	12.5264	12.2299	12.3703	12.1725	12.7007	12.1309	12.6262	12.5558	12.3682	12.4895	12.7692
VIT_00s0204g00180	F6I794	CHRUN_JGVV204_17_T01	3	Ankyrin repeat	0.631968	0.450589	0.165733	0.875269	0.462018	0.394595	4.04009	3.72928	3.70022	4.15327	4.60898	3.72537	4.02004	4.03774	4.03413	4.27092	4.03697	4.13785	3.9886	4.00944	4.29702	3.62542	4.4365	3.74507	3.82972	4.32458	4.24202	4.17739	3.82693	4.40125	4.09953	4.08073	4.19264	4.26808	4.18143	4.32801	4.00431	3.83333	3.93498	3.49519	4.65196	4.10812	4.38451	4.80895	4.38096
VIT_00s0204g00210	F6I795	CHRUN_JGVV204_19_T01	1	Ankyrin repeat protein family	0.217278	0.000577705	0.211387	0.630542	0.00070475	0.447636	3.56895	3.4475	3.43084	3.56357	3.37703	3.50805	3.71118	3.29152	3.61427	3.49784	3.40437	3.78473	4.37155	3.71543	3.91701	3.29114	3.45622	3.71178	3.40469	3.96742	3.40421	3.337	3.56766	3.71135	3.67469	3.48673	3.61811	3.50324	3.72552	3.69624	3.33458	3.47187	3.71173	3.67857	3.65969	3.35755	3.34284	3.34572	3.6666
VIT_00s0204g00220	F6I796	CHRUN_JGVV204_20_T01	0	ATP-dependent Clp protease proteolytic subunit (ClpP4)	0.401413	2.01e-19	0.593341	0.758909	0	0.75323	11.7356	11.6305	11.8497	11.7348	11.8997	11.6386	11.7418	11.8024	11.7693	11.7255	11.4093	11.1715	11.2254	11.3523	11.3351	11.3159	11.8223	11.2446	11.1913	11.3198	11.8906	11.9216	11.7872	11.8483	11.8321	11.891	11.8397	11.8372	11.9414	11.735	12.0482	11.9422	12.1192	12.0875	12.0858	12.1163	12.3055	12.1329	12.1008
VIT_00s0204g00230	F6I797	CHRUN_JGVV204_21_T01	0	No hit	0.111644	5.97e-15	5.79e-05	0.511666	0	0.00750116	10.5852	10.5612	10.7347	10.9354	11.1748	10.6179	10.6398	10.7352	10.6719	10.733	9.85512	9.84244	9.80193	9.95066	9.87119	11.0819	10.9878	10.2303	10.1038	10.4192	10.4503	10.3227	10.4996	10.4714	10.3494	10.3291	10.1713	10.1813	10.6679	10.3565	10.8594	10.9429	10.8938	11.0658	11.0365	10.8484	10.9795	10.9991	10.6868
VIT_00s0207g00010	D7U6H3	CHRUN_JGVV207_1_T01	0	Anthranilate N-benzoyltransferase protein 1	0.186325	6.11e-19	0.0837287	0.600382	0	0.279783	11.8802	11.0057	11.725	11.3654	11.7994	11.6852	11.1226	10.9998	11.2173	11.3442	12.0663	11.8116	11.5824	11.9297	11.6131	12.0292	11.7742	11.832	11.8109	11.8821	9.06041	9.68515	9.02252	8.46701	8.64122	9.78444	9.89015	8.29243	9.58483	8.43354	10.7888	10.8845	10.9548	10.9822	9.97861	11.6882	11.2777	11.0988	11.3059
VIT_00s0207g00020	F6I219	CHRUN_JGVV207_2_T01	1	Unknown protein	0.756734	1.73e-13	0.246611	0.927093	0	0.484224	10.3621	9.95336	10.1439	10.3006	10.0905	9.78347	9.92748	10.0162	10.0386	9.86845	10.9088	10.8973	10.5507	10.4329	10.7213	11.0449	11.2479	10.4713	10.4813	10.7331	11.2408	11.1197	11.2074	11.4207	11.099	10.9219	11.3494	11.3413	11.6524	11.1309	10.6117	10.7023	10.3321	10.5125	10.3121	10.4901	10.6765	10.6571	10.5269
VIT_00s0207g00040	D7U6H5	CHRUN_JGVV207_3_T01	0	No hit	0.545792	1.94e-08	0.645433	0.837371	3e-08	0.788498	9.56761	9.58078	9.40095	9.77919	9.5228	9.2967	9.46391	9.51431	9.32297	9.29674	9.78199	9.93677	9.41348	9.50543	9.70846	9.41572	9.17094	9.40118	9.65571	9.97558	8.90845	8.91069	9.11712	9.23779	8.62653	8.683	8.96326	9.08303	9.07101	8.62262	8.88062	8.95802	8.36693	8.75432	8.13395	8.82553	8.94511	8.84431	8.45341
VIT_00s0207g00050	F6I220	CHRUN_JGVV207_4_T01	0	No hit	0.975365	7.23e-09	0.381525	0.993066	1e-08	0.603508	12.1932	11.9435	11.9892	12.0852	12.1226	12.0312	12.1624	11.8954	12.0147	11.8276	12.6082	12.517	12.2463	12.2822	12.5497	12.6225	12.9136	12.4449	12.5013	12.4522	12.8615	12.4283	12.7704	12.918	12.6035	12.4348	12.8175	12.684	12.9608	12.7889	12.5175	12.4869	12.3006	12.5258	12.455	12.4626	12.5742	12.3826	12.2101
VIT_00s0207g00060	F6I221	CHRUN_JGVV207_5_T01	4	Unknown protein	0.523149	1.35e-11	0.163696	0.825732	0	0.392229	11.4726	11.32	11.247	11.3053	11.1536	11.1877	11.2848	11.392	11.3239	11.178	11.6039	11.9257	11.5042	11.5793	11.6862	11.19	11.5829	11.4513	11.45	11.4067	11.4868	11.129	11.2565	11.5454	11.2287	11.1588	11.4222	11.4732	11.2435	11.3843	11.0189	10.9499	10.5682	10.9342	10.7035	10.9184	11.0462	10.8548	10.7851
VIT_00s0207g00070	NA	CHRUN_JGVV207_6_T01	0	HAD-superfamily hydrolase, subfamily IIA	0.820681	2.31e-12	0.79105	0.946962	0	0.878151	12.5543	12.5048	12.7068	12.839	12.5519	12.4755	12.6186	12.6858	12.6014	12.59	13.0471	12.9121	12.8847	13.0195	13.0124	13.0884	12.9008	12.8976	12.9148	13.2078	12.458	12.3557	12.5223	12.4473	12.2807	12.149	12.427	12.3932	12.5974	12.2404	12.7398	12.6891	12.536	12.6627	12.516	12.6305	12.6007	12.6338	12.6678
VIT_00s0207g00080	D7U6H9	CHRUN_JGVV207_7_T01	1	UDP-galactose transporter 6	0.945927	0.000195643	0.71057	0.984194	0.00024484	0.828161	10.6566	10.3191	10.7059	10.658	10.6568	10.6944	10.5019	10.5596	10.5799	10.5547	10.1668	10.0465	10.6381	10.3654	10.1481	10.1828	9.74299	10.2615	10.4642	10.3406	10.3473	10.542	10.2796	10.1046	10.3363	10.452	10.21	10.2075	10.504	10.2419	10.2731	10.428	10.3723	10.2351	10.1815	10.349	10.2659	10.3414	10.6053
VIT_00s0207g00090	F6I222	CHRUN_JGVV207_8_T01	3	Ring zinc finger ariadne protein ARI5	0.588439	3.8e-07	0.574273	0.856865	5.8e-07	0.739671	14.6593	14.6613	14.6492	14.5976	14.5052	14.6711	14.6028	14.5844	14.5537	14.6554	14.524	14.4166	14.3074	14.3226	14.4217	14.4219	14.2824	14.4466	14.499	14.4604	14.5254	14.548	14.5823	14.5981	14.5995	14.5668	14.5185	14.5164	14.3827	14.5556	14.5287	14.4787	14.4921	14.4358	14.4786	14.5674	14.5624	14.4386	14.4871
VIT_00s0207g00100	D7U6I1	CHRUN_JGVV207_9_T01	0	Metallophosphoesterase	0.614845	1.14e-11	0.000126413	0.868297	0	0.0109214	10.6898	10.6874	10.6611	10.8384	10.8579	10.5903	10.5384	10.4614	10.4688	10.6322	10.7643	10.6834	10.6278	10.8314	10.6905	11.0161	10.7954	10.8377	10.8626	11.0272	10.6683	10.8373	10.8454	10.6639	10.8255	10.859	10.6752	10.6167	10.9236	10.6284	10.8784	10.8814	10.7527	10.913	10.8808	10.8194	10.7831	10.7338	10.8844
VIT_00s0207g00110	D7U6I2	CHRUN_JGVV207_10_T01	0	Antigen receptor	0.576047	8.22e-10	0.261037	0.851749	0	0.497856	9.36442	8.66301	9.22249	9.1246	9.20233	9.01575	8.93934	8.84655	9.0646	8.79588	9.45362	9.14544	9.19734	9.26129	9.45394	9.24097	9.71104	9.32812	9.00543	9.53064	8.52599	8.43657	8.45185	8.03294	8.33598	8.70166	8.49473	8.30345	8.96483	8.50858	8.88493	8.9993	9.11397	8.94966	8.91021	8.92805	8.95267	8.81726	9.19287
VIT_00s0207g00120	D7U6I3	CHRUN_JGVV207_11_T01	2	Ternary complex factor MIP1	0.23653	0.22965	0.104561	0.646425	0.240439	0.311879	3.72472	3.45949	3.24465	4.11568	3.35434	3.73493	3.50494	3.68721	3.46063	3.41136	3.65603	3.44997	3.59015	3.62465	3.38806	3.40689	3.56407	3.77784	3.34874	3.31165	3.21753	3.63319	3.27429	3.38552	3.55375	3.35866	3.653	3.59721	3.70149	3.63748	4.05432	3.97478	3.61348	3.75015	3.46047	3.76083	3.23758	3.46378	3.5724
VIT_00s0207g00130	D7U6I4	CHRUN_JGVV207_12_T01	0	Pathogenesis-related protein 1 precursor (PRP 1)	0.155819	7.45e-11	0.638374	0.566911	0	0.78334	5.57662	4.92195	5.16181	5.02797	5.37591	5.88374	5.26694	4.99677	5.34204	5.65724	5.95907	6.23616	6.37816	7.19848	6.36991	5.34126	6.31307	6.77057	6.80989	6.5457	5.31656	6.41205	6.16782	4.70057	5.95673	6.42761	5.9274	5.01006	6.05989	5.71844	3.99319	4.63415	4.44196	4.494	4.24888	5.04976	4.02368	4.51055	4.55949
VIT_00s0207g00140	F6I223	CHRUN_JGVV207_13_T01	4	Allergen V5/Tpx-1	0.0256902	7.59e-12	0.131296	0.30378	0	0.35058	4.71576	4.79969	4.84472	4.69951	4.4451	5.05518	5.18253	5.20998	5.26799	4.61641	6.40863	7.13087	7.5713	7.04637	6.81514	NA	5.81176	7.41811	NA	7.09789	6.20101	6.64505	5.6308	5.46141	6.50778	5.32307	4.93814	5.53814	6.16525	6.00772	4.80678	4.68084	5.03852	4.94775	5.38811	4.9225	4.51184	4.75107	4.72106
VIT_00s0207g00150	F6I224	CHRUN_JGVV207_14_T01	1	Ternary complex factor MIP1	0.860321	0.502592	0.171986	0.959158	0.513256	0.403018	6.03941	5.23743	5.54949	5.75894	5.41247	5.33847	5.36608	5.42575	5.38808	4.96847	5.42011	5.42203	5.39672	5.40572	5.47985	5.30725	5.91065	5.60544	5.5391	5.89337	5.51874	5.57945	5.45167	5.26129	5.34411	5.28723	5.59256	5.37241	5.85211	5.40304	5.56905	5.4219	5.7101	5.49057	5.26999	5.59456	5.50257	5.13504	5.88363
VIT_00s0207g00160	F6I225	CHRUN_JGVV207_15_T01	0	Pathogenesis-related protein 1 precursor (PRP 1)	0.279286	0.791554	0.00534753	0.681364	0.796975	0.0707892	3.11502	3.41751	3.40167	3.69732	3.90376	3.12684	3.3014	3.11669	3.19257	3.45931	3.41599	3.37312	3.28645	3.27063	3.27085	3.42935	3.48641	3.73563	3.37852	4.00428	3.17616	3.44387	3.33421	3.42865	2.94404	3.57832	3.72486	3.5238	3.38522	3.4265	3.48595	3.46525	3.43333	3.4471	3.39232	3.59548	3.29378	3.3916	3.45431
VIT_00s0207g00170	F6I226	CHRUN_JGVV207_16_T01	0	Allergen V5/Tpx-1	0.924367	2.24e-20	0.0659913	0.977913	0	0.247694	4.49204	4.77174	4.32483	4.84335	5.02056	4.54021	4.55921	4.848	4.44842	4.52813	5.23459	5.67066	5.84387	5.61577	5.84103	6.16312	6.05738	5.57089	5.51778	5.79515	6.36308	6.91743	6.28628	6.55668	7.28506	6.35756	6.10663	6.46599	6.86904	6.7071	6.24405	6.71917	6.54529	6.47153	6.73924	6.38166	6.29954	6.42429	6.51632
VIT_00s0207g00180	F6I227	CHRUN_JGVV207_17_T01	4	Unknown protein	0.038037	1.24e-13	0.0231398	0.349066	0	0.145986	4.71796	4.92953	4.58723	4.71622	4.42129	4.83205	5.1505	5.61377	5.21111	4.95019	6.44562	7.35488	7.42361	7.07875	6.79888	NA	NA	7.52036	NA	7.23005	5.53401	6.35825	5.39037	5.75621	6.14202	5.41938	5.12789	5.65814	6.1679	5.84015	5.06366	5.09698	5.1297	5.15171	5.5595	4.92407	4.82323	4.58109	5.033
VIT_00s0207g00190	F6I228	CHRUN_JGVV207_18_T01	0	Pentatricopeptide (PPR) repeat-containing protein	0.00145193	6.77e-10	0.0140604	0.09207	0	0.113976	9.16343	9.07299	9.07118	9.20492	9.20983	9.09428	9.33772	9.32161	9.16384	8.88815	8.6794	9.12439	9.01492	8.67672	8.8604	8.26706	8.34597	8.64259	8.64532	8.49326	8.57955	8.60423	8.452	8.63409	8.55451	8.57143	8.64315	8.63312	8.19732	8.66256	8.7214	8.62025	8.78983	8.79799	8.90516	8.50076	8.6885	8.40642	8.81738
VIT_00s0207g00200	D7U6I9	CHRUN_JGVV207_19_T01	0	Integral membrane protein, putative	0.00306894	1.16e-06	0.138289	0.129924	1.71e-06	0.35997	10.0049	9.83873	10.0019	10.1094	10.1876	10.0093	9.94368	9.98606	9.98753	9.89235	9.67277	9.83132	9.92758	9.61759	9.96926	9.6264	9.86467	9.58231	9.68308	9.74314	10.2123	9.96737	10.0357	10.1966	9.95456	9.87721	10.0305	9.98851	10.1729	10.0631	9.88579	9.692	10.0365	9.77581	10.0344	9.7025	9.64934	9.55464	10.0658
VIT_00s0207g00210	F6I229	CHRUN_JGVV207_20_T01	0	Photosystem II PsbO protein	0.153404	1.1e-10	0.672334	0.563618	0	0.805841	12.0934	11.8588	12.4345	12.224	12.4701	12.4875	12.0765	12.1603	12.2124	12.2235	12.0773	11.9333	12.2372	12.3702	11.8258	12.0503	11.8851	12.3066	12.2879	12.5736	12.2619	12.5539	11.9699	11.889	12.025	12.4957	12.2048	11.7852	12.1386	12.0468	12.8932	12.6904	12.9408	12.6634	12.8568	13.1293	13.0009	12.8213	13.1993
VIT_00s0207g00220	D7U6J0	CHRUN_JGVV207_21_T01	0	Cold acclimation protein	0.0522487	2.18e-10	0.118442	0.393905	0	0.332566	11.0453	10.7283	10.9682	11.2885	10.863	10.6008	10.456	10.9946	10.795	10.448	11.4812	11.6927	11.4605	11.2944	11.5663	11.032	11.2908	11.2993	11.7598	11.5389	11.3513	11.6944	11.7882	11.3318	11.3309	11.2762	11.1211	10.9317	11.3922	11.2478	10.6394	10.3887	10.6955	10.5046	10.8459	10.3918	10.3698	10.6083	11.1237
VIT_00s0207g00230	F6I230	CHRUN_JGVV207_22_T01	0	Phototropic-responsive NPH3	0.184479	1.32e-24	0.33482	0.598244	0	0.564995	11.6971	11.2955	11.3268	11.6571	11.3653	11.0492	11.17	11.3548	11.3211	11.1199	12.5275	12.5571	12.6252	12.5741	12.2702	11.9061	11.9773	12.6596	12.7765	12.6655	10.7231	10.8087	10.8322	10.2131	10.9033	10.6702	10.7746	10.6219	11.01	10.6214	9.60627	9.90659	9.95915	9.73099	9.8063	9.99696	10.0466	9.51002	10.1175
VIT_00s0207g00240	F6I231	CHRUN_JGVV207_23_T01	0	Tetratricopeptide repeat (TPR)-containing	0.259213	3.43e-10	0.076693	0.666165	0	0.267904	13.4991	13.6655	13.6052	13.5959	13.4932	13.5831	13.5313	13.5452	13.458	13.5294	13.4881	13.3481	13.4184	13.4272	13.266	13.5858	13.5446	13.4979	13.489	13.4883	13.4011	13.4323	13.2428	13.3435	13.4086	13.4676	13.4181	13.425	13.271	13.416	13.4839	13.5853	13.3546	13.5388	13.3845	13.4968	13.6052	13.3704	13.3847
VIT_00s0207g00250	A5BVF7	CHRUN_JGVV207_24_T01	0	No hit	0.224898	4.07e-15	0.368058	0.637561	0	0.592095	8.88552	8.86959	9.06272	9.10906	9.17136	8.76452	8.8793	8.96582	8.90493	8.854	8.88073	8.86883	8.88162	8.81704	8.63793	8.12896	8.60995	8.83097	8.70589	9.07492	8.08386	8.16519	7.92052	7.67729	7.85141	7.896	7.89699	7.84688	7.78304	7.6813	8.12514	8.01931	8.21259	8.34429	8.0126	7.98722	8.33928	7.97475	8.45714
VIT_00s0207g00260	F6I233	CHRUN_JGVV207_25_T01	4	No hit	0.876922	4.38e-06	0.495089	0.963632	6.15e-06	0.686682	10.6767	10.5533	10.7636	10.7703	10.9621	10.6246	10.6106	10.58	10.6336	10.6386	10.3182	10.3599	10.4186	10.5283	10.5761	10.6418	10.7914	10.4162	10.3093	10.4891	10.4165	10.5186	10.5564	10.4098	10.1011	10.4829	10.4646	10.228	10.4619	10.334	10.5421	10.4007	10.6247	10.5396	10.6637	10.4768	10.592	10.2931	10.8977
VIT_00s0207g00270	D7U6J4	CHRUN_JGVV207_26_T01	0	Thioredoxin family	0.0626444	4.17e-08	0.730515	0.420904	7e-08	0.841356	11.5416	11.5991	11.8048	11.8364	11.8954	11.6268	11.6906	11.6055	11.7072	11.7251	11.4636	11.3934	11.4797	11.7147	11.604	11.3261	11.4922	11.4981	11.4528	11.677	11.5249	11.6901	11.7083	11.6583	11.617	11.5222	11.5409	11.545	11.799	11.4594	11.9394	11.6678	12.0119	11.8257	11.9713	11.7644	11.7712	11.6004	11.7165
VIT_00s0207g00280	F6I234	CHRUN_JGVV207_27_T01	1	WAK receptor protein kinase	0.150722	1.36e-13	0.667571	0.56223	0	0.802568	12.8242	13.0245	12.907	13.1092	13.0021	12.9243	12.8949	12.9973	12.813	12.8945	13.0892	13.0852	13.1599	13.2029	13.0556	13.0703	12.76	13.1258	13.3832	13.263	12.9646	12.9917	12.8685	12.9572	12.9376	12.8729	12.8197	12.9233	12.8075	12.9499	12.6039	12.5357	12.6151	12.4683	12.6042	12.6502	12.4706	12.5371	12.6664
VIT_00s0207g00290	F6I235	CHRUN_PDVV207_24_T01	0	No hit	0.570729	2.51e-12	0.1481	0.849372	0	0.372323	6.6915	6.81564	6.55525	7.08791	6.85454	5.80362	6.56935	6.68587	6.43886	5.87599	6.78589	6.79734	6.99934	6.60582	6.81688	6.33747	7.1268	7.03975	7.48607	7.38839	5.58467	4.51732	4.4616	4.68722	4.99763	4.91025	4.88417	5.23281	5.17616	5.35846	6.14307	6.63342	5.77565	6.46314	5.89208	6.10511	6.66975	5.80839	5.76471
VIT_00s0207g00300	F6I236	CHRUN_JGVV207_28_T01	4	No hit	0.652485	1.96e-12	0.0514372	0.885655	0	0.219183	12.0493	11.9447	11.8648	11.8171	11.7123	11.606	11.7701	11.8617	11.6862	11.5614	11.3456	11.7925	11.7211	11.6042	11.6358	11.7913	12.0715	11.7895	11.6569	11.9962	11.2771	10.5732	10.9362	10.9241	10.9927	11.0084	11.0799	11.2099	11.5418	11.1887	11.1968	11.6581	11.0382	11.5145	11.1678	11.374	11.6541	11.2912	11.0192
VIT_00s0208g00020	F6HJL2	CHRUN_JGVV208_2_T01	4	COP9 signalosome complex subunit 4	0.229462	9.29e-05	0.000262385	0.64046	0.00011887	0.015083	12.4713	12.692	12.4507	12.2505	12.297	12.6686	12.5202	12.5499	12.5619	12.7681	12.791	12.5486	12.4188	12.6055	12.5216	12.9414	12.9014	12.8383	12.776	12.6355	12.6068	12.5875	12.5559	12.6708	12.5006	12.5702	12.4866	12.7222	12.3969	12.6021	12.7134	12.8629	12.7137	12.7571	12.7511	12.5881	12.6304	12.6295	12.4969
VIT_00s0208g00030	F6HJL3	CHRUN_JGVV208_3_T01	4	Calmodulin binding protein	0.223782	2.19e-15	0.2921	0.636996	0	0.527452	9.20449	9.16933	9.42549	9.41667	9.57147	9.25729	9.25755	9.15758	9.2172	9.21577	9.42567	9.29161	9.50518	9.27826	9.20519	9.4446	9.59469	9.55693	9.60634	8.74541	9.35519	9.60871	9.37413	9.40375	9.49115	9.59404	9.24155	9.2833	8.62354	9.18521	9.82838	9.36705	9.76405	9.45696	9.85397	9.5239	9.58785	9.55748	9.5892
VIT_00s0208g00040	F6HJL4	CHRUN_PDVV208_5_T01	2	Polyprotein	0.675829	2.63e-09	0.25729	0.895006	0	0.49445	7.76575	7.67046	7.13766	7.43711	7.13421	7.32273	7.12962	7.53273	7.27218	7.28457	5.77178	6.62444	6.05067	5.638	6.91992	6.23817	6.05016	6.21704	6.47693	6.71171	6.88979	5.99117	6.72259	NA	6.44613	6.37686	7.37253	7.33574	6.84445	7.09654	7.53048	8.22907	7.13396	8.08093	8.46642	7.6611	8.37623	7.93349	7.05023
VIT_00s0208g00050	D7TG27	CHRUN_JGVV208_4_T01	4	Multidrug resistance-associated protein 3	0.73968	5.41e-05	0.207425	0.920467	7.03e-05	0.443407	12.0973	12.5318	12.1197	11.7643	11.8265	12.4651	12.343	12.2416	12.1711	12.517	12.2872	12.1237	12.1506	12.4009	11.9359	12.3021	11.8005	12.1914	12.0987	11.6585	11.9245	11.8279	11.5018	11.447	11.9579	12.0133	11.7505	11.6	10.8336	11.8372	12.2776	12.1192	12.2289	12.1049	11.9646	12.4462	12.2475	12.2301	12.1
VIT_00s0208g00060	D7TG28	CHRUN_GSVIVT00003782001_T01	3	No hit	0.576154	1.48e-05	0.721047	0.85177	2e-05	0.835645	3.86992	4.05053	3.73344	3.74561	3.56924	3.68265	3.83313	3.82253	3.58425	3.77205	3.58903	3.75704	3.56776	3.72074	3.49366	3.62782	3.29989	3.44675	3.77106	3.92224	3.44836	3.52953	3.54426	3.61605	3.27332	3.24178	3.71341	3.55235	3.57125	3.61717	3.81114	3.9919	3.79361	4.23296	3.81399	3.96775	3.83369	3.69001	3.82773
VIT_00s0208g00070	D7TG29	CHRUN_GSVIVT00003784001_T01	0	No hit	0.624808	0.207084	0.157914	0.872917	0.217391	0.384909	9.14473	9.35705	8.80843	8.03985	7.63137	9.25474	8.9464	8.92743	9.00535	9.0943	8.64334	8.63898	8.81932	9.21914	8.83569	9.14828	9.03748	8.57458	8.78946	8.55892	8.53308	8.79361	8.74611	8.86061	8.61875	9.06213	8.4694	8.81029	8.64763	8.67374	8.93471	9.02763	9.06303	9.12519	9.2823	8.89236	8.76703	8.82718	8.79979
VIT_00s0208g00080	F6HJL5	CHRUN_JGVV208_5_T01	3	Oxidosqualene Cyclase	0.0481327	0.134835	0.0156871	0.382339	0.143138	0.120447	3.82467	3.94505	3.9529	4.51265	4.29794	3.92737	4.08581	3.88241	3.96851	3.76532	4.24771	3.99091	4.0487	4.14115	4.0464	3.97425	4.08617	4.2004	4.10325	4.1184	4.00032	3.91469	3.89607	4.26956	3.66684	4.25714	4.0838	3.95127	3.80225	4.20824	4.40948	4.03638	4.25704	4.30646	4.19158	3.60696	3.74805	4.01727	3.75229
VIT_00s0208g00090	D7TG30	CHRUN_JGVV208_6_T01	3	Unknown	0.336086	1.44e-10	0.255883	0.720863	0	0.49311	7.30344	7.05399	7.19512	7.1096	7.28906	7.21228	7.11574	7.43853	7.04229	7.08256	6.70517	6.68455	6.68453	6.82178	7.01424	6.53958	6.9514	6.75144	6.46848	6.77002	6.33144	6.67751	6.47744	6.31892	6.42775	6.53795	6.30461	6.52667	6.64408	6.62802	6.90017	7.23358	6.99	7.01781	6.70522	6.83908	6.85972	6.76986	7.10499
VIT_00s0208g00100	D7TG31	CHRUN_JGVV208_7_T01	3	Unknown	0.119731	2.55e-26	0.154571	0.522145	0	0.381123	8.76129	8.71184	8.64952	8.49667	8.68906	8.83208	8.70028	8.80747	8.72136	8.5539	9.9185	9.67509	9.70807	9.78763	9.66609	9.51294	9.10537	9.44765	9.64315	9.43163	8.30473	8.82503	8.32879	8.73905	8.72534	8.54015	8.24963	8.73271	8.75645	8.53593	7.66148	7.29532	7.8285	7.29083	8.05855	7.52868	7.65039	7.64183	7.58876
VIT_00s0208g00110	D7TG32	CHRUN_GSVIVT00003791001_T01	1	No hit	0.240995	3.58e-10	0.433042	0.65133	0	0.641972	5.2045	4.87996	4.80031	4.5223	4.51642	5.10177	4.79623	4.7668	4.66211	4.77944	4.14529	4.3049	4.3557	4.13333	4.37892	3.79463	4.24536	4.27413	4.53352	3.90317	3.79498	3.96205	4.0432	4.1609	4.18104	3.51354	4.11732	3.95457	3.38718	4.08741	4.25519	4.23545	4.27985	4.1052	4.34773	4.33842	4.2652	4.28402	4.1844
VIT_00s0208g00120	D7TG33	CHRUN_GSVIVT00003792001_T01	2	No hit	0.603335	3.06e-12	0.0638429	0.863369	0	0.243339	6.42889	6.65314	6.43392	5.99734	5.73182	6.30502	6.36145	6.55161	6.36598	6.41405	6.37423	6.35109	6.54861	6.36846	6.59144	6.78514	6.38115	6.51085	6.71908	6.25865	6.45294	6.46747	6.35729	6.65714	6.24764	6.1678	6.33664	6.41675	6.25937	6.44054	7.0423	6.86099	6.91246	7.09138	6.71296	7.08005	7.27224	7.0924	7.07473
VIT_00s0208g00130	D7TG34	CHRUN_JGVV208_8_T01	3	CBL-interacting protein kinase 23	0.418057	2.81e-06	0.00194458	0.768783	4.01e-06	0.0431609	11.1541	11.4663	11.3434	10.9725	10.7972	11.3307	11.3873	11.5685	11.4461	11.6624	11.0616	11.2311	11.1551	10.9303	11.07	10.9054	10.9682	10.8332	10.8679	10.5925	10.8991	11.18	11.2692	11.2393	11.1414	11.1929	11.2124	11.1563	10.7855	11.0794	11.4378	11.3472	11.4029	11.4235	11.4518	11.2462	11.3705	11.2884	11.3074
VIT_00s0211g00010	D7T5B2	CHRUN_JGVV211_1_T01	0	Endoribonuclease E-like protein	0.528782	2.09e-09	0.818645	0.828145	0	0.894362	11.6067	11.6631	11.5222	11.6641	11.6985	11.4047	11.3985	11.8067	11.6189	11.4092	11.3218	11.3471	10.8294	10.771	11.2655	11.0293	11.3725	10.7881	10.8577	11.0291	11.0686	10.8361	10.9323	11.0219	10.7893	10.6426	11.0975	10.9799	10.959	10.9737	11.2266	11.3415	11.1425	11.2502	10.9923	11.1815	11.2571	11.0377	11.4623
VIT_00s0211g00020	F6HCS3	CHRUN_JGVV211_2_T01	0	ABC transporter G member 29	0.751513	0.595256	0.376356	0.925378	0.604503	0.59936	3.16019	3.67567	3.26396	3.15251	2.79479	3.4974	3.45678	3.18629	3.29259	3.39413	3.05431	3.31665	3.31723	3.21024	3.34541	3.17956	3.29869	3.50196	3.01305	3.42196	3.12242	3.09074	3.20679	3.33	3.39586	3.3679	3.06775	3.29438	2.84019	3.25327	3.03482	3.56837	3.24429	3.47034	3.42345	3.46178	3.22588	3.50401	3.32627
VIT_00s0211g00030	F6HCS4	CHRUN_JGVV211_3_T01	0	Symbiosis receptor kinase	0.821749	1.3e-13	0.51355	0.947247	0	0.701195	9.30363	9.57852	9.5623	9.6731	9.81924	9.72107	9.56824	9.578	9.67022	9.58838	9.35839	9.36437	9.7393	8.6643	9.02887	8.72052	8.41467	9.12106	9.11921	9.20034	9.99369	10.7734	10.6283	10.309	10.6588	10.653	10.5907	10.6196	9.9718	10.4882	9.55479	8.92882	9.64802	8.82437	9.4432	9.18327	8.84726	9.15992	9.68547
VIT_00s0211g00040	F6HCS5	CHRUN_JGVV211_4_T01	0	Nodulation receptor kinase	0.885495	8.99e-16	0.953214	0.966748	0	0.972559	9.9691	10.0739	10.2987	10.2569	10.4997	10.3236	10.018	10.2401	10.298	10.1975	10.1793	9.93734	10.3271	9.53447	9.86401	9.91621	9.32138	9.9051	9.88904	10.4733	10.9105	11.616	11.6141	11.3349	11.5486	11.3995	11.4743	11.5072	11.4598	11.4537	10.7383	10.1133	10.6803	9.90346	10.5833	10.2836	9.96252	10.1743	10.6777
VIT_00s0211g00050	F6HCS6	CHRUN_JGVV211_5_T01	0	Protein BRICK1 (AtBRK1)	0.395244	6.99e-11	0.172242	0.755333	0	0.403235	9.03817	8.7566	9.17535	9.38997	9.45109	8.92692	8.89086	8.99744	8.97522	8.79153	8.73124	8.64897	8.73307	8.73566	8.81694	8.8598	8.99736	8.63892	8.78275	8.94724	9.42856	9.36136	9.53143	9.35741	9.3785	9.39419	9.4052	9.31886	9.79201	9.32765	9.13944	9.18355	9.1176	9.23425	8.98764	8.84408	9.023	8.9488	9.42687
VIT_00s0211g00060	F6HCS7	CHRUN_JGVV211_6_T01	0	Metalloendopeptidase	0.430511	8.98e-25	0.214591	0.777082	0	0.451303	12.8408	12.8844	12.8222	12.9432	12.9734	12.7635	12.803	12.9573	12.9841	12.8495	13.4771	13.3632	13.3821	13.2604	13.2947	13.6667	13.5842	13.387	13.3405	13.5684	13.7526	13.6959	13.7105	13.7175	13.6957	13.5793	13.7241	13.7305	13.9049	13.6554	13.7221	13.7456	13.7073	13.6895	13.6784	13.6774	13.7487	13.5621	13.731
VIT_00s0211g00070	D7T5B6	CHRUN_JGVV211_7_T01	3	Glycine hydroxymethyltransferase	0.572609	5.17e-18	0.0347116	0.850353	0	0.180759	10.4466	10.2287	10.5342	10.3727	10.4234	10.4394	10.3325	10.3837	10.3684	10.4055	9.88896	9.62226	9.6436	9.82291	9.53326	10.5717	10.0369	9.83362	9.64934	10.0271	10.6279	10.3393	10.1592	10.3529	9.94897	10.1073	10.126	10.0845	10.1175	10.1617	10.9706	11.1025	10.8995	11.061	10.8953	11.0099	10.989	10.8626	11.0657
VIT_00s0211g00080	F6HCS8	CHRUN_JGVV211_8_T01	1	Serine hydroxymethyltransferase 2	0.763591	1.3e-19	0.0242508	0.928786	0	0.149622	5.38317	4.65158	5.43309	5.73979	5.3971	4.83369	4.75823	4.7353	4.80382	4.63815	4.58646	4.59723	4.34542	4.98976	4.42358	4.6683	4.78042	5.43416	5.26902	5.32148	5.35743	5.27468	4.91023	4.48284	4.55841	5.05728	5.00195	5.0392	5.20588	4.14846	7.47484	7.29413	7.41736	7.29283	6.8398	7.25097	7.56293	6.92323	7.80521
VIT_00s0211g00090	D7T5B8	CHRUN_JGVV211_9_T01	4	Serine hydroxymethyltransferase 2	0.492081	2.53e-16	0.608928	0.812909	0	0.763856	12.7459	12.4212	12.7784	12.5987	12.643	12.5867	12.5562	12.5036	12.5551	12.5787	12.383	12.0026	12.2038	12.2213	12.086	11.976	11.7568	12.2601	11.8175	12.4693	12.1453	11.8991	11.6988	11.7688	11.5276	11.8248	11.7717	11.796	11.9082	11.6672	12.8067	12.7669	12.7467	12.7722	12.6189	12.8668	12.8814	12.648	12.8817
VIT_00s0211g00100	D7T5B9	CHRUN_JGVV211_10_T01	4	Glycine hydroxymethyltransferase	0.453656	1.64e-19	0.167226	0.790177	0	0.39638	12.5469	12.229	12.5997	12.579	12.5568	12.4825	12.3267	12.3801	12.4035	12.3197	12.0513	11.7776	11.7236	11.7193	11.4691	12.0649	11.9527	11.7783	11.6586	11.6912	12.6312	12.3807	12.0891	12.1101	11.9639	12.2654	12.5	12.3751	12.0287	12.0875	12.9918	12.9506	12.9745	12.9726	12.6448	13.229	13.1242	13.0183	13.26
VIT_00s0211g00110	D7T5C0	CHRUN_GSVIVT00003858001_T01	1	MADS-box agamous-like 17	0.151615	0.000660552	0.236086	0.562642	0.00080214	0.473774	11.2861	11.407	11.1458	11.2189	11.0634	11.3678	11.4278	11.1393	11.2518	11.3025	11.1437	11.2924	11.2174	11.0028	10.8988	10.8896	10.3062	10.8666	11.0217	9.835	11.1544	11.0342	11.2884	11.3636	11.0227	11.2648	11.4544	11.2892	9.48104	11.1469	11.0121	10.739	10.8263	10.9338	10.4291	10.7482	10.7965	10.5308	10.7616
VIT_00s0211g00120	D7T5C1	CHRUN_JGVV211_11_T01	4	Glycine hydroxymethyltransferase	0.779129	2.01e-18	0.246182	0.934061	0	0.483929	12.7612	12.4576	12.8551	12.7807	12.7735	12.6477	12.5643	12.5663	12.5869	12.553	12.3534	12.0859	12.1288	12.1042	11.9138	12.3576	12.2454	12.2056	12.015	12.2545	12.6762	12.5011	12.1969	12.2127	12.0462	12.2829	12.329	12.2777	12.172	12.1593	13.165	13.1572	13.0781	13.1149	12.9217	13.2078	13.1716	12.9764	13.2756
VIT_00s0211g00130	D7T5C4	CHRUN_JGVV211_12_T01	2	Unknown	0.841721	0.0607897	0.94491	0.953896	0.0658891	0.968066	3.46101	3.44091	3.52382	3.16719	3.44742	3.33328	3.42768	3.26982	3.31941	3.42809	3.58038	3.33122	3.30826	3.61315	3.63962	3.47639	3.2773	3.44394	3.74555	3.4563	3.34216	3.34941	3.34983	3.06155	3.34832	3.24842	3.25442	3.22174	3.52749	3.26973	3.00861	3.07301	3.51202	3.29711	3.55769	3.26986	3.25757	3.33557	3.42472
VIT_00s0211g00140	F6HCS9	CHRUN_JGVV211_13_T01	1	MADS-box agamous-like 21	0.108685	2.95e-10	0.644738	0.507656	0	0.788079	4.01916	5.33031	4.35123	5.55408	5.37685	4.30836	4.90685	4.74382	4.90089	4.64761	3.70588	4.11827	3.7544	3.7427	3.52239	4.221	3.74828	3.68353	3.33481	3.81571	5.10148	4.93726	6.05354	5.55879	5.67179	4.36583	5.64905	5.51697	4.99891	5.36896	4.68119	4.28101	4.41706	4.32922	4.70946	4.05719	4.08266	4.46134	4.08858
VIT_00s0211g00150	F6HCT0	CHRUN_JGVV211_14_T01	4	MADS-box agamous-like 21	0.226934	4.93e-18	0.379659	0.638847	0	0.601941	5.93635	7.81503	6.44078	7.02151	6.99533	5.92413	7.14411	7.26081	7.20368	6.67649	4.08001	4.17723	3.74103	3.78454	4.0489	3.9876	3.77839	4.33215	4.37236	3.70318	7.52083	7.0953	8.15114	8.394	8.12732	6.27993	8.06043	7.83973	7.81575	7.99334	6.22132	5.75964	6.10011	5.80624	6.08474	5.28603	5.69343	5.3928	5.22714
VIT_00s0211g00160	D7T5C3	CHRUN_JGVV211_15_T01	4	Serine hydroxymethyltransferase 1	0.922705	4.45e-21	0.120772	0.977194	0	0.336383	12.7057	12.4801	12.8451	12.7657	12.7019	12.6374	12.5222	12.479	12.5645	12.5319	12.1083	11.9328	11.9502	11.904	11.7123	12.1065	12.0435	11.9429	11.7409	11.8265	12.7647	12.5237	12.1816	12.3119	12.1105	12.3924	12.571	12.3732	12.137	12.2214	13.1097	13.1489	13.0543	13.1449	12.8166	13.3722	13.2937	13.0871	13.35
VIT_00s0211g00170	NA	CHRUN_JGVV211_16_T01	4	Unknown	0.583153	0.218598	0.31121	0.855323	0.229217	0.544875	4.58913	4.28099	4.69181	3.23584	4.77153	4.29524	4.98353	4.35938	5.013	4.67128	4.19338	4.13009	3.97001	4.20753	4.53838	3.66058	4.90134	4.11001	4.70184	3.70329	4.50292	4.47975	4.40009	4.13236	4.19915	4.01992	4.32412	4.4508	4.65807	3.95097	4.2637	4.27792	4.48442	4.13716	4.36484	3.80195	4.52875	3.64798	4.07746
VIT_00s0211g00180	D7T5C5	CHRUN_JGVV211_17_T01	1	MADS-box agamous-like 21	0.247203	3.69e-18	0.223145	0.655757	0	0.46042	NA	NA	6.96057	7.7548	7.8212	6.91605	7.96077	7.77752	7.63866	7.44591	4.61876	5.26379	4.78801	4.71119	4.99145	5.52844	4.85555	4.8827	4.50421	5.07761	8.03148	7.50203	8.87365	8.7648	8.51648	6.85775	8.40245	8.15347	8.38123	8.32996	6.85807	6.46446	6.72348	6.62988	6.92934	6.10894	6.42838	6.04591	5.64535
VIT_00s0211g00190	D7T5C6	CHRUN_GSVIVT00003865001_T01	0	Lectin protein kinase	0.660489	2.3e-06	0.249497	0.888976	3.31e-06	0.486864	3.40032	3.60838	3.429	3.05108	3.42287	3.58036	3.56355	3.55654	3.30337	3.68056	2.98776	3.75686	3.64137	3.4761	3.6682	4.31198	3.84183	3.18804	3.57454	3.40859	4.06545	4.11012	3.94473	3.9461	3.78787	4.13109	3.93392	3.96866	3.8987	4.18167	3.79108	4.07718	4.0634	3.84223	3.71198	3.69712	3.60793	3.72693	3.54698
VIT_00s0213g00010	D7SYW4	CHRUN_JGVV213_1_T01	3	AAA-type ATPase family	0.0220163	1.36e-19	0.00727751	0.28674	0	0.0821975	11.3032	11.5443	11.5571	11.396	11.3879	11.3654	11.5938	11.5286	11.528	11.4405	10.7725	10.7828	10.6957	10.5083	10.8868	10.4875	10.2814	10.3223	10.4249	10.0445	10.4417	10.358	10.4551	10.4675	10.3265	10.5022	10.6119	10.4805	9.98885	10.4996	10.7386	10.7832	10.4948	10.7349	10.45	10.4783	10.487	10.4195	10.5683
VIT_00s0213g00020	F6H817	CHRUN_JGVV213_2_T01	4	AAA-type ATPase	0.965768	4.27e-17	0.659952	0.990811	0	0.797812	11.7874	11.9806	11.7573	11.9221	12.0702	11.8608	12.0688	11.9987	11.9735	11.8936	11.2544	11.542	11.7384	11.4016	11.5799	11.5285	11.2695	11.5047	11.5687	11.2628	11.5561	11.6108	11.6037	11.6047	11.5768	11.6594	11.634	11.7159	11.4868	11.4347	11.2695	11.2184	11.1108	11.2102	11.0686	11.1511	11.2351	11.2358	10.9034
VIT_00s0213g00040	F6H818	CHRUN_JGVV213_4_T01	0	AAA-type ATPase	0.90857	1.21e-09	0.0225699	0.972159	0	0.144019	4.3828	4.50456	4.88168	4.23618	3.74846	4.74071	4.73458	4.5474	4.59256	4.57333	4.05039	3.8686	4.29526	3.86561	4.42356	3.79061	3.42638	3.83663	3.65437	3.81215	3.54527	3.53967	3.48678	3.43249	3.78802	3.69872	3.53473	3.76718	3.39763	3.65584	4.14858	3.78798	3.61088	3.76454	4.32238	3.71061	4.22545	3.44975	4.06209
VIT_00s0213g00050	F6H819	CHRUN_JGVV213_5_T01	4	AAA-type ATPase	0.758648	1.13e-14	0.323421	0.927157	0	0.555233	11.3323	11.6248	11.5675	11.3881	11.543	11.3568	11.5649	11.3578	11.4431	11.3511	10.9899	11.0254	11.0208	10.7833	10.7732	10.4899	10.6621	10.9865	11.0408	10.7494	11.1116	11.0725	11.032	11.0863	11.0474	11.1327	11.1653	11.1806	10.5746	11.025	10.6661	10.5977	10.4238	10.5807	10.4369	10.6614	10.714	10.6015	10.6813
VIT_00s0213g00070	F6H820	CHRUN_PDVV213_6_T01	0	No hit	0.286405	9.43e-07	0.914788	0.686673	1.4e-06	0.950095	7.45192	7.38219	6.86903	7.17217	7.02156	7.34193	7.05	6.92996	6.95959	7.01457	6.83449	6.63596	6.9009	6.12504	7.15344	6.89409	5.70489	7.08421	7.25548	6.21873	6.92456	6.48389	7.36001	7.13911	6.6224	7.11916	7.24892	6.82515	5.75049	7.05096	7.89015	8.07084	7.45964	7.89846	8.12815	7.67763	7.82678	7.57163	7.6152
VIT_00s0213g00080	F6H821	CHRUN_PDVV213_7_T01	1	No hit	0.0573277	7.69e-06	0.310864	0.40812	1.06e-05	0.544561	5.70345	5.85767	5.28838	6.25544	5.88892	5.39509	5.29852	5.2608	5.02146	5.23373	5.26837	5.44993	5.11878	4.75055	5.49151	NA	4.33972	5.3816	NA	4.7534	5.32068	4.96097	5.47888	5.40028	5.24949	5.4581	5.97574	5.05809	3.97219	5.59066	6.19279	6.04461	5.37397	5.95692	6.34776	5.93634	5.706	5.66185	5.57269
VIT_00s0213g00090	D7SYW9	CHRUN_JGVV213_6_T01	4	CTV.22	0.147162	5.31e-05	0.0793302	0.557343	6.91e-05	0.272349	11.2612	11.3528	11.105	10.3717	10.5068	11.1592	11.243	11.3527	11.2698	11.2921	11.0895	11.1368	11.0903	11.2522	11.3386	11.4948	11.1422	11.302	11.3317	11.4019	11.2148	11.0622	11.2844	11.5601	11.1304	10.9298	11.1442	11.3575	11.3151	11.3364	11.6815	11.8176	11.4343	11.7174	11.4684	11.492	11.7136	11.5966	11.1825
VIT_00s0213g00100	D7SYX0	CHRUN_JGVV213_7_T01	4	No hit	0.248668	7.61e-05	0.611138	0.656748	9.79e-05	0.765383	11.2838	11.4409	11.1224	11.5591	11.2262	11.1136	11.2614	11.3847	11.1839	11.0194	11.058	11.4641	11.0315	10.8917	11.002	10.7787	10.5308	10.9089	10.8806	10.9828	10.7249	10.7048	10.7824	11.2293	10.6183	10.5753	11.0472	10.9795	10.6988	10.9276	11.5546	11.6789	10.9019	11.6733	10.9896	11.2722	11.7322	11.4464	11.0839
VIT_00s0214g00010	F6I201	CHRUN_JGVV214_1_T01	4	DnaJ homolog, subfamily C, member 13	0.568688	0.0147124	0.522696	0.848552	0.0165487	0.706412	13.4131	13.567	13.5421	13.217	13.227	13.559	13.5399	13.5198	13.4568	13.5448	13.6218	13.4019	13.3739	13.5145	13.2708	13.7328	13.14	13.4496	13.5378	13.4689	13.3251	13.5219	13.3641	13.401	13.3433	13.4341	13.2999	13.3711	13.2069	13.4982	13.423	13.5165	13.3149	13.39	13.3556	13.4946	13.4541	13.2674	13.3781
VIT_00s0214g00020	F6I202	CHRUN_JGVV214_2_T01	3	TORMOZembryo defective UTP13	0.909342	1.57e-17	0.238253	0.972462	0	0.475813	8.01144	7.6793	8.15968	7.84267	7.52215	7.48737	7.64229	7.93918	7.67469	7.52409	7.11297	7.09948	6.87603	7.19656	7.09478	6.95502	6.92694	6.7585	6.91438	6.80642	6.68746	7.06663	6.58252	6.90175	6.70807	7.14428	7.05928	7.47666	6.47024	6.64419	7.5357	7.37034	7.77311	7.6086	7.65208	7.67332	7.87388	7.19694	8.26109
VIT_00s0214g00040	F6I204	CHRUN_JGVV214_4_T01	0	Lectin phloem protein 2-like B1 PP2-B1	0.675698	0.00018269	0.0160187	0.895006	0.00022912	0.121829	NA	7.11835	7.49793	6.39153	6.61175	7.6119	7.45188	7.38576	7.4927	7.44638	7.32616	7.80273	7.28035	7.01542	7.45504	6.76307	7.92841	7.19718	7.33174	7.26269	7.79865	7.43046	7.45412	7.61071	7.59338	6.87342	7.43198	7.48084	7.81172	7.62391	7.48534	7.55334	7.28141	7.64503	7.46049	7.22687	7.65582	7.10759	7.18993
VIT_00s0214g00050	F6I205	CHRUN_JGVV214_5_T01	0	No hit	0.742969	2.75e-23	0.298319	0.921716	0	0.533202	6.37482	6.26892	6.28484	6.16471	6.06792	6.18973	6.09513	6.41381	6.23063	6.12558	5.82906	6.07399	6.21352	5.76192	5.74336	5.9542	5.26417	5.89138	5.80562	6.11322	3.91948	3.78416	4.49819	4.46308	4.09319	3.96658	3.92874	3.97939	3.87641	4.28631	4.50741	4.88697	4.76243	4.83067	3.90651	4.70539	4.76271	4.29793	5.06136
VIT_00s0214g00060	F6I206	CHRUN_JGVV214_6_T01	1	F-box protein PP2-B2	0.852386	5.76e-09	0.58063	0.956906	1e-08	0.744612	12.1966	12.1949	12.2077	12.2561	12.3704	12.0588	12.1635	12.1385	12.1179	12.201	12.4616	12.703	12.2622	12.1334	12.6106	12.3159	12.8209	12.4102	12.2788	12.519	11.9824	11.6945	11.9336	12.177	11.9424	11.8449	12.0182	12.1508	12.1677	12.1108	12.3877	12.6975	12.277	12.6726	12.3577	12.3643	12.6112	12.3883	12.2912
VIT_00s0214g00070	F6I207	CHRUN_PDVV214_7_T01	4	ABC transporter C member 9	0.544489	0.000513723	0.528523	0.836681	0.00062857	0.710315	4.96447	5.2015	5.93506	6.311	6.17191	6.71647	6.42482	5.6002	5.71693	5.7919	6.60798	5.54091	6.65013	6.68124	6.01033	6.66266	6.03458	6.35796	6.34489	6.88574	4.94441	6.30996	5.87177	5.43199	NA	NA	6.01842	5.64472	6.49706	5.41252	7.82676	6.29945	NA	6.7538	7.27297	6.99721	6.62805	6.69164	7.11221
VIT_00s0214g00080	F6I208	CHRUN_PDVV214_8_T01	1	WD-40 repeat family protein / beige-related	0.21707	0.00113656	0.651548	0.630378	0.00136133	0.792612	7.38948	7.7162	7.39685	7.19394	7.1228	7.47763	7.3078	7.29919	7.41231	7.50206	7.37764	7.54015	7.53582	7.24878	7.07823	7.21905	7.01292	7.51957	7.3196	7.04931	7.52733	7.46841	7.33494	7.59701	7.36625	7.51185	7.44099	7.66181	7.02162	7.53867	7.50047	7.22978	6.95752	7.18775	7.45367	7.18415	7.06291	6.97368	6.94148
VIT_00s0214g00090	F6I209	CHRUN_JGVV214_7_T01	0	F-box protein PP2-B10 (Protein phloem protein 2-like B10)	0.0235236	1.34e-06	0.521203	0.292407	1.97e-06	0.705557	12.5063	12.6903	12.2506	12.6273	12.4305	12.0488	12.4201	12.5578	12.4923	12.2505	11.9923	12.5735	12.1199	11.5221	12.1701	11.3205	11.6826	11.7988	11.7058	11.8171	11.9537	11.5497	11.8926	12.0275	11.6743	11.0977	11.987	12.0097	11.9099	12.0121	12.4299	12.4548	12.072	12.5841	12.445	12.0586	12.655	12.3384	11.8829
VIT_00s0214g00110	D7U6F2	CHRUN_JGVV214_8_T01	2	No hit	0.553991	0.00409811	0.343006	0.84121	0.00475701	0.571989	5.24499	5.59804	5.05928	4.94895	5.11098	5.44655	5.34105	5.50001	5.36307	5.69189	5.46911	5.60984	5.62029	5.3912	5.58696	5.34579	5.95304	5.7081	5.67548	5.62837	5.60025	5.31731	5.56729	5.71215	5.26261	5.45734	5.41568	5.3892	5.35757	5.71471	5.86181	6.17284	5.57387	5.90687	5.46275	5.82583	5.4163	5.71389	5.26462
VIT_00s0214g00120	D7U6F3	CHRUN_JGVV214_9_T01	4	F-box family protein	0.60831	1.56e-12	0.32058	0.866125	0	0.552635	7.59395	7.04165	7.12463	7.15927	6.89731	6.6197	6.86366	7.21475	7.06114	6.6998	6.08268	6.65604	5.52712	5.57757	5.97858	4.54709	6.22789	5.68378	5.26756	5.85155	8.11002	6.99511	7.1608	8.18437	7.39813	6.84782	7.90118	7.8222	8.2921	7.88238	7.58948	7.5457	7.02998	7.46961	6.78408	7.38116	7.64094	7.41967	7.38228
VIT_00s0214g00130	F6I210	CHRUN_JGVV214_10_T01	3	F-box family protein	0.974607	2.2e-08	0.658998	0.993042	4e-08	0.797257	8.25685	7.45381	7.59533	7.68796	7.49167	7.5653	7.58318	8.06973	7.8357	7.55898	8.2773	8.59808	7.97528	7.95272	8.54519	7.85773	8.71297	7.95685	7.35701	8.10797	8.26423	7.83506	7.64956	8.29185	7.96835	7.65159	8.06606	8.05353	8.50629	8.34455	8.59558	8.30755	8.50304	8.24143	8.35864	8.27543	8.18084	8.18783	8.792
VIT_00s0214g00150	F6I211	CHRUN_JGVV214_11_T01	2	F-box protein PP2-B1 (Protein phloem protein 2-like B1)	0.735078	2.31e-09	0.629998	0.918243	0	0.777772	10.0453	10.1165	9.7718	9.78731	9.50222	9.37111	9.98456	10.1309	10.0843	10.0376	10.7853	11.1549	10.8072	10.4578	11.1186	10.3542	11.1442	10.5116	10.2964	10.7465	10.8525	9.90518	10.1027	10.6343	10.0881	9.5585	10.8385	10.6328	10.6872	10.6403	10.2932	10.2285	10.0859	10.163	10.2013	10.0514	10.3027	10.1561	10.2212
VIT_00s0214g00160	F6I212	CHRUN_JGVV214_12_T01	0	Lectin, phloem-specific	0.313203	3.73e-12	0.0279514	0.705834	0	0.161038	8.47597	8.85861	8.71136	8.63787	8.88734	8.79057	8.71538	8.54666	8.5484	8.49675	7.37233	7.97217	7.94161	8.00908	7.61514	7.01857	6.89076	7.82387	7.58121	7.22667	8.55672	8.21324	8.17762	8.31228	8.35011	8.15417	8.34591	8.34517	7.78608	8.33321	7.9414	7.80643	7.70306	7.75379	7.53817	8.16322	7.95612	7.95938	8.07649
VIT_00s0214g00170	F6I213	CHRUN_JGVV214_13_T01	4	Actin-related protein 7	0.658003	5.24e-08	0.0114393	0.88805	9e-08	0.102219	11.5605	11.7765	11.5471	11.6634	11.62	11.7133	11.6536	11.7622	11.7421	11.6176	11.6614	11.6226	11.4013	11.4051	11.56	12.0525	12.2328	11.6165	11.4934	11.4742	12.1041	11.9827	11.9369	12.0904	11.8741	11.9276	12.045	12.1324	12.0469	12.0207	12.1274	12.061	12.082	12.0843	12.2144	11.9648	11.9143	11.7746	11.8918
VIT_00s0215g00010	F6HRG9	CHRUN_PDVV215_1_T01	3	Lateral organ boundaries Domain 6	0.572269	0.197087	0.575209	0.850075	0.207272	0.740457	3.67858	3.72178	3.95385	3.97829	3.91454	3.64392	4.10661	4.03804	3.87968	4.08321	3.9733	3.83536	3.54573	4.14268	4.19424	3.99331	3.84138	3.61518	4.08973	3.80551	3.8323	3.59023	3.64128	3.74826	3.7111	3.82891	3.86731	3.72001	3.81575	3.43761	3.80755	3.29272	3.94217	4.12386	4.22824	3.83328	3.93139	3.79625	3.8006
VIT_00s0215g00020	D7TRB7	CHRUN_JGVV215_1_T01	0	Protease Do-like 10	0.830763	8.23e-10	0.0630797	0.950387	0	0.242341	10.0981	9.79342	10.0479	10.056	10.0485	9.86303	9.82972	9.81266	9.81745	9.84933	9.80314	9.42856	9.51822	9.69168	9.4964	9.69426	9.92666	9.55125	9.42832	9.88884	9.92057	9.77917	9.87521	9.91748	9.9174	9.99041	9.93182	9.87287	10.041	9.76579	9.97083	10.1007	10.0023	9.98322	9.78776	10.0631	10.215	9.95323	10.0856
VIT_00s0215g00030	D7TRB8	CHRUN_JGVV215_2_T01	0	Autophagy 4a (APG4a)	0.0192271	7.98e-13	0.875255	0.269527	0	0.92699	13.7664	13.8415	13.7568	13.8502	13.755	13.7629	13.8668	13.7848	13.7765	13.7468	13.7974	13.7823	13.7818	13.702	13.8711	13.5189	13.7585	13.7374	13.7666	13.815	13.5723	13.5111	13.5692	13.5288	13.4818	13.5012	13.5281	13.4904	13.395	13.4655	13.6088	13.4758	13.5427	13.5694	13.6358	13.5752	13.5768	13.493	13.459
VIT_00s0215g00040	F6HRH0	CHRUN_JGVV215_3_T01	3	Proteasome 26S regulatory subunit (RPN2)	0.224963	0.000610708	0.192159	0.637561	0.00074348	0.42616	12.4293	12.8657	12.5795	12.4466	12.473	12.6745	12.5855	12.6948	12.546	12.6227	12.4142	12.6935	12.4998	12.5041	12.3862	12.3813	12.3336	12.334	12.2389	11.9563	12.5842	12.6595	12.5845	12.7431	12.5681	12.7098	12.5914	12.8145	11.8373	12.5566	12.7315	12.8002	12.6794	12.77	12.5699	12.8391	12.7471	12.8188	12.6579
VIT_00s0215g00050	D7TRC0	CHRUN_JGVV215_4_T01	3	Proteasome 26S regulatory subunit (RPN2)	0.268648	0.00330929	0.770378	0.673614	0.00386123	0.866049	13.6806	13.6713	13.6548	13.7719	13.5368	13.5895	13.6408	13.7441	13.6332	13.666	13.716	13.7457	13.6606	13.8164	13.6524	13.7569	13.5124	13.6352	13.6243	13.8119	13.7098	13.7366	13.6011	13.7298	13.6867	13.675	13.6812	13.7306	13.7528	13.7499	13.7981	13.9725	13.6998	13.8956	13.7511	13.8451	13.9037	13.7969	13.6179
VIT_00s0215g00070	D7TRC1	CHRUN_JGVV215_6_T01	4	ADP-ribosylation factor	0.0399091	8.91e-18	7.61e-07	0.355536	0	0.00064214	10.6249	10.6853	10.6042	10.5946	10.4804	10.7489	10.6468	10.5916	10.6624	10.8591	11.1147	11.0076	11.0774	10.9412	11.1058	11.7874	11.8457	11.4218	11.412	11.3657	11.2999	11.2447	11.5108	11.3849	11.2416	11.2523	11.2432	11.3367	11.5052	11.3784	10.7379	10.9289	10.8547	10.8109	10.7831	10.4802	10.3899	10.6043	10.5824
VIT_00s0215g00080	F6HRH1	CHRUN_PDVV215_8_T01	0	No hit	0.952195	6.04e-30	0.000637095	0.986134	0	0.0238131	6.24003	6.05471	5.9302	6.29212	6.22773	5.32902	5.46287	5.75027	5.51175	5.60019	3.17946	3.20879	3.1767	3.32623	3.42132	3.18397	3.43771	3.24186	3.33184	3.27536	6.3935	5.92758	6.34931	6.09472	5.9658	6.21118	6.30913	6.76214	6.55054	6.31552	3.92015	3.85672	3.69196	3.70059	3.49349	3.66847	3.89301	3.77671	3.87737
VIT_00s0215g00090	F6HRH2	CHRUN_JGVV215_7_T01	2	Unknown protein	0.61948	7.45e-05	0.155613	0.870635	9.58e-05	0.382304	9.41403	9.71298	9.40773	9.3718	9.45384	9.66273	9.54308	9.42525	9.40553	9.53809	9.34879	9.30092	9.19505	9.01403	9.06733	9.72383	9.76149	9.31518	9.282	9.02364	9.265	9.53185	9.58812	9.55748	9.40137	9.56675	9.35222	9.39353	8.82017	9.32301	9.30833	9.44615	9.27657	9.4788	8.92824	9.29572	9.30838	9.23266	9.4688
VIT_00s0215g00100	D7TRC3	CHRUN_GSVIVT00003919001_T01	2	RHO-related protein from plants 2 ROP2	0.570659	0.131115	0.068428	0.849372	0.139339	0.252351	7.20871	7.47817	7.09175	6.70785	6.20539	7.27165	7.29831	7.31755	7.10996	7.70656	7.12007	6.81482	6.78803	7.35007	7.2662	7.61967	7.55106	7.21078	7.17216	6.82289	7.32858	7.29476	7.29013	7.8112	7.25749	7.45636	7.24399	7.53617	7.14864	7.28608	7.45909	7.23527	7.33709	7.4101	7.60625	7.26183	7.40609	7.2555	7.09272
VIT_00s0215g00110	D7TRC4	CHRUN_JGVV215_8_T01	0	Sphingosine kinase	0.411276	0.00294967	0.263672	0.763633	0.00345021	0.500322	12.8986	12.9748	12.8499	12.8025	12.83	12.8979	12.8108	13.0151	12.9179	12.7337	12.8515	12.9718	12.8181	12.3688	12.514	12.4934	12.4776	12.5577	12.7813	11.9976	12.966	13.022	12.8416	12.9703	12.9332	13.0007	12.9543	13.0811	12.2122	12.9212	12.9116	12.8467	12.764	12.8009	12.6803	12.9495	12.7001	12.9641	13.0492
VIT_00s0216g00010	F6HCQ1	CHRUN_PDVV216_1_T01	4	Unknown	0.281634	4.25e-09	0.327665	0.683048	1e-08	0.558978	10.7279	10.591	10.6296	10.7173	10.4559	10.7966	10.5974	10.7945	10.6315	10.5419	10.5061	10.1538	9.92945	10.2188	10.2614	10.3813	10.536	10.3723	10.4513	10.2532	9.94863	10.4446	10.1759	10.2596	10.2418	10.2646	9.99056	9.94738	10.3321	10.1334	10.3594	10.5546	10.6088	10.6628	10.5964	10.6059	10.621	10.4416	10.6391
VIT_00s0216g00020	F6HCQ2	CHRUN_JGVV216_1_T01	0	Glycosyl transferase family 8 protein	0.333828	3.25e-12	0.411273	0.719516	0	0.626087	13.1418	13.0955	13.2024	13.1361	13.2295	13.1777	13.083	12.9584	12.9812	13.121	13.2761	13.2031	13.2292	13.3033	13.1873	12.9947	12.9375	13.2451	13.2764	13.1539	12.5492	12.9233	12.8664	12.5888	12.8844	13.0837	12.7258	12.5306	12.5398	12.6717	12.6546	12.7749	12.7785	12.7343	12.7994	12.7558	12.7877	12.6383	13.0191
VIT_00s0216g00030	F6HCQ3	CHRUN_JGVV216_2_T01	0	Nuclear transport factor 2 (NTF2)	0.016997	0.000165562	0.0565237	0.260104	0.00020821	0.22985	13.9234	13.7107	13.7741	13.9861	13.8288	13.7055	13.818	13.9018	13.8817	13.6415	14.0032	13.9397	13.8387	13.7746	13.963	13.5999	13.6632	13.6789	13.7513	13.6487	13.9592	13.7684	13.863	13.9584	13.947	13.8287	14.0469	13.9166	13.7817	13.944	13.8969	13.8327	13.7756	13.8407	13.6864	13.7945	13.8739	13.7096	13.6842
VIT_00s0216g00040	F6HCQ4	CHRUN_JGVV216_3_T01	0	ER lumen protein retaining receptor	0.170512	1.24e-09	0.0303434	0.584662	0	0.168241	13.1528	13.1613	13.1311	13.2797	13.4296	13.1373	13.143	13.1275	13.1904	13.2353	13.1101	13.1515	13.1169	13.1261	13.1666	13.3213	13.5562	13.2693	13.1734	13.1845	13.4408	13.4161	13.445	13.5398	13.4531	13.4891	13.4354	13.5601	13.5846	13.5613	13.2322	13.1295	13.2967	13.2136	13.3181	13.2145	13.1853	13.1539	13.3249
VIT_00s0216g00050	D7T587	CHRUN_JGVV216_4_T01	4	No hit	0.588478	0.0479317	0.0130922	0.856865	0.0522631	0.109696	10.0223	NA	9.65229	8.72705	NA	10.1505	9.96996	10.0255	10.0494	10.2793	9.44892	9.53793	9.65401	10.2776	9.97964	9.3643	9.35685	9.45156	9.33005	9.66628	9.26086	9.43775	9.52115	9.96254	9.53316	9.52262	8.87043	9.97038	9.42434	9.54875	9.40903	9.40519	9.49794	9.43003	9.54326	9.40472	9.42348	9.59787	9.30143
VIT_00s0216g00060	F6HCQ5	CHRUN_JGVV216_5_T01	0	Nuclear transport factor 2 (NTF2)	0.0188873	4.57e-09	0.294608	0.266787	1e-08	0.529717	12.0523	12.2756	11.971	12.2852	12.2197	11.8527	12.0805	12.113	12.0528	11.6969	11.9348	12.2263	11.983	11.3524	11.6633	10.9973	11.5772	11.8691	12.3874	11.8069	11.7531	11.9003	12.0686	11.9307	11.7252	10.6661	11.6004	11.5598	11.4849	11.5704	12.3674	11.855	12.2612	12.0739	12.2012	12.0973	12.1734	12.009	11.5731
VIT_00s0216g00070	D7T589	CHRUN_JGVV216_6_T01	1	Unknown	0.119798	1.12e-05	0.444404	0.522181	1.52e-05	0.650274	10.6422	10.1762	10.5532	10.569	10.6131	10.7726	10.3322	10.4315	10.3588	10.3315	10.1458	10.1089	10.2717	10.287	10.2565	10.2077	9.97299	10.2057	10.3452	10.4872	9.89099	10.2132	9.91071	9.58873	10.2865	10.5525	10.0261	10.0358	10.289	10.1621	9.94093	10.0884	10.097	10.0329	10.0201	10.0696	9.91848	10.1064	10.3582
VIT_00s0218g00010	F6I719	CHRUN_JGVV218_1_T01	4	Cinnamyl alcohol dehydrogenase	0.0644529	3.55e-06	0.284661	0.426205	5.02e-06	0.520831	10.2572	11.2412	10.5096	10.6757	10.8952	10.2857	10.9604	10.8954	10.9502	11.0183	11.2562	10.8396	11.2991	10.8498	11.0093	10.3249	10.7801	10.5839	10.2056	11.1635	10.9638	9.9592	10.4314	10.3763	10.6285	9.84638	10.5746	10.495	10.6495	10.6961	10.4612	10.1699	10.4806	10.1745	10.5876	10.1192	10.1925	10.3084	9.89475
VIT_00s0218g00030	F6I720	CHRUN_JGVV218_3_T01	0	ELO1 (ELONGATA 1)	0.0290211	2.85e-11	0.204376	0.317889	0	0.439562	11.4075	11.1555	11.2346	11.3693	11.4728	11.1467	11.1995	11.3541	11.2554	11.1202	11.1947	11.1284	11.0588	10.8553	11.1282	10.401	10.9189	11.0528	11.0075	10.8344	10.9189	10.7949	10.9459	10.8374	10.8942	10.7398	10.9084	10.86	10.7315	10.7719	10.7423	10.8306	10.7217	10.8728	10.786	10.7217	10.8351	10.6421	10.7657
VIT_00s0218g00040	F6I721	CHRUN_JGVV218_4_T01	0	Dof zinc finger protein DOF4.7	0.0450622	0.00124154	0.000515682	0.374604	0.00148364	0.0217456	3.76469	3.94206	3.90872	3.49405	3.48234	4.19249	3.78098	4.57685	4.30777	4.44957	3.87124	3.65263	3.59982	3.87483	3.92182	3.52353	3.42356	3.61098	3.53249	3.71053	3.56631	3.50458	3.70456	3.7426	3.92615	3.81128	3.95656	3.61902	3.43812	3.77606	3.88687	3.53349	3.62563	3.65937	3.68677	3.72581	3.39789	3.44173	3.84711
VIT_00s0218g00050	F6I722	CHRUN_JGVV218_5_T01	0	Kinesin motor protein	0.897117	1.52e-06	0.200535	0.96967	2.23e-06	0.434977	8.36329	7.74031	8.21595	8.21127	8.29581	8.23855	7.90511	8.21777	8.03274	7.69963	7.89891	7.84301	7.84796	7.58857	7.72615	8.006	8.07538	7.83156	8.20894	8.33988	8.33743	9.02105	8.57339	8.08674	8.43103	8.80603	8.31604	7.90935	8.31181	8.18525	8.57711	8.31591	8.76744	8.45329	8.79767	8.49064	8.20919	8.39529	9.04179
VIT_00s0218g00060	D7UDN2	CHRUN_JGVV218_6_T01	0	Methylmalonate semi-aldehyde dehydrogenase	0.698937	2.83e-08	0.203164	0.903832	5e-08	0.438028	8.75338	9.11916	9.11284	9.12219	9.11351	9.25112	9.20428	8.93338	9.01383	8.90104	8.71641	8.46472	8.7197	8.06577	8.21582	9.11721	8.90718	8.26366	8.52485	7.34433	9.49107	9.50929	9.4795	9.17554	9.45135	9.51055	9.57718	9.38524	8.27356	9.53162	9.30276	9.29522	9.10418	9.25527	8.89348	9.90599	9.49154	9.66849	10.0855
VIT_00s0218g00070	F6I723	CHRUN_JGVV218_7_T01	0	Methylmalonate semi-aldehyde dehydrogenase	0.629704	6.27e-13	0.720398	0.874487	0	0.835105	11.5881	11.3301	11.4354	11.4134	11.4817	11.4078	11.386	11.4281	11.4248	11.3704	11.4481	11.0697	11.1391	11.3388	11.2892	11.1753	11.0279	11.2518	11.2838	11.5414	11.0889	11.0899	11.0143	11.0092	10.9799	11.1405	11.0839	11.093	11.1585	11.133	11.1271	11.271	11.1155	11.1788	11.0189	11.1193	11.2138	10.936	11.3741
VIT_00s0218g00080	D7UDN4	CHRUN_JGVV218_8_T01	4	Exostosin family protein	0.174378	0.0263952	0.864402	0.588968	0.0292269	0.92061	11.2406	11.2363	11.3804	11.2862	11.5201	11.5054	11.2332	11.2552	11.3481	11.2674	11.0865	10.8739	11.2352	11.1236	11.288	11.3844	11.7894	11.1848	11.2101	10.8763	11.1747	11.5925	11.3941	10.9689	11.5392	11.7793	11.3988	11.3473	11.0456	11.282	11.0549	11.1947	11.4005	11.1812	11.21	11.2169	11.1281	11.2128	11.6547
VIT_00s0218g00090	D7UDN5	CHRUN_JGVV218_9_T01	1	Exostosin family protein	0.470867	2.11e-10	0.983303	0.800721	0	0.989835	11.3136	11.2302	11.3179	11.2609	11.3411	11.4493	11.1866	11.3281	11.2243	11.3916	10.9618	10.8301	11.2014	11.1016	11.2295	10.9563	11.1418	11.1071	11.1897	11.1058	10.6112	10.9879	10.8489	10.3642	10.9395	11.0893	10.7299	10.6677	10.8284	10.695	10.6177	10.8158	10.7651	10.6211	10.7084	10.597	10.5489	10.4329	10.8892
VIT_00s0218g00100	D7UDN6	CHRUN_JGVV218_10_T01	0	Metal transporter Nramp6	0.788229	0.778223	0.147196	0.93644	0.78398	0.371433	3.36504	3.38255	3.15901	3.53914	3.92021	3.69841	3.42078	3.43042	3.29497	3.61506	3.37379	3.62997	3.60325	3.45181	3.53544	3.60482	3.61002	3.61797	3.35915	3.74478	3.51776	3.5716	3.58474	3.59883	3.52277	3.39526	3.65425	3.46462	3.52423	3.63973	3.74587	3.83592	3.30938	3.74719	3.54359	3.19493	3.33285	3.70289	3.29065
VIT_00s0218g00110	D7UDN7	CHRUN_JGVV218_11_T01	2	1-deoxy-D-xylulose-5-phosphate synthase, chloroplast precursor	0.80289	3.05e-14	0.00271752	0.941286	0	0.0509807	9.30928	8.63172	9.10288	8.58975	8.66968	8.77051	8.48234	9.27941	9.04431	8.76985	9.86705	9.78627	9.66996	10.0245	10.0548	9.28629	9.45842	9.28027	9.6507	9.00436	7.9	8.58745	9.06837	8.34221	8.27451	8.72868	8.11581	7.91047	8.70086	8.16937	9.01483	9.09084	9.10992	9.11727	8.67593	9.44604	9.44295	9.3217	9.13916
VIT_00s0218g00120	F6I724	CHRUN_JGVV218_12_T01	1	Pentatricopeptide (PPR) repeat-containing protein	0.666586	8.61e-07	0.0798409	0.891468	1.28e-06	0.273324	8.32819	7.95811	8.26246	8.40602	8.64884	8.11123	8.09546	8.25055	8.15432	7.99412	7.98464	8.15943	8.33972	8.32077	8.09323	7.96284	7.64473	8.23403	8.32113	8.36471	7.5483	8.21258	7.93237	7.86682	7.73627	8.0864	7.70565	7.76942	7.90494	7.91035	7.72501	7.68779	7.78137	7.70994	7.7439	7.99408	7.87484	7.74228	8.12178
VIT_00s0218g00130	F6I725	CHRUN_JGVV218_13_T01	1	Anthocyanidine rhamnosyl-transferase	0.00879049	1.9e-06	0.304366	0.199689	2.75e-06	0.538896	5.71636	5.37843	5.59413	5.95621	6.4391	5.21099	5.09425	5.35654	5.5465	5.21663	5.01698	4.85399	5.20074	5.07043	4.85128	4.90272	5.01313	4.63646	4.34706	4.92938	4.5759	4.69861	5.066	5.80443	4.57448	4.5972	4.84492	4.74066	4.929	4.10751	5.47529	5.48781	5.23491	5.88946	5.25591	5.48983	5.59354	5.17924	5.39179
VIT_00s0218g00140	F6I726	CHRUN_JGVV218_14_T01	0	Anthocyanidine rhamnosyl-transferase	0.63056	7.58e-10	0.276992	0.874497	0	0.512896	4.75319	4.56184	4.67661	5.46247	5.7339	4.81053	4.82592	4.87653	4.64314	4.70553	4.46151	4.48236	4.7161	4.78	4.44608	4.44072	5.11126	4.85873	4.60672	4.78674	4.13259	4.78595	4.68218	4.23767	4.50046	4.59236	4.43935	4.67568	4.57544	4.6637	5.58887	5.68953	5.50925	5.58823	5.41907	5.38583	5.76528	5.51437	5.46733
VIT_00s0218g00150	F6I727	CHRUN_JGVV218_15_T01	4	UDP-rhamnose/rhamnosyltransferase	0.17526	6.27e-09	0.0141577	0.589387	1e-08	0.114517	12.6561	12.6069	12.5755	12.771	12.6023	12.4531	12.3854	12.4981	12.5102	12.7406	12.681	12.6364	12.5438	12.8911	12.6449	12.5574	12.6024	12.6729	12.6322	12.7065	12.873	13.2499	13.2001	13.1652	13.075	12.9377	12.9884	12.8965	12.9308	12.9096	12.8213	12.7374	12.8521	12.7864	12.6381	12.7476	12.7651	12.6242	12.6085
VIT_00s0218g00160	F6I728	CHRUN_JGVV218_16_T01	2	UDP-rhamnose:rhamnosyltransferase	0.596317	1.21e-14	0.0482486	0.860535	0	0.211959	6.38126	6.677	6.22555	6.7856	7.12328	6.5267	6.78435	6.3528	6.65311	6.96349	7.30358	6.89398	6.7564	6.77851	7.24691	6.37939	7.00042	6.56853	6.07228	6.88071	NA	7.014	7.49072	NA	6.9548	6.2785	6.46265	5.94659	6.76148	6.81707	4.98738	5.03353	5.32669	4.71343	4.33831	5.68948	4.96987	4.9054	5.0008
VIT_00s0218g00170	F6I729	CHRUN_JGVV218_17_T01	4	UDP-rhamnose/rhamnosyltransferase	0.0689157	2.49e-06	0.00559754	0.434584	3.58e-06	0.0724127	12.8822	12.6957	12.9402	12.758	13.0597	12.5449	12.6962	12.6746	12.8108	12.8084	13.3568	12.9962	13.2876	13.3182	13.1273	12.7757	12.8252	13.0882	13.127	13.0673	13.0443	13.2585	13.1017	13.0124	13.1606	12.9325	13.0657	12.8498	12.985	12.7946	13.1933	12.9489	13.1075	12.9615	12.9082	13.0158	13.1213	12.9689	13.0513
VIT_00s0218g00180	F6I730	CHRUN_JGVV218_18_T01	3	Geranylgeranyl transferase type-2 beta subunit.	0.896318	0.0860062	0.00332317	0.96967	0.0924176	0.0559726	10.2383	10.2481	10.0761	9.78349	9.64676	10.2704	10.2027	10.1011	10.2234	10.4691	10.2256	10.054	9.98199	10.0435	10.0873	10.2515	10.2163	10.3237	10.221	10.1045	10.1708	9.98065	10.0668	10.0435	9.98804	10.0197	9.91039	10.0828	9.81224	10.1345	10.1505	10.0102	10.0537	10.2805	10.3729	9.98905	10.0584	9.95342	9.88432
VIT_00s0218g00190	F6I731	CHRUN_JGVV218_19_T01	4	UDP-rhamnose:rhamnosyltransferase	0.760075	0.0417123	0.000748022	0.927464	0.0456738	0.0262492	12.8272	12.6805	12.8893	12.8968	12.946	12.6947	12.652	12.5504	12.7125	12.9079	13.1696	12.8701	13.0614	13.5599	12.9841	12.5965	12.6319	13.135	13.1085	12.9881	12.9181	13.3116	13.1906	13.0172	13.0679	13.1105	12.9767	12.7742	12.8852	12.7289	12.905	12.9092	13.0246	12.945	12.7997	13.0495	13.1408	12.9068	13.0408
VIT_00s0218g00200	F6I732	CHRUN_JGVV218_20_T01	4	UDP-glucuronosyl/UDP-glucosyltransferase	0.171532	5.1e-18	0.0337449	0.586324	0	0.178621	11.6135	11.6917	11.7643	12.0524	12.1515	11.43	11.4802	11.6229	11.6884	11.7429	12.1189	11.941	11.9623	12.0725	12.0146	12.449	12.2977	11.9272	11.8325	12.1188	12.8116	12.8426	12.9735	12.957	12.8222	12.5614	12.6486	12.6748	12.9242	12.7079	12.7341	12.6647	12.7784	12.7108	12.7357	12.5637	12.6577	12.5668	12.6347
VIT_00s0218g00210	F6I733	CHRUN_JGVV218_21_T01	0	Folate-biopterin transporter	0.438106	1.38e-13	0.028632	0.782096	0	0.163319	8.99553	9.35118	9.06548	8.35138	8.35196	9.21316	9.08404	8.95158	8.88002	9.38121	8.80826	8.72227	8.6398	8.81206	8.62463	9.03106	9.30702	8.93514	8.94829	8.88561	9.66426	9.98393	9.83284	9.85678	9.70178	9.97123	9.52381	9.91899	9.732	9.81351	9.43399	9.58737	9.67232	9.69046	9.73067	9.42227	9.40518	9.41114	9.07538
VIT_00s0218g00220	F6I734	CHRUN_PDVV218_20_T01	0	UDP-glucoronosyl/UDP-glucosyl transferase	0.907423	8.63e-16	0.0933044	0.97193	0	0.294537	6.50401	5.57703	6.39323	6.14262	6.99706	6.41175	5.4357	5.56454	5.87508	6.03617	6.75923	6.1138	5.71197	6.72162	6.2307	5.6874	6.28448	5.99496	6.07732	5.66537	4.53373	6.1264	4.9741	5.03618	5.55547	6.07496	5.40468	4.98898	5.16053	4.9015	7.70646	7.38168	8.86725	7.81041	8.21296	8.36469	8.3798	8.30607	9.50223
VIT_00s0220g00010	D7SYP1	CHRUN_JGVV220_1_T01	0	RNA recognition motif (RRM)-containing protein	0.241141	6.88e-05	0.264912	0.651345	8.88e-05	0.501593	11.2435	11.1093	11.187	11.1199	11.0995	11.0333	11.1358	11.3049	11.127	11.0374	10.9275	10.9013	10.835	10.7474	10.7828	11.0256	11.3109	10.8572	10.8081	10.7928	11.0424	11.1031	11.002	10.9837	11.0613	10.9837	11.0441	11.0454	11.0198	11.0075	11.1024	11.0799	11.0148	10.9197	10.9188	11.0462	11.0943	11.1158	11.272
VIT_00s0220g00020	F6H7V4	CHRUN_PDVV220_2_T01	0	Pentatricopeptide (PPR) repeat-containing protein	0.263476	3.47e-06	0.575157	0.669469	4.92e-06	0.740454	11.653	11.5753	11.4581	11.5481	11.4308	11.3438	11.5483	11.5771	11.4795	11.393	11.6552	11.6198	11.5417	11.6266	11.4615	11.6081	11.8823	11.8223	11.5582	11.5407	11.5732	11.5815	11.2351	11.6003	11.5292	11.3924	11.5178	11.7172	11.4949	11.5145	11.204	11.4834	11.2754	11.3999	11.1877	11.333	11.557	11.4868	11.2263
VIT_00s0220g00030	D7SYP2	CHRUN_JGVV220_2_T01	0	Small nuclear ribonucleoprotein F	0.406768	9.24e-15	0.0979581	0.762318	0	0.301849	11.722	11.5915	11.7267	11.8336	11.9143	11.697	11.6599	11.6968	11.7593	11.8079	11.6812	11.7702	11.8169	12.1027	11.9309	12.1033	12.3298	12.0023	11.9313	11.9983	11.5465	11.4488	11.6058	11.4794	11.5116	11.4097	11.3824	11.4461	11.7921	11.416	12.071	12.1188	12.0014	12.0921	12.138	12.0452	12.1176	12.0327	12.0949
VIT_00s0220g00040	D7SYP3	CHRUN_GSVIVT00003995001_T01	0	No hit	0.689902	2.63e-13	0.0233518	0.900428	0	0.146809	9.85097	9.66748	9.8349	9.71042	9.79558	9.6833	9.56402	9.62145	9.56726	9.67542	9.55009	9.7124	9.6703	9.56969	9.51183	9.78456	10.1676	9.80036	9.74244	9.28998	9.21329	9.02738	9.05187	8.8755	9.07947	9.25192	9.11735	9.15131	9.21824	9.08198	9.3615	9.34638	9.30979	9.37981	9.44108	9.24549	9.34578	9.18635	9.23194
VIT_00s0220g00050	F6H7V5	CHRUN_JGVV220_3_T01	3	Unknown	0.538366	1.51e-13	0.111732	0.833331	0	0.323153	12.3206	12.5067	12.3299	12.1619	12.2135	12.3762	12.2209	12.3954	12.2052	12.3329	12.1413	12.1312	11.7829	11.9805	12.0032	11.9012	11.544	11.8736	12.0056	11.8865	11.7043	11.8111	11.7941	12.0664	11.8018	11.8693	11.7099	11.8189	11.476	11.827	11.9001	11.9092	11.7748	12.0333	11.7965	11.8938	12.007	11.9526	11.8386
VIT_00s0220g00060	F6H7V6	CHRUN_JGVV220_4_T01	0	Pentatricopeptide (PPR) repeat-containing protein	0.0678276	1.25e-09	0.00119125	0.43174	0	0.0329569	9.48264	9.40606	9.82076	9.75453	9.7372	9.35426	9.36066	9.40175	9.33504	9.29422	9.22385	9.44086	9.31571	8.91377	9.1321	9.06311	9.64041	9.36771	9.48656	9.23881	9.125	9.00853	9.0382	8.90707	9.04309	9.23384	9.24415	9.17281	9.05201	9.16872	9.62836	9.53675	9.47666	9.60515	9.46092	9.2916	9.3557	9.12149	9.47211
VIT_00s0220g00070	F6H7V7	CHRUN_JGVV220_5_T01	1	Latex cyanogenic beta glucosidase	0.4094	1.48e-15	0.546441	0.763444	0	0.721771	13.7598	13.3272	13.7487	13.741	13.8546	13.8011	13.4972	13.398	13.4818	13.516	12.8021	12.9878	12.9341	12.9278	12.5717	12.7573	12.7652	13.0885	13.2416	12.6853	13.2187	13.3204	13.2577	12.9814	13.1401	13.2687	13.1799	12.8951	13.1262	13.0776	13.559	13.3115	13.6779	13.3048	13.3734	13.6144	13.3791	13.3231	13.6539
VIT_00s0220g00080	F6H7V8	CHRUN_JGVV220_6_T01	0	Rad21/Rec8	0.0774384	2.26e-11	0.0346335	0.450276	0	0.180575	13.0657	13.2783	13.1357	13.2423	13.1095	13.0477	13.1516	13.1777	13.214	13.0029	13.2412	13.1834	13.1936	13.0834	13.1851	12.9126	12.5023	12.8958	13.0156	13.0241	12.8736	12.6816	12.8431	12.9818	12.7758	12.6913	12.858	12.8604	12.6547	12.9134	12.9206	12.9687	12.5593	12.8588	12.6191	12.8347	12.879	12.7486	12.6712
VIT_00s0220g00090	D7SYP8	CHRUN_JGVV220_7_T01	2	Leucine zipper-EF-hand containing transmembrane protein 1	0.715086	1.18e-16	0.278833	0.910557	0	0.514597	11.4859	11.4778	11.6179	11.5233	11.7605	11.5661	11.5323	11.4812	11.3545	11.4718	10.9026	10.9558	10.9888	11.0131	10.8402	11.0009	10.8785	10.9877	11.1479	10.6755	11.1573	11.1988	11.1054	11.0748	11.1942	11.2912	11.0969	11.1142	10.767	11.1144	10.7861	10.8074	10.7974	10.7307	10.8099	10.9505	10.9257	10.9157	10.9786
VIT_00s0220g00100	D7SYP9	CHRUN_JGVV220_8_T01	0	Leucine zipper-EF-hand containing transmembrane protein 1	0.604258	1.85e-06	0.292435	0.864063	2.68e-06	0.527765	10.4966	10.7846	10.848	10.5169	10.7824	10.793	10.7885	10.5418	10.5677	10.6068	9.91193	10.0423	10.17	9.56266	9.60974	9.73596	9.88108	9.88743	9.93708	8.41703	10.1877	10.2563	10.1899	10.0999	10.3169	10.4295	10.3401	10.1032	8.82907	10.2505	10.3186	10.1575	10.1872	10.1403	10.0517	10.6669	10.5833	10.6372	10.687
VIT_00s0220g00110	D7SYQ0	CHRUN_JGVV220_9_T01	2	Acetolactate synthase small subunit	0.211988	6.01e-18	0.384005	0.625298	0	0.605701	6.69481	6.78159	6.77435	6.93911	6.97203	6.90985	6.77739	6.8047	6.73763	6.94954	5.75664	6.36234	6.13765	6.23732	6.06491	6.70534	6.10927	5.84815	6.35975	5.80134	7.4148	7.81578	7.39863	7.45485	7.29477	7.65375	7.14487	7.06403	7.37639	7.09408	7.3961	7.74907	7.61153	7.88061	7.37923	7.55713	7.84359	7.40705	7.53751
VIT_00s0220g00120	F6H7V9	CHRUN_JGVV220_10_T01	0	Protein kinase	0.659593	0.00160269	0.124249	0.888434	0.0019029	0.340554	13.7318	13.7246	13.7271	13.85	13.8958	13.7863	13.7418	13.6705	13.6545	13.7878	13.7064	13.7022	13.8434	13.906	13.7145	13.8914	13.7356	13.8757	13.8232	13.7906	13.8021	13.9067	13.7515	13.6919	13.7878	13.8531	13.6869	13.7007	13.6824	13.5982	13.6964	13.5575	13.7277	13.6532	13.702	13.6946	13.647	13.6483	13.6328
VIT_00s0220g00130	A5AHT6	CHRUN_JGVV220_11_T01	0	Allyl alcohol dehydrogenase	0.84633	8.69e-15	0.0058228	0.955675	0	0.0739666	11.8797	11.7127	11.7557	11.7657	11.7831	11.7313	11.6591	11.8213	11.7401	11.7305	12.0973	11.6458	12.1505	12.1819	12.003	12.14	12.0254	12.3313	12.1575	12.397	12.0931	12.1095	12.0426	12.0275	11.9675	12.0718	11.9573	12.0039	12.0317	12.0653	11.803	11.8295	11.8303	11.7922	11.9694	11.6359	11.6967	11.6205	11.687
VIT_00s0220g00140	F6H7W0	CHRUN_JGVV220_12_T01	1	Polygalacturonase GH28	0.246492	0.000182006	0.91853	0.655226	0.00022827	0.95214	3.6053	3.72511	3.40702	3.43075	3.35593	3.8698	3.58305	3.47304	3.47595	3.86002	3.85858	4.01696	3.65581	3.69874	3.85116	4.09721	3.79422	3.68337	3.60632	4.24403	3.60402	3.45572	3.61631	3.77231	3.5667	3.60171	3.78959	3.73322	3.73923	3.53599	3.34883	3.80375	3.0064	3.38069	3.5582	3.47426	3.39937	3.29962	3.28656
VIT_00s0220g00150	D7SYQ4	CHRUN_JGVV220_13_T01	2	Polygalacturonase GH28	0.232044	1.51e-06	0.377302	0.642453	2.21e-06	0.60004	8.44956	8.06135	8.26006	8.2941	7.68724	7.94047	8.4312	7.87018	7.93987	7.99431	8.67839	8.81608	8.62975	8.59456	8.6151	7.9903	7.58551	8.25658	8.36121	8.81031	8.29625	7.71075	8.28998	8.25294	8.11699	7.80473	8.27966	8.33534	8.62111	8.27678	7.59857	7.89335	7.10566	7.63883	7.03091	7.61967	7.89653	7.81925	7.11038
VIT_00s0220g00160	F6H7W1	CHRUN_JGVV220_14_T01	0	Inositol polyphosphate 5-phosphatase, type II	0.354579	0.399427	0.527694	0.73041	0.411214	0.709718	12.1999	12.2254	12.3626	12.3044	12.2808	12.2465	12.2476	12.3102	12.1947	12.2046	12.4315	12.2594	12.2049	12.2697	12.1461	12.4277	12.1542	12.2329	12.3714	12.4296	12.1565	12.317	12.1901	12.2962	12.2138	12.2969	12.2824	12.2252	12.2382	12.1818	12.3214	12.3734	12.185	12.3238	12.1342	12.2457	12.358	12.2034	12.2907
VIT_00s0220g00170	F6H7W2	CHRUN_JGVV220_15_T01	0	Inositol polyphosphate 5-phosphatase, type II	0.0963672	1.53e-07	0.0309726	0.486688	2.4e-07	0.170102	12.0826	12.2528	12.0359	11.6809	11.5949	11.9212	12.064	11.973	12.0732	11.9472	11.5687	11.6035	11.461	11.6713	11.3261	10.5154	10.2567	11.1552	11.3292	10.9254	11.1805	11.0577	11.3204	11.2582	11.122	11.3459	11.3524	11.1048	9.66123	11.1051	11.598	11.6863	11.3403	11.5453	11.1473	11.6211	11.7114	11.5818	11.5326
VIT_00s0220g00180	F6H7W3	CHRUN_JGVV220_16_T01	0	Glycosyl hydrolase family 20 protein	0.264233	1.46e-16	0.042745	0.670106	0	0.199619	8.96352	8.87539	9.58047	9.14378	9.04463	9.44389	9.65016	8.96861	9.23003	9.43044	8.74548	8.43295	9.50044	9.44373	9.12976	10.214	10.1418	9.62021	9.73554	9.1535	7.62323	NA	8.43798	NA	8.43857	NA	8.30472	7.17357	8.14516	7.46689	7.48805	7.6926	7.59707	7.80571	7.80241	7.74346	7.64737	7.33559	7.86824
VIT_00s0222g00010	D7T5D6	CHRUN_GSVIVT00004030001_T01	4	No hit	0.17566	9.38e-08	0.366549	0.589524	1.5e-07	0.5906	11.2945	11.7027	11.6006	11.3559	11.1535	11.8032	11.5231	11.2559	11.2516	11.3879	10.8635	10.9786	10.927	10.254	10.2616	10.0348	9.97489	10.5875	10.7663	9.55373	11.2032	11.0513	10.9237	10.7971	10.9873	11.2563	11.1387	10.8627	9.54494	11.0784	10.8806	10.6549	10.7098	10.642	10.4202	11.077	10.5009	10.625	10.8968
VIT_00s0222g00020	D7T5D7	CHRUN_GSVIVT00004031001_T01	4	No hit	0.263733	1.43e-10	0.418357	0.669544	0	0.631386	10.8926	11.1772	11.1865	10.9803	10.9177	11.2538	11.0899	10.8511	10.9407	10.944	10.2447	10.3903	10.3868	9.73428	9.81184	9.72563	9.76956	9.96353	10.1322	8.76774	10.9403	10.8359	10.7571	10.4856	10.8032	11.0837	11.0888	10.8842	9.42994	10.7848	10.5906	10.3388	10.4858	10.3976	10.1245	10.7373	10.3083	10.3697	10.5861
VIT_00s0222g00030	D7T5D8	CHRUN_JGVV222_1_T01	4	No hit	0.121272	2.74e-14	0.0687606	0.524068	0	0.252758	12.177	12.2436	12.3332	12.0389	11.8488	12.3138	12.2614	12.0427	12.1052	12.0648	11.5686	11.4114	11.4904	11.2156	11.0433	10.8545	10.6101	11.1139	11.345	10.7153	12.1896	11.9184	11.8595	11.8818	11.8456	12.061	12.1256	11.9934	11.3545	11.977	11.8789	11.6541	11.6947	11.6305	11.5529	11.9611	11.6346	11.6503	11.7913
VIT_00s0222g00040	F6HCU5	CHRUN_JGVV222_2_T01	2	Disease resistance protein (CC-NBS-LRR class)	0.807449	0.0142686	0.5886	0.942417	0.0160599	0.750015	5.22594	5.13568	5.18592	4.91734	4.96551	5.19647	5.12164	5.04561	4.93119	5.14359	4.76642	4.73306	5.10007	4.99795	5.06483	5.20597	5.13145	4.9903	5.06177	4.8373	4.72675	4.87332	5.12606	5.2636	5.10004	5.2659	4.68357	4.81869	4.87155	4.98637	5.01052	4.88702	5.05344	4.95171	5.22288	5.17189	4.94471	5.04163	5.15426
VIT_00s0222g00070	D7T5E0	CHRUN_GSVIVT00004034001_T01	2	No hit	0.837132	0.614226	0.908166	0.952862	0.623232	0.946778	3.25088	3.36628	3.15582	3.62417	3.38177	3.20188	3.21642	3.66794	3.17344	3.18446	3.24002	3.17539	3.23862	3.41442	3.27619	3.46667	3.40178	3.20368	3.21137	3.24557	3.18295	3.25994	3.18474	3.07161	3.36612	3.29234	2.92546	3.38499	3.36445	3.23565	3.08372	3.31991	3.20178	3.34277	3.30505	3.17288	3.26425	3.19716	3.17314
VIT_00s0222g00080	F6HCU6	CHRUN_JGVV222_5_T01	3	CC-NBS-LRR class	0.109478	3.89e-16	0.743817	0.508578	0	0.849307	6.98451	7.43847	7.5804	7.27369	7.62945	7.75334	7.3788	6.96123	7.05012	7.16237	7.15677	6.83908	7.06998	6.16844	6.02553	6.81279	5.88849	6.63014	6.65945	5.05419	5.60491	6.11559	5.82627	5.35328	6.0704	6.10592	5.94781	5.3379	4.37566	5.60758	5.61889	5.25153	5.73868	5.23881	5.31143	5.86584	5.07406	5.4122	5.89216
VIT_00s0222g00090	D7T5E2	CHRUN_GSVIVT00004036001_T01	4	No hit	0.282805	3.76e-10	0.332705	0.684034	0	0.563361	10.8215	11.1074	11.2151	10.8572	10.8504	11.2332	11.1163	10.8539	10.8406	10.7871	10.3694	10.2539	10.2376	9.65603	9.66139	9.59908	9.59503	9.92827	9.99833	8.68619	10.864	10.914	10.59	10.4301	10.6947	11.0689	10.8745	10.6931	9.2698	10.8037	10.5485	10.1915	10.3554	10.373	10.0005	10.7129	10.2623	10.3916	10.6114
VIT_00s0222g00100	F6HCU2	CHRUN_JGVV222_6_T01	3	CC-NBS-LRR class	0.614616	2.29e-10	0.285764	0.868077	0	0.521907	9.50279	9.9275	9.83667	9.23531	9.19195	10.2063	9.76531	9.54641	9.5408	9.88091	8.99115	8.90658	8.85938	8.62933	8.43932	8.7115	8.42206	8.62102	8.85761	7.61303	9.0523	9.4611	8.94783	9.03308	9.26496	9.48085	9.14998	9.08195	7.742	9.12344	8.9149	8.79851	8.71552	8.69322	8.46697	9.17355	8.50955	8.77252	9.00489
VIT_00s0222g00120	F6HCU3	CHRUN_JGVV222_8_T01	3	Disease resistance protein (CC-NBS-LRR class)	0.435654	1.32e-11	0.890133	0.780653	0	0.936804	5.07795	5.71827	5.73415	5.30813	5.78559	5.96178	5.38048	5.36281	5.2897	5.2384	5.6239	5.48562	5.55529	5.31008	4.84389	5.88974	4.77341	5.47408	5.63074	3.90446	4.05509	4.93142	4.7203	4.16385	4.79078	5.12398	4.63949	4.30972	3.39532	4.66636	4.51087	4.01611	4.42466	4.02556	4.63253	4.65264	4.09658	4.30855	4.41917
VIT_00s0222g00130	F6HCU4	CHRUN_JGVV222_9_T01	4	Disease resistance protein (CC-NBS-LRR class)	0.284626	2.72e-19	0.217425	0.685569	0	0.454102	11.3122	11.579	11.4394	11.2152	11.0347	11.5124	11.5113	11.3555	11.3821	11.5286	10.7591	10.5653	10.5345	10.357	10.2884	10.453	10.083	10.4313	10.5524	10.1709	11.3972	11.1992	11.3597	11.4032	11.3058	11.3249	11.4104	11.421	10.9692	11.3738	11.3883	11.3168	11.1682	11.239	11.1619	11.318	11.2276	11.1834	11.0924
VIT_00s0225g00010	F6H7X2	CHRUN_JGVV225_1_T01	0	Unknown protein	0.357155	6.37e-27	0.781549	0.731711	0	0.872927	14.0359	14.1457	14.0936	14.2274	14.1884	14.1004	14.0559	14.2094	14.1528	13.9717	13.7653	13.7917	13.576	13.6246	13.7903	13.8013	13.7503	13.5916	13.6284	13.7399	14.3436	14.3817	14.4681	14.5339	14.41	14.3487	14.2976	14.4906	14.437	14.4219	14.5547	14.5069	14.4518	14.5056	14.503	14.4052	14.4268	14.4455	14.4768
VIT_00s0225g00020	A5BKX2	CHRUN_JGVV225_2_T01	2	Ribosomal protein L27A (RPL27aC) 60S	0.172584	9.91e-05	0.887286	0.587272	0.00012661	0.935039	14.5628	14.4884	14.5433	14.4025	14.6246	14.5261	14.5735	14.473	14.588	14.5256	14.645	14.5913	14.6877	14.6724	14.6914	14.6351	14.9724	14.7234	14.5976	14.6434	14.5374	14.4887	14.516	14.4808	14.59	14.5644	14.5008	14.3888	14.6477	14.5263	14.569	14.5298	14.6127	14.6346	14.5781	14.646	14.6839	14.5755	14.6277
VIT_00s0225g00030	F6H7X4	CHRUN_JGVV225_3_T01	0	Maturase	0.125889	9e-06	0.414569	0.528745	1.24e-05	0.628853	7.6353	8.0772	7.83418	7.56794	7.63442	7.79317	7.81672	7.74183	7.81567	8.02668	7.73878	7.78966	7.80769	7.25125	7.60919	7.83938	6.76871	7.532	7.69353	6.88938	7.12745	6.96433	7.1912	7.54893	6.79906	7.08906	6.92355	7.13692	5.70067	7.13031	7.44115	7.58496	7.20088	7.65674	6.85346	7.30801	7.2724	6.83314	7.10925
VIT_00s0225g00040	F6H7X5	CHRUN_JGVV225_4_T01	3	No hit	0.40869	0.0285619	0.532404	0.762939	0.0315492	0.712652	11.0265	11.4569	10.8231	11.0022	11.004	11.403	11.0764	11.2673	11.0814	11.484	11.1104	11.3141	11.3971	11.286	11.428	11.923	10.8052	11.1767	11.2361	10.2078	10.9437	10.7225	11.1557	11.057	10.8405	11.2945	11.0052	11.0662	9.30592	11.0006	11.4737	11.7828	11.302	11.7195	11.2546	11.2025	11.3019	11.398	11.0195
VIT_00s0225g00050	F6H7X6	CHRUN_JGVV225_5_T01	0	MATE efflux family protein	0.456388	8.92e-09	0.47624	0.792029	2e-08	0.674534	9.91199	10.7769	10.4111	10.8451	10.7257	9.59371	10.5231	10.299	10.5114	10.6389	11.9712	11.8328	11.846	11.7041	11.8376	11.5716	11.5182	11.5416	11.0364	12.0542	11.9881	10.7217	11.167	11.2694	11.1174	10.6	11.7654	11.6941	11.502	11.4187	11.7131	11.6863	11.3804	11.3387	11.5938	11.255	11.525	11.5062	11.5473
VIT_00s0225g00060	F6H7W6	CHRUN_JGVV225_6_T01	0	MATE efflux family protein	0.200601	1.43e-12	0.682987	0.612586	0	0.812113	6.6939	6.90551	7.1164	7.23288	7.06294	7.52814	7.15237	6.59919	7.0826	7.29228	7.83592	7.06137	8.45018	8.62175	7.89568	8.29597	7.93297	8.045	7.69206	7.81765	8.78269	9.73657	8.77981	7.85631	9.53002	10.3938	9.35972	8.87095	9.3844	9.06014	9.78319	9.07726	9.7352	8.87647	9.25479	9.43045	8.63569	9.16417	9.93691
VIT_00s0225g00070	D7SYR2	CHRUN_JGVV225_7_T01	1	MATE efflux family protein	0.46328	5.9e-15	0.693431	0.796037	0	0.81821	5.22883	5.00285	4.71738	4.54787	4.65669	4.96978	4.79826	4.6631	4.7876	5.14444	7.0159	6.8117	6.41516	7.23113	6.3236	6.2385	6.55277	6.74364	7.49249	6.29797	6.41279	7.32366	6.4557	6.0627	6.62328	7.37854	6.87311	6.39588	6.64618	6.27279	5.20486	5.15542	5.28651	5.42136	5.30177	5.18086	5.23569	6.5919	5.51364
VIT_00s0225g00080	D7SYR3	CHRUN_JGVV225_8_T01	1	MATE efflux family protein	0.672867	7.37e-24	0.0196829	0.89415	0	0.134221	6.08531	5.31794	5.89652	6.24026	5.59334	5.3727	5.6406	4.78213	5.42983	5.34507	8.21152	7.90407	8.11437	7.61892	7.30212	6.97227	7.02608	8.02619	7.94099	7.34449	8.37695	8.05028	7.59506	6.88645	7.63898	8.48886	8.08712	7.69209	7.744	7.58073	5.73302	5.80467	6.03368	5.85542	5.35656	6.09534	6.20523	6.2178	6.48616
VIT_00s0225g00090	D7SYR4	CHRUN_JGVV225_9_T01	2	Copper amine oxidase	0.68589	5.03e-09	0.0285873	0.899063	1e-08	0.163199	12.8433	11.9928	12.4105	12.5644	12.3913	12.4242	12.1291	11.9813	12.0814	12.0759	11.4431	11.5623	11.7649	12.2295	11.4243	11.9875	11.7254	11.9712	11.8484	11.7516	12.1521	12.2932	12.1771	11.9156	12.1931	12.507	12.2034	11.8581	12.1492	11.9517	12.4328	12.2998	12.5994	12.3458	12.2325	12.8442	12.7191	12.5284	12.6449
VIT_00s0225g00100	F6H7W7	CHRUN_JGVV225_10_T01	0	Armadillo	0.00806264	2.42e-11	0.297091	0.193948	0	0.532137	10.2467	10.2553	10.0494	10.277	10.3236	10.4666	10.4647	10.019	10.3075	10.3779	10.3834	10.2353	10.7307	11.0426	10.2756	10.482	10.4179	10.9287	10.8782	10.7103	10.5108	10.2805	10.2216	9.90582	10.461	10.1239	10.2708	10.3973	10.346	10.349	9.68426	9.80015	9.84312	9.74083	9.55895	10.1433	10.0426	9.90546	10.1672
VIT_00s0225g00110	F6H7W8	CHRUN_JGVV225_11_T01	0	Sel1 domain protein repeat-containing protein	0.196932	1.05e-13	0.0198188	0.610282	0	0.134772	12.4505	12.5173	12.3887	12.5349	12.6589	12.3902	12.496	12.5021	12.4532	12.4411	12.1678	11.9975	12.1441	12.2352	12.2618	12.2659	12.4454	12.2682	12.2159	12.4808	12.839	12.6688	12.6705	12.7827	12.709	12.6232	12.7126	12.8698	12.7049	12.5847	12.2934	12.292	12.3219	12.4463	12.3879	12.21	12.4582	12.2914	12.2252
VIT_00s0225g00120	F6H7W9	CHRUN_JGVV225_12_T01	0	Unknown protein	0.439707	2.97e-12	0.3252	0.7831	0	0.556863	6.96387	7.09841	7.12165	7.45414	7.56832	7.18405	7.20009	7.26104	7.46336	7.60576	7.24588	7.57836	7.75993	7.58215	7.65787	7.81907	7.87001	7.51943	7.29936	7.86604	8.75474	8.18357	8.09299	8.30108	8.36827	8.09559	8.40798	8.43844	9.26505	8.81956	7.48449	7.81884	7.5908	7.75734	7.49964	7.77848	7.4103	6.98616	7.49415
VIT_00s0225g00130	D7SYR7	CHRUN_JGVV225_13_T01	0	Alanine transaminase.	0.664155	1.36e-11	0.932014	0.890154	0	0.960256	13.8691	13.6352	13.8959	13.8177	13.7384	13.8144	13.7529	13.6596	13.7804	13.7863	14.0747	14.0077	13.8654	13.9695	13.8331	14.032	13.7249	13.9465	13.9225	13.9661	14.2505	14.2148	14.163	14.1171	14.0271	14.1454	14.2123	14.0675	14.0771	14.1055	14.1149	14.0791	14.0425	14.045	13.9801	14.126	14.1574	13.8658	14.0905
VIT_00s0225g00140	D7SYR8	CHRUN_JGVV225_14_T01	0	Ribose-phosphate pyrophosphokinase 3	0.603088	0.0515768	0.327991	0.863192	0.0561258	0.559242	8.52783	8.29967	8.65612	8.71133	8.43976	8.2572	8.26272	8.55704	8.47374	8.35389	8.44717	8.41303	8.45365	8.15933	7.96832	8.20775	8.39587	8.46954	8.58892	8.54469	8.72297	8.6245	8.5177	8.33311	8.47804	8.55214	8.5235	8.64913	8.56787	8.62584	8.37655	8.7697	8.51174	8.67543	8.25596	8.57679	8.63372	8.37658	8.79904
VIT_00s0225g00150	D7SYR9	CHRUN_JGVV225_15_T01	0	Anthranilate phosphoribosyltransferase	0.943762	2.28e-18	0.166798	0.98403	0	0.395989	11.4573	11.3322	11.4942	11.4141	11.6086	11.5955	11.4625	11.4948	11.4507	11.4584	11.7617	11.8025	11.5184	11.5287	11.7711	11.6891	11.663	11.4197	11.4074	11.4878	11.8582	11.9262	11.8952	12.1093	11.8496	11.9798	12.0141	12.0403	11.9125	11.9046	11.3636	11.206	11.3342	11.268	11.2508	11.2533	11.2985	11.1553	11.2794
VIT_00s0225g00160	D7SYS0	CHRUN_JGVV225_16_T01	0	Unknown protein	0.0268715	0.00144895	0.0663641	0.309734	0.00172466	0.248462	3.50506	3.51354	3.57858	3.42778	3.28618	3.733	3.55739	3.41181	3.75983	3.57711	3.27025	3.53789	3.42975	3.77195	3.36248	3.15574	3.26048	3.4395	3.27582	3.23918	3.75369	3.559	3.34695	3.41421	3.49828	3.30565	3.44228	3.36556	3.47018	3.53213	3.58016	4.1762	3.52106	3.81908	3.91054	3.63768	3.45055	3.69927	3.55643
VIT_00s0225g00170	D7SYS1	CHRUN_JGVV225_17_T01	0	Peroxidase	0.878669	0.132241	0.930578	0.96442	0.1405	0.959312	5.05718	4.85209	4.49246	5.04286	5.17033	5.04996	5.12005	4.93485	4.88864	5.03476	4.66503	4.9173	4.93809	5.026	5.05532	5.23964	4.89466	4.70764	4.5873	5.22256	5.0701	5.05829	4.97984	5.49501	4.70791	4.87063	5.15954	5.18871	5.30752	4.75194	4.95179	5.17187	4.88687	4.90195	5.01903	4.84434	5.08492	4.62438	5.19511
VIT_00s0225g00180	F6H7X0	CHRUN_JGVV225_18_T01	4	Salt- and drought-induced ring finger1	0.213019	2.59e-05	0.0342372	0.62612	3.44e-05	0.179937	10.3645	10.5631	10.5081	10.5709	10.4603	10.6398	10.485	10.6238	10.4625	10.7146	10.3841	10.3061	10.382	10.6046	10.524	10.556	10.7676	10.6431	10.5948	10.6051	10.4042	10.477	10.5228	10.3228	10.3254	10.4687	10.2423	10.4128	10.4682	10.3756	10.2631	10.3858	10.4629	10.4316	10.4964	10.3234	10.278	10.407	10.2817
VIT_00s0225g00200	D7SYS2	CHRUN_JGVV225_20_T01	0	No hit	0.988293	9.34e-08	0.0567957	0.996351	1.5e-07	0.230451	7.59849	7.44891	7.96947	7.8416	8.02435	7.52595	7.44165	7.61501	7.64783	7.53105	7.12486	7.04829	7.09465	7.11764	7.22038	7.41078	8.16448	7.13858	6.99692	7.1399	7.42404	7.37443	7.49512	7.37874	7.46459	7.51081	7.5003	7.56315	8.01001	7.41681	8.05372	7.83871	8.11319	8.02879	7.78503	7.67927	7.82469	7.78681	7.85197
VIT_00s0225g00210	F6H7X1	CHRUN_JGVV225_21_T01	0	LysM receptor-like kinase	0.282446	6.2e-09	0.380085	0.683803	1e-08	0.602315	6.72409	7.0445	7.18484	7.24338	7.28598	6.96211	6.70367	6.9843	6.83822	6.76695	6.15466	5.99711	6.15735	5.9347	6.24761	6.88999	6.46375	5.95443	5.69201	5.75706	6.35674	6.39066	6.18317	6.04536	6.00655	6.5735	6.28158	6.4292	5.9473	5.79178	6.77445	6.70863	6.50545	6.95488	6.43869	6.15731	6.50762	6.40795	6.50607
VIT_00s0225g00220	D7SYS4	CHRUN_JGVV225_22_T01	0	Adaptor-related protein complex 1, mu 1 subunit	0.90018	2.02e-05	0.0166161	0.970389	2.7e-05	0.124104	14.0148	14.0406	14.0359	13.9728	14.0772	13.9471	13.9769	13.9651	14.0055	14.0651	14.0361	13.93	13.937	13.9663	14.0536	14.0306	14.1814	14.0535	14.0796	13.8952	13.9062	13.9852	13.9721	13.9519	13.9627	13.9601	13.8891	13.8504	13.7758	13.9213	13.9668	14.0193	13.9567	14.0554	13.978	13.9749	14.01	13.9637	14.0079
VIT_00s0225g00230	D7SYS5	CHRUN_JGVV225_23_T01	4	Alliin lyase precursor	0.000266632	8.98e-14	0.183578	0.0460983	0	0.416603	14.5991	14.3813	14.6251	14.7129	14.68	14.8061	14.5788	14.3579	14.3941	14.6246	13.6849	13.6229	13.966	14.0513	13.9245	14.3084	14.1309	14.1593	13.9448	14.0874	13.5862	13.6041	13.1886	13.3479	13.3983	14.1107	13.5029	13.6722	13.6759	13.5529	12.8033	13.4825	13.7557	13.4068	13.6689	13.7155	13.5894	13.8564	14.0375
VIT_00s0226g00020	F6GX46	CHRUN_JGVV226_2_T01	2	RabGAP/TBC domain-containing protein	0.880776	2.5e-16	0.191257	0.965075	0	0.425214	12.0147	11.733	12.0069	12.0523	11.9253	11.9124	11.894	12.0608	11.9066	11.7652	11.5023	11.592	11.4468	11.2491	11.4001	11.5178	11.3654	11.2678	11.4601	11.2043	11.7086	11.9291	11.8585	11.768	11.6927	11.8231	11.8274	11.8283	11.9041	11.8528	11.7672	11.7377	11.6665	11.6653	11.6235	11.8548	11.647	11.7022	11.9169
VIT_00s0226g00030	D7SPV5	CHRUN_JGVV226_3_T01	0	Peroxidase	0.162971	1.78e-10	0.0947728	0.574676	0	0.297078	8.15976	8.14296	8.21726	8.42123	8.41546	8.04	8.01726	7.76205	7.79337	8.0793	7.77582	7.49445	7.80379	7.81389	7.70457	7.03721	6.45592	7.46324	7.65345	7.5348	NA	7.82447	8.02332	8.49102	8.15671	7.88482	8.82541	8.9258	8.41892	8.29322	8.80771	9.31585	8.32997	9.31399	8.39132	8.75819	9.4726	9.12405	8.32102
VIT_00s0226g00040	F6GX47	CHRUN_JGVV226_4_T01	1	Myb family	0.919698	3.99e-09	0.00121026	0.976598	1e-08	0.0332339	12.6684	12.6878	12.719	12.7673	12.7076	12.6514	12.6727	12.7062	12.6463	12.6612	12.7325	12.6417	12.6082	12.554	12.6459	12.8369	12.9752	12.6722	12.7101	12.7958	12.6837	12.5678	12.6486	12.4754	12.6472	12.5442	12.5463	12.5627	12.6172	12.5642	12.7819	12.8429	12.7684	12.8614	12.8077	12.7297	12.8429	12.7754	12.6378
VIT_00s0226g00050	F6GX48	CHRUN_JGVV226_5_T01	1	R protein PRF disease resistance protein	0.967975	2.01e-17	0.0320607	0.99137	0	0.17324	5.71296	7.38617	6.47059	6.38527	6.8055	6.17293	7.49448	6.76007	7.17913	7.23671	7.4267	6.74425	7.25501	6.8628	6.94068	6.54437	6.32363	6.85456	6.57467	7.38191	9.0563	8.48265	8.68338	9.10918	9.14004	8.73188	9.17201	9.61713	8.89542	9.4193	6.92641	6.11507	6.4375	6.14775	6.98484	6.08475	6.00811	5.55438	5.91474
VIT_00s0226g00060	D7SPV8	CHRUN_JGVV226_6_T01	0	Unknown protein	0.294508	2.23e-23	0.692513	0.69297	0	0.817748	7.99085	8.00348	8.22074	8.23175	8.40149	8.13801	8.06899	7.91719	8.06225	8.1162	8.75713	8.65466	8.90066	8.61997	8.80765	9.05709	9.51633	8.67593	8.59213	8.31974	9.60427	9.51505	9.60397	9.53477	9.56525	9.59387	9.55809	9.40689	9.58718	9.50469	9.18762	8.9733	9.08912	9.22198	9.02391	9.08567	8.98264	8.69152	8.96883
VIT_00s0226g00070	D7SPV9	CHRUN_JGVV226_7_T01	0	Protein shoot gravitropism 7	0.827394	9.11e-09	0.407083	0.949697	2e-08	0.622905	6.52767	6.34954	5.85394	6.09793	5.93969	6.17646	6.20033	6.45948	6.13431	6.14861	6.2372	6.33889	5.8464	5.98939	5.9528	6.15963	6.50927	5.63028	5.69713	5.93987	5.71372	5.54538	5.61666	5.67871	5.40961	5.38679	5.41904	5.776	5.45463	5.45478	5.43455	5.55373	5.60615	5.52424	5.69438	5.97467	6.03268	5.50697	5.67943
VIT_00s0226g00080	F6GX49	CHRUN_JGVV226_8_T01	1	R protein PRF disease resistance protein	0.974987	6.1e-16	0.44368	0.993042	0	0.649979	3.97433	5.42062	4.82203	5.1831	5.20423	4.73746	4.91237	4.39045	4.76817	5.51531	5.33164	5.02906	5.54629	5.09217	4.89018	4.46089	4.66373	5.19689	4.94623	5.53606	6.69389	6.25706	6.97339	7.5377	7.31156	6.79631	7.26757	7.72481	7.40252	7.57979	5.90054	5.29503	5.62031	5.62346	5.25947	5.56173	4.90597	5.15985	5.71786
VIT_00s0226g00090	D7SPW1	CHRUN_JGVV226_9_T01	0	No hit	0.0461443	8.44e-05	0.00235613	0.377414	0.0001082	0.0474228	12.5363	12.3729	12.3612	12.6252	12.7477	12.4592	12.3051	12.3558	12.4491	12.6157	11.6007	11.759	11.9492	12.0028	12.2289	12.2888	13.0049	12.5322	12.1932	12.047	12.3601	12.5447	12.5278	12.4345	12.5882	12.602	12.2536	12.5108	12.7618	12.5288	11.9793	12.1269	12.342	12.3241	12.4291	12.0177	12.0653	12.0809	12.1484
VIT_00s0226g00100	D7SPW2	CHRUN_JGVV226_10_T01	0	Regulator of chromosome condensation (RCC1)	0.208903	2.17e-19	0.563896	0.621596	0	0.733244	8.60215	8.98015	8.58143	8.98688	8.71569	8.46429	8.906	8.618	8.67897	8.86598	10.1444	10.5479	10.7447	10.1034	10.3079	10.0218	10.2378	10.1351	9.8946	9.9179	10.6351	10.0443	9.9504	10.5563	10.2938	9.66143	10.4905	10.6606	10.156	10.7654	9.19317	9.09162	9.12835	9.0694	9.60834	9.31934	9.14539	9.1725	9.05289
VIT_00s0226g00110	F6GX50	CHRUN_JGVV226_11_T01	0	Myb family	0.576907	1.64e-15	0.109896	0.851984	0	0.320131	9.13976	8.91757	9.29166	9.09879	9.29316	9.16434	9.23485	9.11954	9.09003	8.96948	8.98008	8.55526	8.65353	8.60254	8.82907	9.15092	9.17523	8.54321	8.73226	8.95669	9.62804	9.6943	9.9806	9.86055	9.71251	9.53017	9.54486	9.59177	9.65776	9.7161	9.59329	9.56895	9.55089	9.53988	9.44139	9.53275	9.51187	9.39001	9.66091
VIT_00s0226g00140	F6GX51	CHRUN_JGVV226_13_T01	0	Myb family	0.0822006	3.1e-21	0.00113887	0.460043	0	0.0323023	9.04952	8.92103	9.00348	8.66187	8.83854	8.89578	9.07501	8.99474	8.95322	8.85427	8.29668	8.29705	8.43065	8.29034	8.71629	7.91013	8.22499	7.84537	7.91197	8.15726	7.88477	7.97727	8.10369	7.86464	8.01582	7.99224	8.00465	7.82609	8.00399	7.92652	8.54226	8.51349	8.25841	8.63565	8.13662	8.56006	8.59285	8.36645	8.73172
VIT_00s0226g00150	D7SPW4	CHRUN_JGVV226_14_T01	2	Myb family	0.0542048	4.98e-08	0.283044	0.400038	8e-08	0.519125	9.54632	9.27336	9.41377	9.01367	9.19038	9.36476	9.4705	9.1733	9.28047	9.30141	8.71313	8.59098	8.70026	8.73954	8.88564	9.45546	9.66475	8.75411	8.67922	8.7464	8.71446	8.5585	8.75099	8.50092	8.7523	8.73298	8.7951	8.68026	8.61262	8.74476	9.25689	9.20529	9.09196	9.18123	9.03926	9.43655	9.2645	9.30982	9.6164
VIT_00s0226g00160	F6GX52	CHRUN_JGVV226_15_T01	1	RabGAP/TBC domain-containing protein	0.66353	5.65e-19	0.400372	0.889992	0	0.617744	10.2874	10.2147	10.5016	10.1384	10.2928	10.344	10.2852	10.3007	10.2979	10.26	10.0753	9.99894	9.96779	9.85615	10.046	9.92963	9.75403	9.86732	9.82728	9.93058	9.74871	10.0006	10.1197	9.86338	9.96103	10.0641	9.95007	9.83441	9.99265	9.87986	9.6608	9.54527	9.60218	9.43976	9.54304	9.51781	9.43364	9.44556	9.82312
VIT_00s0226g00170	F6GX53	CHRUN_JGVV226_16_T01	0	No hit	0.401683	3.43e-24	0.125212	0.759032	0	0.341901	8.1431	8.15763	7.91393	8.06183	7.50813	8.14911	8.31801	8.01835	8.01334	8.24732	6.32212	6.61063	6.64648	6.91808	6.9363	6.92721	6.83682	6.4745	6.43982	6.51673	7.58983	6.76064	7.03254	7.33522	7.5914	7.19653	7.23853	7.41729	7.70353	7.40242	10.0304	10.9194	10.409	11.0506	10.036	9.952	10.2635	9.87937	9.98986
VIT_00s0227g00010	D7T590	CHRUN_GSVIVT00004113001_T01	4	Unknown	0.86903	0.000138198	0.266825	0.961642	0.00017477	0.503424	10.0967	10.257	10.2955	10.324	10.425	10.298	10.228	10.1501	10.1413	10.0974	10.3504	10.4618	10.4071	10.2235	10.3332	10.7885	11.2001	10.4807	10.4245	9.96126	10.4537	10.5334	10.515	10.4134	10.5212	10.5394	10.4856	10.4448	10.2757	10.4508	10.6216	10.4943	10.5945	10.4981	10.6335	10.5676	10.5641	10.6533	10.4927
VIT_00s0227g00020	D7T591	CHRUN_JGVV227_1_T01	0	Unknown protein	0.133808	0.000105779	0.504801	0.540182	0.00013488	0.694055	11.1567	11.3804	11.3857	11.3309	11.4431	11.2983	11.3358	11.2406	11.2431	11.2465	11.124	11.292	11.2161	10.7542	10.9992	10.9494	11.0787	10.8265	10.9748	10.2862	11.2961	11.2935	11.3032	11.1168	11.3069	11.3808	11.3624	11.2638	10.4854	11.2561	11.4897	11.2488	11.3075	11.3039	11.1911	11.4187	11.3318	11.3894	11.484
VIT_00s0227g00030	F6HCQ6	CHRUN_PDVV227_1_T01	3	Gag-pol polyprotein	0.21364	0.0001943	0.417507	0.626466	0.0002432	0.630743	12.238	12.2438	12.0772	11.9477	11.8401	12.0972	12.1254	11.7827	11.931	12.0027	11.8321	11.7472	11.6817	11.3933	11.4084	11.6011	10.7297	11.4373	11.6242	10.6853	11.8469	11.7357	11.9819	11.8888	11.7709	11.8816	12.1169	11.8876	10.3785	11.7896	12.3327	12.1951	11.9306	12.0461	11.5604	12.3094	12.0832	12.127	12.2578
VIT_00s0227g00060	F6HCQ7	CHRUN_JGVV227_3_T01	0	WD-40 repeat protein	0.0151809	6.17e-05	0.0853967	0.249219	7.99e-05	0.282018	13.0934	13.2327	13.1107	13.1593	13.081	13.0692	13.1535	13.0888	13.0902	12.9568	13.2953	13.3726	13.1959	13.1355	13.0951	12.8902	12.9833	13.0346	13.0202	12.8577	13.233	13.1233	13.0557	13.1349	13.1095	13.0798	13.2935	13.2626	12.8838	13.1601	13.1358	13.1076	12.9433	13.1162	12.9593	13.2029	13.1407	13.0295	13.04
VIT_00s0227g00070	F6HCQ8	CHRUN_JGVV227_4_T01	0	Sialidase BNR/Asp-box repeat family protein	0.712315	1.34e-17	0.521808	0.909751	0	0.705899	8.68734	8.01126	8.66859	8.82787	8.85862	8.54383	8.22	8.32615	8.29747	8.42369	9.25435	9.40668	9.56661	9.80047	9.42827	9.70775	9.96701	9.51089	9.43662	9.1362	9.69627	10.0998	10.0337	9.64829	10.0386	10.1748	9.76818	9.76008	9.89107	9.76259	9.96442	9.80373	10.3733	9.92958	10.0592	10.0449	9.94114	9.9982	10.2901
VIT_00s0227g00080	D7T594	CHRUN_GSVIVT00004118001_T01	4	Disease resistance protein	0.873756	6.54e-23	0.841284	0.962624	0	0.907527	11.7864	11.937	11.8452	11.6595	11.3067	11.8131	11.7641	11.7221	11.728	11.7808	9.69879	9.71846	9.74922	9.80829	9.57555	10.0251	9.42281	9.80005	9.75903	9.83744	11.4203	11.3351	11.1929	11.1999	11.3246	11.4861	11.4549	11.3514	10.4209	11.2929	11.5927	11.575	11.3233	11.538	10.9534	11.6798	11.479	11.5416	11.4893
VIT_00s0227g00090	F6HCQ9	CHRUN_JGVV227_5_T01	4	No hit	0.0549562	1.04e-22	0.0206346	0.402804	0	0.137343	11.5952	11.7893	11.8226	11.6534	11.3675	11.8596	11.6887	11.7497	11.6602	11.7553	11.0781	10.9248	11.0362	10.7145	10.5584	10.6411	10.1021	10.7132	10.8066	10.2472	11.8532	12.0163	11.8311	11.8651	11.7931	12.0205	11.8968	11.9476	11.6151	11.8847	12.2202	12.3081	12.1394	12.2509	11.9543	12.3317	12.0131	12.158	12.1757
VIT_00s0227g00100	F6HCR0	CHRUN_JGVV227_6_T01	4	No hit	0.559045	1.22e-17	0.22707	0.843835	0	0.464621	11.5372	11.6307	11.74	11.7614	11.5645	11.7521	11.6185	11.5237	11.5673	11.6273	11.7431	11.5913	11.6681	11.886	11.3195	12.1334	11.6098	11.7357	11.8568	11.6599	12.3025	12.3729	12.2624	12.2028	12.2168	12.296	12.2704	12.1562	12.1283	12.1469	12.0072	11.9618	11.6939	11.9574	11.6527	11.9156	11.7701	11.6775	11.5332
VIT_00s0227g00110	A5BEM8	CHRUN_JGVV227_7_T01	0	Gamma hydroxybutyrate dehydrogenase-like protein	2.74e-05	1.28e-27	3.35e-05	0.0170256	0	0.00544715	11.8373	11.8484	12.0424	11.8065	11.8508	12.025	11.8218	12.0046	11.9448	11.9232	10.8062	10.9296	11.0787	10.9557	10.9322	11.6994	11.7399	11.4278	11.318	11.1642	12.3613	12.4721	12.4322	12.2733	12.4788	12.5649	12.2901	12.3273	12.4786	12.3504	12.6014	12.62	12.7326	12.6325	12.6385	12.7045	12.5954	12.6527	12.7419
VIT_00s0227g00130	D7T597	CHRUN_JGVV227_9_T01	1	A/G-specific adenine glycosylase	0.796647	4.19e-14	0.200681	0.938969	0	0.435003	10.6197	10.7678	10.5916	10.6873	10.8057	10.6174	10.6764	10.7466	10.6278	10.635	10.3632	10.4269	10.4291	10.4795	10.4893	10.3905	10.8436	10.7048	10.427	10.3782	10.1601	10.0733	9.88816	9.84811	10.1118	10.1346	9.90371	10.152	9.9856	9.9687	10.1285	10.2954	10.1795	10.3875	10.3255	10.1001	10.2864	10.2099	9.87753
VIT_00s0227g00140	C6EWE5	CHRUN_JGVV227_10_T01	0	MLO1	0.956807	5.87e-10	0.688234	0.987687	0	0.815041	12.9988	12.7278	13.0108	12.949	12.8681	12.9302	12.8004	13.0114	12.831	12.6467	12.8816	12.9348	12.8472	12.8082	12.8344	12.8182	12.8702	12.7813	12.9049	12.8775	12.6024	12.7912	12.5698	12.4584	12.7654	12.7198	12.671	12.5443	12.7663	12.7563	13.0265	12.9159	13.0578	12.8532	12.945	13.0645	12.7882	12.8232	13.1622
VIT_00s0227g00150	F6HCR1	CHRUN_JGVV227_11_T01	4	Unknown protein	0.574509	6.95e-19	0.428241	0.85117	0	0.638343	8.98055	8.50364	9.24101	9.36292	9.33599	8.91761	8.59654	8.97386	8.81685	8.68854	8.87328	8.71864	8.27224	8.69939	8.54409	8.82189	8.89976	8.56866	8.32803	9.06113	9.70169	9.83345	9.68573	9.35104	9.84549	9.61378	9.64648	9.4936	10.0234	9.84465	10.3647	10.3171	10.5268	10.3495	10.2496	10.4005	10.4227	9.94372	10.4918
VIT_00s0227g00160	D7T5A0	CHRUN_JGVV227_12_T01	0	Iron-stress related protein	0.884711	8.91e-19	0.667147	0.966495	0	0.802221	13.4239	13.24	13.3045	13.2924	13.1874	13.1946	13.2502	13.2278	13.2746	13.1434	13.1785	13.3741	13.1717	13.1811	13.3884	13.3395	13.3992	13.1692	13.0725	13.488	13.6733	13.6514	13.7255	13.8319	13.6087	13.6564	13.718	13.6609	13.9546	13.717	13.6176	13.5068	13.6474	13.6066	13.7181	13.6368	13.6331	13.5671	13.6405
VIT_00s0227g00170	F6HD99	CHRUN_JGVV227_13_T01	4	Syntaxin 52	0.359042	7.44e-11	0.178948	0.732979	0	0.41102	12.8408	12.8657	12.84	12.9495	12.7758	12.6692	12.7571	13.0256	12.8216	12.7772	12.8591	13.1234	12.7232	12.6566	12.9331	13.2594	13.237	12.8314	12.8593	13.0062	13.1982	13.2728	13.2537	13.4366	13.2446	13.267	13.1929	13.2458	13.3759	13.437	13.1572	13.0987	13.0603	13.151	13.2265	12.9546	13.1163	12.9524	13.1433
VIT_00s0227g00180	F6HCR3	CHRUN_JGVV227_14_T01	4	Acyl-coenzyme A thioesterase 9.	0.365407	7.54e-08	0.055903	0.737469	1.2e-07	0.228808	12.0455	12.1056	12.195	11.9671	11.7299	12.2072	12.0472	12.3025	12.2747	12.1391	12.2872	12.1334	12.3441	12.5836	12.3796	12.2675	12.4597	12.4003	12.4372	12.4435	12.2499	12.1666	12.1047	12.0021	12.1868	12.2485	11.9651	11.863	11.9774	11.9724	12.0972	12.2501	12.2597	12.1816	12.1	12.346	12.2118	12.1398	12.2355
VIT_00s0227g00190	F6HCR4	CHRUN_JGVV227_15_T01	4	Phosphoglucomutase/phosphomannomutase C terminal	0.647495	8.73e-09	0.0640727	0.88303	2e-08	0.243701	12.0751	12.0097	12.2692	11.9719	11.929	12.0641	12.0723	12.3227	12.2889	12.2048	12.3119	12.1695	12.4089	12.6533	12.4516	12.0024	12.102	12.3027	12.2972	12.4775	11.9912	12.1208	11.9535	11.7288	12.1056	12.1175	11.8962	11.7565	12.0236	11.8363	11.9402	12.0447	12.0752	11.9942	11.7564	12.2191	12.0628	12.0627	12.1223
VIT_00s0227g00200	F6HCR5	CHRUN_JGVV227_16_T01	0	formin protein AHF1	0.612211	2.26e-20	0.134411	0.867083	0	0.354807	9.84628	9.17052	9.78316	9.61624	9.69825	9.80823	9.54949	9.27663	9.52706	9.45817	10.7708	10.3547	10.813	11.1839	10.7452	10.961	10.5044	10.706	11.1948	10.8254	8.51241	8.95749	8.89291	8.10913	8.89972	8.63855	8.19343	7.44409	8.77315	7.90191	8.21325	8.38295	8.91755	8.11504	8.1773	8.77088	8.29506	8.17819	8.94152
VIT_00s0228g00010	D7SSL6	CHRUN_JGVV228_1_T01	4	Ankyrin	0.595694	1.27e-18	0.00770106	0.860463	0	0.0844902	6.02341	6.32206	6.09729	4.80655	5.17669	6.52996	6.43518	5.89049	6.17865	6.67886	4.34947	4.32273	4.62368	4.6492	4.26894	4.10254	4.36215	4.21698	4.46761	4.27318	4.07213	4.58779	4.55643	4.48873	4.58374	4.48104	4.19448	4.36839	4.22443	4.34242	4.04716	3.97751	4.13526	4.18902	4.89709	3.9152	4.07712	3.98278	3.75564
VIT_00s0228g00060	F6GZ19	CHRUN_JGVV228_4_T01	3	Unknown	0.235679	0.349797	0.168389	0.645381	0.361656	0.397841	3.99874	4.34584	4.29757	4.42898	4.94581	3.91349	4.31643	4.15469	4.13763	4.17074	3.99484	3.83647	3.96721	4.22448	4.01121	4.46772	4.35898	4.12431	3.66564	4.23675	4.407	4.06003	4.26371	3.98806	4.24185	4.51232	4.30892	4.30815	4.24246	3.76805	4.23599	4.11646	4.32334	4.54577	4.50803	4.24132	4.01103	4.19215	3.93279
VIT_00s0228g00070	D7SSL8	CHRUN_JGVV228_5_T01	4	Ankyrin	0.795168	2.01e-07	0.0121067	0.938685	3.2e-07	0.10481	7.3142	7.21179	7.61194	7.53295	7.70948	7.62087	7.15028	7.24288	7.21042	7.33457	7.11438	6.86656	6.91585	7.09449	6.93922	7.54422	6.99758	7.16682	7.29235	7.3325	7.04092	7.46064	7.30072	7.22467	7.3316	7.09766	6.86653	7.18693	7.18321	7.11454	6.91378	6.90472	7.05596	6.89308	7.14227	6.89547	7.11357	6.96851	7.0879
VIT_00s0229g00010	D7U3N0	CHRUN_GSVIVT00004704001_T01	0	No hit	0.0305488	7.03e-09	0.38121	0.324724	1e-08	0.603278	10.8851	10.8681	10.9661	10.9602	10.9451	10.6074	10.9324	10.7758	10.9191	10.8042	10.8755	10.6525	10.6446	10.7113	10.6745	10.583	10.1045	10.413	10.5484	10.1148	10.1811	9.89511	10.2973	10.1958	10.1396	10.0939	10.4357	10.194	9.32269	9.74956	10.6799	10.4185	10.4103	10.4876	9.93671	10.391	10.6064	10.332	10.3303
VIT_00s0229g00020	D7U3N1	CHRUN_JGVV229_1_T01	0	Asparaginyl-tRNA synthetase	0.635142	1.49e-24	0.74251	0.876918	0	0.848893	12.2088	12.0125	12.0431	12.0423	11.9324	12.1192	12.0899	12.2089	12.1091	12.0039	11.6567	11.702	11.4053	11.5578	11.7008	11.7785	11.7287	11.3446	11.4241	11.4938	12.0751	12.0791	12.1061	12.1041	12.0319	12.0779	12.1301	12.1215	12.0447	12.1284	12.6941	12.7068	12.6091	12.696	12.5518	12.7046	12.8186	12.5395	12.7293
VIT_00s0229g00030	F6I036	CHRUN_JGVV229_2_T01	0	SEC16 homolog B	0.377012	9.2e-08	0.347946	0.744998	1.5e-07	0.576309	13.2962	13.2052	13.1879	13.3891	13.1525	13.1254	13.2272	13.0886	13.2391	13.2199	13.2088	13.2619	13.293	13.2859	13.2195	12.6763	12.4686	13.194	13.3465	13.5077	12.911	12.9233	12.8592	12.9408	12.9119	12.8516	12.8862	12.9586	13.0546	12.9107	12.7836	12.7711	12.611	12.6504	12.5507	12.7483	12.8403	12.733	12.7835
VIT_00s0229g00040	D7U3N3	CHRUN_GSVIVT00004708001_T01	0	No hit	0.682922	0.0265759	0.115324	0.898261	0.029416	0.328167	4.23859	4.11619	3.63211	4.44626	3.9361	3.49413	3.98898	3.95778	3.93304	3.76911	3.42142	4.08476	3.95849	4.60867	4.58862	3.25396	3.34446	3.95129	3.82814	4.39079	3.30204	3.28674	3.39147	3.56644	3.26766	3.81896	3.77347	3.63184	3.51747	3.62371	3.94667	3.4056	3.27946	3.54652	3.88944	3.49043	3.54723	4.65349	3.67609
VIT_00s0229g00050	F6I037	CHRUN_PDVV229_3_T01	1	C2H2 zinc-finger protein ZPT3-3	0.670818	1.07e-14	0.430776	0.893257	0	0.640705	11.0552	10.9017	10.7394	11.0629	10.9389	10.9723	10.9314	11.2506	10.9815	10.7166	10.6718	10.7183	10.3479	10.6047	10.9883	10.2045	10.6365	10.5551	10.5736	10.5827	9.75263	10.079	10.0997	9.9554	9.91187	10.0461	9.86748	9.92943	10.0209	10.0469	10.4076	10.443	10.489	10.4259	10.5021	10.3545	10.3237	10.2473	11.0148
VIT_00s0229g00060	F6I038	CHRUN_JGVV229_3_T01	0	Nodulin MtN21 family	0.855801	3.41e-05	0.376793	0.957551	4.49e-05	0.5996	15.2757	15.4098	15.3613	15.3481	15.4488	15.3608	15.4099	15.3768	15.4244	15.3297	15.3384	15.2553	15.318	15.2377	15.3852	15.4476	15.4736	15.1629	15.2194	15.1885	15.2549	15.2746	15.2927	15.2877	15.3235	15.3419	15.3507	15.352	15.4004	15.2952	15.5742	15.5172	15.553	15.5236	15.5093	15.5142	15.514	15.0477	15.5525
VIT_00s0229g00070	D7U3N6	CHRUN_JGVV229_4_T01	0	Pentatricopeptide (PPR) repeat-containing	0.993683	2.32e-11	0.37386	0.998185	0	0.597072	8.80393	8.55395	8.46476	8.68366	8.88696	8.56542	8.35408	8.80679	8.66712	8.64494	8.24714	8.2669	8.18624	8.4504	8.3378	8.03089	8.50976	8.28127	8.01515	8.23167	8.54669	8.62602	8.40865	8.64298	8.4838	8.57029	8.39643	8.60134	8.53317	8.435	8.68843	8.69139	8.89323	8.9763	8.82693	8.58735	8.96363	8.67601	8.92319
VIT_00s0229g00080	D7U3N7	CHRUN_JGVV229_5_T01	4	Unknown	0.292789	2.26e-11	0.153155	0.691654	0	0.379438	10.9337	10.7708	10.9126	10.9008	10.9155	10.8067	10.7866	10.6146	10.6733	10.7228	10.7254	10.7909	10.9157	11.0289	10.9579	10.8224	10.9281	10.9025	10.7989	11.1466	10.4402	10.1888	10.2825	10.1952	10.3621	10.3994	10.2629	10.3014	10.6955	10.2681	10.5589	10.8548	10.5474	10.9351	10.6418	10.5621	10.855	10.678	10.4434
VIT_00s0229g00090	F6I039	CHRUN_PDVV229_6_T01	0	Matrix metalloproteinase	0.134114	4.63e-14	0.0788841	0.540213	0	0.271812	7.83962	8.24412	8.0444	8.17867	8.07439	7.39634	8.17635	8.33749	8.11801	7.959	7.73989	7.80087	7.35146	7.31031	7.90375	NA	6.39995	7.26653	7.35147	NA	7.27579	6.98508	7.36421	7.46918	7.14457	6.74786	6.9684	7.39044	7.07848	7.02985	6.61707	6.86848	6.47955	6.80131	6.20184	6.74708	7.11362	6.55274	6.24365
VIT_00s0229g00100	D7U3N8	CHRUN_JGVV229_6_T01	0	Unknown	0.0339149	7.3e-14	0.114223	0.334584	0	0.326934	11.596	11.0132	11.3486	11.2625	11.2645	11.6431	11.2252	11.1701	11.2392	11.1508	11.6347	11.321	11.4536	11.5566	11.5915	11.9075	11.9903	11.5618	11.6714	11.2207	10.6919	10.8945	10.7379	10.6308	10.849	10.998	10.7681	10.3259	10.9105	10.6758	10.5703	10.7107	10.7203	10.5969	10.2775	11.2122	10.7584	10.8426	11.2115
VIT_00s0229g00110	F6I040	CHRUN_JGVV229_7_T01	0	Agenet domain-containing protein	0.688135	1.38e-07	0.232689	0.900006	2.2e-07	0.470844	13.7579	13.8304	13.8839	14.0236	13.9444	13.8649	13.8967	13.8399	13.8111	13.8814	13.7954	13.7868	13.7703	13.7086	13.6514	13.8092	13.2693	13.6457	13.7332	13.8003	13.8909	14.0488	14.0231	13.9909	13.8778	13.9495	13.8533	13.8381	13.9713	13.942	14.0077	14.018	13.9552	14.0155	13.8435	14.149	13.9629	14.0961	14.0305
VIT_00s0229g00120	D7U3P0	CHRUN_JGVV229_8_T01	0	Ternary complex factor MIP1	0.149948	2.06e-05	0.291331	0.561166	2.75e-05	0.526955	7.39525	7.15971	7.19349	7.56538	7.02502	6.57614	6.86505	7.35456	7.24744	6.72462	7.09769	7.49121	7.1245	6.49978	6.67568	5.56157	6.53632	6.97808	7.09608	6.60577	7.55081	7.52145	7.21624	7.26386	7.52487	7.54317	7.36734	7.55131	7.40403	7.6335	7.42846	7.67714	7.40795	7.64892	7.34838	7.60812	7.45517	7.34534	7.7792
VIT_00s0229g00130	A5BFY1	CHRUN_JGVV229_9_T01	0	Aquaporin TIP2;2	0.886629	0.181735	0.0292554	0.967214	0.19157	0.165153	3.16468	3.17544	3.07088	2.9391	3.30092	3.54357	3.11557	3.23015	3.3244	3.21135	3.11005	3.14933	3.21887	3.23354	3.5642	3.17687	3.34984	3.14716	3.0537	3.19968	3.39711	3.28208	3.14492	3.52099	3.18873	3.25568	3.31187	3.55481	3.36125	3.35539	3.32036	3.21657	3.16413	3.27805	3.10063	3.31565	3.34569	3.41559	3.12665
VIT_00s0229g00140	F6I042	CHRUN_JGVV229_10_T01	0	Enoyl-CoA hydratase	0.666163	0.000211421	0.0402723	0.891252	0.00026411	0.194307	8.1849	7.77074	8.29859	7.94247	8.11316	8.07483	7.94312	7.69933	7.6491	7.91089	7.09463	7.13446	7.40641	7.72749	7.25367	7.70723	8.01085	7.52302	7.52335	7.50981	7.71995	8.28771	8.10087	7.76962	7.76003	8.12069	7.58548	7.53523	8.089	7.54133	7.6482	7.70308	7.68485	7.99124	7.61422	7.80854	7.90011	7.6665	7.66364
VIT_00s0229g00150	D7U3P3	CHRUN_JGVV229_11_T01	0	Unknown protein	0.103931	0.5755	0.00723041	0.500051	0.585123	0.0820104	3.99694	3.87761	3.84117	3.85002	3.59334	3.9133	3.86277	4.12786	3.95019	3.99219	3.79688	3.59748	3.66806	3.31274	3.61713	4.22111	3.81739	4.17922	3.69692	4.21682	4.02807	4.22289	3.97235	4.20319	3.60618	3.92094	3.565	3.46598	4.10402	4.1035	3.81471	3.95568	3.89389	3.87583	4.02983	3.99265	3.83186	3.59925	3.86226
VIT_00s0229g00160	D7U3P4	CHRUN_JGVV229_12_T01	0	formyltetrahydrofolate deformylase	0.362736	7.98e-16	0.0427561	0.735524	0	0.199639	9.85092	9.86701	10.0838	10.074	10.1911	9.84392	9.94227	9.76189	9.8959	9.81226	9.65698	9.68579	9.62333	9.45636	9.60876	9.5229	10.0459	9.70113	9.56052	9.58464	9.97489	10.0365	9.95745	9.9211	9.94344	10.328	10.0676	9.91938	10.1097	10.0998	9.69829	9.57356	9.86671	9.76568	9.81661	9.63295	9.67061	9.37526	9.76522
VIT_00s0229g00170	F6I043	CHRUN_JGVV229_13_T01	0	Unknown protein	0.322021	6.02e-22	0.755031	0.713269	0	0.856224	12.7288	12.6156	12.8578	12.6976	12.7252	12.7125	12.8024	12.5739	12.7971	12.7836	11.6432	11.7297	11.8935	11.8698	11.955	12.1477	12.0908	11.7154	11.737	11.9373	12.6655	12.5235	12.8224	12.7153	12.7034	12.6441	12.6056	12.6794	12.9378	12.7818	12.8321	12.7292	12.7678	12.6689	12.8178	12.6948	12.6575	12.7326	12.8404
VIT_00s0229g00180	D7U3P5	CHRUN_JGVV229_14_T01	0	Phosphatidylserine decarboxylase	0.308959	1.22e-08	0.224832	0.703596	2e-08	0.462193	8.8473	8.64581	9.03792	8.92944	9.06639	8.81862	8.77578	8.62984	8.77562	8.69405	8.58994	8.41131	8.40834	8.64457	8.62342	8.9064	9.15816	8.43361	8.22661	8.52433	8.90882	8.71843	8.71935	8.60707	8.71584	8.88495	8.91182	8.73243	8.86132	8.60395	9.33506	9.13668	9.43555	9.18042	9.27544	9.1564	9.20846	9.01184	9.30264
VIT_00s0229g00190	D7U3P6	CHRUN_JGVV229_15_T01	0	Inositol 2-dehydrogenase like protein	0.0212991	1.3e-18	0.000377276	0.283993	0	0.0182445	9.80879	9.6154	9.85471	9.95968	10.2341	9.42275	9.53062	9.40975	9.64422	9.93907	9.56468	9.40157	10.0629	10.0477	10.1131	10.3323	10.3009	9.9679	10.2872	9.93718	9.23591	9.90731	10.2546	9.61801	9.07468	9.08283	9.08452	8.74692	8.87658	8.58761	11.1399	11.2578	11.0566	11.021	11.4564	10.8942	10.958	10.6008	10.8873
VIT_00s0229g00200	F6I044	CHRUN_JGVV229_16_T01	0	MSH4 (MUTS-like protein 4)	0.253429	1.45e-11	0.19775	0.661611	0	0.43157	5.40672	5.44413	5.86263	6.31807	5.99919	5.01007	5.20801	5.51789	5.41977	5.30999	4.15977	4.67236	4.55045	4.21172	4.0233	3.94346	4.28186	4.57874	4.66632	4.02221	5.158	4.93915	4.64267	4.41546	4.8892	4.77564	5.09252	4.79968	4.32617	4.79096	5.88675	5.61183	5.366	5.79176	4.76911	5.86003	5.5166	4.97127	6.00295
VIT_00s0229g00210	F6I045	CHRUN_JGVV229_17_T01	0	MSH4 (MUTS-like protein 4)	0.0708483	1.68e-10	0.533213	0.438767	0	0.713308	6.83832	6.42215	6.94794	7.05775	6.96313	6.69416	6.53446	6.69678	6.534	6.42693	5.76377	5.8704	6.15143	5.3773	5.396	4.18822	5.26288	5.35884	6.12954	5.84999	5.63222	5.51756	5.26788	4.85291	4.95506	5.11143	5.58895	5.30492	4.92607	5.50833	6.2564	5.99565	5.96126	6.14524	5.71152	6.01857	5.87944	5.52372	6.37503
VIT_00s0230g00010	F6HJN0	CHRUN_PDVV230_1_T01	1	No hit	0.781974	3.28e-10	0.853934	0.934749	0	0.914447	8.98695	8.78	8.38273	8.10538	7.54896	8.34212	8.48157	8.27934	8.4317	8.47973	8.19227	8.34886	8.06295	7.93266	8.4511	8.15724	7.65145	7.95071	8.12564	8.23204	8.70451	8.38038	8.99029	9.48622	8.43903	8.12824	9.10547	8.94867	8.67181	8.99325	8.99714	9.4954	8.63748	9.26403	9.3207	8.87899	9.38235	9.22254	8.85373
VIT_00s0230g00020	D7TG55	CHRUN_GSVIVT00004729001_T01	2	No hit	0.969702	2.18e-14	0.0359286	0.991888	0	0.183687	11.0872	11.0739	10.7188	10.0755	9.80694	11.051	10.849	10.9422	10.9537	11.1435	10.7118	11.3565	10.9165	11.0976	11.0574	11.0028	10.5916	10.8259	10.6532	10.5772	10.7126	10.9069	10.986	11.3943	10.8849	10.9209	11.033	11.2009	10.6749	11.1056	11.4133	11.3834	11.3278	11.3484	11.2865	11.2375	11.2065	11.3064	10.9275
VIT_00s0230g00030	D7TG56	CHRUN_GSVIVT00004730001_T01	0	No hit	0.0445813	1.18e-24	2.15e-05	0.372851	0	0.00420149	13.1007	12.7441	12.8211	12.3508	12.2361	12.7407	12.5712	12.7954	12.7393	12.6199	12.8317	13.4074	13.0452	12.9784	12.9543	12.4783	12.1813	12.3819	12.3748	12.2815	12.4566	12.5305	12.6558	12.7296	12.7557	12.6263	12.759	12.699	12.3763	12.7032	12.9949	12.7569	12.9147	12.7713	12.7759	12.8613	12.8195	12.8978	13.1621
VIT_00s0230g00050	F6HJN2	CHRUN_JGVV230_2_T01	2	Heat shock protein binding	0.355134	0.88983	0.173555	0.730645	0.892943	0.40477	12.4846	12.7256	12.4633	11.9163	11.7987	12.7462	12.4421	12.4935	12.4312	12.777	12.668	12.5	12.2436	12.4123	12.2964	12.7942	12.5574	12.611	12.5032	12.1228	12.5578	12.4405	12.519	12.7872	12.5376	12.5295	12.3794	12.5709	11.9534	12.6553	12.3867	12.4024	12.3312	12.4089	12.4007	12.5005	12.333	12.5297	12.3974
VIT_00s0230g00060	F6HJN3	CHRUN_JGVV230_3_T01	4	Heat shock protein binding	0.227501	4.62e-05	0.408502	0.639218	6.04e-05	0.624225	12.8832	13.0628	12.9978	13.1007	12.9615	12.9948	12.9553	12.9977	12.9132	12.9305	12.8353	12.9557	12.8249	12.6707	12.4807	12.6652	12.5426	12.6756	12.6776	11.9183	13.1164	13.1101	13.0126	13.1823	13.1583	13.1399	13.1601	13.2655	12.3051	13.1794	12.867	12.8167	12.6655	12.7007	12.6403	12.8537	12.6566	12.8073	12.7694
VIT_00s0230g00070	D7TG58	CHRUN_GSVIVT00004733001_T01	4	No hit	0.826073	0.142473	0.0570094	0.949243	0.151045	0.230902	6.95083	6.64837	6.30939	5.69143	4.93754	6.62354	6.81705	6.49524	6.73711	6.71446	6.41757	6.79133	6.87969	6.63425	6.85262	6.79544	7.19705	6.08038	6.8283	6.10385	6.85641	6.84694	6.78768	6.82636	6.55705	6.88457	6.73971	6.91757	6.63167	6.76637	7.24343	6.65419	6.93441	6.76627	6.93283	6.33961	6.53554	6.15289	6.39079
VIT_00s0230g00080	D7TG60	CHRUN_JGVV230_4_T01	4	Copper-binding family protein	0.00965531	0.000221909	0.330058	0.209268	0.00027699	0.561155	13.4057	13.5848	13.6294	12.9607	13.3571	13.7305	13.652	13.5249	13.5852	13.7828	12.9443	12.6379	13.1697	13.3087	13.1736	13.6594	13.4383	13.3265	13.2942	13.0765	13.1411	13.4169	13.4696	13.3886	13.4138	13.7041	13.3758	13.2149	13.2421	13.3703	13.5446	13.3357	13.6863	13.4327	13.7335	13.4992	13.2254	13.591	13.6844
VIT_00s0230g00090	F6HJN4	CHRUN_JGVV230_5_T01	4	No hit	0.0122781	2.32e-06	0.812657	0.228763	3.33e-06	0.890836	13.1623	13.2789	13.4115	13.1088	13.4797	13.695	13.5035	13.3732	13.4316	13.5793	12.2621	12.1866	12.7714	12.8331	12.728	13.3292	13.1564	12.71	12.7586	12.2682	12.8681	13.1835	13.064	13.0572	13.1066	13.4759	13.2212	12.9326	12.917	13.2652	13.1189	12.8565	13.2772	13.0358	13.302	13.1696	12.8195	13.2392	13.3359
VIT_00s0230g00100	F6HJN5	CHRUN_JGVV230_6_T01	0	ATP binding	0.842707	6.69e-15	0.682344	0.954597	0	0.812015	5.82294	5.86256	5.68681	6.08625	6.15981	5.52794	5.88136	5.78036	5.63705	5.4977	5.11714	5.23153	4.91792	4.52842	5.12324	4.84209	4.24296	5.22391	5.09488	5.24501	5.20018	4.7627	4.75394	4.55492	5.46154	5.46089	5.24011	5.0728	4.83879	5.23398	6.6945	7.29185	6.41231	7.59912	6.61744	7.05219	7.8229	7.35337	6.6311
VIT_00s0230g00110	F6HJN6	CHRUN_JGVV230_7_T01	1	No hit	0.52772	0.0304447	0.896812	0.828049	0.0335837	0.940577	4.00264	4.16276	3.87857	3.80937	3.85462	4.01863	4.17583	3.87943	3.98407	4.18437	3.90129	4.1286	4.10791	4.26306	4.40919	4.8989	3.9415	3.92875	4.03946	3.9219	4.36179	4.2756	4.53299	4.48126	3.95874	4.73402	4.27818	4.46742	3.89645	4.17264	4.17508	4.06723	4.19535	4.5346	4.37407	4.51539	4.29108	4.48235	4.551
VIT_00s0230g00130	F6HJN7	CHRUN_PDVV230_10_T01	3	Unknown	0.927459	9.61e-08	0.390398	0.979058	1.6e-07	0.609938	9.90269	9.77707	9.64549	9.31011	9.21449	9.90462	9.73188	9.73952	9.49341	9.70051	9.25615	9.26643	9.32708	9.19988	9.0912	9.22377	8.89964	9.11994	9.26028	8.7784	9.20572	9.34078	9.21877	9.19005	9.25728	9.42884	9.0969	9.26487	9.08699	9.29756	9.43906	9.71126	9.21262	9.71598	9.46678	9.65064	9.81849	9.59107	9.46883
VIT_00s0230g00140	F6HJN8	CHRUN_JGVV230_9_T01	1	MAP3K delta-1 protein kinase	0.914613	4.38e-06	0.293604	0.974711	6.16e-06	0.528834	8.35438	8.40167	8.2637	7.94395	8.04787	8.47102	8.53298	8.54847	8.36363	8.35098	8.40124	8.54049	8.16862	8.52183	8.38093	8.6624	8.20462	8.27259	8.37662	8.31202	7.90784	7.94538	7.81859	8.05748	7.69346	8.17267	7.88909	8.02705	7.24984	8.149	8.33394	8.94472	8.30005	8.76479	8.24795	8.44611	8.47269	8.28533	8.1377
VIT_00s0230g00150	F6HJN9	CHRUN_PDVV230_12_T01	4	No hit	0.282568	0.108037	0.000208846	0.683803	0.115415	0.0135324	6.47821	NA	6.22242	5.31075	4.90925	7.11905	6.56284	6.6921	6.47632	6.99954	5.67888	6.0243	5.99559	6.26485	6.03788	6.2347	6.25706	5.96571	6.23786	5.57463	5.92089	6.31002	5.93673	6.04071	5.88116	5.97362	5.56945	6.2578	5.50333	6.09868	6.0299	6.1953	6.17699	6.41641	6.37213	5.83935	5.92337	5.91101	5.32711
VIT_00s0230g00160	D7TG61	CHRUN_GSVIVT00004740001_T01	4	No hit	0.662739	3.54e-09	0.0614308	0.889777	1e-08	0.239348	8.8582	8.45147	8.68815	8.24456	8.3403	8.74914	8.27271	8.29334	8.24214	8.38256	7.70675	8.06582	7.76632	7.62585	7.26645	7.61781	6.29554	7.39072	7.5167	7.00148	7.7001	8.0127	7.99055	7.98738	7.77652	8.07368	7.70797	8.08969	6.95009	7.80112	7.49484	7.567	7.34647	7.73655	6.82996	7.82474	7.58735	7.71333	7.65133
VIT_00s0231g00020	F6HRH3	CHRUN_JGVV231_2_T01	4	Zinc finger (C3HC4-type ring finger)	0.320633	0.0173	0.0806507	0.712165	0.019384	0.274643	12.2802	12.4917	12.3328	12.5364	12.5897	12.4528	12.3856	12.507	12.37	12.4645	12.1906	12.4369	12.2376	12.2336	12.3295	12.595	13.0081	12.5159	12.2282	12.2268	12.5742	12.5143	12.5262	12.6799	12.592	12.5494	12.6143	12.7289	12.6245	12.6458	12.4811	12.4917	12.5229	12.6676	12.6496	12.4169	12.4637	12.4193	12.3553
VIT_00s0231g00030	F6HRH4	CHRUN_JGVV231_3_T01	0	Xyloglucan endotransglucosylase/hydrolase precursor	0.157017	0.0206557	0.236957	0.567994	0.023033	0.474638	3.78512	3.91625	4.16796	3.67933	3.7407	4.10809	3.84	3.95514	3.62902	3.82394	4.00017	3.70671	3.54589	3.96476	3.60932	3.65502	3.71441	4.03297	4.1632	4.12672	3.65125	3.96055	3.53671	3.95124	3.61266	3.42561	3.51509	3.48523	3.8103	3.69159	3.97144	3.65992	3.48126	3.58509	3.77245	4.01201	3.95554	3.70231	3.92835
VIT_00s0231g00040	F6HRH5	CHRUN_JGVV231_4_T01	0	RPM1-interacting protein 4	0.450377	4.5e-18	0.628284	0.788952	0	0.776704	11.5514	11.5561	11.6171	11.8153	11.8963	11.4627	11.5163	11.6107	11.6415	11.7266	12.0414	12.1345	12.3521	12.4677	12.161	12.1974	12.4693	12.3757	12.2727	12.2682	12.4104	12.5504	12.3866	12.3724	12.4205	12.2896	12.3745	12.3511	12.3899	12.3276	11.498	11.356	11.6651	11.3972	11.5123	11.6594	11.4664	11.3301	11.4159
VIT_00s0231g00050	F6HRH6	CHRUN_JGVV231_5_T01	0	ATP binding protein	0.688398	1.1e-10	0.708648	0.900006	0	0.827157	11.5103	11.8386	11.62	11.8178	11.7609	11.5386	11.6582	11.8171	11.7091	11.5852	11.4273	11.5936	11.3972	11.3245	11.6044	11.6539	11.627	11.3232	11.4342	11.4811	11.5936	11.7122	11.6871	11.8198	11.7397	11.7205	11.7375	11.8435	11.7224	11.773	11.7079	11.8048	11.556	11.8258	11.5982	11.6707	11.7635	11.7367	11.4917
VIT_00s0231g00070	F6HRH7	CHRUN_JGVV231_7_T01	0	Auxin-responsive protein	0.11187	4.9e-07	0.927572	0.5117	7.4e-07	0.957683	14.3881	14.3804	14.3152	14.4492	14.3901	14.2854	14.3347	14.2646	14.321	14.1743	14.1749	14.0707	14.137	13.9988	14.037	13.5157	13.8631	14.2329	14.2769	14.1921	13.9317	14.1656	14.1566	13.9544	14.0935	14.1619	13.8411	13.9093	13.9909	14.0033	13.8986	13.7617	13.9489	13.9119	14.0729	13.9383	13.8605	13.9232	13.94
VIT_00s0231g00080	F6HRH8	CHRUN_JGVV231_8_T01	1	No hit	0.000169443	4.73e-42	0.190511	0.0425006	0	0.424496	8.8459	9.30341	9.08396	9.48107	9.33565	8.70351	9.28877	8.98115	8.91376	8.74468	4.50623	4.96378	4.70132	4.63792	4.94019	5.05016	4.67903	4.55834	4.42731	4.82539	9.71845	10.0799	10.364	10.0007	10.0618	10.135	9.6354	9.65025	10.1888	9.85767	10.6743	10.6013	10.5998	10.7246	10.9774	10.1177	10.4968	10.3348	10.2989
VIT_00s0231g00090	D7TRD0	CHRUN_GSVIVT00004751001_T01	3	No hit	0.0624908	0.000315744	0.090506	0.420807	0.00039083	0.290366	11.7394	11.8143	11.651	11.3487	11.1587	12.0912	11.6955	11.5713	11.7306	12.1857	11.7026	11.8098	11.8116	11.9869	11.9173	12.1808	12.4636	12.2028	12.0999	11.7232	11.8088	11.6003	11.8333	11.9865	11.9038	12.1424	11.7238	11.9054	11.8028	12.0806	11.5457	11.6611	11.458	11.711	11.8729	11.4747	11.3872	11.7153	11.2977
VIT_00s0233g00010	F6HCY2	CHRUN_JGVV233_1_T01	0	No hit	0.848566	1.33e-10	0.893933	0.956475	0	0.938763	12.3252	12.6909	12.6075	12.3887	12.5489	12.466	12.5432	12.2652	12.4688	12.4864	12.6999	12.6536	12.8611	12.72	12.7536	12.651	13.0138	12.6387	12.9631	12.1974	12.3394	12.2118	12.575	12.0335	12.712	12.6109	12.6708	12.5209	11.9685	12.6361	12.2961	11.9028	12.1161	11.9416	11.9882	12.4127	12.0909	12.0418	12.2725
VIT_00s0233g00020	D7T5J5	CHRUN_JGVV233_2_T01	4	Transaldolase	0.126642	7.93e-11	0.682064	0.529544	0	0.811847	13.0949	12.9499	13.2825	13.2027	13.3037	13.3516	13.2428	13.0186	13.1534	13.1598	12.987	12.8545	13.1862	13.161	13.1409	13.1927	13.396	13.1745	13.2741	13.0616	12.9616	13.4138	13.3139	12.9441	13.2862	13.5964	13.1619	12.9256	13.2222	13.09	13.7362	13.54	13.8529	13.7536	13.8138	13.7274	13.6369	13.5723	13.8392
VIT_00s0233g00030	F6HCY3	CHRUN_JGVV233_3_T01	4	Trehalose-6-phosphate phosphatase	0.325727	2.71e-15	0.423704	0.715543	0	0.634814	10.9007	11.1794	10.4383	11.276	10.7577	10.1214	10.2669	11.2277	10.7699	9.98545	11.6853	12.2333	11.2678	10.906	11.8103	11.2738	11.7086	11.5891	11.7253	11.6	12.6937	12.2685	12.5533	12.7772	12.4575	12.0588	12.8174	12.8602	12.5739	12.7712	11.0692	11.0882	10.6099	10.9465	10.9721	10.6531	10.835	11.0599	10.779
VIT_00s0233g00040	D7T5J7	CHRUN_GSVIVT00004776001_T01	3	C-terminal processing protease	0.742555	0.0307121	0.7796	0.921566	0.0338712	0.871739	4.21475	4.03515	3.85329	3.85457	3.85252	4.00924	3.9439	3.90441	4.22756	3.69641	3.74081	3.82965	3.99703	3.92958	3.80246	3.6807	3.97188	3.81561	4.07121	3.39465	3.90984	4.07049	4.03589	3.96452	4.05474	4.2734	4.01291	4.24706	3.9258	3.8341	3.79888	3.9424	4.18473	3.60937	4.24765	3.99547	3.99908	3.89192	4.12913
VIT_00s0233g00050	F6HCY4	CHRUN_JGVV233_4_T01	4	Exostosin (Xyloglucan galactosyltransferase KATAMARI 1)	0.966434	1.53e-17	0.0407804	0.990811	0	0.195512	12.2095	12.2602	12.2163	12.1751	12.0736	12.1776	12.2867	12.1504	12.242	12.2314	12.1442	12.0621	12.0197	12.1699	12.0419	11.3389	11.4175	12.1127	12.1748	12.1566	11.3092	11.5657	11.5389	11.4271	11.4986	11.5363	11.2381	11.3892	11.5584	11.3082	11.1415	11.2092	11.1371	11.1444	11.1494	11.2973	11.3025	11.2559	11.1949
VIT_00s0233g00060	D7T5J9	CHRUN_JGVV233_5_T01	4	3-oxoacyl-[acyl-carrier-protein] synthase 3 A, chloroplast precursor	0.304931	1.47e-14	0.58079	0.700187	0	0.744676	12.9474	12.8888	13.0748	12.9689	12.982	12.9803	12.9477	12.9235	12.8883	13.0058	13.2026	13.0836	13.2725	13.2991	13.2356	13.2181	13.0171	13.2166	13.2745	13.2938	13.2302	13.1881	13.153	13.1809	13.2932	13.2398	13.1436	13.2983	13.3118	13.1821	13.2751	13.279	13.374	13.114	13.3679	13.3153	13.2746	13.2925	13.4651
VIT_00s0233g00070	D7T5K0	CHRUN_GSVIVT00004780001_T01	2	No hit	0.607389	0.0018686	0.532993	0.865677	0.00221063	0.713143	7.46125	7.39488	7.60018	6.49243	7.05677	7.13956	7.60024	7.08949	7.51491	7.31924	7.56976	7.72946	7.63582	7.2505	7.71254	6.80073	7.94581	7.22163	7.59199	6.80269	7.21019	6.85547	7.34594	7.05506	6.84871	7.18362	7.20988	7.32489	6.77256	7.15027	7.62428	7.37055	7.59361	7.61233	8.16816	7.66644	8.38977	7.77049	7.51232
VIT_00s0233g00080	F6HCY5	CHRUN_JGVV233_6_T01	3	Ethylene overproducer 1 (ETO1)	0.693396	9.6e-08	0.0260921	0.901338	1.5e-07	0.155244	11.1628	11.5332	11.3253	11.0063	11.0712	11.6054	11.3079	11.3251	11.3527	11.5894	11.2992	10.9779	11.1644	11.3338	11.3474	11.879	11.4295	11.4611	11.405	10.9504	11.0426	11.2753	11.3491	11.408	11.3286	11.3486	11.0942	11.1114	10.8599	11.253	11.6372	11.6589	11.6842	11.796	11.9462	11.4498	11.3858	11.5418	11.3764
VIT_00s0233g00090	F6HCY6	CHRUN_JGVV233_7_T01	4	Vacuolar protein sorting 41 (VPS41)	0.949529	2.44e-05	0.969157	0.985099	3.24e-05	0.981607	12.3515	11.7842	11.5571	11.6479	11.1563	11.7513	11.3122	12.2564	11.9318	11.3992	12.2168	12.2267	11.9926	11.5218	11.7327	12.044	12.0055	12.0792	12.2139	11.8494	12.1771	12.3307	12.3633	12.3495	12.3762	12.4453	12.2498	12.2969	12.1236	12.3156	12.2401	12.2572	12.3185	11.8299	11.9407	12.0351	11.7712	12.2154	12.0746
VIT_00s0233g00100	D7T5K2	CHRUN_JGVV233_8_T01	4	PLATZ transcription factor	0.910293	0.144484	0.135395	0.972742	0.153139	0.356022	3.1485	3.27096	3.38451	3.29562	3.5236	3.18827	3.24169	3.31559	3.1675	3.13928	3.17701	3.4047	3.18968	3.20224	3.15258	3.11864	3.26026	3.41863	3.29375	3.37947	3.46579	3.08407	3.39122	3.18057	3.13819	3.25865	3.56025	3.62541	3.37309	3.41883	3.57069	3.76237	3.15893	3.18061	3.53494	3.21249	3.34127	3.13885	3.42671
VIT_00s0233g00120	F6HCY7	CHRUN_JGVV233_9_T01	3	flavin-containing monooxygenase family protein / FMO family protein	0.644448	5.04e-10	0.00936941	0.881069	0	0.0926187	7.8963	8.71968	8.37365	7.639	7.39647	8.60158	8.44333	8.34167	8.32924	8.8692	9.19449	9.28849	9.12791	9.32699	9.25985	9.72138	9.34061	9.12935	8.9386	8.93427	8.60622	8.81791	8.9119	9.0555	8.94193	9.20341	8.68889	8.8218	8.79629	8.97982	8.59506	8.91601	8.80628	8.8486	8.91091	8.44798	8.35682	8.55252	8.1574
VIT_00s0233g00130	D7T5K5	CHRUN_JGVV233_10_T01	3	flavin-containing monooxygenase family protein / FMO family protein	0.609905	7.96e-10	0.0141853	0.86676	0	0.114706	6.05582	6.18926	5.87917	5.07654	4.83317	6.12233	6.10915	6.07849	6.15932	6.07913	6.6478	6.98418	6.67151	6.51065	6.93502	6.91383	6.42085	6.13097	5.97032	6.30352	6.57598	6.26115	6.49422	6.53611	6.49032	6.75182	6.52535	6.50802	6.62341	6.40262	5.97094	4.99812	5.59132	5.45608	5.63192	5.51582	5.76539	5.53176	5.53828
VIT_00s0233g00140	F6HCY8	CHRUN_JGVV233_11_T01	3	Protein NAP1 (Nck-associated protein 1)	0.125643	0.0001218	0.554164	0.528679	0.00015471	0.727178	10.5584	10.5126	10.4561	10.0939	10.2207	10.8088	10.5391	10.4708	10.4103	10.7678	10.6789	10.5389	10.6706	10.883	10.5857	11.0219	10.6041	10.6136	10.6566	10.6837	10.214	10.625	10.5025	10.2742	10.4862	10.7208	10.2578	10.389	10.3048	10.3636	10.526	10.4977	10.5189	10.59	10.5558	10.6555	10.525	10.4181	10.4868
VIT_00s0233g00150	F6HCY9	CHRUN_JGVV233_12_T01	1	No hit	0.120644	8.44e-05	0.767654	0.522731	0.00010822	0.864321	3.67174	4.09573	3.62059	4.28504	4.12415	4.25503	3.89264	3.99686	3.79394	4.26176	3.85767	3.50929	3.77346	3.85557	3.61198	3.9953	4.01574	4.01196	3.72086	3.91477	4.06521	4.54823	4.12808	4.17448	4.06791	4.73662	4.25171	4.32302	3.82098	4.26263	4.47447	4.03014	4.32144	4.55301	4.29367	4.26451	3.917	4.34643	4.30194
VIT_00s0233g00160	F6HCZ0	CHRUN_JGVV233_13_T01	2	DEAD box RNA helicase RH15	0.70931	0.045025	0.0718344	0.908545	0.0491844	0.258305	10.5716	10.9407	10.5106	9.64439	9.8416	10.7888	10.7021	10.7864	10.6285	10.9442	10.3755	10.5397	10.5528	10.6146	10.4718	10.7624	9.94219	10.6988	10.586	10.2612	10.1969	10.3545	10.1594	10.4443	10.3215	10.3128	10.1304	10.5429	9.46555	10.2631	10.3859	10.4713	10.1665	10.4365	10.1913	10.3965	10.2513	10.3898	10.0903
VIT_00s0233g00170	F6HCZ1	CHRUN_JGVV233_14_T01	4	flavin-containing monooxygenase 3	0.0546776	1.36e-09	0.0178841	0.401861	0	0.128415	12.4705	12.5418	12.4876	12.2904	12.237	12.8544	12.6231	12.4468	12.5554	12.7831	12.6368	12.5849	12.4273	12.6729	12.559	13.0742	12.8579	12.7167	12.591	12.3911	12.4145	12.2263	12.3778	12.4815	12.2424	12.372	12.3256	12.547	12.401	12.4353	12.7211	12.9854	12.9674	13.0481	13.026	12.8011	12.61	12.8101	12.5915
VIT_00s0233g00180	D7T5K7	CHRUN_JGVV233_15_T01	4	flavin-containing monooxygenase 3	0.538341	7.23e-23	0.0607813	0.833331	0	0.237774	13.9666	13.9153	14.0041	13.8951	13.9844	13.9402	13.9134	13.8522	13.8796	13.7796	13.7127	13.7753	13.7811	13.742	13.7198	13.7541	13.6509	13.6891	13.6407	13.7434	13.2748	13.1156	13.3069	13.2513	13.2716	13.0781	13.3751	13.4232	13.4029	13.282	13.6976	13.8351	13.9314	13.8451	13.8542	13.9132	13.9907	13.795	13.8473
VIT_00s0233g00190	F6HCZ2	CHRUN_JGVV233_16_T01	4	Unknown protein	0.0225745	1.58e-20	0.114307	0.288386	0	0.327081	10.9301	10.4195	10.7708	10.8442	10.6275	10.6835	10.4605	10.5217	10.5348	10.5949	10.4449	10.4889	10.4203	10.6349	10.4884	10.9691	10.3073	10.5806	10.6534	10.6938	9.01819	9.37786	8.9875	8.83521	9.09682	9.55358	8.84757	8.89672	9.66396	9.07834	10.0099	10.3541	10.2699	10.2167	9.96233	10.4562	10.3738	10.5006	10.5348
VIT_00s0238g00020	D7UDZ3	CHRUN_JGVV238_2_T01	3	Unknown protein	0.915946	5.26e-05	0.395972	0.975254	6.84e-05	0.614257	7.032	6.79207	6.68237	6.30814	6.28262	6.65193	6.53546	6.62959	6.5548	6.77627	7.53903	7.03136	6.54872	6.95954	7.1212	6.62783	6.34359	6.68319	6.84755	7.18829	6.85609	6.20107	6.64359	7.0868	6.78762	6.51494	6.80385	6.85798	6.73576	6.85707	7.30988	7.70716	7.01283	7.20247	6.55476	7.52281	7.51048	7.19094	7.07294
VIT_00s0238g00030	F6I7C1	CHRUN_JGVV238_3_T01	3	Unknown protein	0.00943611	2.77e-11	0.724776	0.206699	0	0.838192	5.05152	5.34464	5.28159	4.90961	4.98294	5.17935	5.25263	5.41403	5.45569	5.00262	4.85033	NA	4.65629	4.77694	4.80833	5.46075	5.19276	4.7337	4.99923	4.80254	5.29182	4.97911	5.08198	5.47731	4.8619	5.13455	5.62607	5.58435	5.39948	5.40346	5.81581	6.34896	6.03155	5.83195	5.64057	6.0332	6.29165	6.04097	5.84423
VIT_00s0238g00040	F6I7C2	CHRUN_JGVV238_4_T01	0	R protein disease resistance protein	0.012183	1.38e-43	0.0861656	0.228735	0	0.283102	5.36146	5.13878	5.54767	5.49141	5.93159	5.1996	5.01041	5.38314	5.54459	5.23297	3.35798	3.42586	3.55631	3.32409	3.27854	3.14051	3.06865	3.20858	3.01766	3.26375	8.00895	8.19865	8.06355	8.08151	8.04186	8.33305	8.23188	8.25303	7.93968	8.13567	7.79376	7.62154	7.71772	7.70008	7.55963	7.77691	7.47424	7.4172	7.89999
VIT_00s0238g00060	D7UDZ7	CHRUN_JGVV238_6_T01	1	RPS4 (resistant to p. syringae 4)	0.0253891	3.47e-42	0.000616607	0.302569	0	0.0235083	5.40841	6.3124	6.12551	5.45663	5.51347	6.54033	7.23622	6.53888	6.20294	6.49302	3.91088	4.13607	4.06434	3.83339	4.53701	3.9399	3.59559	4.28625	3.88882	4.31203	10.4414	10.6668	10.4978	10.3639	10.447	10.6533	10.5109	10.4326	10.7403	10.4577	10.0951	9.8582	10.0804	9.90627	9.65899	10.1899	9.91533	9.81937	10.5103
VIT_00s0238g00070	D7UDZ8	CHRUN_JGVV238_7_T01	0	TIR-NBS-LRR disease resistance	0.240114	0.382257	0.750495	0.650619	0.394155	0.853317	3.08318	3.12892	3.26588	3.09912	3.00085	3.02548	3.04961	3.02392	3.00509	3.28219	3.48417	3.07313	3.02014	3.39449	3.14246	3.49109	2.76065	3.09302	2.93208	3.29732	3.0264	2.86912	3.04556	3.27081	3.27222	2.89223	2.96636	3.098	3.11409	3.0842	3.05717	3.19385	2.96363	2.97715	3.23769	3.18155	3.06199	2.96713	2.74752
VIT_00s0238g00080	F6I7C3	CHRUN_JGVV238_8_T01	4	TIR-NBS-LRR disease resistance	0.262752	0.327839	0.0747794	0.668833	0.339643	0.264422	3.40654	3.36729	3.32848	3.60319	3.43555	3.14655	3.6436	3.21676	3.73497	3.11334	3.25586	3.12501	3.21641	3.41763	3.33466	3.21377	3.27919	3.58697	3.20895	3.62822	3.16932	3.29794	3.21712	3.2163	3.53098	3.31558	3.22605	3.29009	3.19659	3.23851	3.26067	3.49666	3.46414	3.13728	3.32014	3.49914	3.20205	3.224	3.3103
VIT_00s0238g00090	F6I7C4	CHRUN_PDVV238_8_T01	2	TIR-NBS-LRR disease resistance	0.177972	1.26e-36	0.798582	0.591489	0	0.883072	10.1767	9.95146	10.1773	10.073	10.1062	10.1379	10.0091	9.90801	9.96629	9.88205	6.77108	6.49618	6.66627	6.11876	6.55809	6.23404	6.34338	6.09043	6.14819	7.05683	7.84146	7.77205	7.32205	8.06507	7.62026	8.01889	7.63285	7.68056	7.50419	7.75591	7.66775	7.55995	7.52567	7.54891	7.69313	7.48979	7.53765	7.86765	7.43532
VIT_00s0238g00110	F6I7C5	CHRUN_JGVV238_9_T01	4	HAT dimerisation domain-containing protein	0.0982618	7.57e-16	0.0558086	0.491143	0	0.228552	13.3169	13.3865	13.2608	13.2034	13.167	13.3987	13.3802	13.4071	13.3525	13.4349	13.4573	13.4162	13.4236	13.5502	13.5015	13.7768	13.709	13.5002	13.4211	13.5014	13.5561	13.6409	13.6365	13.6381	13.5799	13.5928	13.4951	13.6464	13.6032	13.4312	13.9091	13.8459	13.831	13.9086	13.8919	13.8365	13.7925	13.821	13.7298
VIT_00s0238g00120	F6I7C6	CHRUN_JGVV238_10_T01	0	No hit	0.551762	6.14e-37	0.043635	0.840049	0	0.201374	3.44932	3.01731	3.45878	3.36805	3.29907	2.83416	3.1428	3.34826	3.23739	2.98227	3.26999	2.80271	3.20497	2.76439	3.14928	3.95999	2.82457	3.43081	3.18884	3.50455	7.00605	7.47469	7.03426	6.76876	7.18601	7.38457	6.90546	6.68274	7.46208	7.12571	7.04409	6.99234	6.73731	6.79209	6.80532	6.93032	6.75549	6.50152	7.03174
VIT_00s0238g00130	F6I7C7	CHRUN_JGVV238_11_T01	1	RPS4 (resistant to p. syringae 4)	0.62881	1.55e-45	0.144739	0.874294	0	0.368335	8.55369	8.52967	8.82431	8.77314	8.59384	8.75109	8.53491	8.5086	8.65043	8.71347	4.72854	4.98369	5.11769	4.0733	4.57488	4.89347	4.86602	4.92635	4.54059	5.09918	10.3294	10.5244	10.1008	10.1642	10.3197	10.5065	10.2679	10.4029	10.3077	10.3152	10.2242	10.2468	10.3089	10.1211	10.2302	10.148	9.98977	10.0306	10.0948
VIT_00s0239g00010	D7TRF3	CHRUN_JGVV239_1_T01	3	CTV.22	0.0523843	5e-10	0.0168221	0.394183	0	0.124601	10.5846	10.963	10.5964	9.66826	9.26322	10.895	10.7519	10.6995	10.6766	11.0645	9.68368	9.57369	9.59876	9.79393	9.92272	10.5539	10.3256	10.0359	9.84339	9.85328	10.6231	10.3855	10.6504	10.8733	10.5154	10.6117	10.3197	10.6229	10.5712	10.7213	10.7134	10.9253	10.7273	10.9512	10.9758	10.9092	10.7913	10.807	10.548
VIT_00s0239g00020	D7TRF4	CHRUN_JGVV239_2_T01	4	AML1 (arabidopsis mei2-like protein 1)	0.26372	0.00254842	0.00111171	0.669544	0.00299154	0.0318291	11.0752	11.3331	11.1703	10.9995	11.0113	11.4712	11.3796	11.1301	11.2923	11.4956	11.1719	10.683	10.9633	10.9511	10.8788	11.3863	10.9337	11.2557	11.2496	11.0999	11.0301	11.187	11.2619	11.126	11.1666	11.235	10.9279	10.9241	10.9493	11.0462	11.3411	11.2166	11.2953	11.3741	11.4819	11.1794	11.0426	11.2349	11.0891
VIT_00s0239g00030	D7TRF5	CHRUN_GSVIVT00004881001_T01	2	14-3-3 protein GF14 nu (GRF7)	0.699292	0.000706979	0.277431	0.90398	0.00085708	0.513259	3.92054	3.83761	3.8523	3.69003	3.81372	4.17229	4.18701	3.70928	4.1901	4.04902	3.68571	3.75361	3.40425	3.74438	4.13878	3.39796	4.24858	3.90184	3.65065	3.42761	4.06017	4.08132	4.11672	3.70343	3.87657	3.92166	3.73504	4.15712	3.77135	3.6899	3.58096	3.48694	3.51136	3.5261	3.6669	3.51688	3.82631	3.53413	3.69049
VIT_00s0239g00040	D7TRF6	CHRUN_GSVIVT00004882001_T01	2	No hit	0.790399	1.61e-05	0.879133	0.937326	2.18e-05	0.929299	10.4746	10.5523	10.3248	10.4889	10.1858	10.433	10.3078	10.4384	10.3006	10.4103	10.2712	10.0963	10.0092	10.1872	10.1638	10.0818	10.1631	10.1812	10.3248	10.1568	10.047	10.1723	10.1836	10.3211	10.0556	10.3291	10.0781	10.116	10.1213	10.1817	10.2198	10.2126	10.0881	10.2265	10.2002	10.0926	10.1713	NA	10.0176
VIT_00s0239g00050	F6HRJ5	CHRUN_JGVV239_3_T01	3	No hit	0.821248	8.58e-14	0.945444	0.947036	0	0.968382	6.27298	6.49347	5.99316	6.10576	4.94593	6.19701	5.93639	6.28605	6.10636	5.78961	5.58003	5.88841	5.54465	5.69075	5.96534	5.3162	5.49243	5.72241	5.90724	5.49719	6.45533	6.19212	6.69188	7.31566	6.12615	6.34268	6.62786	6.63495	6.26	6.80703	7.44756	7.87826	6.9066	7.82312	7.21873	7.36392	7.71604	7.70004	6.98376
VIT_00s0239g00070	F6HRJ7	CHRUN_JGVV239_4_T01	1	CTV.22	0.0249631	2.27e-08	0.0767436	0.300228	4e-08	0.267922	7.01518	6.86781	6.85031	6.90641	6.64335	7.16775	7.18881	6.7705	6.51027	6.89014	6.10829	6.54249	6.52432	6.25013	6.68972	6.01715	6.5056	6.24439	6.50507	5.88978	6.21498	6.0182	6.12453	6.24522	5.96949	5.99219	5.98189	6.06654	5.83915	6.07739	6.39517	6.30442	6.28701	6.32693	7.53945	5.95699	6.03673	5.92256	5.93478
VIT_00s0239g00080	F6HRJ8	CHRUN_JGVV239_5_T01	3	No hit	0.0112971	1.15e-06	0.374084	0.222183	1.7e-06	0.597204	5.01149	5.53429	5.039	5.1684	5.09686	5.34921	4.88268	4.9622	4.85482	4.86433	4.88787	4.96832	5.01419	4.5355	4.69857	4.11881	4.47042	4.5254	4.93604	4.35841	4.9645	4.50069	4.61432	4.83891	4.77491	4.49005	4.85029	4.99487	4.63137	4.97832	5.49901	5.53619	5.11714	5.58684	5.05841	5.02824	5.1578	4.92577	5.29998
VIT_00s0239g00090	F6HRJ9	CHRUN_PDVV239_5_T01	4	No hit	0.0482678	1.15e-14	0.327706	0.382597	0	0.559004	7.19496	7.24978	7.14067	7.1495	6.99752	6.91875	6.99056	6.94614	7.04288	6.94887	6.71325	6.89847	6.55676	6.61465	6.94015	6.3768	6.0427	6.52785	6.73963	6.42916	6.80656	6.80135	7.04599	7.32985	6.54245	6.8899	6.99832	6.72683	6.43782	6.88063	7.66215	7.81522	7.21089	7.68336	8.05728	7.47788	7.73712	7.45555	7.83904
VIT_00s0239g00100	D7TRF8	CHRUN_JGVV239_6_T01	4	No hit	0.154474	1.47e-11	0.328079	0.565467	0	0.559281	8.34706	8.38256	8.06073	8.17069	7.67594	7.91963	8.07631	8.01229	8.07299	8.31402	7.58451	7.7764	7.8922	7.84941	8.0288	7.94682	7.19306	7.47478	7.78606	7.12891	7.95613	7.8538	8.09385	8.20824	7.69783	8.27723	8.26297	8.18981	7.4929	8.05433	8.62237	8.66126	8.20319	8.52381	8.61877	8.23015	8.38043	8.30375	8.27375
VIT_00s0239g00110	F6HRK0	CHRUN_JGVV239_7_T01	1	Mei2 AML1	0.879776	0.774832	0.0184367	0.964545	0.780697	0.130416	3.32375	3.66672	3.24324	3.08008	3.26188	3.01389	3.25561	3.04545	3.39564	3.3006	3.34633	3.35061	3.3322	3.02506	3.34296	3.60719	3.19111	3.26544	3.18319	3.15592	3.2936	3.2866	3.22908	3.89217	3.40301	3.04938	3.09211	3.40887	3.1925	3.20672	3.20614	2.98701	3.21669	3.17771	3.21324	3.42437	3.47653	3.32517	3.37133
VIT_00s0239g00120	F6HRK1	CHRUN_JGVV239_8_T01	2	No hit	0.117918	2.33e-18	0.693676	0.519661	0	0.818376	7.23728	7.3602	7.059	7.25091	6.71456	6.91384	6.83622	7.09869	7.06389	6.89365	6.34249	6.82288	6.43322	6.18793	6.80909	6.5295	6.05926	6.37873	6.42374	6.12256	7.07509	6.87769	7.22478	7.66028	6.86501	6.96023	7.52797	7.24805	6.78366	7.28194	8.12629	8.47216	7.74699	8.29721	8.18783	7.78847	8.19882	7.88702	7.96246
VIT_00s0239g00130	D7TRG1	CHRUN_GSVIVT00004892001_T01	4	No hit	0.522748	8.67e-08	0.0317163	0.825457	1.4e-07	0.17245	7.65626	7.45017	7.59002	8.3408	7.93545	7.34879	7.30002	7.85192	7.52181	7.04701	7.94098	8.06907	7.37155	7.50411	7.90815	7.93967	8.26404	8.06026	7.84595	8.21228	8.22916	8.08476	8.31116	8.58504	8.15152	7.9679	8.20287	8.17475	8.62109	8.36955	8.43306	8.49646	8.12694	8.30755	8.0338	8.07967	8.19178	8.07968	8.2149
VIT_00s0239g00140	F6HRK2	CHRUN_JGVV239_9_T01	4	Mei2 AML4	0.00949035	9.33e-08	0.000197858	0.207329	1.5e-07	0.0132265	11.6451	11.86	11.7739	11.6927	11.4688	12.0361	11.9199	11.759	11.9324	12.0952	11.7937	11.4112	11.6874	11.7201	11.5711	12.3152	11.9071	11.8174	11.9391	11.8817	11.839	12.0389	12.004	11.9189	11.9741	12.0301	11.8499	11.9471	11.8426	11.8727	12.2402	12.1887	12.2641	12.2274	12.2959	11.9929	12.0408	12.2014	11.9606
VIT_00s0239g00150	D7TRG4	CHRUN_JGVV239_10_T01	3	CTV.22	0.266196	1.15e-22	0.0923975	0.672086	0	0.293272	8.64866	8.93071	8.45347	8.02699	7.65015	8.73057	8.73949	8.78964	8.69016	8.74487	8.23814	8.25684	7.80315	8.20015	7.88968	8.50006	7.96395	8.14844	8.24321	8.35194	9.64436	9.65793	9.72103	10.1004	9.63846	9.5732	9.63407	10.0752	9.83964	9.72441	10.3966	10.7081	10.2661	10.5215	10.2846	10.1557	10.4248	10.3688	9.94492
VIT_00s0239g00160	F6HRK3	CHRUN_PDVV239_9_T01	4	No hit	0.216479	1.88e-14	0.0617647	0.629795	0	0.239937	8.93453	8.98755	8.54874	9.07176	8.73751	8.56998	8.69023	8.51165	8.60977	8.81247	8.87239	8.9041	8.81728	8.87776	9.04733	9.40838	8.44622	8.71168	8.90473	8.69185	9.22084	8.89294	9.34165	9.65483	8.95315	9.10097	9.50786	9.5963	9.11853	9.32346	9.62619	9.77203	9.25014	9.49755	9.82269	8.9679	9.42815	9.39676	9.066
VIT_00s0240g00010	F6I256	CHRUN_JGVV240_1_T01	1	Glutathione S-transferase 23 GSTU23	0.498593	0.259123	0.112418	0.815982	0.270377	0.324375	5.00587	5.14213	4.85098	5.09352	4.93903	5.42385	5.10428	5.17958	5.01551	5.50199	5.2215	5.22908	4.90696	5.01187	5.10512	5.84981	5.20689	5.21067	5.01765	4.82868	4.92575	5.06002	5.04098	5.38678	4.90356	5.25438	4.87516	4.78472	4.82807	5.03021	5.08372	5.13722	4.99045	5.19607	5.40889	5.04656	4.89588	4.74752	4.99176
VIT_00s0240g00020	F6I257	CHRUN_JGVV240_2_T01	3	Glutathione S-transferase 23 GSTU23	0.107684	6.23e-05	0.00531524	0.506531	8.06e-05	0.0705524	8.3752	8.46798	8.23252	7.80346	7.82171	8.88226	8.63114	8.63286	8.57184	8.91792	8.47484	8.54523	8.45128	8.79691	8.84521	9.16781	9.16093	8.82824	8.65277	8.36584	8.56378	8.55774	8.80068	9.21718	8.62569	9.13592	8.61025	8.81503	8.51814	8.81623	8.63536	8.58316	8.72975	8.94937	8.97509	8.61501	8.70341	8.74652	8.42624
VIT_00s0240g00050	F6I258	CHRUN_JGVV240_3_T01	4	Glutathione S-transferase 8 GSTU19	0.139627	2.35e-06	0.0288919	0.548086	3.38e-06	0.164041	11.908	12.2045	11.8254	11.3377	11.1953	12.3706	12.0698	11.9568	11.8779	12.3245	12.1147	11.891	11.8989	12.2174	12.001	12.9068	12.4191	12.3738	12.1667	11.8658	11.8125	11.833	11.9399	12.3218	11.8725	11.9557	11.6765	11.9717	11.571	11.9939	12.5367	12.5437	12.5492	12.5414	12.6818	12.3965	12.3352	12.5576	12.2618
VIT_00s0240g00060	F6I259	CHRUN_JGVV240_4_T01	4	No hit	0.276737	9.42e-07	0.00143366	0.680011	1.4e-06	0.0364141	12.4154	12.6219	12.394	12.0198	11.8648	12.7452	12.5302	12.5399	12.4617	12.7077	12.6138	12.6338	12.664	12.7367	12.6522	13.2096	13.0389	12.814	12.8299	12.5166	12.4051	12.3589	12.4738	12.6248	12.5201	12.3745	12.3586	12.4042	12.2047	12.4194	12.7365	12.9045	12.7706	12.9246	12.9535	12.6104	12.6091	12.7484	12.5555
VIT_00s0245g00010	F6I748	CHRUN_JGVV245_1_T01	2	Integral membrane protein	0.358488	2.95e-13	0.173013	0.732866	0	0.404018	4.05923	4.05891	4.26794	4.12273	4.01775	4.0627	3.94653	4.10366	4.09347	4.10394	5.61329	5.75414	5.18122	6.04259	5.19948	5.43401	5.12898	5.86828	5.58483	5.31881	4.05334	4.25228	4.40148	4.16673	4.17709	4.44589	4.05535	3.97867	4.32421	4.14713	4.32362	4.34575	4.61885	4.57286	5.08708	5.16118	4.75061	4.44692	4.84295
VIT_00s0245g00030	F6I749	CHRUN_JGVV245_2_T01	2	Integral membrane family protein	0.249552	5.04e-13	0.0121568	0.657724	0	0.104997	4.89401	4.1124	4.45805	4.55542	4.40059	3.92843	3.89818	3.77603	3.68405	3.75956	5.23894	5.28598	4.76339	5.55854	4.2715	4.54991	4.59438	5.38315	5.49538	5.23727	4.19653	4.68469	4.25843	4.24539	4.26553	4.28829	4.20467	3.80714	4.0698	4.09632	4.93928	5.06352	4.82053	4.81007	4.8671	5.59143	5.27074	4.64856	5.76901
VIT_00s0245g00040	F6I750	CHRUN_JGVV245_3_T01	1	Unknown	0.00869754	1.37e-17	0.0460019	0.199234	0	0.207135	7.48536	7.34946	7.56101	7.66119	7.54503	6.70903	7.20518	7.00227	6.94698	6.92943	6.74813	6.75651	6.40924	6.65038	6.58281	6.13444	6.05629	6.40802	6.51472	6.57588	5.77119	5.42871	6.05079	5.69926	5.23259	5.40735	5.79202	5.42258	5.64392	5.23682	6.86818	6.99252	6.61951	7.22973	6.63769	6.68283	7.27774	7.17451	6.91077
VIT_00s0245g00050	F6I751	CHRUN_JGVV245_4_T01	0	Oleoyl-acyl carrier protein thioesterase, chloroplast precursor	0.300084	5.97e-15	0.0164479	0.696913	0	0.123409	12.2237	12.177	12.3516	12.4115	12.3439	12.311	12.1249	12.1961	12.2331	12.2488	11.8443	11.7367	11.895	11.8063	11.9239	11.5715	11.7931	11.7554	11.7533	11.7646	12.2539	12.3551	12.2582	12.1083	12.3149	12.2477	12.1083	12.1535	12.1321	12.2086	12.3844	12.2392	12.4821	12.4581	12.2396	12.5636	12.5342	12.3641	12.5578
VIT_00s0245g00060	D7UDR7	CHRUN_JGVV245_5_T01	0	No hit	0.503399	6.9e-10	0.00502224	0.818097	0	0.0682577	11.3291	11.1833	11.1436	11.4531	11.4811	11.0564	11.1366	11.2182	11.2139	11.015	11.4502	11.3441	11.3649	11.5223	11.5229	11.8872	11.5594	11.48	11.5285	11.7945	11.6758	11.545	11.6893	11.7633	11.6168	11.5433	11.7044	11.6698	11.9503	11.6498	11.6147	11.7978	11.5762	11.7239	11.5704	11.3994	11.6714	11.6338	11.5526
VIT_00s0245g00070	F6I752	CHRUN_JGVV245_6_T01	2	Heptaprenyl diphosphate synthase component II	0.641175	1.75e-06	0.00725721	0.879697	2.54e-06	0.0820623	12.4639	12.4785	12.4388	12.2294	12.1842	12.4323	12.3727	12.3971	12.36	12.3355	12.1578	12.3742	12.2981	12.2564	12.1953	12.0521	11.8414	11.9914	11.9901	12.1455	12.3041	12.2073	12.1067	12.3988	12.2827	12.3122	12.4176	12.3762	12.0429	12.3132	12.25	12.3135	12.0842	12.2093	12.022	12.1532	12.2042	12.1941	12.2352
VIT_00s0246g00010	D7TKS7	CHRUN_JGVV246_1_T01	2	NADH dehydrogenase subunit 7	0.128382	0.0153511	0.719333	0.532351	0.0172514	0.834346	9.67027	10.3038	9.73887	10.4928	10.8236	10.3312	9.88129	9.64172	9.79906	10.0769	10.5773	10.3439	10.5028	10.0431	10.4858	11.0951	9.37795	10.5215	10.4403	9.38786	9.71539	9.25041	10.0649	9.78597	9.79224	10.3307	10.1054	9.82113	7.75433	10.0569	10.4821	10.8087	10.148	10.6848	10.3415	9.99927	10.0531	9.92367	9.73508
VIT_00s0246g00020	D7TKS8	CHRUN_GSVIVT00004959001_T01	0	No hit	0.405033	8.26e-39	0.0217499	0.761308	0	0.141367	11.3358	11.1099	10.6723	11.071	11.0788	10.9812	10.6545	10.5167	10.802	11.0118	10.9639	11.0424	11.1942	11.3591	11.6189	11.4431	10.9122	11.0244	10.8862	10.6959	5.77203	6.2595	5.93569	6.06304	5.87281	6.31654	5.7919	5.81268	5.29951	6.01363	10.979	11.0425	10.9848	10.9086	11.1158	11.2411	10.9295	11.0686	10.9825
VIT_00s0246g00040	F6HMJ4	CHRUN_PDVV246_2_T01	0	No hit	0.0649716	0.0433649	0.198435	0.427022	0.0474148	0.43229	10.2151	10.4064	10.1375	10.5493	10.7792	10.3424	10.007	9.94224	10.0529	10.2457	10.4678	10.2839	10.4467	10.3759	10.7463	10.8468	9.77278	10.1339	10.1259	9.58658	10.7558	10.4505	10.9336	10.7484	10.7417	10.9842	10.8811	10.6506	9.03553	10.8056	10.7277	10.8105	10.4849	10.8307	10.8954	10.4775	10.6745	10.4513	10.3357
VIT_00s0246g00050	D7TKT1	CHRUN_JGVV246_2_T01	0	NADH dehydrogenase I subunit 2	0.0821307	1.71e-06	0.254955	0.460003	2.49e-06	0.492328	12.5946	12.567	12.3347	12.6377	12.6172	12.6053	12.2745	12.4586	12.4578	12.3438	13.1843	13.3234	13.2491	13.026	13.3195	13.2674	12.4672	12.9157	13.0409	12.2626	13.085	13.1603	13.2075	12.9871	13.2114	13.3095	13.2074	13.0272	11.5505	13.283	12.9768	13.1029	12.769	12.9917	12.6779	12.86	12.8139	12.7657	12.8519
VIT_00s0246g00060	F6HMJ5	CHRUN_JGVV246_3_T01	4	Cytochrome c-type biogenesis protein CcmF	0.255478	0.000476306	0.888311	0.663149	0.00058402	0.935619	10.139	10.4204	10.0767	10.5126	10.8017	10.5155	10.0918	9.90613	10.1006	10.4039	10.9666	10.8031	10.9622	10.4323	11.1401	11.0932	10.2917	10.8415	10.8663	9.96571	10.6277	10.4744	11.1627	10.9682	10.9361	11.2877	11.0688	10.9637	9.27064	10.9035	11.3501	10.975	10.9078	11.4509	11.1048	11.0361	11.3294	11.1897	10.9216
VIT_00s0246g00070	F6HMJ6	CHRUN_JGVV246_4_T01	0	NADH dehydrogenase subunit 7	0.0500082	0.000767207	0.505507	0.388123	0.00092815	0.694578	10.4388	10.9601	10.4665	11.2747	11.7273	10.8764	10.5232	10.5665	10.7149	10.7892	11.2331	10.9859	11.2614	10.6202	11.3618	NA	10.581	11.0349	11.1611	10.2959	11.4913	11.0267	12.0005	11.6688	11.5657	11.9025	11.6924	11.6519	9.86455	11.7691	11.6782	12.0882	11.4698	11.9497	11.6509	11.1597	11.3497	11.2552	11.173
VIT_00s0246g00080	F6HMJ7	CHRUN_JGVV246_5_T01	0	NADH dehydrogenase subunit 7	0.140193	0.648667	0.764341	0.548402	0.657117	0.862116	12.1809	12.6967	12.0733	12.6004	12.7819	12.6545	12.18	12.148	12.2749	12.4271	12.7442	12.7873	12.7582	12.3155	12.6888	NA	11.5524	12.4374	12.5509	NA	12.387	12.109	12.7174	12.3737	12.4434	12.8266	12.6532	12.4296	10.1845	12.736	12.7428	12.9488	12.3585	12.7922	12.2918	12.5009	12.4964	12.4112	12.4467
VIT_00s0246g00090	F6HMJ8	CHRUN_JGVV246_6_T01	4	NADH dehydrogenase (ubiquinone) Fe-S protein 2	0.226958	0.0200771	0.823331	0.638847	0.0224031	0.896527	13.4047	13.8298	13.3808	13.6519	13.7723	13.817	13.4427	13.4043	13.5307	13.6507	13.9035	13.9031	14.0175	13.6024	13.8878	14.2622	13.0331	13.7716	13.7493	12.7324	13.4582	13.2593	13.7042	13.4476	13.5229	13.9783	13.7002	13.6186	11.8171	13.6714	14.0088	14.2392	13.8588	14.1109	13.785	13.921	13.8888	13.8383	13.8176
VIT_00s0246g00100	F6HMJ9	CHRUN_JGVV246_7_T01	0	NADH dehydrogenase subunit 7	0.12253	0.0223979	0.763859	0.526119	0.0249053	0.861769	10.113	10.7374	10.0986	10.4637	10.8112	10.6332	10.2477	9.91572	10.2409	10.5235	11.1822	11.1298	11.1768	10.6153	11.1013	11.1051	9.70884	10.9577	10.8525	10.1132	10.3766	10.0558	10.6571	10.4652	10.5245	11.044	10.8215	10.4975	8.71894	10.6915	10.7305	10.6638	10.3262	10.7219	10.459	10.6117	10.6406	10.5019	10.1904
VIT_00s0246g00110	F6HMK0	CHRUN_JGVV246_8_T01	4	No hit	0.277665	0.0212572	0.956503	0.680885	0.0236796	0.974242	10.3515	10.8725	10.5723	10.8752	11.1771	10.9835	10.5975	10.3815	10.5658	10.7894	11.0751	10.9667	11.1195	10.4928	11.0717	11.5989	10.4775	10.9149	10.8056	9.80335	10.8314	10.4245	11.1216	10.8465	10.9173	11.395	11.1287	10.9324	9.03115	11.1686	11.6232	11.5524	11.1524	11.652	11.2408	11.2313	11.3858	11.1613	11.1131
VIT_00s0246g00120	F6HMK1	CHRUN_JGVV246_9_T01	0	No hit	0.0558661	2.96e-06	0.133333	0.405115	4.23e-06	0.353391	8.10273	7.4356	7.16881	7.632	8.16672	7.37907	6.87732	6.83455	7.14789	7.49589	7.18586	7.02134	7.28605	7.7812	8.48132	7.95046	6.58032	7.18492	7.06246	7.8544	6.79713	6.75321	7.31847	7.13421	6.68835	7.76813	7.25467	7.17946	6.91845	6.7809	6.55318	6.66791	7.21761	6.80356	NA	6.50714	6.48684	6.0511	6.50885
VIT_00s0246g00130	F6HMK2	CHRUN_JGVV246_10_T01	0	No hit	0.04034	3.31e-08	0.275563	0.357791	6e-08	0.511592	8.06763	7.55639	7.23875	7.78137	8.45437	7.40631	7.17182	7.02036	7.43507	7.52067	7.22023	7.06266	7.30377	7.84952	8.46123	7.92647	6.93771	7.32557	7.14004	7.6619	6.60326	6.64037	7.27338	6.84227	6.92789	7.43982	6.96009	6.46816	6.68203	6.6295	6.6423	6.81932	7.11614	6.95893	NA	6.40296	6.84648	6.18742	6.73816
VIT_00s0246g00140	F6HMK3	CHRUN_JGVV246_11_T01	0	NADH-plastoquinone oxidoreductase subunit 5	0.144424	1.06e-14	0.157129	0.553171	0	0.384073	12.2294	12.4674	12.0364	12.2268	12.1359	12.219	12.0371	12.2641	12.1832	12.1583	10.8221	11.3049	11.4189	11.0029	11.5951	11.5607	10.6433	10.653	10.8866	9.87738	11.2724	10.9273	11.1871	11.0161	11.1233	11.3136	11.1809	10.9984	10.3089	11.0551	10.7518	11.1328	10.6252	11.0843	10.7417	10.8097	10.9482	10.9309	11.097
VIT_00s0246g00150	F6HMK4	CHRUN_JGVV246_12_T01	0	Ribosomal protein L32	0.342127	3.88e-06	0.457927	0.725126	5.47e-06	0.660566	12.4961	12.7737	12.3323	12.6699	12.6514	12.3477	12.2423	12.4219	12.4586	12.4955	12.255	12.4707	12.4969	12.097	12.6466	12.4923	12.8889	12.5855	12.5117	11.5483	12.1452	11.7087	11.9913	11.8122	11.9664	11.9139	11.9374	11.754	10.5911	11.9078	12.0032	12.4107	12.0521	12.529	12.1727	12.3063	12.4693	12.4256	12.3883
VIT_00s0246g00160	B6VJW3	CHRUN_JGVV246_13_T01	0	No hit	0.12035	6.2e-07	0.601084	0.522609	9.3e-07	0.758289	11.1694	11.4792	10.6787	10.9203	10.7497	10.8398	10.8745	11.0837	11.0966	11.1144	10.8149	11.2968	11.4088	10.9574	11.4488	11.1608	10.7594	10.9508	11.1118	9.94241	10.5404	9.94865	10.1818	10.1572	10.3775	10.4099	10.3564	10.1058	8.36292	10.2107	10.1193	10.4732	9.81591	10.355	10.0724	10.1788	10.5093	10.3675	10.1
VIT_00s0246g00170	F6HMK6	CHRUN_JGVV246_14_T01	0	C-type cytochrome synthesis protein	0.829166	0.00234003	0.900982	0.94997	0.00275161	0.943057	12.3647	12.686	12.1815	12.4212	12.2302	12.1965	12.0138	12.3667	12.2454	12.3899	12.2858	12.2644	12.2147	12.101	12.4862	13.0461	12.7263	12.3816	12.2607	11.4625	12.3139	12.0754	12.4643	12.3172	12.3406	12.5261	12.4922	12.4493	11.3196	12.4745	12.5008	12.8863	12.5829	12.805	12.5495	12.6776	12.7749	12.7541	12.7767
VIT_00s0246g00180	F6HMK7	CHRUN_JGVV246_15_T01	1	NADH-plastoquinone oxidoreductase subunit 4	0.798936	0.0062074	0.450236	0.939607	0.00713258	0.65488	13.8877	14.059	13.832	14.0787	13.9637	13.9016	13.7258	13.9804	13.9242	13.9762	13.8746	13.8735	13.8121	13.909	13.9617	14.2331	14.0101	14.0062	13.9737	13.7408	13.9514	13.8284	13.8071	13.748	13.7518	13.8841	13.7883	13.9441	13.6607	13.8575	13.8449	14.1951	13.9405	14.059	13.8551	13.9745	14.0085	13.9167	14.0345
VIT_00s0246g00190	F6HMK8	CHRUN_JGVV246_16_T01	2	NADH-plastoquinone oxidoreductase subunit 4	0.576661	8.05e-06	0.0723342	0.851957	1.11e-05	0.259282	14.5828	14.6491	14.3687	14.642	14.554	14.3871	14.3491	14.4454	14.4563	14.4974	14.4249	14.3984	14.3143	14.3408	14.4345	14.4398	14.2836	14.398	14.4933	14.044	14.2418	14.2268	14.0951	14.013	14.1897	14.333	14.1969	14.2318	13.7135	14.1908	14.0928	14.3536	14.1656	14.2676	14.0369	14.3673	14.3001	14.3682	14.4804
VIT_00s0246g00200	F6HMK9	CHRUN_JGVV246_17_T01	0	Photosystem I iron-sulfur center (Photosystem I subunit VII)	0.608635	5.03e-06	0.543749	0.866269	7.05e-06	0.719901	12.6314	12.783	12.5762	13.0206	13.1609	12.6946	12.4282	12.503	12.5858	12.8251	12.558	12.5023	12.5293	12.3726	12.608	13.2081	12.76	12.8055	12.7522	11.7502	12.5277	12.2556	12.3536	12.2774	12.4086	12.5257	12.4214	12.324	11.1726	12.5211	12.8806	13.1785	12.9349	13.1766	13.0043	13.032	12.967	13.0456	13.0697
VIT_00s0246g00210	F6HML0	CHRUN_JGVV246_18_T01	0	No hit	0.325649	0.855236	0.843816	0.715543	0.85919	0.908918	12.8776	13.1872	12.9349	13.1035	13.1283	13.3091	12.7904	12.7496	12.9275	13.0333	13.1803	13.2251	13.1426	12.8319	13.2082	13.5809	12.6799	13.1207	13.2151	11.7611	13.0406	12.8539	13.2118	12.8447	13.0948	13.453	13.2406	12.931	10.6584	13.1178	13.1429	13.2923	13.0047	13.1644	12.7651	13.1112	12.8318	12.9025	13.0966
VIT_00s0246g00220	F6HML1	CHRUN_JGVV246_19_T01	0	F-type H+-transporting ATPase subunit 8	0.211775	0.345035	0.584827	0.625015	0.356908	0.747174	13.5791	13.67	13.4839	13.6158	13.4729	13.825	13.4321	13.4663	13.4904	13.7713	13.6717	13.6822	13.7116	13.573	13.7031	14.2429	13.2483	13.5071	13.6585	12.808	13.511	13.3754	13.6583	13.4781	13.5375	13.6905	13.5194	13.4746	11.9699	13.6308	13.8448	13.9569	13.6228	13.8523	13.6083	13.6046	13.4939	13.468	13.4807
VIT_00s0246g00230	F6HML2	CHRUN_JGVV246_20_T01	0	Cytochrome c oxidase subunit III	0.0245167	0.000106525	0.326146	0.296733	0.0001358	0.557633	12.9934	13.1014	12.8517	12.9475	13.1906	12.9549	12.8394	12.9261	13.0132	12.9623	13.5821	13.4704	13.5735	13.384	13.7108	13.8451	12.9922	13.2862	13.303	12.8828	13.1784	13.0171	13.2932	13.0943	13.1361	13.2788	13.1741	12.9638	12.2559	13.2006	13.2771	13.4608	13.3133	13.4295	13.4243	13.119	13.318	13.1167	13.1575
VIT_00s0246g00240	F6HML3	CHRUN_JGVV246_21_T01	0	Ribosomal protein S1 (Rps1 protein)	0.197361	0.00117594	0.799093	0.610597	0.00140742	0.88334	11.8023	11.924	11.6226	11.8183	12.0593	11.7923	11.5226	11.5808	11.6241	11.8542	11.9059	11.967	11.9677	11.78	12.2468	12.2522	11.6916	11.859	11.942	11.3158	11.7674	11.5257	11.9109	11.7312	11.6969	12.0382	11.8061	11.7011	10.4749	11.7281	11.9426	12.121	11.9174	12.1655	12.2529	12.0524	12.1388	11.9986	12.1116
VIT_00s0250g00010	D7SYX2	CHRUN_JGVV250_1_T01	1	Prolylcarboxypeptidase	0.427927	0.546068	0.0118764	0.7751	0.556291	0.103986	3.52812	3.66951	3.24119	3.51482	3.37981	3.30651	3.12635	3.23758	3.1136	3.54127	3.46552	3.34328	3.25287	3.41226	3.43038	3.47604	3.26563	3.38129	3.11629	3.59684	3.42008	3.19569	3.25387	3.29635	3.29259	3.31198	3.46101	3.58822	3.07314	3.33446	3.22139	3.34701	3.3039	3.35002	3.14537	3.77018	3.4051	4.00767	3.3656
VIT_00s0250g00020	D7SYX3	CHRUN_JGVV250_2_T01	0	Protein tyrosine phosphatase	0.376398	6.52e-18	0.707619	0.744721	0	0.826665	12.6398	12.4935	12.7579	12.6214	12.4975	12.8156	12.5424	12.638	12.62	12.7132	12.7978	12.6244	12.6766	12.8892	12.8756	12.9555	12.9617	12.8	12.7565	12.7594	12.4791	12.806	12.8265	12.4865	12.6376	12.9343	12.5438	12.3637	12.5337	12.5456	13.4057	13.2922	13.3891	13.4529	13.3573	13.5397	13.3907	13.4963	13.3236
VIT_00s0250g00030	F6H823	CHRUN_JGVV250_3_T01	0	Glycosyltransferase family protein 1	0.885036	1.02e-11	0.997279	0.966511	0	0.998127	12.8834	12.9012	12.9434	12.973	12.8215	13.004	13.0083	12.8388	12.826	12.9799	12.5999	12.8226	12.9536	12.9608	12.6241	12.6405	12.2995	12.894	12.962	13.1814	12.2544	12.5812	12.3244	12.1894	12.5055	12.6344	12.2222	12.3788	12.4046	12.3421	12.0994	12.3074	12.1483	12.2899	12.2309	12.2641	12.3589	12.3034	12.0066
VIT_00s0250g00040	F6H824	CHRUN_JGVV250_4_T01	0	DNA binding protein, Plastid envelope	0.1128	3.03e-06	0.616815	0.513123	4.32e-06	0.769096	11.5178	11.571	11.6037	11.4065	11.6321	11.6309	11.673	11.5432	11.566	11.5116	11.3398	11.2383	11.0352	10.9904	11.3462	11.5812	11.5833	11.2252	11.0284	11.32	11.4591	11.4354	11.3334	11.4113	11.3649	11.5126	11.4424	11.5434	11.4549	11.39	11.6056	11.6256	11.6158	11.5927	11.4851	11.5895	11.7846	11.6507	11.4684
VIT_00s0250g00050	F6H825	CHRUN_JGVV250_5_T01	0	ARF GTPase activator, ARF-GAP Domain 6	0.129204	1.04e-14	0.387429	0.533385	0	0.60803	9.37068	8.86758	8.77228	8.98382	9.45903	8.8402	9.14084	8.68753	8.99479	9.00622	6.66857	6.32007	6.45857	6.93115	7.21135	7.32111	7.76357	6.96919	7.1459	6.73448	7.28998	8.11423	7.84383	8.09128	7.82612	8.30234	7.45372	7.88525	8.37125	7.48709	8.36655	7.41965	8.47385	8.13604	8.5631	8.4288	8.62821	8.82552	7.87876
VIT_00s0250g00060	F6H826	CHRUN_PDVV250_6_T01	4	Retrotransposon protein, Unclassified	0.284725	1.91e-27	0.408146	0.685578	0	0.624004	11.0789	11.0013	10.9023	10.8092	10.6322	11.1022	11.0602	10.9105	11.0697	11.2219	10.3039	10.3317	10.2522	10.2063	10.3306	10.6702	10.3631	10.4558	10.2992	10.0893	9.0911	9.18668	9.0782	9.28861	9.36319	9.46497	9.03209	9.13507	9.24574	9.39266	9.07377	9.13089	9.01692	9.09768	9.12631	8.84966	8.91333	8.86062	9.10431
VIT_00s0250g00080	D7SYX7	CHRUN_JGVV250_7_T01	2	Unknown	0.689668	6.14e-13	0.52518	0.900271	0	0.707785	8.41163	8.85598	8.16351	8.11213	7.94906	8.36989	8.40234	8.74116	8.53922	8.35588	9.76319	9.6851	9.47182	9.11663	9.48197	9.91935	9.83169	9.21429	9.39953	8.83194	9.41483	9.4094	9.60074	9.86519	9.6224	9.51635	9.63445	9.76905	9.00405	9.67125	9.0241	8.47231	8.91807	8.86502	9.15508	8.84786	8.7691	8.86563	8.84823
VIT_00s0250g00090	D7SYX8	CHRUN_JGVV250_8_T01	0	Oxidoreductase, 2OG-Fe(II) oxygenase	0.85327	0.00130577	0.522702	0.956906	0.00155863	0.706412	3.77654	3.94138	3.81297	4.15011	3.76912	4.16562	3.74824	3.83457	3.69856	4.13777	3.99265	3.93191	5.04636	5.11635	4.20982	4.70536	4.1154	4.39454	4.01787	5.06675	3.90056	4.01303	3.69041	3.69916	3.68382	3.97072	4.08868	4.16235	4.04967	3.90235	3.80846	3.7413	4.22946	3.80051	4.25127	4.3749	3.96343	3.99162	3.58499
VIT_00s0251g00010	D7SST7	CHRUN_GSVIVT00005031001_T01	3	No hit	0.955308	0.145071	0.166826	0.987213	0.153733	0.396016	4.25772	4.53447	4.03367	4.83226	4.66899	4.02809	4.51897	3.86217	3.99193	4.21487	3.95752	4.3833	4.13092	4.22978	4.97548	4.04387	4.61262	4.28788	4.31478	4.58959	4.37932	4.4783	4.2961	4.45146	4.26839	4.79795	4.22777	4.70332	4.41843	4.39636	4.37597	4.33838	4.48236	4.65696	NA	4.36733	4.40133	5.30655	4.78679
VIT_00s0251g00020	D7SST8	CHRUN_GSVIVT00005033001_T01	3	No hit	0.490884	4.36e-09	0.613465	0.812009	1e-08	0.766916	5.03825	5.42994	4.83021	4.23967	4.65515	4.71531	5.22521	5.21245	5.14979	5.45459	5.26676	5.11915	5.41195	5.6965	5.52379	5.5109	5.53441	5.566	5.27295	4.94298	5.76505	5.9325	5.51555	5.60934	5.74681	5.99449	5.6764	5.77872	5.47925	5.48981	5.94731	5.68918	5.86572	6.18182	6.66805	5.99105	6.26359	5.75301	5.92501
VIT_00s0251g00050	F6GZ67	CHRUN_PDVV251_3_T01	0	No hit	0.0422453	0.450653	0.901022	0.364994	0.462068	0.943057	5.14031	4.97582	4.79913	5.51352	4.95996	5.04394	5.01759	4.54391	4.61252	4.80135	4.87743	5.09259	4.57252	4.81617	5.69887	4.62197	4.8662	4.67507	4.76292	5.53368	5.07042	4.92356	5.0162	4.68064	4.75592	4.83901	4.89144	4.74459	5.06266	4.67114	5.31237	4.87462	5.14434	5.04865	NA	4.81679	4.83422	4.58127	5.05765
VIT_00s0251g00060	F6GZ68	CHRUN_JGVV251_3_T01	0	No hit	0.200357	0.0394271	0.209059	0.612449	0.0432388	0.445242	3.9629	3.88265	3.72551	4.44148	4.42587	3.38275	3.70229	3.52764	3.84256	3.98359	3.43897	3.83004	3.41248	3.31564	3.61283	2.98335	3.46455	3.57485	3.61728	3.64538	3.66455	3.61177	3.73844	3.94641	3.60794	3.90557	4.00581	3.77144	3.42595	3.9747	4.17311	3.50264	3.33439	3.4584	4.61633	3.53559	3.5929	4.00674	3.1859
VIT_00s0251g00080	D7SST9	CHRUN_GSVIVT00005037001_T01	3	No hit	0.658611	3.93e-05	0.00783352	0.888198	5.16e-05	0.0851571	12.7843	13.2408	12.8337	12.3603	12.2996	13.1866	12.9704	13.0901	12.9076	13.1165	12.9151	12.7882	12.5136	12.6793	12.617	12.9553	12.6462	12.7223	12.7794	12.4262	12.8695	12.8723	12.9555	13.0382	12.7817	12.7059	12.6642	12.9136	12.3816	12.8394	13.2318	13.2665	13.0914	13.2125	13.1949	13.1581	13.0458	13.0002	12.9649
VIT_00s0252g00010	D7TSA5	CHRUN_JGVV252_1_T01	0	RecA	0.839079	3.15e-10	0.0966968	0.953246	0	0.300399	11.559	11.5466	11.5166	11.656	11.753	11.5456	11.6497	11.4529	11.5408	11.5967	11.4603	11.3389	11.5323	11.1378	11.3686	11.3484	11.7978	11.5708	11.6264	11.3632	11.2333	11.113	11.2654	11.0618	11.1964	11.1802	11.1614	11.0715	11.1624	11.062	11.3988	11.2844	11.3276	11.4238	11.3739	11.3993	11.4799	11.3724	11.2882
VIT_00s0252g00020	F6HS72	CHRUN_JGVV252_2_T01	0	Unknown	0.713817	9.94e-18	0.0511268	0.910173	0	0.218428	8.94084	8.75547	8.63831	8.93989	9.01153	8.58404	8.68517	8.86809	8.77618	8.63875	8.12115	8.1787	8.18325	8.16913	8.3018	8.00605	8.64214	8.12577	7.84939	8.33206	8.52859	8.57827	8.43619	8.60247	8.54955	8.44481	8.32688	8.59925	8.73757	8.19326	9.08773	9.31547	9.29626	9.67575	9.30632	9.13986	9.49184	9.21689	9.1597
VIT_00s0252g00030	D7TSA6	CHRUN_JGVV252_3_T01	0	Unknown protein	0.202849	1.29e-06	0.200574	0.61451	1.89e-06	0.434992	12.5726	12.6327	12.6611	12.6023	12.5219	12.6257	12.6349	12.5665	12.582	12.4823	12.6253	12.6415	12.5966	12.502	12.6635	12.6022	12.4154	12.5158	12.458	12.4318	12.6644	12.5636	12.626	12.7093	12.57	12.575	12.5385	12.7429	12.5942	12.6579	12.7419	12.8198	12.6409	12.81	12.6879	12.763	12.7762	12.8692	12.6493
VIT_00s0252g00040	D7TSA7	CHRUN_JGVV252_4_T01	0	Cytokinin oxidase	0.342626	1.71e-05	0.03617	0.725126	2.31e-05	0.184071	8.3162	8.23219	8.38686	8.10726	8.30575	7.95288	8.13789	7.91896	8.03559	7.88064	8.28921	8.43463	8.19535	8.03142	8.43487	7.95402	7.91519	7.94985	7.73187	7.8931	7.90608	7.13104	7.0836	8.01903	7.62603	7.27815	7.95669	8.09153	7.51963	7.7348	7.83728	7.65034	7.5675	7.8722	7.41286	7.51384	8.04073	7.59314	7.75745
VIT_00s0252g00050	F6HS73	CHRUN_JGVV252_5_T01	0	Unknown protein	0.136598	1.09e-12	0.000136881	0.543879	0	0.0113459	11.9781	11.8331	11.9018	11.8581	12.2887	11.6372	11.8599	11.8494	11.9673	11.9267	11.3901	11.2565	11.4251	11.4133	11.4933	12.2812	12.7962	11.9602	11.627	11.6906	12.1565	11.9265	12.0936	11.9581	11.9497	12.0051	11.9356	11.829	12.3794	11.9585	12.5469	12.4461	12.587	12.6319	12.8087	12.4163	12.5722	12.5179	12.4038
VIT_00s0252g00060	F6HS74	CHRUN_JGVV252_6_T01	0	DnaJ homolog, subfamily C, member 7	0.745822	8.71e-11	0.105642	0.922406	0	0.313868	12.3922	12.2571	12.4095	12.3005	12.3733	12.1398	12.3717	12.4064	12.4693	12.3173	12.2072	12.0102	12.1911	12.2978	12.0618	12.1526	11.9797	11.8708	11.9705	12.1722	12.1911	12.1222	12.1682	12.1309	12.2621	12.089	12.1522	12.0968	12.4266	12.0675	12.5403	12.5541	12.4763	12.4357	12.3096	12.5436	12.6384	12.6156	12.7018
VIT_00s0252g00070	F6HS75	CHRUN_JGVV252_7_T01	0	Translation initiation factor eIF-3 subunit 5	0.17076	0.00436713	0.423991	0.584836	0.00506371	0.635028	14.3051	14.2216	14.2452	14.2114	14.1617	14.2867	14.3038	14.237	14.2775	14.2234	14.3702	14.4261	14.2686	14.2396	14.3944	14.276	14.3355	14.2861	14.3045	14.2099	14.3995	14.3463	14.3892	14.3087	14.308	14.3159	14.3371	14.3015	14.3478	14.372	14.2808	14.3203	14.275	14.2342	14.2858	14.2848	14.3215	14.078	14.3321
VIT_00s0252g00080	F6HS76	CHRUN_JGVV252_8_T01	4	Ribosomal protein S4	0.457164	0.00485602	0.0790155	0.792398	0.00561494	0.272043	12.2771	12.1496	12.0172	11.8996	11.8756	12.1586	12.1057	12.0997	12.1425	12.1002	11.9748	11.9747	11.7191	11.7992	11.88	12.1359	12.2214	12.0909	11.9132	11.8271	12.1582	11.9759	12.0812	12.1735	12.0463	11.9908	11.9923	12.1238	12.1416	12.1354	12.0293	12.2897	12.0547	12.2882	12.1705	12.058	12.1956	12.2733	12.081
VIT_00s0252g00090	F6HS77	CHRUN_JGVV252_9_T01	3	Ribosomal protein S4	0.88479	0.0470712	0.0610792	0.966511	0.0513457	0.238475	8.92279	8.6955	8.52315	8.44181	8.34554	8.6979	8.66402	8.62886	8.67722	8.7498	8.25183	8.54449	8.45378	8.50745	8.43507	8.62494	9.06791	8.74399	8.44453	8.34837	8.53273	8.33288	8.51505	8.48819	8.3988	8.37913	8.24722	8.31578	8.47828	8.49191	8.38147	8.64017	8.49817	8.71109	8.84445	8.51796	8.5414	8.77141	8.2061
VIT_00s0252g00100	F6HS78	CHRUN_JGVV252_10_T01	4	Ribosomal protein S4	0.507053	0.00161252	0.0372822	0.819797	0.00191404	0.187343	13.044	13.091	12.9706	12.6484	12.6277	13.0782	13.015	13.0197	13.0435	13.0769	12.858	12.9484	12.7436	12.9107	12.9347	13.0896	13.1726	13.0736	12.8955	12.7269	13.1206	12.9159	13.0534	13.0922	13.0494	12.9216	12.975	13.0852	12.9819	13.0026	13.0704	13.3	13.1263	13.1915	13.1973	13.1354	13.1185	13.1459	13.0344
VIT_00s0252g00110	F6HS79	CHRUN_JGVV252_11_T01	0	Carbonic anhydrase	0.24028	7.77e-09	0.337648	0.650808	1e-08	0.567587	7.9385	7.11965	7.84679	7.51122	7.29466	7.82165	7.74904	7.49985	7.72837	7.74025	6.26099	5.95654	6.50177	7.16782	6.6184	7.3368	7.82603	6.91005	6.55038	6.82632	6.95143	7.95584	7.43458	6.60727	8.11523	7.92067	6.74264	NA	NA	7.63686	6.27357	6.56142	6.8217	6.58904	5.78246	7.32867	6.91455	5.75308	6.35437
VIT_00s0252g00120	D7TSB3	CHRUN_JGVV252_12_T01	0	Carbonic anhydrase	0.706396	0.595579	0.8347	0.907171	0.60481	0.903534	4.69662	4.2893	4.75178	4.52862	4.9442	4.49253	4.79768	4.83715	4.86058	4.34374	4.74721	4.83588	4.47242	4.91486	5.07255	4.92255	5.2532	4.60527	4.72393	4.75794	4.52272	4.8029	4.66617	5.20745	4.11618	4.83944	4.44302	4.81975	4.82438	4.59416	4.48978	5.03391	4.6499	4.59996	4.74306	4.26186	4.9744	4.34269	4.92141
VIT_00s0252g00130	E2JF17	CHRUN_JGVV252_13_T01	0	Calcium-binding protein CML	0.229539	1.1e-07	0.565078	0.64046	1.8e-07	0.733941	14.543	14.6958	14.5655	14.4471	14.4238	14.4318	14.6144	14.646	14.6726	14.4864	14.6242	14.7031	14.6343	14.4856	14.6724	14.395	14.6156	14.5455	14.526	14.6654	14.699	14.5835	14.7315	14.7668	14.6277	14.532	14.7383	14.7193	14.723	14.7192	14.8008	14.7209	14.5457	14.7442	14.7478	14.6799	14.7413	14.5277	14.6288
VIT_00s0253g00010	F6GYV7	CHRUN_JGVV253_1_T01	4	Pyruvate decarboxylase 1 [Vitis vinifera]	0.775114	0.0044117	0.254713	0.932636	0.00511379	0.492132	11.0572	11.5558	10.9777	10.2363	10.337	11.1389	11.0445	11.2339	11.0499	11.2677	10.8458	10.7246	10.7184	10.4096	10.7111	10.8231	10.5578	10.8673	10.8174	10.4728	10.3936	10.4893	10.5932	10.8396	10.5816	10.5987	10.4919	10.8094	9.94767	10.7784	10.7894	10.7565	10.7504	10.7591	10.6904	10.7671	10.5474	10.9265	10.6532
VIT_00s0253g00020	F6GYV8	CHRUN_JGVV253_2_T01	4	No hit	0.495952	2.43e-11	0.0341134	0.814844	0	0.179604	7.45033	7.78704	7.96365	7.5954	7.79431	8.17025	8.7537	8.23898	8.27068	8.20801	6.58153	7.50623	6.93341	6.92638	7.48531	7.78988	7.75389	6.58064	6.60909	6.90297	8.0717	7.8443	7.99884	8.53173	8.34832	7.61147	8.08089	8.31436	9.07273	8.6695	9.10373	8.54282	9.1064	8.97898	10.0843	8.16668	8.8687	8.41964	8.22052
VIT_00s0253g00030	D7SSC7	CHRUN_JGVV253_3_T01	0	BTI2 (VIRB2- interacting protein 2)	0.0546831	0.0697593	0.0206926	0.401861	0.0753458	0.137428	4.27162	4.86408	NA	4.23627	4.21896	4.00125	3.93612	5.76343	6.18983	NA	3.68896	3.88758	3.99379	3.80832	4.00378	3.92005	4.14348	4.29514	4.14855	4.22951	NA	NA	NA	NA	NA	3.80315	NA	4.05522	4.14546	4.5997	NA	4.50203	5.16295	3.854	4.08659	3.93189	4.27379	4.29999	NA
VIT_00s0253g00040	F6GYV9	CHRUN_JGVV253_4_T01	0	Monocopper oxidase SKS17 (SKU5 Similar 17)	0.072861	3.2e-21	0.198267	0.441539	0	0.432136	NA	6.48474	6.88409	6.48614	5.77677	6.50988	6.67876	7.29818	6.73104	6.04724	7.14404	7.42875	7.06697	6.94735	7.03671	5.14398	6.61863	6.7739	7.0801	7.27218	10.0067	10.8433	10.121	9.89274	10.7687	10.7227	10.4238	10.3341	10.394	10.5002	4.89612	NA	5.69433	6.55963	NA	NA	NA	5.44187	5.14646
VIT_00s0253g00050	D7SSC9	CHRUN_JGVV253_5_T01	0	Monocopper oxidase SKS15 (SKU5 Similar 15)	0.287025	0.00567751	0.734525	0.687047	0.00653948	0.843687	3.68426	3.12973	3.32557	3.29995	3.27609	3.05616	3.22322	3.31502	3.30463	3.37038	3.18122	3.2249	3.33645	3.25184	3.2362	3.38401	3.13516	3.32984	3.20198	3.09188	3.18122	3.20142	3.35757	3.27621	3.42811	3.31685	3.38692	3.1876	3.2094	3.23762	3.45475	3.65875	3.16627	3.513	3.42679	3.50192	3.36531	3.34082	3.18918
VIT_00s0253g00060	F6GYW0	CHRUN_JGVV253_6_T01	0	OBF binding protein 2	0.849244	8.4e-18	0.552934	0.956799	0	0.726243	9.21854	8.70751	8.73108	9.02134	8.83216	9.04417	8.78661	8.89766	8.76991	8.69038	8.75427	8.1327	8.72059	8.85479	8.97517	8.93664	9.17841	8.73891	8.39236	9.08609	8.30655	9.02124	8.58685	8.37163	9.02188	8.93986	8.30712	7.88382	9.58901	8.63808	10.3976	10.7233	10.6451	10.9238	10.6706	10.636	10.6872	10.258	10.3681
VIT_00s0253g00070	D7SSD2	CHRUN_JGVV253_7_T01	0	Unknown	0.472255	5.63e-09	0.412118	0.801329	1e-08	0.626801	11.9839	12.1345	12.1772	12.2831	12.2155	12.0966	12.1978	12.1894	12.1803	12.1743	11.884	11.8624	11.8056	11.7645	11.9301	12.021	11.8659	11.6684	11.5692	11.8648	11.8028	11.7459	11.8099	11.9328	11.8021	11.8611	11.8104	11.8388	12.0151	11.8376	11.937	12.1834	11.7837	12.1614	11.7903	12.1047	12.125	12.1633	12.0164
VIT_00s0253g00080	F6GYW1	CHRUN_JGVV253_8_T01	4	Methyl jasmonate esterase	9.64e-05	1.04e-09	0.485636	0.0323594	0	0.679955	NA	7.63821	8.10671	8.01802	7.33825	8.12867	7.14015	8.74343	8.93488	9.01057	8.2056	7.45563	7.26449	7.8562	NA	NA	NA	NA	NA	NA	9.08356	8.23548	8.90369	9.84945	9.14943	9.81745	9.53819	9.4479	10.1008	9.7722	10.7222	NA	9.801	NA	10.5999	10.1518	10.9482	10.8564	8.95091
VIT_00s0253g00090	F6GYW2	CHRUN_JGVV253_9_T01	4	Methyl jasmonate esterase	0.0377348	8.94e-11	0.867057	0.348022	0	0.922282	6.08634	4.77323	5.10711	5.05113	4.79992	5.67436	4.61158	5.78544	5.64151	6.34567	5.73438	5.24732	5.22048	5.57706	NA	6.31621	NA	4.66508	4.50749	6.05801	6.44167	5.63344	6.17756	7.30879	6.35878	6.96525	6.69006	6.47219	7.20306	6.8737	8.18288	7.05712	7.22227	NA	8.03331	7.82862	8.31378	8.18907	6.82228
VIT_00s0253g00100	F6GYW3	CHRUN_JGVV253_10_T01	0	Methyl jasmonate esterase	0.866901	0.000538661	0.388278	0.961208	0.00065818	0.608715	3.81419	3.68882	3.26306	3.2862	3.56445	3.25931	3.24379	3.44377	3.62813	3.65218	3.17442	3.32897	3.3828	3.40028	3.62133	4.10933	4.08394	3.38117	3.19783	3.46868	3.67926	3.50103	3.85639	3.92261	3.78373	3.79362	3.49641	3.37994	3.49327	3.55126	4.06365	4.03799	3.57468	4.66223	3.82145	4.18432	4.48277	3.77725	3.56639
VIT_00s0253g00110	F6GYW4	CHRUN_JGVV253_11_T01	3	Methyl jasmonate esterase	0.251474	3.3e-18	0.803914	0.659692	0	0.886113	4.86276	4.47638	4.44144	4.36435	4.32847	4.4001	4.43122	4.51695	4.6427	4.87692	5.47675	5.20015	4.89004	5.9906	6.10496	6.06274	NA	5.25345	4.84256	5.60042	5.68687	5.39644	5.83768	6.3279	5.31904	6.25991	5.99922	5.75336	6.21933	5.99623	7.39522	6.82041	6.9261	7.96423	7.22577	7.31274	7.83414	7.29354	6.81367
VIT_00s0253g00140	D7SSD7	CHRUN_JGVV253_13_T01	0	Polyneuridine-aldehyde esterase precursor	0.406833	8.71e-13	0.46143	0.762318	0	0.663222	5.77349	5.64451	5.86489	5.59413	6.01559	5.27576	5.843	5.9396	5.88408	5.84241	6.6462	6.68808	6.34247	5.92796	6.10098	5.36702	6.60493	5.95023	6.24677	5.77072	7.56607	6.62123	7.38792	7.15088	7.05485	6.03348	8.11132	7.86389	7.44192	7.60795	5.42364	5.55794	5.64574	5.63073	5.72421	5.52394	5.39709	5.42573	5.38091
VIT_00s0253g00150	D7SSD8	CHRUN_JGVV253_14_T01	3	Methyl jasmonate esterase	0.0130136	3.36e-13	0.0433762	0.234586	0	0.200789	8.0988	7.95298	8.21439	8.55048	8.531	7.16614	7.55447	8.2651	8.07864	7.6004	9.47089	10.3932	8.7433	8.91752	9.77328	7.29903	9.0638	8.4748	8.55592	8.47331	10.1606	9.24563	10.011	10.0284	9.62942	8.98768	10.315	9.94097	10.0322	10.1096	10.6741	10.6214	10.1491	10.5937	10.6613	9.83943	10.3245	10.016	10.5529
VIT_00s0253g00160	D7SSD9	CHRUN_JGVV253_15_T01	4	Methyl jasmonate esterase	0.0262881	1.96e-12	0.0522606	0.30692	0	0.221097	7.4111	7.14033	7.63601	7.60315	7.6202	6.56792	6.78473	7.67357	7.29785	6.84912	8.83059	9.66449	7.93916	8.53945	9.07213	6.68164	8.40812	7.76847	7.79229	7.98945	9.2464	8.59812	9.27252	9.1991	8.74323	8.16034	9.39635	9.10322	9.32099	9.35079	9.79056	9.89916	9.31055	9.51628	9.77365	9.0282	9.50413	9.32148	9.8568
VIT_00s0253g00170	F6GYW5	CHRUN_JGVV253_16_T01	3	Methyl jasmonate esterase	0.183083	1.15e-09	0.112689	0.597485	0	0.324716	5.77566	5.87869	5.75888	5.92463	5.39671	5.42295	5.7645	6.08258	5.91045	5.62508	6.72103	7.44907	6.39139	6.84075	6.97669	5.34702	6.32612	6.2181	6.35327	6.52222	6.92936	6.47808	7.19897	7.04706	6.71336	6.17145	7.14949	6.96817	7.32118	7.17838	7.59621	7.5697	6.94037	7.24666	7.18124	6.80425	7.30803	6.84108	7.2813
VIT_00s0253g00180	F6GYW6	CHRUN_PDVV253_15_T01	0	No hit	0.326012	5.13e-08	0.535488	0.715883	8e-08	0.7149	6.87359	6.75653	7.25458	7.09459	7.3421	6.9239	6.7538	7.00426	6.89301	6.72872	6.91863	6.66253	6.83843	6.54758	6.56813	6.87034	6.78626	6.63582	6.87522	6.89772	6.43757	6.25316	6.44894	6.08331	6.35502	6.44831	6.24733	5.96804	6.62648	6.22538	6.80899	6.43812	6.77438	6.80828	6.17746	6.51163	6.56869	6.01226	6.77582
VIT_00s0254g00010	D7UE02	CHRUN_GSVIVT00005070001_T01	4	Unknown	0.0238189	2.16e-10	0.205578	0.292978	0	0.441123	13.7024	13.9001	13.8871	13.7882	13.6796	13.8382	13.7988	13.8891	13.7817	13.8851	13.7567	13.7047	13.587	13.6421	13.6526	13.7522	13.4653	13.6749	13.5956	13.6021	13.7078	13.7093	13.8234	13.926	13.7427	13.6813	13.6714	13.7577	13.5732	13.7394	14.044	14.1008	14.0088	14.1372	13.9172	13.9015	13.9557	13.7958	13.9034
VIT_00s0254g00030	F6I7C8	CHRUN_JGVV254_1_T01	4	Heat shock cognate 70 kDa protein 3 (HSC70-3) (HSP70-3)	0.937182	1.72e-13	0.0737141	0.982163	0	0.262413	10.8617	10.9945	10.7355	10.6952	10.5537	11.1311	10.9161	10.9175	10.7095	10.947	10.5722	10.7133	10.5229	10.4762	10.7702	10.7425	10.5241	10.6897	10.4121	10.6743	10.2152	10.0396	9.86489	10.1345	10.0998	10.2104	9.97867	10.1369	9.79014	10.2443	10.9712	10.7855	10.5696	10.8629	10.5391	10.4928	10.7091	10.5504	10.3139
VIT_00s0254g00040	F6I7C9	CHRUN_JGVV254_2_T01	4	Heat shock cognate 70 kDa protein 3 (HSC70-3) (HSP70-3)	0.158098	3.07e-09	0.31513	0.569534	1e-08	0.547843	14.3916	14.5342	14.518	14.3413	14.0337	14.5593	14.485	14.4409	14.3555	14.6092	14.5877	14.4761	14.4078	14.5725	14.5388	14.8104	14.6976	14.6111	14.482	14.5099	14.396	14.3281	14.4008	14.429	14.3841	14.3964	14.2522	14.44	14.3589	14.4116	14.5532	14.6011	14.5851	14.6409	14.5574	14.6172	14.6494	14.4769	14.4743
VIT_00s0256g00010	F6GZ72	CHRUN_JGVV256_1_T01	4	Unknown	0.676098	0.147307	0.820411	0.895224	0.156052	0.895085	3.36477	3.21649	3.26984	3.37824	3.52093	3.46494	3.6283	3.3201	3.59839	3.28241	3.21087	3.35602	3.21933	3.31754	3.38428	3.36099	3.24664	3.11697	3.33275	3.47091	3.34946	3.24989	3.04999	3.34517	3.03745	3.17714	3.24576	3.2173	3.21225	3.17794	3.16056	3.16365	3.20857	3.31168	3.99969	3.39834	3.23354	3.14364	3.10184
VIT_00s0256g00020	F6GZ73	CHRUN_JGVV256_2_T01	4	Unknown	0.384902	0.518777	0.242227	0.749759	0.529382	0.479814	3.77416	3.57401	3.6527	3.39222	3.25442	3.47806	3.2506	3.39919	3.36525	3.5082	3.26573	3.31368	3.45787	3.40708	3.37795	3.97441	3.29106	3.45801	3.25718	3.7497	3.18639	3.46982	3.61764	3.7489	3.64078	3.01122	3.3305	3.42938	3.34775	3.58493	3.48204	3.38808	3.66018	3.53326	4.35654	3.51499	3.7824	3.34504	3.42122
VIT_00s0256g00030	F6GZ74	CHRUN_JGVV256_3_T01	3	Ankyrin repeat protein	0.948251	7.33e-17	0.793935	0.98475	0	0.879877	7.7797	7.57672	7.68192	8.07391	8.4871	7.79881	7.55365	7.65272	7.72859	7.99426	6.64191	6.90266	6.21463	5.84488	6.08607	6.0053	6.07702	6.0965	6.53791	6.08285	5.53377	6.19195	6.47947	5.42294	6.33755	6.2153	5.94123	5.55025	6.51008	6.32001	6.22603	6.01339	7.18394	5.80546	6.19847	7.03077	5.99301	6.3603	6.7471
VIT_00s0256g00040	D7SSV0	CHRUN_JGVV256_4_T01	4	Ankyrin repeat protein	0.599652	5.14e-14	0.698728	0.862106	0	0.821225	7.78561	7.4176	7.64278	7.98289	8.4576	7.66655	7.58953	7.61458	7.75023	7.8655	6.78408	6.94736	6.55908	6.69508	6.5836	6.57225	6.53201	6.67996	6.96065	6.55952	5.92891	6.55985	6.96699	6.27851	6.28816	6.70392	6.35861	6.11814	7.00323	6.5543	6.91485	6.44327	7.36503	6.17203	6.55789	7.44326	6.636	6.55104	7.12095
VIT_00s0256g00050	D7SSV1	CHRUN_JGVV256_5_T01	4	Unknown	0.972884	7.83e-19	0.374751	0.992519	0	0.597747	7.26325	7.16091	7.32183	7.46083	7.97352	7.36347	7.02123	7.2377	7.11757	7.34404	5.84515	5.89323	5.82097	4.9941	5.17389	4.23691	4.45758	5.58898	6.08727	5.66267	4.34615	4.83281	5.05616	4.04638	5.29506	4.65732	4.88682	4.52507	4.87406	4.91863	5.10708	4.73068	5.45639	4.74594	4.329	5.66361	4.98461	4.88352	5.4783
VIT_00s0256g00060	F6GZ75	CHRUN_JGVV256_6_T01	2	Unknown	0.11698	0.00117591	0.172042	0.517767	0.00140742	0.403101	10.9945	11.1848	10.9438	10.6414	10.2627	11.3597	10.975	11.0252	10.9235	11.3218	10.9565	11.135	10.9923	11.1141	11.1025	11.2373	11.1651	11.0914	11.0067	10.8416	11.1435	11.104	11.0929	11.2091	11.1182	11.1111	10.9939	11.363	10.9058	11.3822	10.9056	10.8163	10.8437	10.7342	10.9708	10.7897	10.7971	10.7643	10.7537
VIT_00s0256g00080	F6GZ76	CHRUN_JGVV256_8_T01	4	Basic helix-loop-helix (bHLH) family	0.140613	1.25e-23	0.1633	0.548819	0	0.391738	11.2056	11.3882	11.3471	11.2528	11.1768	11.2388	11.4007	11.2783	11.3545	11.4118	11.423	11.5027	11.7772	11.7367	11.5803	11.5251	11.5235	11.6248	11.6846	11.6564	10.9705	11.2063	11.1273	10.8727	11.1056	11.1346	10.8291	10.7674	10.8781	10.7495	10.8533	10.9989	10.8893	11.0806	10.9826	10.8458	11.0481	10.9469	10.8058
VIT_00s0256g00100	D7SSV4	CHRUN_JGVV256_10_T01	0	No hit	0.131949	0.0002128	0.199483	0.537914	0.00026581	0.433747	4.10511	4.31353	4.38778	4.22807	5.19022	4.79399	4.29058	4.06325	4.09812	3.6916	3.84407	3.78849	3.88819	3.84291	3.82713	3.87121	4.18037	3.99384	3.61941	3.86115	3.8419	3.99908	3.38056	3.74787	3.64451	3.64907	3.5015	3.79383	3.98675	3.87666	3.63729	3.48132	3.61346	3.71733	4.18128	3.70194	3.71723	3.7416	3.58631
VIT_00s0256g00110	F6GZ77	CHRUN_JGVV256_11_T01	4	Ankyrin repeat protein	0.639591	2.53e-20	0.752209	0.878862	0	0.854525	8.88648	8.54492	8.6743	9.1303	9.6126	8.86204	8.58407	8.73239	8.81035	8.88737	7.28944	7.77926	7.08897	6.5752	6.89805	6.73873	6.97038	6.90663	7.41624	7.25989	6.47995	7.21284	7.62095	6.92806	7.62276	7.31814	6.94105	6.6769	7.74506	7.5175	7.43256	7.07254	8.2716	6.63635	7.00805	8.15983	6.93431	7.43008	7.92694
VIT_00s0256g00120	F6GZ78	CHRUN_JGVV256_12_T01	3	Unknown	0.439156	3.87e-27	0.822768	0.7831	0	0.896237	9.41338	8.854	9.15303	9.09971	9.5452	9.52804	9.29172	9.18637	9.25076	9.24542	5.81221	6.17257	5.83975	4.76803	5.08511	5.35353	5.52178	5.42508	5.76381	5.35152	5.23331	5.75881	6.26167	5.32989	6.2382	5.89901	5.97624	5.07488	5.74759	5.9542	6.12728	5.5765	6.69161	5.28839	5.2332	6.61208	5.75311	5.68405	6.65277
VIT_00s0256g00130	D7SSV7	CHRUN_GSVIVT00005110001_T01	4	No hit	0.262644	1.19e-11	0.114104	0.668775	0	0.326841	NA	7.71475	7.23236	5.91697	NA	7.96024	7.46667	7.44658	7.43789	7.86116	6.36244	6.7393	6.33392	7.23192	7.39477	6.8156	7.03215	6.53935	6.31776	6.62728	6.56829	6.20851	6.28967	6.74794	6.47664	6.78132	6.73959	6.72418	6.67146	6.89455	6.98513	6.92007	6.86149	7.19029	NA	7.01701	6.9787	6.40243	6.40017
VIT_00s0258g00010	F6HD16	CHRUN_JGVV258_1_T01	4	Receptor serine/threonine kinase	0.186164	1.38e-06	0.186965	0.600235	2.02e-06	0.420688	10.3426	10.5911	10.6382	10.6574	10.6923	10.7642	10.6984	9.86684	10.4859	10.86	10.6204	10.464	10.6028	10.6262	10.5052	11.0462	10.4773	10.6761	10.6364	10.6722	11.0133	10.7898	10.7305	10.7395	11.0318	11.3862	11.0237	10.9319	11.3692	11.1808	10.3866	10.1172	10.5607	9.91252	10.2445	10.6436	10.0556	10.4722	10.7203
VIT_00s0258g00020	F6HD17	CHRUN_JGVV258_2_T01	4	Receptor serine/threonine kinase	0.0669661	0.000232351	0.157242	0.430435	0.00028983	0.384255	9.48579	9.71893	9.84452	9.83651	9.75971	10.1215	9.92901	9.21339	9.61235	10.1182	10.1765	9.67378	10.0143	10.0004	9.8175	10.4644	9.94535	10.1478	10.0086	10.1498	10.1302	10.0177	9.96175	9.86611	10.1718	10.6296	10.2253	10.1457	10.5263	10.3402	9.87403	9.72694	10.1208	9.62477	10.0197	10.1708	9.648	10.1273	10.2011
VIT_00s0258g00040	F6HD19	CHRUN_JGVV258_4_T01	4	Ser/Thr receptor-like kinase1	0.0271178	1.15e-06	0.0497172	0.310729	1.69e-06	0.215205	8.08408	7.31637	7.91902	8.15262	8.39368	8.4925	7.41913	6.77884	7.15572	7.61439	7.20214	6.7961	6.88545	7.49751	6.56167	7.92692	7.17807	7.8834	7.82804	7.73923	7.67041	8.8626	8.19546	8.02178	8.17878	9.43075	9.01962	7.87809	8.81465	8.2405	8.31533	8.26401	8.78172	8.03289	8.12472	9.2572	8.36878	9.02453	9.15485
VIT_00s0258g00050	F6HD20	CHRUN_JGVV258_5_T01	4	Receptor serine/threonine kinase	0.193867	6.68e-14	0.00500867	0.607511	0	0.0681359	11.2313	11.3213	11.4405	11.2688	11.3652	11.6634	11.3676	10.8408	11.2445	11.4649	11.5956	11.365	11.3785	11.4386	11.4345	11.877	11.5473	11.4736	11.4092	11.4371	11.5475	11.681	11.3806	11.3005	11.7795	12.124	11.8463	11.6934	11.9679	11.8316	12.2876	12.2476	12.3195	12.0683	11.9574	12.4906	12.2761	12.2515	12.4478
VIT_00s0258g00060	F6HD21	CHRUN_JGVV258_6_T01	4	Receptor-like kinase ARK1AS	0.000539168	1.94e-07	0.775204	0.0621325	3.1e-07	0.868821	8.48605	8.81024	8.65771	8.85027	8.76488	9.21311	9.05252	8.38378	8.88736	9.25783	8.89433	8.86787	9.15957	9.60194	8.82792	10.1151	8.77445	9.6281	9.44476	9.60171	9.60216	9.46273	9.62225	9.52088	9.64429	10.0389	9.61336	9.79267	10.0715	9.82027	9.34242	8.91074	9.61533	8.98567	9.46779	9.53599	8.878	9.55565	9.55789
VIT_00s0258g00070	F6HD22	CHRUN_JGVV258_7_T01	4	Receptor-like kinase ARK1AS	0.000438461	2.99e-08	0.304544	0.058101	5e-08	0.53905	8.52138	8.81109	8.74906	8.79245	8.5074	9.23896	8.95436	8.24163	8.74597	9.19872	8.90545	8.73332	9.03304	9.43115	8.804	9.91369	8.93898	9.65516	9.32843	9.58233	9.52997	9.45214	9.69868	9.47386	9.67528	10.0218	9.51394	9.70976	9.95136	9.86308	9.53255	8.83178	9.62836	9.04678	9.5749	9.5455	8.79633	9.44349	9.60221
VIT_00s0258g00080	F6HD23	CHRUN_PDVV258_8_T01	3	Brassinosteroid insensitive 1-associated receptor kinase 1	0.00174766	9.16e-11	0.102903	0.101229	0	0.309577	9.96237	10.2654	10.0025	9.89465	9.88601	10.6226	10.153	9.86501	10.0325	10.4048	10.5729	10.2196	10.833	11.18	10.5872	11.8252	10.9901	11.2701	10.9373	11.0566	10.3558	10.2078	10.3572	10.3805	10.3566	10.8222	10.3151	10.5988	10.7138	10.503	10.6439	10.6325	10.8239	10.3456	10.5342	10.6996	10.1945	10.6322	10.6337
VIT_00s0258g00090	F6HD24	CHRUN_JGVV258_8_T01	4	Brassinosteroid insensitive 1-associated receptor kinase 1	0.000225467	4.04e-10	0.701031	0.0435613	0	0.822351	9.28594	9.67246	9.67377	9.75787	9.68787	10.2233	10.0262	9.15997	9.63545	10.0616	9.7552	9.70155	9.95921	10.1257	9.61639	10.6482	9.73983	10.3626	10.0733	10.0617	10.6849	10.4631	10.6171	10.4211	10.6179	11.2343	10.8965	10.6503	11.1252	10.9195	10.4855	9.88722	10.7325	10.1065	10.509	10.8136	10.1023	10.5254	10.8947
VIT_00s0258g00100	F6HD25	CHRUN_JGVV258_9_T01	4	Receptor serine/threonine kinase	0.17721	0.00151175	0.139967	0.590911	0.00179753	0.362455	10.3322	10.6004	10.4398	10.7305	10.778	10.788	10.5104	9.86883	10.3409	10.785	10.6058	10.3769	10.523	10.6943	10.4346	11.1285	10.4996	10.645	10.4541	10.5894	10.8897	10.7171	10.7181	10.5773	10.9742	11.2589	10.9712	10.8645	11.3811	11.1276	10.4397	10.5967	10.9629	10.5591	10.4754	11.0285	10.5022	10.8311	11.0411
VIT_00s0258g00110	F6HD26	CHRUN_PDVV258_11_T01	4	Receptor serine/threonine kinase	0.257189	5.84e-15	0.113025	0.664718	0	0.325364	3.53203	3.86638	3.73025	3.44736	3.50773	4.06839	3.75989	3.73252	3.77174	4.27254	4.19829	4.11512	4.69627	4.6487	4.47711	5.03734	4.54987	4.75203	4.40127	4.43505	5.12408	4.90916	5.1289	4.79696	5.1485	5.25379	4.60612	4.9802	4.87513	5.19795	5.14151	4.71258	4.97814	4.71945	5.15055	4.74925	4.5206	4.71677	4.5449
VIT_00s0258g00120	D7T5N0	CHRUN_JGVV258_10_T01	4	Pentatricopeptide repeat-containing protein	0.758335	6.11e-18	0.218714	0.927157	0	0.455346	10.2826	10.2852	10.1505	10.4207	10.4253	10.0465	10.233	10.2205	10.1723	10.1677	9.77367	9.66454	9.86628	10.0795	9.88229	9.48327	9.46719	9.95263	9.89282	10.3279	10.6686	10.6322	10.4362	10.5656	10.6473	10.6088	10.5964	10.5497	10.7109	10.5356	10.4954	10.5861	10.4049	10.4251	10.2758	10.5603	10.604	10.412	10.4535
VIT_00s0258g00130	F6HD27	CHRUN_JGVV258_11_T01	4	Receptor kinase homolog LRK10	5.06e-05	5.78e-15	0.0839523	0.0236022	0	0.279923	5.11067	5.08051	5.32463	4.49046	4.98347	5.4598	5.32017	4.98088	5.34707	5.5028	5.80802	5.673	6.09455	6.09448	6.26112	6.55137	5.47767	6.52193	5.9367	6.4907	7.2199	NA	6.25038	NA	7.33708	7.06586	7.77694	8.86659	7.93342	8.25219	7.51924	6.53756	7.12633	6.65919	7.36667	7.15766	6.48846	7.37015	7.01424
VIT_00s0258g00140	F6HD28	CHRUN_JGVV258_12_T01	4	Brassinosteroid insensitive 1-associated receptor kinase 1	0.000219938	1.32e-17	0.0332116	0.0435613	0	0.17675	6.06977	6.5518	6.48341	6.63357	6.54738	6.56911	6.73024	6.31643	6.53543	6.69279	5.90609	5.34584	6.07091	6.01941	5.9876	6.84344	5.67307	6.45537	6.10765	6.80165	8.08655	7.21317	7.56775	8.2999	8.27089	8.4878	8.41569	9.05934	8.82995	8.77382	7.36723	6.60937	7.29967	7.08377	7.45008	7.19086	6.54843	7.10398	7.0253
VIT_00s0259g00010	F6GZ05	CHRUN_JGVV259_1_T01	3	Unknown	0.508837	4.55e-07	0.22526	0.820228	6.9e-07	0.462784	5.80967	5.93069	5.77823	5.55299	5.43936	6.08387	5.65379	5.7887	5.75205	6.2295	6.14122	6.49574	6.45551	6.40161	6.12661	6.39663	6.31153	6.59276	6.23173	6.25209	6.20353	6.15888	6.10425	6.38297	6.19773	5.51177	6.32549	6.1579	6.03651	6.41485	5.68457	5.98216	5.99546	6.07074	5.76958	5.91112	5.70637	5.70991	5.68003
VIT_00s0259g00020	F6GZ06	CHRUN_JGVV259_2_T01	4	Histone H2A	0.361626	2.72e-11	0.00208163	0.734688	0	0.0444729	11.8714	12.073	11.8486	11.6792	11.4477	11.9248	11.9073	11.9655	11.8985	12.1505	12.1492	12.0336	11.9845	12.3766	12.1118	12.5848	12.5019	12.3755	12.2024	12.1673	12.4337	12.4896	12.4817	12.6665	12.5115	12.3366	12.309	12.5649	12.2653	12.5671	12.342	12.4764	12.2321	12.4677	12.4206	12.2085	12.2865	12.3097	12.0282
VIT_00s0259g00040	F6GZ08	CHRUN_JGVV259_4_T01	4	Histone H2A	0.0697661	1.1e-16	0.00014591	0.436151	0	0.0116588	12.3431	12.4439	12.2917	12.3592	12.363	12.3599	12.466	12.5342	12.4949	12.6356	12.7527	12.6226	12.5767	12.8083	12.6984	13.0098	13.1523	13.0103	12.8105	12.8483	13.2016	13.0416	13.1889	13.2331	13.109	12.9314	13.0008	13.2055	13.3117	13.1126	12.8761	12.9461	12.8418	13.0235	12.9138	12.7962	12.8708	12.8789	12.4958
VIT_00s0259g00050	D7SSJ6	CHRUN_GSVIVT00005126001_T01	3	No hit	0.257204	0.000330969	0.0702776	0.664718	0.0004093	0.25538	8.84336	9.09202	8.69154	7.54819	7.49308	9.21568	8.94742	8.73618	8.9973	9.27175	8.8027	9.23301	8.84071	9.04514	9.01236	9.57898	9.42981	8.71303	8.77855	8.6731	9.36	8.53157	8.82229	9.30211	8.92683	8.42931	9.42966	9.30136	9.18332	9.20322	9.21848	9.44647	9.45241	9.47497	9.34586	9.51207	9.56107	10.0519	9.05141
[truncated: 28,629 more rows]
[truncated: 11 more columns]
