# Supplementary material for: Five omic technologies are concordant in differentiating the biochemical characteristics of the berries of five grapevine (Vitis vinifera L.) cultivars
Source: BMC Genomics. 2015 Nov 16;16:946. doi: 10.1186/s12864-015-2115-y (PMC4647476; doi:10.1186/s12864-015-2115-y)
Supplement: Additional file 6: — Annotation, read counts, transcript normalized log2 counts per million (CPM) values, and edgeR statistical results of all genes with unique counts assigned from Illumina RNAseq, with ‘.count’ and ‘.log2CPM’ suffixes respectively. Cultivar and treatment abbreviations for experimental replicates: Cabernet Sauvignon (CS), Merlot (ME), Pinot Noir (PN), Chardonnay (CD), and Semillon (SM) grown under well-watered (W) and water deficit (D) conditions, n = 3. Other column headings refer to a combination of cultivar name, treatment, and replicate number. (XLS 25195 kb) [file 12864_2015_2115_MOESM6_ESM.xls]

## Sheet: rnaseq.counts.log2cpm.pvalue.cs
Additional file 6 as XLS –Annotation, read counts, transcript normalized log2 counts per million (CPM) values, and edgeR statistical results of all genes with unique counts assigned from Illumina RNAseq, with ‘.count’ and ‘.log2CPM’ suffixes respectively. Cultivar and treatment abbreviations for experimental replicates: Cabernet Sauvignon (CS), Merlot (ME), Pinot Noir (PN), Chardonnay (CD), and S…
V1	UniProtKB	Annotation	EC	CSW2.count	CSW3.count	CSW4.count	CSD3.count	CSD4.count	CSD5.count	MEW1.count	MEW2.count	MEW3.count	MED1.count	MED3.count	MED6.count	PNW2.count	PNW3.count	PNW6.count	PND2.count	PND4.count	PND5.count	CDW3.count	CDW4.count	CDW6.count	CDD1.count	CDD2.count	CDD5.count	SMW1.count	SMW4.count	SMW6.count	SMD1.count	SMD4.count	SMD5.count	CSW2.log2cpm	CSW3.log2cpm	CSW4.log2cpm	CSD3.log2cpm	CSD4.log2cpm	CSD5.log2cpm	MEW1.log2cpm	MEW2.log2cpm	MEW3.log2cpm	MED1.log2cpm	MED3.log2cpm	MED6.log2cpm	PNW2.log2cpm	PNW3.log2cpm	PNW6.log2cpm	PND2.log2cpm
VIT_00s0120g00010	A5BDJ2	Peroxisomal biogenesis factor 11 (PEX11C)		142	176	174	189	219	200	81	84	83	90	65	81	46	55	49	74	60	62	16	70	97	100	140	81	19	17	11	14	23	21	2.90235	2.70176	2.63721	2.90091	2.83284	2.895	1.56848	1.57282	1.53368	1.68789	1.55528	1.62623	1.40238	1.23903	0.874178	1.56215
VIT_00s0120g00020	F6I6Z4	Importin beta-3		196	250	233	239	342	306	199	199	233	205	154	159	163	169	229	209	257	236	163	203	166	198	306	206	212	148	263	187	212	144	3.36348	3.20338	3.05423	3.23662	3.47066	3.5037	2.84438	2.79685	2.99959	2.85735	2.77917	2.58269	3.19912	2.82862	3.05352	3.0372
VIT_00s0120g00030	F6I6Z5	AAA-type ATPase		4	6	7	8	9	2	5	3	4	4	1	1	0	3	1	3	3	0	2	2	3	1	4	4	0	1	0	0	3	0	-1.83431	-1.77996	-1.6473	-1.37725	-1.46717	-2.78078	-1.99716	-2.51025	-2.26595	-2.23891	-3.10836	-3.19666	-3.79893	-2.3461	-3.21373	-2.40624
VIT_00s0120g00060	F6I6Z6	AAA-type ATPase		0	1	0	0	0	0	0	0	0	0	0	0	0	0	0	0	0	0	0	0	0	0	0	0	0	0	0	0	0	0	-3.79893	-3.20551	-3.79893	-3.79893	-3.79893	-3.79893	-3.79893	-3.79893	-3.79893	-3.79893	-3.79893	-3.79893	-3.79893	-3.79893	-3.79893	-3.79893
VIT_00s0120g00070	D7UDK6	AAA-type ATPase		0	0	0	0	1	0	6	3	3	2	2	2	2	3	1	5	2	0	13	2	8	13	9	11	2	5	7	9	5	6	-3.79893	-3.79893	-3.79893	-3.79893	-3.26463	-3.79893	-1.80479	-2.51025	-2.5237	-2.8176	-2.64328	-2.77304	-2.44495	-2.3461	-3.21373	-1.90771
VIT_00s0120g00080	F6I6Z7	Putative uncharacterized protein		1	0	0	2	0	0	1	0	0	0	0	0	1	0	0	1	1	0	0	0	0	0	0	0	0	0	0	1	0	1	-3.01169	-3.79893	-3.79893	-2.73578	-3.79893	-3.79893	-3.21657	-3.79893	-3.79893	-3.79893	-3.79893	-3.79893	-2.96861	-3.79893	-3.79893	-3.17423
VIT_00s0120g00100	F6I6Z8	Asparaginyl-tRNA synthetase, cytoplasmic 3		1	1	1	0	1	0	0	2	1	0	2	0	0	0	2	3	0	0	1	0	0	0	0	0	0	0	2	2	0	1	-3.01169	-3.20551	-3.22178	-3.79893	-3.26463	-3.79893	-3.79893	-2.82658	-3.23972	-3.79893	-2.64328	-3.79893	-3.79893	-3.79893	-2.79858	-2.40624
VIT_00s0120g00270	F6I6Z9	Myosin-like protein XIA		8	39	51	28	52	31	15	13	11	28	12	31	8	8	9	15	22	9	10	9	6	16	25	18	7	2	7	5	7	4	-1.03208	0.582635	0.906328	0.223687	0.804475	0.279377	-0.718367	-0.940307	-1.16479	0.0729229	-0.734207	0.293738	-0.946007	-1.30498	-1.33892	-0.608561
VIT_00s0120g00280	D7UDL0	Putative uncharacterized protein		0	0	0	1	0	0	0	1	0	1	0	0	0	0	0	1	0	0	0	0	0	0	1	1	0	0	1	0	0	0	-3.79893	-3.79893	-3.79893	-3.17157	-3.79893	-3.79893	-3.79893	-3.23234	-3.79893	-3.22639	-3.79893	-3.79893	-3.79893	-3.79893	-3.79893	-3.17423
VIT_00s0120g00290	D7UDL1	Aminopeptidase		8	19	15	19	24	17	14	15	14	12	13	21	6	12	10	16	17	11	15	16	17	28	34	20	15	17	30	15	12	25	-1.03208	-0.383764	-0.732234	-0.294295	-0.243372	-0.518684	-0.805772	-0.760623	-0.867541	-1.02372	-0.632055	-0.228427	-1.29597	-0.808016	-1.21338	-0.525363
VIT_00s0125g00010	E0CT79	Putative uncharacterized protein		0	1	0	1	0	0	0	0	0	0	0	0	1	0	1	0	0	0	1	0	0	0	1	0	0	0	0	0	0	0	-3.79893	-3.20551	-3.79893	-3.17157	-3.79893	-3.79893	-3.79893	-3.79893	-3.79893	-3.79893	-3.79893	-3.79893	-2.96861	-3.79893	-3.21373	-3.79893
VIT_00s0125g00020	F6H2S0	Reverse transcriptase		217	182	163	341	177	253	219	128	168	296	322	179	162	230	217	182	393	233	136	630	504	288	494	133	209	191	413	135	260	176	3.50935	2.74959	2.54412	3.74609	2.52911	3.23122	2.98122	2.16848	2.53273	3.38292	3.8354	2.75169	3.19031	3.26935	2.97656	2.83951
VIT_00s0125g00030	NA	Maturase	NA	39	22	48	61	51	44	76	94	73	90	112	75	42	55	60	45	76	47	27	67	67	37	79	40	54	58	103	44	96	42	1.07416	-0.19082	0.822318	1.29823	0.777624	0.759156	1.47885	1.73138	1.35336	1.68789	2.32539	1.51788	1.27486	1.23903	1.15595	0.866994
VIT_00s0125g00040	E0CT82	Putative uncharacterized protein		0	1	2	2	1	1	3	2	1	3	1	1	1	1	1	0	0	0	0	0	3	1	2	1	2	2	1	0	1	0	-3.79893	-3.20551	-2.81066	-2.73578	-3.26463	-3.20185	-2.48169	-2.82658	-3.23972	-2.49943	-3.10836	-3.19666	-2.96861	-3.13979	-3.21373	-3.79893
VIT_00s0125g00050	F6H2S1	Putative uncharacterized protein		3	0	3	1	4	3	5	7	7	8	6	4	4	3	6	7	18	7	4	4	12	9	7	5	7	5	11	5	5	5	-2.13112	-3.79893	-2.49109	-3.17157	-2.31713	-2.45525	-1.99716	-1.67225	-1.68983	-1.50698	-1.57133	-2.17954	-1.75898	-2.3461	-1.7984	-1.53792
VIT_00s0125g00060	F6H2S2	Putative uncharacterized protein		714	685	607	1008	800	1026	975	630	793	959	1136	538	801	870	1033	696	1728	930	853	2204	1651	1137	1941	695	798	725	1484	620	1280	713	5.22123	4.6504	4.42789	5.30462	4.69131	5.2427	5.12548	4.44919	4.7574	5.07197	5.64901	4.32903	5.48703	5.18081	5.21719	4.76392
VIT_00s0125g00070	F6H2S3	Putative uncharacterized protein		2110	2446	2058	3291	2979	2993	2982	1852	2113	2935	3443	1711	2102	2753	3049	2315	5419	2851	2850	6770	5107	3900	6851	2238	2650	2602	4351	1939	3821	2489	6.78264	6.48367	6.18596	7.00983	6.58512	6.78546	6.73629	6.00172	6.1689	6.68365	7.24733	5.99465	6.87749	6.84077	6.77685	6.49511
VIT_00s0125g00080	F6H2Q0	Putative uncharacterized protein		22	24	18	30	26	34	43	29	65	80	65	24	32	42	31	23	100	56	10	41	30	25	46	30	16	21	31	23	32	20	0.285737	-0.0751825	-0.498187	0.317292	-0.137365	0.405088	0.68545	0.103096	1.19089	1.52198	1.55528	-0.0510415	0.895868	0.863516	0.246131	-0.0479359
VIT_00s0125g00090	F6H2Q1	Leucine-rich repeat protein kinase		30	43	64	44	85	74	65	69	64	72	47	76	71	65	121	102	134	97	104	93	72	99	92	77	87	48	77	78	103	82	0.710342	0.717044	1.22263	0.843118	1.4902	1.48413	1.25957	1.29658	1.16923	1.37398	1.10094	1.53651	2.01469	1.47327	2.14428	2.01545
VIT_00s0125g00100	E0CT87	Protein kinase		0	0	0	0	1	1	1	0	1	0	1	0	0	0	0	0	1	0	2	0	0	0	0	0	1	1	1	0	0	0	-3.79893	-3.79893	-3.79893	-3.79893	-3.26463	-3.20185	-3.21657	-3.79893	-3.23972	-3.79893	-3.10836	-3.79893	-3.79893	-3.79893	-3.79893	-3.79893
VIT_00s0125g00140	F6H2Q2	SHR5-receptor-like kinase		3	3	2	0	5	5	0	0	3	3	0	4	44	55	74	45	77	57	0	58	38	68	58	29	2	0	1	1	2	1	-2.13112	-2.46181	-2.81066	-3.79893	-2.10239	-1.96572	-3.79893	-3.79893	-2.5237	-2.49943	-3.79893	-2.17954	1.34003	1.23903	1.44969	0.866994
VIT_00s0125g00150	F6H2Q3	SHR5-receptor-like kinase		0	1	0	0	1	2	0	1	1	0	0	1	1	5	3	1	1	2	0	9	3	5	6	3	0	0	0	0	0	0	-3.79893	-3.20551	-3.79893	-3.79893	-3.26463	-2.78078	-3.79893	-3.23234	-3.23972	-3.79893	-3.79893	-3.19666	-2.96861	-1.83703	-2.47658	-3.17423
VIT_00s0125g00160	E0CT90	Putative uncharacterized protein		0	0	1	1	0	0	1	0	0	3	1	0	0	1	3	2	3	4	1	4	1	5	3	1	0	0	1	1	1	0	-3.79893	-3.79893	-3.22178	-3.17157	-3.79893	-3.79893	-3.21657	-3.79893	-3.79893	-2.49943	-3.10836	-3.79893	-3.79893	-3.13979	-2.47658	-2.73972
VIT_00s0125g00170	F6H2Q4	Peroxisome biogenesis protein (PEX1)		380	797	795	632	831	690	579	484	501	534	368	590	543	755	643	778	724	674	401	773	716	1133	1394	1020	359	249	426	303	296	330	4.31375	4.86829	4.81601	4.63268	4.746	4.67167	4.37567	4.07028	4.09712	4.22973	4.02713	4.46169	4.92728	4.9767	4.53493	4.9242
VIT_00s0125g00180	F6H2Q5	Zinc finger (C3HC4-type ring finger)		133	376	354	222	331	243	418	415	547	387	322	502	211	292	408	291	417	360	247	238	238	565	933	550	334	265	371	350	350	303	2.80882	3.78841	3.65338	3.13101	3.42381	3.17349	3.90753	3.84941	4.22334	3.76732	3.8354	4.22948	3.56892	3.61141	3.88126	3.51115
VIT_00s0125g00190	F6H2Q6	Potassium transporter (KUP1)		1160	3319	2985	2798	3581	3573	1970	1822	1986	1979	1281	2297	850	1273	1440	1131	2116	1330	1447	1131	1461	2545	4070	3399	1470	1258	1589	1346	1506	1361	5.92029	6.92369	6.72201	6.77584	6.85048	7.04085	6.1387	5.97818	6.07957	6.11555	5.82209	6.41915	5.57256	5.72905	5.69563	5.46289
VIT_00s0125g00200	F6H2Q7	Putative uncharacterized protein		42	67	70	54	49	53	58	77	57	44	38	50	6	6	20	13	27	18	17	12	21	24	32	14	27	9	17	20	13	15	1.17755	1.3341	1.3481	1.12783	0.722374	1.01721	1.1004	1.45045	1.00777	0.688713	0.805679	0.950902	-1.29597	-1.63708	-0.338853	-0.7909
VIT_00s0125g00210	F6H2Q8	Serine/theronine protein kinase 2		243	360	536	414	760	483	395	276	326	476	366	511	469	695	1069	949	1210	868	512	903	633	1080	1132	624	249	205	338	340	301	275	3.67164	3.72601	4.24906	4.02459	4.61752	4.15884	3.82628	3.26458	3.48043	4.06452	4.01931	4.25502	4.71645	4.85752	5.26652	5.21023
VIT_00s0125g00220	F6H2Q9	Serine/theronine protein kinase 2		29	76	139	96	140	70	48	42	44	90	61	93	56	81	154	131	170	125	132	177	92	151	160	105	40	25	66	77	41	47	0.663615	1.51106	2.3174	1.93701	2.19552	1.40608	0.837418	0.607249	0.64946	1.68789	1.46596	1.8212	1.67915	1.78336	2.48717	2.37076
VIT_00s0125g00230	F6H2R0	Putative uncharacterized protein		1	3	18	12	18	9	0	6	4	7	8	15	6	13	26	16	29	12	16	19	8	22	16	9	5	3	4	5	1	3	-3.01169	-2.46181	-0.498187	-0.884956	-0.618079	-1.30992	-3.79893	-1.84061	-2.26595	-1.65814	-1.23543	-0.666079	-1.29597	-0.706566	0.00908411	-0.525363
VIT_00s0125g00250	F6H2R1	Zinc finger (ubiquitin-hydrolase) domain-containing		359	589	625	483	657	585	492	607	500	611	397	577	247	346	537	403	594	420	634	523	508	591	899	648	572	442	568	558	612	629	4.23203	4.43323	4.46991	4.24607	4.40807	4.43424	4.14165	4.39572	4.09425	4.42336	4.1361	4.42965	3.79491	3.85488	4.27592	3.97839
VIT_00s0125g00260	E0CT98	Putative uncharacterized protein		396	775	855	697	930	765	572	605	632	662	474	632	380	560	620	635	504	539	830	756	570	797	1106	776	673	538	723	623	556	669	4.37304	4.82801	4.92072	4.77353	4.90798	4.82013	4.35818	4.39097	4.43098	4.53865	4.39089	4.56058	4.41379	4.5468	4.48255	4.63196
VIT_00s0125g00270	F6H2R2	Cyclin-T1-5 (CycT1;5)		926	1687	1844	1496	1909	1545	1305	1316	1435	1513	1043	1449	649	961	1326	1094	1311	992	1455	948	824	1563	2199	1420	1432	1004	1502	1299	1482	1263	5.59568	5.94823	6.02772	5.87338	5.94372	5.83236	5.5453	5.50945	5.61134	5.72865	5.52597	5.75517	5.18399	5.32406	5.57682	5.41499
VIT_00s0125g00280	F6H2R3	Photosystem I reaction center subunit III (PSAF)		82	55	84	82	114	83	100	59	97	81	56	63	74	100	110	167	94	89	142	314	272	219	213	128	264	143	365	137	178	212	2.12026	1.05832	1.60433	1.71421	1.90428	1.6457	1.86583	1.07783	1.75338	1.53945	1.34592	1.27322	2.07335	2.08163	2.00912	2.71672
VIT_00s0125g00290	E0CTA1	Lateral organ boundaries domain protein 4 (LBD4)		11	7	14	11	14	10	13	11	12	16	6	14	5	13	12	6	10	23	11	27	26	23	64	24	12	9	7	12	11	15	-0.631645	-1.60934	-0.819523	-0.99319	-0.935896	-1.18384	-0.898816	-1.1456	-1.05875	-0.662355	-1.57133	-0.753915	-1.50898	-0.706566	-0.990967	-1.711
VIT_00s0125g00310	F6H2R4	Putative uncharacterized protein		45	55	67	69	75	68	73	59	62	68	44	61	59	75	80	70	59	65	107	61	77	125	149	109	84	62	80	92	68	66	1.27403	1.05832	1.28672	1.47112	1.31454	1.36541	1.42228	1.07783	1.12491	1.29387	1.00907	1.22808	1.75279	1.67473	1.55931	1.48398
VIT_00s0125g00320	F6H2R5	Putative uncharacterized protein		1	0	0	0	0	1	0	3	1	1	0	0	1	0	1	1	0	1	2	2	3	2	1	0	0	0	1	1	2	0	-3.01169	-3.79893	-3.79893	-3.79893	-3.79893	-3.20185	-3.79893	-2.51025	-3.23972	-3.22639	-3.79893	-3.79893	-2.96861	-3.79893	-3.21373	-3.17423
VIT_00s0125g00340	E0CTA6	TET10 (tetraspanin10)		1	0	0	0	0	0	0	0	0	0	0	0	0	0	0	0	0	0	0	0	0	0	0	0	0	0	0	0	0	0	-3.01169	-3.79893	-3.79893	-3.79893	-3.79893	-3.79893	-3.79893	-3.79893	-3.79893	-3.79893	-3.79893	-3.79893	-3.79893	-3.79893	-3.79893	-3.79893
VIT_00s0125g00350	F6H2R6	Proteasome 26S regulatory subunit (RPN2)		41	83	98	65	69	48	52	53	58	71	45	71	33	49	45	49	66	51	72	54	68	96	156	103	61	46	65	71	70	81	1.14391	1.63511	1.82184	1.38727	1.19786	0.879574	0.948426	0.92866	1.03197	1.35436	1.04035	1.44085	0.938573	1.07775	0.756339	0.985204
VIT_00s0125g00390	F6H2R7	Alpha-glucosidase		0	0	0	0	0	0	0	0	0	1	0	0	0	0	0	0	0	0	0	0	0	0	0	0	0	1	0	0	0	0	-3.79893	-3.79893	-3.79893	-3.79893	-3.79893	-3.79893	-3.79893	-3.79893	-3.79893	-3.22639	-3.79893	-3.79893	-3.79893	-3.79893	-3.79893	-3.79893
VIT_00s0125g00410	F6H2R8	Phospholipid-transporting ATPase		3	15	17	8	17	8	16	25	30	28	12	21	9	20	30	12	20	11	8	11	9	19	43	27	7	6	19	9	8	8	-2.13112	-0.68918	-0.572063	-1.37725	-0.691213	-1.44807	-0.635956	-0.0956699	0.127431	0.0729229	-0.734207	-0.228427	-0.798442	-0.14553	0.201736	-0.89151
VIT_00s0125g00420	E0CTB1	Putative uncharacterized protein		583	757	767	710	838	757	574	546	609	537	484	451	252	331	318	361	359	324	523	485	409	428	634	430	616	521	653	552	549	559	4.92943	4.79419	4.76441	4.80012	4.75807	4.80501	4.3632	4.24347	4.37768	4.23778	4.42091	4.07555	3.82368	3.79127	3.5237	3.82037
VIT_00s0125g00430	E0CTB2	Root hair defective 3 GTP-binding (RHD3)		5	9	9	15	13	7	2	3	7	2	2	6	3	6	9	3	4	4	11	10	10	18	22	13	9	11	9	9	16	10	-1.58827	-1.31882	-1.35875	-0.601829	-1.02764	-1.60087	-2.80284	-2.51025	-1.68983	-2.8176	-2.64328	-1.76026	-2.06157	-1.63708	-1.33892	-2.40624
VIT_00s0125g00440	F6H2R9	Putative uncharacterized protein (Fragment)		0	1	3	2	3	5	0	0	0	0	0	0	0	0	0	0	0	0	0	0	0	0	0	0	0	0	0	0	0	0	-3.79893	-3.20551	-2.49109	-2.73578	-2.56951	-1.96572	-3.79893	-3.79893	-3.79893	-3.79893	-3.79893	-3.79893	-3.79893	-3.79893	-3.79893	-3.79893
VIT_00s0131g00010	F6HB42	Annexin ANN3		6	3	1	3	1	0	2	1	1	1	1	1	3	6	6	3	1	3	7	20	16	13	29	18	6	3	4	0	1	4	-1.37814	-2.46181	-3.22178	-2.40155	-3.26463	-3.79893	-2.80284	-3.23234	-3.23972	-3.22639	-3.10836	-3.19666	-2.06157	-1.63708	-1.7984	-2.40624
VIT_00s0131g00020	F6HB43	Annexin ANN4		0	0	0	0	0	0	0	0	0	0	0	1	0	0	0	0	0	0	0	0	1	0	0	0	0	0	0	0	0	0	-3.79893	-3.79893	-3.79893	-3.79893	-3.79893	-3.79893	-3.79893	-3.79893	-3.79893	-3.79893	-3.79893	-3.19666	-3.79893	-3.79893	-3.79893	-3.79893
VIT_00s0131g00050	D7T2Q7	Annexin ANN3		0	2	0	0	0	1	2	3	0	2	3	4	0	1	1	0	0	0	0	1	0	1	0	2	0	0	0	0	0	0	-3.79893	-2.78626	-3.79893	-3.79893	-3.79893	-3.20185	-2.80284	-2.51025	-3.79893	-2.8176	-2.29214	-2.17954	-3.79893	-3.13979	-3.21373	-3.79893
VIT_00s0131g00070	F6HB45	Putative uncharacterized protein		0	0	0	1	1	1	0	0	0	0	0	0	0	1	0	0	2	0	9	1	0	0	0	0	7	4	1	3	9	8	-3.79893	-3.79893	-3.79893	-3.17157	-3.26463	-3.20185	-3.79893	-3.79893	-3.79893	-3.79893	-3.79893	-3.79893	-3.79893	-3.13979	-3.79893	-3.79893
VIT_00s0131g00130	D7T2R2	Annexin ANN3		0	1	0	1	0	0	1	0	2	0	1	4	0	0	1	0	0	0	0	1	2	1	1	0	0	0	0	0	0	0	-3.79893	-3.20551	-3.79893	-3.17157	-3.79893	-3.79893	-3.21657	-3.79893	-2.83774	-3.79893	-3.10836	-2.17954	-3.79893	-3.79893	-3.21373	-3.79893
VIT_00s0131g00140	D7T2R3	Annexin ANN3		0	0	0	0	0	0	1	0	0	0	0	0	0	0	0	0	0	0	0	0	0	0	0	0	0	0	0	0	0	0	-3.79893	-3.79893	-3.79893	-3.79893	-3.79893	-3.79893	-3.21657	-3.79893	-3.79893	-3.79893	-3.79893	-3.79893	-3.79893	-3.79893	-3.79893	-3.79893
VIT_00s0131g00210	D7T2R6	Annexin ANN3		0	0	0	0	0	0	0	0	0	0	1	0	0	0	0	0	0	0	0	0	0	0	0	0	0	0	0	0	0	0	-3.79893	-3.79893	-3.79893	-3.79893	-3.79893	-3.79893	-3.79893	-3.79893	-3.79893	-3.79893	-3.10836	-3.79893	-3.79893	-3.79893	-3.79893	-3.79893
VIT_00s0131g00220	D7T2R7	Annexin ANN3		1	0	0	0	0	0	0	0	0	0	0	0	0	0	0	0	0	0	0	0	1	0	1	0	0	0	0	0	0	0	-3.01169	-3.79893	-3.79893	-3.79893	-3.79893	-3.79893	-3.79893	-3.79893	-3.79893	-3.79893	-3.79893	-3.79893	-3.79893	-3.79893	-3.79893	-3.79893
VIT_00s0131g00250	F6HB48	Heat shock protein 81-2 (HSP81-2)		20	11	19	15	4	6	18	22	13	14	9	12	150	174	171	154	237	141	17	215	216	214	312	208	11	10	14	15	23	11	0.156712	-1.07711	-0.427911	-0.601829	-2.31713	-1.77179	-0.48404	-0.265069	-0.959981	-0.831753	-1.09288	-0.947465	3.08019	2.87026	2.6364	2.60113
VIT_00s0131g00260	D7T2R9	Annexin ANN4		0	0	0	0	0	0	0	0	0	0	0	0	0	0	0	0	0	0	0	1	0	0	0	0	0	0	0	0	0	0	-3.79893	-3.79893	-3.79893	-3.79893	-3.79893	-3.79893	-3.79893	-3.79893	-3.79893	-3.79893	-3.79893	-3.79893	-3.79893	-3.79893	-3.79893	-3.79893
VIT_00s0131g00270	F6HB49	Protein phosphatase 2 (formerly 2A), regulatory subunit A		0	0	0	0	0	0	0	0	0	0	0	0	0	0	0	0	0	0	0	0	0	0	0	0	0	0	0	0	0	1	-3.79893	-3.79893	-3.79893	-3.79893	-3.79893	-3.79893	-3.79893	-3.79893	-3.79893	-3.79893	-3.79893	-3.79893	-3.79893	-3.79893	-3.79893	-3.79893
VIT_00s0131g00280	F6HB50	C2 domain-containing protein		3	1	8	4	3	3	0	1	0	1	2	1	0	0	0	0	0	1	4	1	1	4	3	4	2	3	5	3	2	0	-2.13112	-3.20551	-1.49582	-2.13037	-2.56951	-2.45525	-3.79893	-3.23234	-3.79893	-3.22639	-2.64328	-3.19666	-3.79893	-3.79893	-3.79893	-3.79893
VIT_00s0131g00290	NA	Protein phosphatase 2 (formerly 2A), regulatory subunit A	NA	1	0	1	0	3	0	0	1	0	1	2	0	0	3	2	1	3	1	1	0	1	1	1	0	0	0	0	4	3	2	-3.01169	-3.79893	-3.22178	-3.79893	-2.56951	-3.79893	-3.79893	-3.23234	-3.79893	-3.22639	-2.64328	-3.79893	-3.79893	-2.3461	-2.79858	-3.17423
VIT_00s0131g00300	D7T2S0	Putative uncharacterized protein		0	1	2	1	1	2	0	0	1	0	0	0	1	0	1	0	0	0	0	0	0	1	2	2	1	0	0	3	0	1	-3.79893	-3.20551	-2.81066	-3.17157	-3.26463	-2.78078	-3.79893	-3.79893	-3.23972	-3.79893	-3.79893	-3.79893	-2.96861	-3.79893	-3.21373	-3.79893
VIT_00s0131g00320	F6HB53	Annexin ANN3		0	0	0	0	0	0	3	3	0	1	4	5	3	0	4	7	3	5	1	3	2	4	5	3	0	0	0	0	1	2	-3.79893	-3.79893	-3.79893	-3.79893	-3.79893	-3.79893	-2.48169	-2.51025	-3.79893	-3.22639	-2.00996	-1.95472	-2.06157	-3.79893	-2.2135	-1.53792
VIT_00s0131g00330	F6HB54	F-box family protein		0	1	2	0	0	0	1	0	0	0	2	0	0	0	3	1	1	0	0	0	0	0	0	1	0	0	2	0	0	1	-3.79893	-3.20551	-2.81066	-3.79893	-3.79893	-3.79893	-3.21657	-3.79893	-3.79893	-3.79893	-2.64328	-3.79893	-3.79893	-3.79893	-2.47658	-3.17423
VIT_00s0131g00340	F6HB55	Annexin ANN4		0	0	0	0	0	0	0	1	1	1	0	0	0	0	0	1	0	1	0	0	0	0	0	0	0	0	0	0	0	0	-3.79893	-3.79893	-3.79893	-3.79893	-3.79893	-3.79893	-3.79893	-3.23234	-3.23972	-3.22639	-3.79893	-3.79893	-3.79893	-3.79893	-3.79893	-3.17423
VIT_00s0131g00350	F6HB56	Annexin ANN4		0	0	0	0	0	0	1	0	0	0	0	0	0	2	0	0	1	1	0	0	0	0	0	0	0	1	0	0	1	0	-3.79893	-3.79893	-3.79893	-3.79893	-3.79893	-3.79893	-3.21657	-3.79893	-3.79893	-3.79893	-3.79893	-3.79893	-3.79893	-2.68904	-3.79893	-3.79893
VIT_00s0131g00360	D7T2S4	Putative uncharacterized protein		0	0	0	0	0	0	0	0	1	0	0	0	0	0	0	0	0	0	3	0	0	0	2	0	1	7	8	4	6	8	-3.79893	-3.79893	-3.79893	-3.79893	-3.79893	-3.79893	-3.79893	-3.79893	-3.23972	-3.79893	-3.79893	-3.79893	-3.79893	-3.79893	-3.79893	-3.79893
VIT_00s0131g00420	F6HB57	Isoamylase isoform 3		0	0	0	1	0	0	0	0	0	1	0	0	1	0	0	0	0	0	0	0	0	0	0	0	1	0	0	0	0	0	-3.79893	-3.79893	-3.79893	-3.17157	-3.79893	-3.79893	-3.79893	-3.79893	-3.79893	-3.22639	-3.79893	-3.79893	-2.96861	-3.79893	-3.79893	-3.79893
VIT_00s0131g00430	F6HB58	KOW domain-containing factor family protein		0	3	5	3	5	4	0	0	2	0	1	1	0	2	1	0	0	2	2	3	1	1	0	2	0	0	1	1	1	1	-3.79893	-2.46181	-2.00836	-2.40155	-2.10239	-2.18982	-3.79893	-3.79893	-2.83774	-3.79893	-3.10836	-3.19666	-3.79893	-2.68904	-3.21373	-3.79893
VIT_00s0144g00010	D7SYV0	CCR4-NOT transcription complex, subunit 1		1070	2288	2643	1876	2678	1806	1740	1823	1600	1997	1248	2122	1053	1576	2012	1670	2056	1612	2193	2049	1669	2662	3752	2373	1812	1192	1718	1641	1727	1535	5.80392	6.38741	6.54658	6.19957	6.43157	6.05728	5.95979	5.97898	5.76815	6.1286	5.78448	6.30492	5.88111	6.03671	6.17763	6.02438
VIT_00s0144g00020	D7SYV1	Putative uncharacterized protein		2	2	5	2	5	7	4	3	2	1	6	6	6	9	9	7	7	5	3	6	11	6	12	2	5	4	2	3	5	0	-2.50524	-2.78626	-2.00836	-2.73578	-2.10239	-1.60087	-2.21918	-2.51025	-2.83774	-3.22639	-1.57133	-1.76026	-1.29597	-1.1638	-1.33892	-1.53792
VIT_00s0144g00040	F6H802	R protein MLA10		66	91	80	94	97	102	53	50	45	60	41	53	22	38	31	22	27	24	109	41	22	18	39	30	89	66	101	83	83	102	1.81287	1.76492	1.53564	1.90721	1.67615	1.9369	0.974893	0.847859	0.680412	1.11892	0.910958	1.03193	0.380401	0.725111	0.246131	-0.107204
VIT_00s0144g00060	F6H803	HcrVf2 protein		0	0	0	0	0	0	0	0	0	0	0	0	0	0	1	0	0	0	0	0	0	0	0	0	0	0	0	0	0	0	-3.79893	-3.79893	-3.79893	-3.79893	-3.79893	-3.79893	-3.79893	-3.79893	-3.79893	-3.79893	-3.79893	-3.79893	-3.79893	-3.79893	-3.21373	-3.79893
VIT_00s0144g00080	F6H804	CCHC-type integrase		0	0	0	0	0	0	0	0	0	0	0	0	0	0	0	0	0	0	1	0	0	0	0	0	0	0	0	0	0	0	-3.79893	-3.79893	-3.79893	-3.79893	-3.79893	-3.79893	-3.79893	-3.79893	-3.79893	-3.79893	-3.79893	-3.79893	-3.79893	-3.79893	-3.79893	-3.79893
VIT_00s0144g00110	F6H807	HcrVf2 protein		3	2	3	1	3	1	2	6	4	8	5	8	3	4	6	6	2	1	15	14	7	14	13	4	17	9	7	7	12	10	-2.13112	-2.78626	-2.49109	-3.17157	-2.56951	-3.20185	-2.80284	-1.84061	-2.26595	-1.50698	-1.77404	-1.43579	-2.06157	-2.06923	-1.7984	-1.711
VIT_00s0144g00120	F6H808	R protein MLA10		165	223	227	261	295	253	163	163	156	152	145	132	155	253	187	241	162	189	310	168	130	130	208	152	248	207	284	223	312	288	3.11699	3.03986	3.01692	3.36274	3.25887	3.23122	2.55967	2.51224	2.42719	2.43078	2.69322	2.31774	3.1271	3.40588	2.76402	3.24105
VIT_00s0144g00160	F6H809	Putative uncharacterized protein		0	0	0	0	0	0	0	0	0	0	0	0	0	0	0	0	0	0	0	0	0	0	0	0	0	0	0	1	0	0	-3.79893	-3.79893	-3.79893	-3.79893	-3.79893	-3.79893	-3.79893	-3.79893	-3.79893	-3.79893	-3.79893	-3.79893	-3.79893	-3.79893	-3.79893	-3.79893
VIT_00s0144g00170	F6H810	HcrVf1 protein		15	20	8	11	31	15	30	26	34	29	24	29	17	22	47	23	23	22	71	57	33	62	61	27	47	40	56	51	57	60	-0.227659	-0.316541	-1.49582	-0.99319	0.0978855	-0.679592	0.193738	-0.0433526	0.296797	0.120147	0.176897	0.203342	0.0316639	-0.0184877	0.816461	-0.0479359
VIT_00s0144g00190	F6H811	R protein MLA10		35	43	47	56	65	57	31	43	38	45	37	47	19	30	21	15	17	21	95	10	5	6	19	13	72	54	74	56	80	89	0.923656	0.717044	0.793191	1.17861	1.11448	1.11858	0.238118	0.639613	0.448352	0.719705	0.768807	0.865053	0.181415	0.400699	-0.27472	-0.608561
VIT_00s0144g00210	F6H812	CCR4-NOT transcription complex, subunit 1		114	191	215	168	256	178	167	176	196	175	115	192	79	74	98	80	100	89	174	97	67	114	165	90	170	104	154	156	192	138	2.58889	2.8185	2.93928	2.73271	3.05595	2.7286	2.59422	2.6216	2.75256	2.63153	2.36298	2.8518	2.16612	1.6558	1.84562	1.67199
VIT_00s0144g00220	D7SYV8	R protein disease resistance protein		36	53	54	61	59	77	41	64	52	38	44	49	41	63	36	54	44	45	64	14	7	5	9	14	63	49	61	48	71	66	0.962779	1.00675	0.985715	1.29823	0.97962	1.54002	0.619878	1.19135	0.880266	0.487327	1.00907	0.92285	1.24114	1.42936	0.44967	1.12052
VIT_00s0144g00230	F6H813	ABA-responsive element-binding protein 3 (AREB3)		0	1	0	0	0	1	0	0	0	0	0	0	2	0	1	1	0	1	3	0	1	0	1	1	1	0	0	0	0	0	-3.79893	-3.20551	-3.79893	-3.79893	-3.79893	-3.20185	-3.79893	-3.79893	-3.79893	-3.79893	-3.79893	-3.79893	-2.44495	-3.79893	-3.21373	-3.17423
VIT_00s0144g00240	F6H814	Putative uncharacterized protein		1	0	1	0	0	0	2	1	2	1	0	0	0	0	1	1	1	0	0	1	1	0	0	0	2	2	2	0	0	0	-3.01169	-3.79893	-3.22178	-3.79893	-3.79893	-3.79893	-2.80284	-3.23234	-2.83774	-3.22639	-3.79893	-3.79893	-3.79893	-3.79893	-3.21373	-3.17423
VIT_00s0144g00270	F6H815	R protein MLA10		186	208	226	265	290	289	211	181	209	201	179	163	92	136	100	99	76	113	292	83	78	74	100	66	248	229	321	239	320	268	3.28847	2.94031	3.01061	3.38453	3.2344	3.42177	2.92803	2.66155	2.84425	2.82921	2.99408	2.61811	2.38263	2.51874	1.87419	1.97316
VIT_00s0144g00290	F6H816	Putative uncharacterized protein (Fragment)		12	13	31	21	22	9	4	5	8	9	5	16	10	11	9	10	19	14	37	12	16	14	27	23	17	17	11	13	19	8	-0.519559	-0.870146	0.223345	-0.162062	-0.357792	-1.30992	-2.21918	-2.03124	-1.5396	-1.37017	-1.77404	-0.583286	-0.66458	-0.917142	-1.33892	-1.11659
VIT_00s0144g00300	NA	HcrVf2 protein	NA	0	1	0	0	1	0	4	0	3	2	3	2	1	2	4	0	1	1	3	1	2	0	4	1	2	0	3	0	1	2	-3.79893	-3.20551	-3.79893	-3.79893	-3.26463	-3.79893	-2.21918	-3.79893	-2.5237	-2.8176	-2.29214	-2.77304	-2.96861	-2.68904	-2.2135	-3.79893
VIT_00s0145g00110	F6HQN3	Pirin		0	0	0	0	0	0	0	1	0	0	0	0	0	0	0	0	0	0	0	0	0	0	0	0	0	0	0	0	0	0	-3.79893	-3.79893	-3.79893	-3.79893	-3.79893	-3.79893	-3.79893	-3.23234	-3.79893	-3.79893	-3.79893	-3.79893	-3.79893	-3.79893	-3.79893	-3.79893
VIT_00s0153g00030	D7TFX9	Putative uncharacterized protein		1	0	1	3	1	2	3	2	0	6	4	3	1	0	1	1	0	1	2	2	2	0	3	0	1	1	3	2	1	0	-3.01169	-3.79893	-3.22178	-2.40155	-3.26463	-2.78078	-2.48169	-2.82658	-3.79893	-1.82702	-2.00996	-2.44598	-2.96861	-3.79893	-3.21373	-3.17423
VIT_00s0153g00040	D7TFY0	S-locus receptor kinase		0	0	2	0	0	1	0	0	1	0	0	1	0	0	0	0	0	0	0	0	0	0	0	0	0	0	0	0	0	0	-3.79893	-3.79893	-2.81066	-3.79893	-3.79893	-3.20185	-3.79893	-3.79893	-3.23972	-3.79893	-3.79893	-3.19666	-3.79893	-3.79893	-3.79893	-3.79893
VIT_00s0153g00050	F6HJH8	Glutathione S-transferase 8 GSTU8	4.4.1.5	807	1143	961	1194	1361	1218	2160	2425	3103	2280	3170	1673	1577	2164	1982	1737	1557	1803	1135	1949	1681	1174	1833	970	1300	780	1450	1356	1299	1011	5.39755	5.38739	5.08895	5.54852	5.45625	5.48975	6.27141	6.39024	6.72282	6.31961	7.12821	5.96229	6.4632	6.49371	6.15598	6.08107
VIT_00s0153g00060	D7TFY2	3-methylcrotonyl-CoA carboxylase, biotin-carrier domain		0	0	0	1	0	0	0	0	0	0	0	0	3	4	4	5	1	2	2	2	0	0	0	0	3	2	1	0	2	1	-3.79893	-3.79893	-3.79893	-3.17157	-3.79893	-3.79893	-3.79893	-3.79893	-3.79893	-3.79893	-3.79893	-3.79893	-2.06157	-2.06923	-2.2135	-1.90771
VIT_00s0153g00070	F6HJH9	Glutathione S-transferase 8 GSTU8		0	0	0	0	0	1	18	29	17	32	26	21	0	1	2	1	0	2	0	0	2	0	0	0	0	0	0	0	0	0	-3.79893	-3.79893	-3.79893	-3.79893	-3.79893	-3.20185	-0.48404	0.103096	-0.621199	0.253197	0.285304	-0.228427	-3.79893	-3.13979	-2.79858	-3.17423
VIT_00s0153g00080	D7TFY3	Adaptor-related protein complex 4, beta 1		0	1	0	0	1	1	0	0	0	0	1	1	0	1	4	1	1	0	2	1	2	0	0	4	0	1	0	1	2	2	-3.79893	-3.20551	-3.79893	-3.79893	-3.26463	-3.20185	-3.79893	-3.79893	-3.79893	-3.79893	-3.10836	-3.19666	-3.79893	-3.13979	-2.2135	-3.17423
VIT_00s0153g00090	A5B327	Putative uncharacterized protein		0	1	0	3	2	4	0	0	0	0	0	0	0	0	2	0	2	0	0	1	3	2	1	3	3	1	1	1	1	1	-3.79893	-3.20551	-3.79893	-2.40155	-2.8756	-2.18982	-3.79893	-3.79893	-3.79893	-3.79893	-3.79893	-3.79893	-3.79893	-3.79893	-2.79858	-3.79893
VIT_00s0160g00010	F6HWJ4	Putative uncharacterized protein		0	0	0	0	0	0	2	2	1	1	1	2	10	22	12	20	13	18	0	12	21	14	23	14	0	1	0	0	0	0	-3.79893	-3.79893	-3.79893	-3.79893	-3.79893	-3.79893	-2.80284	-2.82658	-3.23972	-3.22639	-3.10836	-2.77304	-0.66458	-0.0184877	-0.990967	-0.233585
VIT_00s0160g00020	D7TYM0	Putative uncharacterized protein		7	12	10	13	13	9	2	5	0	1	2	1	11	11	14	12	5	10	18	14	17	24	24	18	10	6	5	7	9	10	-1.19476	-0.96992	-1.23357	-0.784279	-1.02764	-1.30992	-2.80284	-2.03124	-3.79893	-3.22639	-2.64328	-3.19666	-0.542091	-0.917142	-0.798309	-0.89151
VIT_00s0160g00090	F6HWJ5	TIR-NBS-LRR-TIR disease resistance protein		15	26	45	38	53	30	38	30	82	63	68	73	64	149	125	193	100	133	93	105	76	73	97	82	31	40	38	38	27	51	-0.227659	0.0318703	0.733111	0.640709	0.830836	0.234915	0.515568	0.148786	1.51663	1.18704	1.61881	1.47988	1.86774	2.64887	2.19045	2.92335
VIT_00s0160g00100	F6HWJ6	Disease resistance protein (TIR-NBS-LRR class		0	10	10	4	8	7	21	30	34	35	59	50	40	90	98	132	54	71	85	50	40	45	36	30	38	41	42	46	32	44	-3.79893	-1.19291	-1.23357	-2.13037	-1.60171	-1.60087	-0.282508	0.148786	0.296797	0.375006	1.41913	0.950902	1.20661	1.93234	1.84562	2.38158
VIT_00s0160g00110	F6HWJ7	TIR-NBS-TIR type disease resistance protein		11	17	29	12	25	21	38	36	74	59	51	54	246	385	327	476	252	344	300	190	156	168	167	140	154	171	219	198	160	241	-0.631645	-0.528405	0.13324	-0.884956	-0.189395	-0.242396	0.515568	0.396153	1.37244	1.09548	1.21498	1.05796	3.78909	4.00825	3.56372	4.21756
VIT_00s0160g00120	D7TYM7	Putative uncharacterized protein		31	63	81	78	96	86	86	67	120	83	62	100	156	259	201	304	201	212	191	187	164	189	230	174	118	105	129	121	96	151	0.755603	1.2479	1.55312	1.64368	1.66154	1.69577	1.65286	1.25541	2.05445	1.57378	1.48881	1.92384	3.1363	3.43947	2.86711	3.57382
VIT_00s0160g00130	F6HWJ8	Putative uncharacterized protein		34	57	56	43	59	36	43	44	66	66	58	56	157	181	181	231	185	190	203	205	179	195	290	178	133	112	161	129	161	146	0.883442	1.1081	1.03631	0.811295	0.97962	0.483195	0.68545	0.671267	1.21223	1.25208	1.39514	1.10864	3.14544	2.92662	2.71747	3.18039
VIT_00s0160g00140	D7TYM9	Kinesin family member 2/24		0	0	0	1	0	0	0	0	0	0	0	0	0	1	0	0	1	1	0	0	0	1	2	1	1	5	0	4	1	1	-3.79893	-3.79893	-3.79893	-3.17157	-3.79893	-3.79893	-3.79893	-3.79893	-3.79893	-3.79893	-3.79893	-3.79893	-3.79893	-3.13979	-3.79893	-3.79893
VIT_00s0160g00150	F6HWJ9	Putative uncharacterized protein		67	96	121	89	138	97	83	91	92	94	85	94	129	201	213	226	207	199	209	241	221	240	368	252	132	103	141	126	139	139	1.83413	1.8405	2.12041	1.82991	2.17509	1.86578	1.60282	1.68561	1.67869	1.74925	1.93398	1.83632	2.86459	3.07647	2.94997	3.14907
VIT_00s0160g00160	F6HWK0	Putative uncharacterized protein		8	10	15	17	8	19	41	54	36	50	30	35	124	158	178	145	145	128	100	161	163	199	280	174	88	66	82	63	88	54	-1.03208	-1.19291	-0.732234	-0.439883	-1.60171	-0.373936	0.619878	0.954619	0.374564	0.8654	0.480369	0.459128	2.80813	2.73254	2.69363	2.51531
VIT_00s0160g00180	F6HWK2	Histone H3		0	0	0	0	0	0	0	0	0	0	0	0	0	0	0	0	0	0	0	1	1	0	0	0	1	0	0	0	0	0	-3.79893	-3.79893	-3.79893	-3.79893	-3.79893	-3.79893	-3.79893	-3.79893	-3.79893	-3.79893	-3.79893	-3.79893	-3.79893	-3.79893	-3.79893	-3.79893
VIT_00s0160g00210	D7TYN5	Myosin heavy chain		43	72	97	84	113	84	82	94	90	75	85	70	43	76	77	96	72	60	108	318	344	230	344	232	101	71	117	100	93	96	1.21044	1.43508	1.80735	1.74822	1.89182	1.66258	1.58575	1.73138	1.64771	1.43127	1.93398	1.42093	1.30781	1.69341	1.50554	1.92959
VIT_00s0160g00220	F6HWK3	Putative uncharacterized protein		85	121	144	146	164	156	139	136	177	136	119	145	131	173	172	166	210	162	234	169	207	208	338	202	171	168	172	168	226	178	2.17126	2.16841	2.36766	2.53257	2.42048	2.54047	2.33291	2.25458	2.60711	2.27257	2.41163	2.45139	2.88657	2.86203	2.64472	2.70815
VIT_00s0160g00240	F6HWK4	Cullin-1		0	0	0	0	0	0	0	0	0	0	0	0	0	0	0	0	0	0	0	0	1	0	0	0	0	0	0	0	0	0	-3.79893	-3.79893	-3.79893	-3.79893	-3.79893	-3.79893	-3.79893	-3.79893	-3.79893	-3.79893	-3.79893	-3.79893	-3.79893	-3.79893	-3.79893	-3.79893
VIT_00s0160g00250	D7TYN6	Putative uncharacterized protein		0	0	0	0	0	0	0	0	0	1	0	0	0	0	0	0	0	0	0	0	0	0	0	0	0	0	0	0	0	0	-3.79893	-3.79893	-3.79893	-3.79893	-3.79893	-3.79893	-3.79893	-3.79893	-3.79893	-3.22639	-3.79893	-3.79893	-3.79893	-3.79893	-3.79893	-3.79893
VIT_00s0160g00280	D7TYN7	Putative uncharacterized protein		0	0	1	1	0	0	0	0	0	0	0	0	5	7	18	5	15	9	12	19	16	18	33	10	7	3	4	3	2	6	-3.79893	-3.79893	-3.22178	-3.17157	-3.79893	-3.79893	-3.79893	-3.79893	-3.79893	-3.79893	-3.79893	-3.79893	-1.50898	-1.46149	-0.476363	-1.90771
VIT_00s0160g00290	F6HWK6	Putative uncharacterized protein		0	0	0	0	0	0	0	0	0	0	0	0	0	0	1	0	0	0	0	0	0	0	0	0	0	0	0	0	0	0	-3.79893	-3.79893	-3.79893	-3.79893	-3.79893	-3.79893	-3.79893	-3.79893	-3.79893	-3.79893	-3.79893	-3.79893	-3.79893	-3.79893	-3.21373	-3.79893
VIT_00s0160g00310	F6HWK8	Disease resistance protein (TIR-NBS-LRR class		0	1	0	1	2	0	6	7	12	16	15	7	18	24	30	54	20	37	4	39	38	24	47	31	1	0	0	4	1	0	-3.79893	-3.20551	-3.79893	-3.17157	-2.8756	-3.79893	-1.80479	-1.67225	-1.05875	-0.662355	-0.447183	-1.58892	0.108482	0.0982674	0.201736	1.12052
VIT_00s0160g00320	D7TYN8	TIR-NBS-LRR type R protein 7		3	8	8	8	11	6	7	11	17	10	16	9	18	31	23	34	16	24	12	23	21	13	18	20	6	8	7	6	4	12	-2.13112	-1.45678	-1.49582	-1.37725	-1.23073	-1.77179	-1.63509	-1.1456	-0.621199	-1.24521	-0.362933	-1.29736	0.108482	0.445469	-0.154421	0.480874
VIT_00s0160g00330	F6HWK9	TIR-NBS-LRR disease resistance		1	5	9	5	9	5	23	17	28	21	22	30	59	102	100	96	80	69	110	89	66	95	122	95	41	35	47	52	31	50	-3.01169	-1.97351	-1.35875	-1.90219	-1.46717	-1.96572	-0.162268	-0.600861	0.0346578	-0.309635	0.059678	0.249248	1.75279	2.10972	1.87419	1.92959
VIT_00s0160g00340	D7TYP0	Putative uncharacterized protein		121	185	215	182	282	183	213	184	208	234	232	221	177	248	268	259	243	243	325	333	320	357	516	345	235	164	224	172	239	215	2.67387	2.77293	2.93928	2.84699	3.19435	2.76814	2.94151	2.685	2.8374	3.04646	3.36527	3.05285	3.3171	3.37728	3.27859	3.34421
VIT_00s0160g00350	F6HWL0	Pentatricopeptide repeat-containing protein		2	4	0	1	1	3	1	2	1	2	0	1	0	4	1	2	5	3	2	0	0	1	4	1	1	1	0	0	1	1	-2.50524	-2.1971	-3.79893	-3.17157	-3.26463	-2.45525	-3.21657	-2.82658	-3.23972	-2.8176	-3.79893	-3.19666	-3.79893	-2.06923	-3.21373	-2.73972
VIT_00s0160g00360	F6HWL1	TIR-NBS-LRR disease resistance		1	5	6	2	3	2	2	2	4	2	10	6	4	4	2	3	3	0	6	5	5	2	2	4	1	3	2	1	1	1	-3.01169	-1.97351	-1.81656	-2.73578	-2.56951	-2.78078	-2.80284	-2.82658	-2.26595	-2.8176	-0.963162	-1.76026	-1.75898	-2.06923	-2.79858	-2.40624
VIT_00s0160g00370	D7TYP3	Meiotic recombination 11 MRE11		15	18	19	16	22	8	17	13	16	17	21	13	11	21	21	27	25	15	32	23	30	31	35	30	20	10	19	13	16	18	-0.227659	-0.454272	-0.427911	-0.518585	-0.357792	-1.44807	-0.557999	-0.940307	-0.698732	-0.584574	-0.00270811	-0.847446	-0.542091	-0.0806111	-0.27472	0.167427
VIT_00s0163g00020	D7TFA3	AarF domain-containing kinase ABC1		1	5	1	4	5	4	0	3	5	1	4	1	0	1	1	3	2	3	1	4	2	6	10	7	0	1	1	1	3	0	-3.01169	-1.97351	-3.22178	-2.13037	-2.10239	-2.18982	-3.79893	-2.51025	-2.04734	-3.22639	-2.00996	-3.19666	-3.79893	-3.13979	-3.21373	-2.40624
VIT_00s0163g00030	D7TFA4	AarF domain containing kinase		11	20	4	18	17	12	6	3	11	10	5	17	1	0	2	3	2	3	1	2	5	7	3	5	3	2	4	2	2	1	-0.631645	-0.316541	-2.22963	-0.365253	-0.691213	-0.960601	-1.80479	-2.51025	-1.16479	-1.24521	-1.77404	-0.504988	-2.96861	-3.79893	-2.79858	-2.40624
VIT_00s0163g00040	D7TFA5	Putative uncharacterized protein		0	0	0	0	1	0	0	0	0	2	0	0	1	1	0	1	0	0	1	0	0	1	0	0	1	0	0	0	0	0	-3.79893	-3.79893	-3.79893	-3.79893	-3.26463	-3.79893	-3.79893	-3.79893	-3.79893	-2.8176	-3.79893	-3.79893	-2.96861	-3.13979	-3.79893	-3.17423
VIT_00s0163g00050	F6HJ04	Argininosuccinate synthase		0	0	0	0	0	0	0	0	0	0	0	1	0	0	0	0	0	0	0	1	0	0	0	1	0	0	1	0	0	1	-3.79893	-3.79893	-3.79893	-3.79893	-3.79893	-3.79893	-3.79893	-3.79893	-3.79893	-3.79893	-3.79893	-3.19666	-3.79893	-3.79893	-3.79893	-3.79893
VIT_00s0163g00060	D7TFA6	Zinc finger (C3HC4-type ring finger)		84	189	165	144	193	169	128	107	151	123	110	150	100	121	165	130	185	126	160	109	115	124	199	145	141	130	163	119	133	128	2.15446	2.80347	2.5615	2.51292	2.65247	2.65458	2.21574	1.91446	2.38083	2.12989	2.29977	2.49967	2.50134	2.35238	2.58548	2.35986
VIT_00s0163g00070	F6HJ05	Double-stranded DNA-binding protein		0	0	0	0	0	0	0	0	0	0	0	0	0	0	0	0	0	0	0	0	0	0	1	0	0	0	0	0	0	0	-3.79893	-3.79893	-3.79893	-3.79893	-3.79893	-3.79893	-3.79893	-3.79893	-3.79893	-3.79893	-3.79893	-3.79893	-3.79893	-3.79893	-3.79893	-3.79893
VIT_00s0163g00080	F6HJ06	Peptidase family		0	0	0	0	0	0	0	0	0	0	0	0	0	0	1	0	1	0	0	1	0	1	0	0	0	0	0	0	1	0	-3.79893	-3.79893	-3.79893	-3.79893	-3.79893	-3.79893	-3.79893	-3.79893	-3.79893	-3.79893	-3.79893	-3.79893	-3.79893	-3.79893	-3.21373	-3.79893
VIT_00s0169g00040	F6I1Z1	CTV.22		146	243	230	219	256	246	93	114	140	82	91	72	80	107	143	147	145	142	177	244	197	248	468	305	386	249	365	277	208	221	2.94204	3.16274	3.0357	3.11155	3.05595	3.19105	1.76327	2.00419	2.27327	1.55672	2.03059	1.46049	2.18398	2.17764	2.38168	2.53483
VIT_00s0169g00050	F6I1Z2	Putative uncharacterized protein		1	5	6	3	4	4	0	1	2	0	0	2	1	2	2	1	3	6	2	7	6	9	8	3	2	0	0	1	1	2	-3.01169	-1.97351	-1.81656	-2.40155	-2.31713	-2.18982	-3.79893	-3.23234	-2.83774	-3.79893	-3.79893	-2.77304	-2.96861	-2.68904	-2.79858	-3.17423
VIT_00s0169g00060	F6I1Z3	Putative uncharacterized protein		2	1	3	2	0	3	0	0	0	0	0	0	1	1	0	3	4	2	2	6	5	5	5	1	2	1	3	1	0	1	-2.50524	-3.20551	-2.49109	-2.73578	-3.79893	-2.45525	-3.79893	-3.79893	-3.79893	-3.79893	-3.79893	-3.79893	-2.96861	-3.13979	-3.79893	-2.40624
VIT_00s0169g00070	F6I1Z4	Putative uncharacterized protein		3	1	4	3	5	3	1	4	3	3	3	3	2	3	3	1	4	3	3	1	5	5	16	6	5	6	5	4	2	2	-2.13112	-3.20551	-2.22963	-2.40155	-2.10239	-2.45525	-3.21657	-2.25095	-2.5237	-2.49943	-2.29214	-2.44598	-2.44495	-2.3461	-2.47658	-3.17423
VIT_00s0169g00080	F6I1Z5	Putative uncharacterized protein		4	2	3	1	1	1	1	1	1	2	3	1	0	4	3	5	2	1	0	4	1	1	2	4	2	3	1	0	5	4	-1.83431	-2.78626	-2.49109	-3.17157	-3.26463	-3.20185	-3.21657	-3.23234	-3.23972	-2.8176	-2.29214	-3.19666	-3.79893	-2.06923	-2.47658	-1.90771
VIT_00s0169g00090	F6I1Z6	Putative uncharacterized protein		1	2	5	1	5	1	1	1	2	2	2	0	1	1	1	3	4	5	3	4	0	8	10	8	3	2	0	3	3	2	-3.01169	-2.78626	-2.00836	-3.17157	-2.10239	-3.20185	-3.21657	-3.23234	-2.83774	-2.8176	-2.64328	-3.79893	-2.96861	-3.13979	-3.21373	-2.40624
VIT_00s0169g00100	D7U6E0	Putative uncharacterized protein		1	2	1	0	2	0	0	1	0	0	0	0	0	0	0	1	0	0	2	0	1	1	1	0	2	0	0	0	0	0	-3.01169	-2.78626	-3.22178	-3.79893	-2.8756	-3.79893	-3.79893	-3.23234	-3.79893	-3.79893	-3.79893	-3.79893	-3.79893	-3.79893	-3.79893	-3.17423
VIT_00s0169g00110	D7U6E1	Putative uncharacterized protein		2	1	2	0	1	2	2	4	4	0	6	0	1	4	2	1	2	4	2	1	0	1	5	4	4	1	3	1	3	2	-2.50524	-3.20551	-2.81066	-3.79893	-3.26463	-2.78078	-2.80284	-2.25095	-2.26595	-3.79893	-1.57133	-3.79893	-2.96861	-2.06923	-2.79858	-3.17423
VIT_00s0173g00030	F6HCZ4	Putative uncharacterized protein		0	0	0	0	0	0	0	0	0	0	0	0	0	0	0	0	0	0	0	0	0	0	0	1	0	0	0	0	0	0	-3.79893	-3.79893	-3.79893	-3.79893	-3.79893	-3.79893	-3.79893	-3.79893	-3.79893	-3.79893	-3.79893	-3.79893	-3.79893	-3.79893	-3.79893	-3.79893
VIT_00s0173g00040	F6HCZ5	AAA-type ATPase		0	3	5	3	1	3	1	3	3	1	0	3	2	1	1	1	3	2	3	2	2	7	13	13	7	4	5	2	4	8	-3.79893	-2.46181	-2.00836	-2.40155	-3.26463	-2.45525	-3.21657	-2.51025	-2.5237	-3.22639	-3.79893	-2.44598	-2.44495	-3.13979	-3.21373	-3.17423
VIT_00s0173g00060	F6HCZ6	Putative uncharacterized protein		1	3	2	2	4	2	0	1	3	2	1	0	2	2	5	1	6	5	6	9	14	5	23	7	1	4	3	2	4	1	-3.01169	-2.46181	-2.81066	-2.73578	-2.31713	-2.78078	-3.79893	-3.23234	-2.5237	-2.8176	-3.10836	-3.79893	-2.44495	-2.68904	-1.99107	-3.17423
VIT_00s0173g00070	F6HCZ7	AAA-type ATPase		0	0	0	0	0	0	0	0	0	0	0	0	0	0	0	0	0	0	0	0	0	0	0	0	0	0	0	0	1	0	-3.79893	-3.79893	-3.79893	-3.79893	-3.79893	-3.79893	-3.79893	-3.79893	-3.79893	-3.79893	-3.79893	-3.79893	-3.79893	-3.79893	-3.79893	-3.79893
VIT_00s0173g00120	F6HCZ9	Putative uncharacterized protein		0	0	0	1	1	1	0	0	0	0	0	0	0	0	0	0	1	0	0	1	0	0	1	0	0	0	0	0	0	0	-3.79893	-3.79893	-3.79893	-3.17157	-3.26463	-3.20185	-3.79893	-3.79893	-3.79893	-3.79893	-3.79893	-3.79893	-3.79893	-3.79893	-3.79893	-3.79893
VIT_00s0173g00130	F6HD00	RKF1 (receptor-like kinase in flowers 1)		0	1	1	0	0	1	0	1	2	2	1	0	0	2	0	0	0	0	0	1	0	0	2	1	0	0	0	1	0	0	-3.79893	-3.20551	-3.22178	-3.79893	-3.79893	-3.20185	-3.79893	-3.23234	-2.83774	-2.8176	-3.10836	-3.79893	-3.79893	-2.68904	-3.79893	-3.79893
VIT_00s0173g00140	F6HD01	Putative uncharacterized protein		3	3	12	3	13	6	7	9	6	6	11	13	1	4	5	3	11	4	4	10	7	10	15	17	4	4	7	4	4	2	-2.13112	-2.46181	-1.01174	-2.40155	-1.02764	-1.77179	-1.63509	-1.38502	-1.85754	-1.82702	-0.844147	-0.847446	-2.96861	-2.06923	-1.99107	-2.40624
VIT_00s0173g00150	F6HD02	Putative uncharacterized protein		6	11	15	5	22	11	5	5	5	5	6	8	24	22	24	19	24	22	8	57	53	40	36	36	8	5	4	5	8	5	-1.37814	-1.07711	-0.732234	-1.90219	-0.357792	-1.06791	-1.99716	-2.03124	-2.04734	-2.01831	-1.57133	-1.43579	0.49928	-0.0184877	-0.097835	-0.301186
VIT_00s0173g00170	F6HD03	Ribosomal protein S7 30S		13	10	7	7	12	7	5	7	11	7	11	11	6	10	11	9	8	7	13	16	10	9	12	9	12	9	10	11	11	12	-0.415558	-1.19291	-1.6473	-1.53193	-1.12561	-1.60087	-1.99716	-1.67225	-1.16479	-1.65814	-0.844147	-1.05494	-1.29597	-1.0352	-1.09789	-1.24383
VIT_00s0173g00220	F6HD05	CTV.22		1	0	1	0	0	0	1	0	1	0	1	0	2	1	1	1	0	2	2	1	2	1	1	2	0	1	2	1	2	0	-3.01169	-3.79893	-3.22178	-3.79893	-3.79893	-3.79893	-3.21657	-3.79893	-3.23972	-3.79893	-3.10836	-3.79893	-2.44495	-3.13979	-3.21373	-3.17423
VIT_00s0173g00230	F6HD06	Putative uncharacterized protein		0	0	1	0	0	1	0	0	0	0	0	0	1	4	1	1	3	1	0	3	11	7	0	5	1	0	1	0	0	0	-3.79893	-3.79893	-3.22178	-3.79893	-3.79893	-3.20185	-3.79893	-3.79893	-3.79893	-3.79893	-3.79893	-3.79893	-2.96861	-2.06923	-3.21373	-3.17423
VIT_00s0173g00240	D7T5L5	Putative uncharacterized protein		0	0	1	0	0	0	1	0	2	1	5	0	1	0	0	0	1	1	0	0	7	2	4	4	0	0	1	0	0	0	-3.79893	-3.79893	-3.22178	-3.79893	-3.79893	-3.79893	-3.21657	-3.79893	-2.83774	-3.22639	-1.77404	-3.79893	-2.96861	-3.79893	-3.79893	-3.79893
VIT_00s0173g00250	F6HD07	RKF1 (receptor-like kinase in flowers 1)		0	0	1	0	0	2	1	0	4	3	2	1	0	0	1	1	2	1	1	1	1	2	1	3	0	0	0	1	0	1	-3.79893	-3.79893	-3.22178	-3.79893	-3.79893	-2.78078	-3.21657	-3.79893	-2.26595	-2.49943	-2.64328	-3.19666	-3.79893	-3.79893	-3.21373	-3.17423
VIT_00s0173g00260	F6HD08	ATP binding		15	26	36	30	39	20	20	24	25	36	18	33	8	11	20	17	23	15	28	23	25	45	63	40	27	16	38	24	20	17	-0.227659	0.0318703	0.426689	0.317292	0.409086	-0.306668	-0.346608	-0.149956	-0.116749	0.413426	-0.207896	0.378802	-0.946007	-0.917142	-0.338853	-0.446703
VIT_00s0173g00270	D7T5L8	Putative uncharacterized protein		4	4	1	2	5	1	4	6	5	1	2	4	1	1	1	3	2	1	2	2	3	1	0	3	4	1	4	2	5	5	-1.83431	-2.1971	-3.22178	-2.73578	-2.10239	-3.20185	-2.21918	-1.84061	-2.04734	-3.22639	-2.64328	-2.17954	-2.96861	-3.13979	-3.21373	-2.40624
VIT_00s0174g00010	D7U6A6	Putative uncharacterized protein		1	1	2	1	1	0	0	0	1	2	0	0	0	0	1	1	0	0	3	1	0	1	1	0	0	1	0	2	0	0	-3.01169	-3.20551	-2.81066	-3.17157	-3.26463	-3.79893	-3.79893	-3.79893	-3.23972	-2.8176	-3.79893	-3.79893	-3.79893	-3.79893	-3.21373	-3.17423
VIT_00s0174g00060	F6I1W5	Putative uncharacterized protein		0	0	0	0	0	0	0	0	0	0	0	0	1	1	0	0	0	0	1	0	0	0	0	0	0	0	0	0	0	0	-3.79893	-3.79893	-3.79893	-3.79893	-3.79893	-3.79893	-3.79893	-3.79893	-3.79893	-3.79893	-3.79893	-3.79893	-2.96861	-3.13979	-3.79893	-3.79893
VIT_00s0174g00070	D7U6A7	Ankyrin repeat protein		15	12	20	12	23	20	17	19	20	30	13	18	13	17	14	13	16	11	25	26	17	18	35	15	20	16	26	26	20	21	-0.227659	-0.96992	-0.360899	-0.884956	-0.299448	-0.306668	-0.557999	-0.457039	-0.410849	0.165874	-0.632055	-0.430721	-0.324491	-0.359903	-0.798309	-0.7909
VIT_00s0174g00090	F6I1W6	far-red impaired responsive family protein		36	50	51	69	66	47	26	33	24	28	28	33	11	25	27	29	18	30	63	66	60	55	72	61	42	34	43	51	37	48	0.962779	0.925781	0.906328	1.47112	1.13579	0.850398	0.00116312	0.277764	-0.170967	0.0729229	0.386131	0.378802	-0.542091	0.153283	0.0597119	0.264141
VIT_00s0174g00100	F6I1W7	far-red impaired responsive family protein		39	52	61	53	73	39	36	23	24	31	23	30	18	33	27	24	37	20	63	73	57	56	83	44	51	40	56	47	44	57	1.07416	0.980264	1.15555	1.10176	1.27669	0.592956	0.441588	-0.206365	-0.170967	0.210196	0.119478	0.249248	0.108482	0.531047	0.0597119	0.00899296
VIT_00s0174g00110	F6I1W8	Putative uncharacterized protein		80	129	109	113	138	142	43	54	36	39	30	35	47	50	78	59	67	69	130	147	159	179	303	183	110	91	120	154	127	117	2.08523	2.25934	1.97236	2.16815	2.17509	2.40657	0.68545	0.954619	0.374564	0.522905	0.480369	0.459128	1.43257	1.10591	1.52369	1.24423
VIT_00s0174g00120	F6I1W9	far-red impaired responsive family protein		65	102	103	88	98	83	61	80	49	58	37	64	61	84	82	75	99	56	98	142	158	123	205	115	81	40	72	74	65	70	1.7913	1.92626	1.89221	1.81394	1.69062	1.6457	1.17078	1.50417	0.797979	1.07166	0.768807	1.29527	1.79988	1.83475	1.59408	1.58105
VIT_00s0174g00130	F6I1X0	far-red impaired responsive family protein		152	191	213	229	228	238	198	203	204	175	122	154	150	173	180	147	189	168	171	228	210	266	370	238	199	134	179	130	189	168	2.99961	2.8185	2.92593	3.17544	2.89037	3.14374	2.83718	2.82527	2.80967	2.63153	2.44707	2.53716	3.08019	2.86203	2.70957	2.53483
VIT_00s0174g00140	F6I1X1	far-red impaired responsive family protein		55	59	87	67	81	77	58	58	79	72	46	58	38	43	62	54	78	46	95	111	98	91	104	57	48	26	45	45	51	62	1.55572	1.15622	1.65378	1.4298	1.42248	1.54002	1.1004	1.05402	1.46423	1.37398	1.07096	1.15761	1.13497	0.896138	1.20176	1.12052
VIT_00s0174g00150	D7U6B4	Ubiquitin-specific protease 5 (UBP5)	3.4.19.12	975	1703	1909	1419	2055	1677	1279	1219	1324	1297	946	1282	896	1243	1345	1472	1412	1342	1750	1502	1237	1807	2529	1713	1435	1122	1472	1372	1407	1501	5.66996	5.96183	6.07765	5.79724	6.04992	5.95049	5.51632	5.39917	5.49537	5.50674	5.38538	5.57875	5.64848	5.69469	5.59731	5.84253
VIT_00s0174g00160	F6I1X2	Putative uncharacterized protein		0	0	0	0	1	0	0	0	1	0	0	1	0	0	0	0	0	0	0	0	0	0	0	0	0	0	0	0	0	0	-3.79893	-3.79893	-3.79893	-3.79893	-3.26463	-3.79893	-3.79893	-3.79893	-3.23972	-3.79893	-3.79893	-3.19666	-3.79893	-3.79893	-3.79893	-3.79893
VIT_00s0174g00170	F6I1X3	Myb family		14	12	14	15	20	16	24	33	41	17	25	21	22	35	31	27	15	26	23	20	13	22	46	21	26	27	53	28	40	39	-0.318552	-0.96992	-0.819523	-0.601829	-0.482073	-0.596896	-0.105709	0.277764	0.552407	-0.584574	0.232119	-0.228427	0.380401	0.611831	0.246131	0.167427
VIT_00s0174g00180	F6I1X4	Putative uncharacterized protein		5	2	2	1	3	1	3	1	6	4	2	3	6	8	5	4	0	4	2	5	6	3	12	3	3	10	13	7	3	11	-1.58827	-2.78626	-2.81066	-3.17157	-2.56951	-3.20185	-2.48169	-3.23234	-1.85754	-2.23891	-2.64328	-2.44598	-1.29597	-1.30498	-1.99107	-2.13555
VIT_00s0174g00190	F6I1X5	Ribosomal protein L5 60S		3163	3992	4318	3728	4341	3933	6021	6284	6184	5563	4384	4949	4866	5885	6781	5944	6454	6389	5220	6976	6206	6653	10497	7275	4363	3522	4665	4616	4848	4459	7.36637	7.18991	7.25434	7.18961	7.12798	7.17927	7.74952	7.76318	7.7172	7.60568	7.59577	7.52589	8.08796	7.93632	7.92949	7.85483
VIT_00s0174g00200	D7U6B9	GTPase XAB1		703	898	1069	899	1066	926	759	839	701	860	587	799	596	801	921	920	916	843	1123	1072	1119	1146	1537	1058	820	710	821	720	863	795	5.19887	5.04003	5.2423	5.13984	5.10444	5.09505	4.76502	4.86133	4.58	4.91513	4.69841	4.89794	5.06133	5.06184	5.05197	5.16554
VIT_00s0174g00250	F6I1Y0	Putative uncharacterized protein		0	0	0	2	0	0	0	0	0	0	0	0	0	0	0	0	0	0	1	0	0	0	0	0	1	0	1	0	1	0	-3.79893	-3.79893	-3.79893	-2.73578	-3.79893	-3.79893	-3.79893	-3.79893	-3.79893	-3.79893	-3.79893	-3.79893	-3.79893	-3.79893	-3.79893	-3.79893
VIT_00s0174g00260	F6I1Y1	Ubiquitin-specific protease 23 (UBP23)	3.4.19.12	660	1280	1344	1077	1484	1109	772	1041	794	1032	628	1013	515	733	987	770	1004	766	1223	1251	940	1357	1849	1252	1054	723	941	963	1027	999	5.108	5.55045	5.57201	5.39998	5.58087	5.35472	4.78946	5.17186	4.75921	5.17759	4.79556	5.23957	4.85108	4.93414	5.15161	4.90933
VIT_00s0174g00270	D7U6C5	D-isomer specific 2-hydroxyacid dehydrogenase, NAD-binding		0	0	0	1	0	0	0	0	0	0	0	0	0	0	1	1	0	0	0	0	0	1	2	0	0	0	0	1	0	0	-3.79893	-3.79893	-3.79893	-3.17157	-3.79893	-3.79893	-3.79893	-3.79893	-3.79893	-3.79893	-3.79893	-3.79893	-3.79893	-3.79893	-3.21373	-3.17423
VIT_00s0174g00280	D7U6C6	D-isomer specific 2-hydroxyacid dehydrogenase, NAD-binding		0	0	0	0	0	0	0	0	0	0	0	0	0	0	1	0	0	0	0	0	0	0	0	0	0	1	1	0	0	0	-3.79893	-3.79893	-3.79893	-3.79893	-3.79893	-3.79893	-3.79893	-3.79893	-3.79893	-3.79893	-3.79893	-3.79893	-3.79893	-3.79893	-3.21373	-3.79893
VIT_00s0174g00290	D7U6C7	Putative uncharacterized protein		153	207	224	216	352	213	161	202	213	246	160	216	103	138	198	165	208	156	226	225	130	238	266	228	154	110	242	157	180	151	3.00899	2.93342	2.9979	3.09181	3.51198	2.985	2.54207	2.81822	2.87133	3.118	2.83374	3.02013	2.54345	2.53954	2.84563	2.69953
VIT_00s0174g00300	F6I1Y2	Intron maturase, type II		126	282	310	249	366	219	205	209	258	276	196	293	92	152	162	135	142	124	323	197	156	182	295	171	190	113	256	182	187	182	2.73164	3.37587	3.46307	3.29532	3.5679	3.02472	2.88681	2.86687	3.14538	3.28271	3.12385	3.45663	2.38263	2.6773	2.55932	2.41356
VIT_00s0174g00310	F6I1Y3	Ribonuclease T2		396	574	584	523	543	454	452	542	486	455	399	481	270	379	419	395	384	376	596	583	599	574	809	590	431	312	522	475	437	427	4.37304	4.39614	4.37235	4.36044	4.13416	4.06988	4.01983	4.2329	4.05345	3.99971	4.14332	4.16807	3.92272	3.98569	3.91945	3.94959
VIT_00s0174g00320	F6I1Y4	Putative uncharacterized protein		298	562	624	448	611	516	390	445	432	545	383	455	269	421	753	462	836	595	558	511	402	626	864	559	451	332	427	421	419	355	3.96449	4.36577	4.46761	4.13797	4.30372	4.25381	3.808	3.94962	3.88431	4.25903	4.08452	4.08823	3.9174	4.13666	4.76211	4.17466
VIT_00s0174g00330	F6I1Y5	formin protein AHF1		14	17	15	21	14	23	61	61	59	36	33	56	2	10	10	20	5	11	41	11	9	8	9	11	26	33	31	43	26	50	-0.318552	-0.528405	-0.732234	-0.162062	-0.935896	-0.121854	1.17078	1.12432	1.05577	0.413426	0.611103	1.10864	-2.44495	-1.0352	-1.21338	-0.233585
VIT_00s0179g00040	D7T3F2	Ankyrin		0	0	0	0	0	0	0	0	0	0	0	0	0	0	0	0	0	0	0	0	0	0	1	1	0	0	0	0	0	0	-3.79893	-3.79893	-3.79893	-3.79893	-3.79893	-3.79893	-3.79893	-3.79893	-3.79893	-3.79893	-3.79893	-3.79893	-3.79893	-3.79893	-3.79893	-3.79893
VIT_00s0179g00070	D7T3F5	Ankyrin		0	0	0	0	0	0	0	0	0	0	0	0	0	0	0	0	0	1	0	0	0	0	0	0	0	0	0	0	0	0	-3.79893	-3.79893	-3.79893	-3.79893	-3.79893	-3.79893	-3.79893	-3.79893	-3.79893	-3.79893	-3.79893	-3.79893	-3.79893	-3.79893	-3.79893	-3.79893
VIT_00s0179g00080	F6HBH9	Ankyrin		2	2	1	1	3	2	7	4	1	6	2	8	5	1	2	1	1	1	1	1	4	2	2	1	0	0	0	2	0	0	-2.50524	-2.78626	-3.22178	-3.17157	-2.56951	-2.78078	-1.63509	-2.25095	-3.23972	-1.82702	-2.64328	-1.43579	-1.50898	-3.13979	-2.79858	-3.17423
VIT_00s0179g00090	D7T3F7	TIFY 4B (Protein PEAPOD 2)		389	551	651	451	617	569	428	355	274	350	250	464	318	353	332	463	576	287	614	808	980	840	1101	781	503	367	472	437	491	492	4.3474	4.33735	4.52852	4.14756	4.31777	4.39437	3.94148	3.62533	3.2315	3.62314	3.47235	4.11637	4.15776	3.88364	3.58548	4.17777
VIT_00s0179g00100	D7T3F8	Ethylene overproducer 1 (ETO1)		1703	2701	2746	2531	2945	2820	3053	3095	2765	2652	1859	2742	1516	2287	2032	2842	2082	2172	2075	2651	2550	2886	3525	2461	3044	2442	3078	2057	2125	2376	6.4737	6.62663	6.6017	6.63126	6.56858	6.69962	6.77021	6.74192	6.55655	6.53748	6.35877	6.67443	6.40633	6.5734	6.19188	6.79079
VIT_00s0179g00110	D7T3F9	Protein phosphatase 2C		143	192	267	190	255	237	239	231	246	256	180	249	149	143	205	170	217	203	218	368	311	346	612	335	143	105	148	128	139	146	2.91237	2.82596	3.24915	2.90845	3.05035	3.13771	3.1062	3.00991	3.07723	3.17502	3.00205	3.22355	3.07062	2.59026	2.89526	2.74213
VIT_00s0179g00130	F6HBI0	Protein phosphatase 2C / PP2C		22	55	48	38	55	48	22	30	18	27	14	40	10	8	25	21	32	4	34	31	24	30	50	33	31	21	35	34	26	38	0.285737	1.05832	0.822318	0.640709	0.882154	0.879574	-0.221136	0.148786	-0.547622	0.0241007	-0.536659	0.642317	-0.66458	-1.30498	-0.0433852	-0.169011
VIT_00s0179g00140	F6HBI1	Protein phosphatase 2C / PP2C		60	129	133	102	184	109	69	84	67	110	58	98	37	47	70	56	63	49	139	81	63	91	119	86	96	74	101	95	79	107	1.67831	2.25934	2.25468	2.02288	2.58438	2.03092	1.34322	1.57282	1.23325	1.97153	1.39514	1.89525	1.09777	1.01971	1.37169	1.17129
VIT_00s0179g00150	F6HBI2	Heat shock transcription factor A6B		11	19	64	18	34	9	7	12	10	15	10	10	5	12	30	12	14	24	149	191	94	202	106	41	18	10	15	15	16	30	-0.631645	-0.383764	1.22263	-0.365253	0.222581	-1.30992	-1.63509	-1.0393	-1.27924	-0.744569	-0.963162	-1.17106	-1.50898	-0.808016	0.201736	-0.89151
VIT_00s0179g00160	F6HBI3	Putative uncharacterized protein		10	16	24	17	29	29	32	26	28	33	22	24	15	21	29	28	20	25	51	27	18	40	48	23	35	25	22	18	30	25	-0.753178	-0.606554	-0.120223	-0.439883	0.00833428	0.189039	0.281172	-0.0433526	0.0346578	0.294953	0.059678	-0.0510415	-0.135451	-0.0806111	0.15593	0.216594
VIT_00s0179g00170	F6HBI4	Indeterminate(ID)-domain 12		5	23	30	8	29	17	63	58	69	58	32	43	20	14	37	23	50	36	10	22	7	30	53	30	30	27	48	38	45	18	-1.58827	-0.131843	0.178996	-1.37725	0.00833428	-0.518684	1.21586	1.05402	1.27441	1.07166	0.568828	0.742013	0.250838	-0.611784	0.487146	-0.0479359
VIT_00s0179g00180	F6HBI5	Transcription factor jumonji (jmjC) domain-containing protein		55	98	126	96	127	97	102	118	101	111	67	127	58	60	98	74	90	72	183	122	128	128	204	141	87	70	88	103	101	85	1.55572	1.86966	2.17788	1.93701	2.05724	1.86578	1.89384	2.05307	1.81046	1.98435	1.59794	2.26285	1.72866	1.3609	1.84562	1.56215
VIT_00s0179g00190	D7T3G5	Transcription factor jumonji (jmjC) domain-containing protein		43	83	106	97	100	71	69	103	107	113	58	117	35	58	91	85	77	75	182	117	98	147	198	115	98	83	80	113	96	92	1.21044	1.63511	1.93284	1.95168	1.71912	1.42599	1.34322	1.86056	1.89205	2.00965	1.39514	2.14637	1.02037	1.31338	1.74092	1.75754
VIT_00s0179g00200	F6HBI6	Coated vesicle membrane protein		1	4	0	2	0	0	0	1	0	0	1	1	1	1	3	1	6	3	1	1	1	1	3	3	2	0	1	1	3	2	-3.01169	-2.1971	-3.79893	-2.73578	-3.79893	-3.79893	-3.79893	-3.23234	-3.79893	-3.79893	-3.10836	-3.19666	-2.96861	-3.13979	-2.47658	-3.17423
VIT_00s0179g00210	F6HBI7	WD-40 repeat / beige		3681	8899	10580	7752	12164	8208	5820	6878	6848	7835	5333	8446	3302	5605	6756	6034	7929	5210	7368	6783	5554	9747	13744	9601	5567	4531	6560	6046	5690	6116	7.58509	8.34605	8.54684	8.24541	8.61403	8.2403	7.70055	7.89344	7.8643	8.09959	7.87837	8.29679	7.52874	7.86602	7.92416	7.8765
VIT_00s0179g00220	F6HBI8	Pentatricopeptide repeat		60	96	133	93	145	101	69	60	112	98	49	97	58	66	156	121	147	134	115	184	89	130	227	111	89	69	162	91	91	85	1.67831	1.8405	2.25468	1.89208	2.24537	1.92295	1.34322	1.10126	1.95669	1.80811	1.15909	1.88074	1.72866	1.49473	2.50555	2.25786
VIT_00s0179g00230	D7T3G9	Putative uncharacterized protein		0	0	0	0	0	0	2	1	0	0	2	1	2	0	1	0	0	2	3	0	0	0	0	0	1	0	0	0	1	1	-3.79893	-3.79893	-3.79893	-3.79893	-3.79893	-3.79893	-2.80284	-3.23234	-3.79893	-3.79893	-2.64328	-3.19666	-2.44495	-3.79893	-3.21373	-3.79893
VIT_00s0179g00240	D7T3H0	Putative uncharacterized protein		69	102	90	103	104	96	105	83	108	86	139	100	96	100	144	143	104	153	173	98	137	122	112	103	91	90	90	116	147	169	1.87572	1.92626	1.70159	2.0367	1.77449	1.85113	1.93486	1.55596	1.90522	1.62379	2.63295	1.92384	2.44321	2.08163	2.3916	2.49553
VIT_00s0179g00250	F6HBI9	Putative uncharacterized protein		13	37	19	18	23	33	39	26	64	52	96	55	80	101	165	203	178	168	39	66	68	94	72	44	37	47	50	88	95	92	-0.415558	0.510422	-0.427911	-0.365253	-0.299448	0.364389	0.551183	-0.0433526	1.16923	0.919794	2.10644	1.08352	2.18398	2.09574	2.58548	2.99555
VIT_00s0179g00260	F6HBJ0	Calcium-transporting ATPase 12 ACA12	3.6.3.8	566	1385	838	725	1064	881	718	586	967	1029	1351	1094	981	1477	2423	2624	2325	2082	936	815	1037	1414	984	839	749	918	989	1598	1368	1906	4.88683	5.66402	4.89181	4.8302	5.10174	5.02333	4.68512	4.3451	5.04291	5.1734	5.89875	5.35034	5.77906	5.94321	6.44555	6.67573
VIT_00s0179g00270	D7T3H2	Putative uncharacterized protein		77	145	139	122	179	125	44	59	39	61	47	62	36	82	75	60	91	58	223	79	52	82	103	73	164	171	187	170	147	226	2.03104	2.42564	2.3174	2.277	2.54512	2.22527	0.717151	1.07783	0.483877	1.14198	1.10094	1.25083	1.05959	1.80069	1.46855	1.26775
VIT_00s0179g00280	A5AK95	Calmodulin-8 (CAM8)		3	7	12	17	14	7	11	10	11	15	32	12	1	3	15	3	12	4	15	7	4	2	2	4	4	4	6	6	7	7	-2.13112	-1.60934	-1.01174	-0.439883	-0.935896	-1.60087	-1.10511	-1.26035	-1.16479	-0.744569	0.568828	-0.947465	-2.96861	-2.3461	-0.710841	-2.40624
VIT_00s0179g00290	F6HBJ1	Peptidyl-prolyl isomerase D (cyclophilin D)		1531	2650	2886	2436	3094	2502	2922	2987	3014	2975	2028	3266	1484	1958	2319	2044	2334	1996	2491	2561	2287	3545	5012	3697	2320	1814	2218	2413	2426	2417	6.32022	6.59915	6.67338	6.5761	6.63973	6.52713	6.70698	6.69072	6.68086	6.70317	6.4842	6.92657	6.37558	6.34951	6.38231	6.31564
VIT_00s0179g00300	F6HBJ2	MPBQ/MSBQ methyltransferase 2		1051	1149	1199	1224	1214	1452	2711	2804	3045	2355	2065	2097	2680	3504	3622	3540	3373	3155	4351	4075	3634	3334	5303	3223	3819	3472	3733	3723	3568	3977	5.77811	5.39493	5.40757	5.58427	5.29163	5.74291	6.59893	6.59957	6.69561	6.36627	6.51026	6.28784	7.22777	7.18857	7.02515	7.10744
VIT_00s0179g00310	D7T3H7	Ammonium transporter 2		0	0	0	0	0	0	0	0	0	0	0	0	0	0	0	0	0	0	0	0	0	0	0	0	0	0	1	0	0	0	-3.79893	-3.79893	-3.79893	-3.79893	-3.79893	-3.79893	-3.79893	-3.79893	-3.79893	-3.79893	-3.79893	-3.79893	-3.79893	-3.79893	-3.79893	-3.79893
VIT_00s0179g00320	F6HBJ3	Putative uncharacterized protein		506	483	463	595	677	681	592	512	481	391	251	408	601	756	352	600	221	519	500	796	562	533	750	524	496	538	821	561	532	687	4.72559	4.14804	4.0387	4.54591	4.45119	4.65278	4.40759	4.15108	4.0386	3.78208	3.47808	3.93164	5.07336	4.97861	3.66938	4.55041
VIT_00s0179g00330	F6HBJ4	Putative uncharacterized protein		0	0	0	0	0	0	0	0	0	0	0	0	0	0	0	0	0	0	1	0	0	1	0	0	0	0	0	0	0	1	-3.79893	-3.79893	-3.79893	-3.79893	-3.79893	-3.79893	-3.79893	-3.79893	-3.79893	-3.79893	-3.79893	-3.79893	-3.79893	-3.79893	-3.79893	-3.79893
VIT_00s0179g00340	D7T3I0	Histone H2A variant 1 HTA11		0	1	1	0	1	1	0	0	0	1	0	1	0	0	0	0	2	0	0	0	0	0	0	0	0	0	0	0	0	0	-3.79893	-3.20551	-3.22178	-3.79893	-3.26463	-3.20185	-3.79893	-3.79893	-3.79893	-3.22639	-3.79893	-3.19666	-3.79893	-3.79893	-3.79893	-3.79893
VIT_00s0179g00350	D7T3I1	Pyruvate kinase isozyme A, chloroplast precursor	2.7.1.40	182	286	364	307	379	335	232	219	186	255	155	210	256	395	452	378	475	372	277	385	312	329	373	232	253	215	239	233	244	265	3.25734	3.39605	3.69334	3.59541	3.61795	3.63354	3.06368	2.93365	2.67784	3.16942	2.78841	2.97985	3.84628	4.04508	4.02833	3.88643
VIT_00s0179g00360	D7T3I2	Putative uncharacterized protein		393	435	518	551	635	599	554	578	595	510	285	431	545	708	753	678	822	685	1192	1580	1247	1032	1370	829	1006	492	846	735	857	1069	4.3621	3.99768	4.19997	4.43542	4.3591	4.46825	4.31222	4.32534	4.34424	4.16365	3.66024	4.01039	4.93257	4.88419	4.76211	4.72622
VIT_00s0179g00370	F6HBJ5	ESCRT-I complex subunit TSG101		30	49	19	23	29	22	103	68	81	35	37	60	49	60	74	35	60	60	100	65	14	56	48	20	74	57	42	72	60	41	0.710342	0.897747	-0.427911	-0.0409374	0.00833428	-0.180866	1.90764	1.27614	1.49937	0.375006	0.768807	1.20497	1.49112	1.3609	1.44969	0.520571
VIT_00s0179g00380	F6HBJ6	Beta-ketoacyl-CoA synthase		0	1	0	0	0	0	0	0	0	0	0	0	1	1	3	0	0	0	1	0	0	2	1	1	0	1	3	0	0	2	-3.79893	-3.20551	-3.79893	-3.79893	-3.79893	-3.79893	-3.79893	-3.79893	-3.79893	-3.79893	-3.79893	-3.79893	-2.96861	-3.13979	-2.47658	-3.79893
VIT_00s0181g00010	E3VWU0	Sugar transporter 1		158	268	173	130	204	199	703	426	459	220	245	359	511	615	792	718	598	592	56	405	98	374	297	145	212	190	255	150	145	212	3.05498	3.30293	2.62899	2.36732	2.73155	2.88784	4.65475	3.88696	3.97136	2.95826	3.4434	3.74798	4.83986	4.68156	4.83477	4.8087
VIT_00s0181g00020	F6H7S7	Armadillo/beta-catenin repeat		441	667	469	503	613	494	382	555	596	279	294	249	592	750	649	660	420	674	463	731	561	610	1237	834	421	363	566	417	450	400	4.5278	4.61209	4.0572	4.30439	4.30842	4.1912	3.77825	4.26697	4.34666	3.29819	3.70484	3.22355	5.05164	4.96714	4.54829	4.68751
VIT_00s0181g00030	F6H7S8	Putative uncharacterized protein		593	900	981	767	1145	965	555	669	866	563	442	472	318	379	494	543	345	458	767	743	581	582	941	555	717	497	686	544	691	506	4.9539	5.04323	5.11861	4.91125	5.20737	5.15444	4.31481	4.53557	4.88412	4.30574	4.29041	4.14093	4.15776	3.98569	4.15597	4.40686
VIT_00s0181g00040	F6H7S9	TIR1 (transport inhibitor response 1)		468	927	1058	754	1115	841	433	469	614	512	431	461	164	330	403	454	303	334	772	584	330	452	679	347	614	426	666	511	500	443	4.61327	5.08578	5.22741	4.88665	5.16914	4.95645	3.95816	4.02506	4.38944	4.16927	4.25419	4.10705	3.20787	3.78693	3.86355	4.14956
VIT_00s0181g00050	E0CVX1	Putative uncharacterized protein		7	9	18	19	23	11	13	12	15	16	12	16	3	5	13	2	4	6	49	25	16	19	35	27	11	9	8	6	17	6	-1.19476	-1.31882	-0.498187	-0.294295	-0.299448	-1.06791	-0.898816	-1.0393	-0.780669	-0.662355	-0.734207	-0.583286	-2.06157	-1.83703	-0.891424	-2.73972
VIT_00s0181g00060	NA	NA	NA	56	86	112	81	109	100	62	92	81	98	58	108	71	96	123	111	140	98	77	159	125	178	224	168	58	44	60	57	60	55	1.58109	1.68517	2.01082	1.6969	1.84085	1.90887	1.19349	1.70103	1.49937	1.80811	1.39514	2.03285	2.01469	2.02376	2.16755	2.13536
VIT_00s0181g00070	F6H7T0	ARV2		4	17	23	13	10	11	12	13	5	20	13	15	12	13	17	15	15	15	0	48	42	30	41	39	0	0	0	0	3	0	-1.83431	-0.528405	-0.176733	-0.784279	-1.34411	-1.06791	-0.998277	-0.940307	-2.04734	-0.373615	-0.632055	-0.666079	-0.429192	-0.706566	-0.550367	-0.608561
VIT_00s0181g00080	F6H7T1	F-box domain containing protein		227	505	326	212	249	265	279	251	314	352	481	374	186	236	737	578	588	556	110	468	624	633	597	375	81	84	78	131	82	112	3.57395	4.21205	3.53521	3.06508	3.0163	3.29757	3.32773	3.12868	3.42668	3.63132	4.41197	3.80672	3.38815	3.30623	4.73121	4.49668
VIT_00s0181g00090	F6H7T2	WD-repeat protein		94	86	98	109	95	74	118	109	79	72	84	64	78	84	98	69	105	123	86	166	186	140	217	147	68	63	100	71	76	53	2.31425	1.68517	1.82184	2.117	1.64677	1.48413	2.10027	1.94067	1.46423	1.37398	1.91722	1.29527	2.14804	1.83475	1.84562	1.46376
VIT_00s0181g00100	E0CVX6	Putative uncharacterized protein		766	1137	1163	978	1217	1006	1092	1263	1020	1151	808	1155	611	770	937	773	962	856	986	1062	998	1271	1883	1359	823	659	866	803	910	812	5.32246	5.37981	5.36367	5.26111	5.29519	5.21435	5.28866	5.45024	5.11972	5.33474	5.15832	5.42849	5.09712	5.00502	5.07676	4.91492
VIT_00s0181g00110	F6H7T3	ARV1		0	0	0	1	0	0	0	0	0	0	0	0	0	0	1	2	0	0	1	2	1	2	0	0	0	0	0	1	0	0	-3.79893	-3.79893	-3.79893	-3.17157	-3.79893	-3.79893	-3.79893	-3.79893	-3.79893	-3.79893	-3.79893	-3.79893	-3.79893	-3.79893	-3.21373	-2.73972
VIT_00s0181g00120	F6H7T4	WD-repeat protein		488	595	618	510	516	495	466	495	438	440	453	421	212	316	487	309	387	364	726	534	622	505	664	582	565	533	657	665	590	664	4.67347	4.44781	4.45371	4.32425	4.06088	4.1941	4.06365	4.10256	3.90411	3.95157	4.32575	3.97668	3.5757	3.72472	4.13547	3.59721
VIT_00s0181g00130	E0CVY0	Riboflavin kinase		347	492	477	424	532	487	515	442	447	387	310	418	299	372	372	404	370	356	125	514	599	625	816	685	121	83	137	121	129	130	4.18318	4.17457	4.08149	4.05887	4.10475	4.17069	4.2073	3.9399	3.93332	3.76732	3.78088	3.96641	4.06925	3.95891	3.74867	3.98195
VIT_00s0181g00140	F6H7T5	Riboflavin kinase		98	120	106	117	119	110	98	110	105	77	85	95	53	81	88	77	71	56	212	98	114	116	153	125	204	168	203	161	211	240	2.37352	2.15663	1.93284	2.21754	1.96505	2.04386	1.83726	1.9536	1.86536	1.46824	1.93398	1.85128	1.60155	1.78336	1.69362	1.61811
VIT_00s0181g00150	F6H7T6	F-box domain containing protein		70	117	130	106	139	128	89	132	93	123	73	91	69	120	140	138	144	120	159	170	152	192	276	175	107	64	69	126	97	106	1.89607	2.1207	2.22227	2.07741	2.18534	2.25896	1.70122	2.21217	1.69394	2.12989	1.71886	1.79048	1.97421	2.34058	2.35152	2.44485
VIT_00s0181g00160	E0CVY3	F-box family protein		21	20	48	23	35	26	44	45	35	36	30	36	41	36	59	49	56	54	47	63	46	39	57	31	28	31	28	35	43	32	0.222667	-0.316541	0.822318	-0.0409374	0.261861	0.0419512	0.717151	0.702241	0.336204	0.413426	0.480369	0.497674	1.24114	0.650587	1.13249	0.985204
VIT_00s0181g00170	E0CVY4	F-box family protein		40	32	85	31	43	58	41	67	46	53	31	48	24	60	57	64	50	62	94	67	57	73	76	41	52	42	44	47	35	43	1.10945	0.312294	1.621	0.361912	0.542669	1.14285	0.619878	1.25541	0.710714	0.94624	0.525277	0.894241	0.49928	1.3609	1.0844	1.35817
VIT_00s0181g00180	F6H7T7	LHCB3 (light-harvesting chlorophyll binding protein 3)		0	0	0	0	0	0	0	0	1	0	0	0	0	0	0	0	0	0	0	0	0	0	0	0	0	0	0	0	0	0	-3.79893	-3.79893	-3.79893	-3.79893	-3.79893	-3.79893	-3.79893	-3.79893	-3.23972	-3.79893	-3.79893	-3.79893	-3.79893	-3.79893	-3.79893	-3.79893
VIT_00s0181g00190	F6H7T8	D-erythro-sphingosine kinase		8	39	43	30	37	20	8	9	10	14	12	12	5	6	13	8	12	5	27	17	15	15	20	24	21	15	21	17	31	24	-1.03208	0.582635	0.67042	0.317292	0.33735	-0.306668	-1.48326	-1.38502	-1.27924	-0.831753	-0.734207	-0.947465	-1.50898	-1.63708	-0.891424	-1.3834
VIT_00s0181g00210	E0CVY8	Anaphase promoting complex subunit 4		185	327	394	303	444	302	213	230	191	261	152	269	121	170	245	181	201	165	491	248	216	290	476	272	419	284	438	369	436	369	3.28075	3.5881	3.80699	3.57661	3.84508	3.48484	2.94151	3.0037	2.71568	3.20271	2.76051	3.33418	2.77316	2.83704	3.15014	2.83164
VIT_00s0181g00220	F6H7U0	Calmodulin-binding protein		217	500	496	318	401	354	369	337	403	368	300	387	200	303	356	419	426	366	292	262	239	399	449	335	324	282	367	368	336	361	3.50935	4.19775	4.13761	3.64591	3.69889	3.71268	3.72857	3.55071	3.78456	3.69508	3.73383	3.85577	3.49216	3.66445	3.68559	4.03431
VIT_00s0181g00230	E0CVZ1	LSD ONE like 2		52	68	69	78	80	75	75	81	95	74	52	64	50	44	53	69	49	64	96	106	81	60	87	60	64	26	56	41	45	41	1.47684	1.35487	1.32793	1.64368	1.40504	1.503	1.46024	1.52164	1.72397	1.41243	1.24214	1.29527	1.51953	0.928039	0.983114	1.46376
VIT_00s0181g00240	F6H7U1	Putative uncharacterized protein		1142	1433	1412	1323	1523	1354	1470	1567	1432	1423	1139	1307	1185	1488	1692	1349	1780	1556	906	1610	1601	1664	2367	1778	838	704	762	824	787	813	5.89775	5.7131	5.64311	5.69632	5.61824	5.64223	5.71682	5.76093	5.60833	5.6403	5.65281	5.60658	6.05129	5.95391	5.928	5.71681
VIT_00s0181g00250	F6H7U2	Diacylglycerol kinase		452	748	917	638	818	612	663	850	813	931	650	799	377	517	943	630	1094	714	928	949	927	1073	1666	1142	636	475	679	715	722	805	4.56324	4.77698	5.02148	4.64628	4.72332	4.49912	4.57048	4.88008	4.79324	5.02931	4.84511	4.89794	4.40239	4.43191	5.08595	4.62059
VIT_00s0181g00260	F6H7U3	High-level expression of sugar-inducible like 1		427	997	1034	777	1074	820	800	966	885	1106	638	1077	587	914	1091	1064	1289	860	747	918	574	1111	1461	1097	794	643	983	841	751	761	4.48141	5.19059	5.19437	4.92989	5.1152	4.92005	4.84073	5.06421	4.91536	5.27731	4.81829	5.32779	5.03943	5.25185	5.29586	5.37494
VIT_00s0183g00030	F6HWN4	TIP41		0	0	0	0	0	0	1	0	0	0	0	0	0	0	0	0	0	0	0	1	0	0	1	0	0	0	0	0	0	0	-3.79893	-3.79893	-3.79893	-3.79893	-3.79893	-3.79893	-3.21657	-3.79893	-3.79893	-3.79893	-3.79893	-3.79893	-3.79893	-3.79893	-3.79893	-3.79893
VIT_00s0183g00040	F6HWN5	Importin alpha		0	0	0	0	0	0	0	0	1	0	0	1	0	0	1	0	0	0	1	0	0	0	1	0	0	0	0	1	0	1	-3.79893	-3.79893	-3.79893	-3.79893	-3.79893	-3.79893	-3.79893	-3.79893	-3.23972	-3.79893	-3.79893	-3.19666	-3.79893	-3.79893	-3.21373	-3.79893
VIT_00s0183g00050	F6HWN6	Putative uncharacterized protein		42	32	48	52	39	53	10	13	12	12	22	9	16	24	37	20	58	34	48	117	131	76	128	71	28	22	52	22	21	19	1.17755	0.312294	0.822318	1.07521	0.409086	1.01721	-1.22048	-0.940307	-1.05875	-1.02372	0.059678	-1.29736	-0.0494752	0.0982674	0.487146	-0.233585
VIT_00s0183g00060	F6HWN7	Putative uncharacterized protein		18	11	19	14	25	17	8	7	10	7	10	3	11	11	21	14	24	18	18	70	76	39	79	40	7	9	31	6	16	10	0.0150035	-1.07711	-0.427911	-0.690171	-0.189395	-0.518684	-1.48326	-1.67225	-1.27924	-1.65814	-0.963162	-2.44598	-0.542091	-0.917142	-0.27472	-0.696852
VIT_00s0183g00070	F6HWN8	Putative uncharacterized protein		0	0	0	0	0	1	0	0	0	0	0	0	0	0	0	0	0	0	0	0	0	1	0	0	1	0	2	0	0	0	-3.79893	-3.79893	-3.79893	-3.79893	-3.79893	-3.20185	-3.79893	-3.79893	-3.79893	-3.79893	-3.79893	-3.79893	-3.79893	-3.79893	-3.79893	-3.79893
VIT_00s0183g00100	D7TYS4	Putative uncharacterized protein		0	0	0	0	0	0	0	0	0	0	0	0	0	0	0	0	0	0	0	1	0	1	0	0	0	0	0	0	0	0	-3.79893	-3.79893	-3.79893	-3.79893	-3.79893	-3.79893	-3.79893	-3.79893	-3.79893	-3.79893	-3.79893	-3.79893	-3.79893	-3.79893	-3.79893	-3.79893
VIT_00s0183g00130	F6HWN9	Putative uncharacterized protein		0	0	0	0	0	0	0	0	0	0	0	0	0	0	0	0	1	0	0	0	0	0	0	0	0	0	0	0	0	0	-3.79893	-3.79893	-3.79893	-3.79893	-3.79893	-3.79893	-3.79893	-3.79893	-3.79893	-3.79893	-3.79893	-3.79893	-3.79893	-3.79893	-3.79893	-3.79893
VIT_00s0183g00140	F6HWP0	NADP-dependent malic enzyme		0	0	0	0	0	0	0	0	0	0	0	0	0	0	0	0	0	0	0	0	0	0	1	0	0	0	1	0	0	0	-3.79893	-3.79893	-3.79893	-3.79893	-3.79893	-3.79893	-3.79893	-3.79893	-3.79893	-3.79893	-3.79893	-3.79893	-3.79893	-3.79893	-3.79893	-3.79893
VIT_00s0183g00160	F6HWP2	Putative uncharacterized protein		0	1	0	0	0	2	0	0	0	0	1	0	0	0	1	0	1	0	0	0	0	1	1	1	0	1	1	0	0	0	-3.79893	-3.20551	-3.79893	-3.79893	-3.79893	-2.78078	-3.79893	-3.79893	-3.79893	-3.79893	-3.10836	-3.79893	-3.79893	-3.79893	-3.21373	-3.79893
VIT_00s0183g00200	F6HWP3	Putative uncharacterized protein		0	0	0	0	0	1	0	0	0	1	0	1	0	1	0	0	0	0	0	0	1	0	3	0	0	0	0	0	0	0	-3.79893	-3.79893	-3.79893	-3.79893	-3.79893	-3.20185	-3.79893	-3.79893	-3.79893	-3.22639	-3.79893	-3.19666	-3.79893	-3.13979	-3.79893	-3.79893
VIT_00s0183g00210	F6HWP4	Importin alpha		7	9	8	6	8	9	17	17	16	14	16	25	6	12	17	16	16	19	21	7	4	7	19	6	20	14	19	7	15	7	-1.19476	-1.31882	-1.49582	-1.70522	-1.60171	-1.30992	-0.557999	-0.600861	-0.698732	-0.831753	-0.362933	0.00355038	-1.29597	-0.808016	-0.550367	-0.525363
VIT_00s0183g00220	D7TYS8	L-ascorbate peroxidase 1, cytosolic (APX1)		0	3	5	3	10	3	3	5	8	6	4	4	3	2	7	4	4	4	10	5	2	2	3	5	8	3	7	3	3	4	-3.79893	-2.46181	-2.00836	-2.40155	-1.34411	-2.45525	-2.48169	-2.03124	-1.5396	-1.82702	-2.00996	-2.17954	-2.06157	-2.68904	-1.62845	-2.13555
VIT_00s0183g00240	F6HWP6	Elongation factor 1-alpha 1		0	0	0	0	2	0	0	1	0	2	1	0	0	1	0	0	0	0	0	0	0	1	0	0	0	0	1	0	0	1	-3.79893	-3.79893	-3.79893	-3.79893	-2.8756	-3.79893	-3.79893	-3.23234	-3.79893	-2.8176	-3.10836	-3.79893	-3.79893	-3.13979	-3.79893	-3.79893
VIT_00s0183g00250	F6HWP7	Putative uncharacterized protein		0	0	3	0	2	0	0	0	0	0	1	0	0	0	1	0	0	0	0	0	0	0	0	0	6	1	4	1	0	0	-3.79893	-3.79893	-2.49109	-3.79893	-2.8756	-3.79893	-3.79893	-3.79893	-3.79893	-3.79893	-3.10836	-3.79893	-3.79893	-3.79893	-3.21373	-3.79893
VIT_00s0184g00010	F6HJI0	AP2 domain-containing transcription factor family		112	133	178	134	156	155	172	170	169	150	102	137	121	117	149	123	153	164	156	192	181	191	263	174	130	127	149	138	170	132	2.56366	2.30275	2.66963	2.41044	2.34932	2.53131	2.63628	2.57216	2.54118	2.41193	2.19248	2.37062	2.77316	2.30457	2.44018	2.28116
VIT_00s0184g00020	D7TFY7	Import inner membrane translocase subunit Tim17/Tim22/Tim23		293	306	355	314	346	383	341	446	415	373	328	293	237	249	282	297	286	309	431	430	507	356	582	406	353	333	367	382	371	364	3.94019	3.49293	3.65743	3.62775	3.48733	3.82567	3.61536	3.95284	3.82668	3.71445	3.8619	3.45663	3.7356	3.38305	3.35152	3.54041
VIT_00s0184g00030	D7TFY8	forkhead-associated domain-containing protein		766	1042	1027	1009	960	1095	1654	1881	1557	1476	1260	1416	826	1073	1257	1083	1296	1279	1168	1271	1227	1241	1616	1098	1000	964	1160	1071	1054	1099	5.32246	5.25416	5.18459	5.30605	4.95367	5.33643	5.88674	6.02411	5.7289	5.69298	5.79827	5.72197	5.5313	5.48283	5.49984	5.40043
VIT_00s0184g00040	F6HJI1	Mini-chromosome maintenance protein MCM6		90	194	182	136	185	157	250	235	249	186	176	217	47	74	96	85	130	72	110	92	68	118	216	135	157	105	201	146	165	151	2.25244	2.84076	2.70133	2.43152	2.59211	2.54958	3.17059	3.03446	3.09457	2.71849	2.96992	3.02673	1.43257	1.6558	1.81648	1.75754
VIT_00s0184g00050	F6HJI2	B-cell receptor-associated protein 31		160	176	168	146	161	160	173	193	182	161	158	123	145	193	171	225	131	176	203	250	229	182	258	166	207	210	274	257	224	223	3.07297	2.70176	2.58718	2.53257	2.3942	2.57655	2.64455	2.75315	2.64683	2.51269	2.81578	2.21738	3.0317	3.01838	2.6364	3.14272
VIT_00s0184g00060	F6HJI3	Pentatricopeptide (PPR) repeat-containing		19	12	26	19	20	19	23	22	21	37	14	32	14	9	14	18	14	20	14	21	7	14	22	9	16	12	19	19	5	6	0.0875969	-0.96992	-0.0134378	-0.294295	-0.482073	-0.373936	-0.162268	-0.265069	-0.347037	0.45085	-0.536659	0.336897	-0.226877	-1.1638	-0.798309	-0.372111
VIT_00s0184g00100	F6HJI5	Pyruvate kinase		0	0	0	0	1	0	0	0	0	0	0	0	0	0	0	0	0	0	1	0	0	0	0	0	0	0	0	0	0	0	-3.79893	-3.79893	-3.79893	-3.79893	-3.26463	-3.79893	-3.79893	-3.79893	-3.79893	-3.79893	-3.79893	-3.79893	-3.79893	-3.79893	-3.79893	-3.79893
VIT_00s0184g00110	F6HJI6	Auxin-induced protein (AIR12)		1	0	4	2	4	2	1	5	3	0	0	0	9	5	5	7	2	12	11	8	2	8	15	11	10	8	8	9	15	4	-3.01169	-3.79893	-2.22963	-2.73578	-2.31713	-2.78078	-3.21657	-2.03124	-2.5237	-3.79893	-3.79893	-3.79893	-0.798442	-1.83703	-1.99107	-1.53792
VIT_00s0184g00120	F6HJI7	R protein L6		16	29	29	22	38	30	32	19	46	44	67	57	39	71	87	165	65	89	26	59	34	56	49	43	12	14	25	18	8	17	-0.142156	0.178885	0.13324	-0.100229	0.373664	0.234915	0.281172	-0.457039	0.710714	0.688713	1.59794	1.13334	1.17124	1.59749	1.6775	2.69953
VIT_00s0184g00130	D7TFZ3	R protein L6		0	0	0	0	0	0	0	0	0	0	0	0	0	0	0	0	0	0	1	0	0	0	0	0	0	0	0	0	0	1	-3.79893	-3.79893	-3.79893	-3.79893	-3.79893	-3.79893	-3.79893	-3.79893	-3.79893	-3.79893	-3.79893	-3.79893	-3.79893	-3.79893	-3.79893	-3.79893
VIT_00s0184g00140	D7TFZ4	Putative uncharacterized protein		31	43	61	44	66	49	33	39	42	41	39	53	70	95	86	110	86	80	65	122	118	98	131	117	48	32	65	56	52	45	0.755603	0.717044	1.15555	0.843118	1.13579	0.908171	0.322979	0.505558	0.585489	0.591531	0.841633	1.03193	1.99459	2.00892	1.6612	2.12252
VIT_00s0184g00170	F6HJI8	Putative uncharacterized protein		1	3	9	1	14	3	0	4	3	5	3	3	2	7	6	5	3	2	5	9	5	6	8	3	12	4	4	7	0	4	-3.01169	-2.46181	-1.35875	-3.17157	-0.935896	-2.45525	-3.79893	-2.25095	-2.5237	-2.01831	-2.29214	-2.44598	-2.44495	-1.46149	-1.7984	-1.90771
VIT_00s0184g00180	F6HJI9	CRR2 (chlororespiratory reduction 2)		6	39	42	26	42	37	14	14	12	22	10	26	6	15	18	9	16	14	35	19	9	19	21	14	20	12	16	18	18	26	-1.37814	0.582635	0.638023	0.123583	0.510415	0.520717	-0.805772	-0.84767	-1.05875	-0.248372	-0.963162	0.0561516	-1.29597	-0.522847	-0.476363	-1.24383
VIT_00s0184g00190	F6HJJ0	Putative uncharacterized protein		21	32	26	35	39	29	42	28	42	27	21	37	13	33	30	30	35	29	40	51	34	49	73	58	27	24	29	19	30	16	0.222667	0.312294	-0.0134378	0.527751	0.409086	0.189039	0.653036	0.0559127	0.585489	0.0241007	-0.00270811	0.535217	-0.324491	0.531047	0.201736	0.310171
VIT_00s0184g00200	D7TFZ7	Putative uncharacterized protein		7	9	7	11	13	8	15	9	8	16	14	20	45	51	54	66	58	55	33	46	38	65	92	61	12	24	25	22	18	17	-1.19476	-1.31882	-1.6473	-0.99319	-1.02764	-1.44807	-0.718367	-1.38502	-1.5396	-0.662355	-0.536659	-0.292757	1.37154	1.13354	1.00911	1.40134
VIT_00s0184g00210	F6HJJ1	Putative uncharacterized protein		40	57	54	62	79	60	84	106	77	107	74	87	303	246	357	376	315	323	99	295	282	339	485	341	82	75	71	57	96	86	1.10945	1.1081	0.985715	1.32101	1.38739	1.19019	1.6197	1.90117	1.42821	1.93238	1.73806	1.727	4.08834	3.36568	3.68962	3.87881
VIT_00s0184g00220	D7TFZ9	Putative uncharacterized protein		2	1	3	5	5	4	2	4	0	5	4	4	6	6	14	12	16	11	5	13	7	7	14	7	4	1	2	1	2	1	-2.50524	-3.20551	-2.49109	-1.90219	-2.10239	-2.18982	-2.80284	-2.25095	-3.79893	-2.01831	-2.00996	-2.17954	-1.29597	-1.63708	-0.798309	-0.89151
VIT_00s0184g00230	D7TG00	Putative uncharacterized protein		3	2	4	1	4	4	3	1	1	3	3	0	3	6	3	4	6	5	2	3	1	2	5	0	3	3	3	3	2	3	-2.13112	-2.78626	-2.22963	-3.17157	-2.31713	-2.18982	-2.48169	-3.23234	-3.23972	-2.49943	-2.29214	-3.79893	-2.06157	-1.63708	-2.47658	-2.13555
VIT_00s0186g00010	D7UDJ7	Hexaprenyldihydroxybenzoate methyltransferase		172	224	210	211	213	232	257	295	281	246	201	274	191	286	310	257	304	270	240	348	309	326	490	401	211	200	232	245	238	238	3.17644	3.04626	2.90566	3.05831	2.79317	3.1072	3.21012	3.35993	3.26762	3.118	3.1599	3.36056	3.42616	3.58163	3.48718	3.33311
VIT_00s0186g00020	A5C9H9	SUM2 (small ubiquitin-like modifier 2)		895	848	997	883	925	980	1098	1408	1238	1083	1241	898	740	899	1131	1069	1015	1040	1475	1970	2348	1574	2061	2010	1067	905	1076	1180	942	900	5.54663	4.95756	5.1419	5.11398	4.90022	5.17665	5.29655	5.60679	5.39864	5.24705	5.77638	5.06607	5.37294	5.22802	5.34771	5.38169
VIT_00s0186g00050	F6I6Y9	Putative uncharacterized protein		0	0	0	0	0	0	0	0	0	0	0	0	0	0	0	0	0	0	0	0	0	0	0	1	0	0	0	0	0	0	-3.79893	-3.79893	-3.79893	-3.79893	-3.79893	-3.79893	-3.79893	-3.79893	-3.79893	-3.79893	-3.79893	-3.79893	-3.79893	-3.79893	-3.79893	-3.79893
VIT_00s0186g00080	D7UDJ9	SUM2 (small ubiquitin-like modifier 2)		705	680	795	738	815	746	655	863	758	650	631	530	686	801	969	867	947	814	1092	1565	1654	1265	1706	1532	807	687	795	796	709	774	5.20296	4.63986	4.81601	4.85578	4.71803	4.78394	4.55302	4.90192	4.69245	4.51234	4.80242	4.3075	5.26382	5.06184	5.12511	5.08011
VIT_00s0186g00090	F6I6Z1	Zinc finger (C3HC4-type ring finger)		206	311	229	228	274	239	251	329	160	197	79	225	146	173	156	157	157	153	89	148	95	97	166	85	269	177	289	168	163	221	3.43479	3.51616	3.02947	3.16918	3.15316	3.14974	3.1763	3.51626	2.46323	2.8005	1.83042	3.07851	3.04153	2.86203	2.50555	2.62864
VIT_00s0186g00100	F6I6Z2	Cell cycle checkpoint protein		0	0	0	0	0	0	0	0	0	0	0	0	0	0	0	0	0	0	0	0	0	0	0	0	0	0	0	0	0	1	-3.79893	-3.79893	-3.79893	-3.79893	-3.79893	-3.79893	-3.79893	-3.79893	-3.79893	-3.79893	-3.79893	-3.79893	-3.79893	-3.79893	-3.79893	-3.79893
VIT_00s0187g00010	F6HRK6	Putative uncharacterized protein		9	14	13	8	11	6	206	154	181	142	176	152	81	109	168	55	117	85	111	87	97	70	181	89	76	39	38	35	73	39	-0.885899	-0.776827	-0.912435	-1.37725	-1.23073	-1.77179	2.89376	2.43136	2.63897	2.33395	2.96992	2.51854	2.20162	2.20393	2.61116	1.14613
VIT_00s0187g00020	D7TRH2	Putative uncharacterized protein		1	1	0	0	0	0	1	0	1	1	0	0	1	1	0	0	0	0	2	1	0	1	0	0	1	1	0	1	2	2	-3.01169	-3.20551	-3.79893	-3.79893	-3.79893	-3.79893	-3.21657	-3.79893	-3.23972	-3.22639	-3.79893	-3.79893	-2.96861	-3.13979	-3.79893	-3.79893
VIT_00s0187g00030	F6HRK7	Lysine-ketoglutarate reductase		5	3	1	4	6	2	4	2	4	6	6	3	4	3	1	3	3	3	2	6	3	5	7	1	5	1	4	4	9	4	-1.58827	-2.46181	-3.22178	-2.13037	-1.91552	-2.78078	-2.21918	-2.82658	-2.26595	-1.82702	-1.57133	-2.44598	-1.75898	-2.3461	-3.21373	-2.40624
VIT_00s0187g00040	F6HRK8	Cystatin		95	80	147	122	170	129	122	199	190	143	212	108	121	165	224	149	173	204	1323	656	625	338	579	339	733	398	590	495	544	372	2.3293	1.58325	2.397	2.277	2.47163	2.27002	2.14757	2.79685	2.70819	2.34393	3.23616	2.03285	2.77316	2.79442	3.02195	2.55409
VIT_00s0187g00050	F6HRK9	Putative uncharacterized protein		19	16	7	30	13	13	5	7	2	6	12	9	6	3	9	2	1	5	71	25	32	13	23	19	91	92	138	60	113	321	0.0875969	-0.606554	-1.6473	0.317292	-1.02764	-0.860724	-1.99716	-1.67225	-2.83774	-1.82702	-0.734207	-1.29736	-1.29597	-2.3461	-1.33892	-2.73972
VIT_00s0187g00060	F6H8C9	Putative uncharacterized protein		0	1	1	4	0	0	0	0	0	0	0	0	0	0	0	0	0	0	0	0	0	0	0	0	0	0	0	0	0	0	-3.79893	-3.20551	-3.22178	-2.13037	-3.79893	-3.79893	-3.79893	-3.79893	-3.79893	-3.79893	-3.79893	-3.79893	-3.79893	-3.79893	-3.79893	-3.79893
VIT_00s0187g00070	F6HRL1	Putative uncharacterized protein		0	0	0	0	0	1	0	1	0	0	1	0	0	1	1	1	0	0	1	1	1	1	1	0	0	0	0	1	0	1	-3.79893	-3.79893	-3.79893	-3.79893	-3.79893	-3.20185	-3.79893	-3.23234	-3.79893	-3.79893	-3.10836	-3.79893	-3.79893	-3.13979	-3.21373	-3.17423
VIT_00s0187g00080	F6HRL2	Putative uncharacterized protein		12	7	7	19	9	18	1	2	4	6	2	6	2	3	0	2	6	1	0	1	0	0	1	0	6	1	2	1	2	1	-0.519559	-1.60934	-1.6473	-0.294295	-1.46717	-0.444496	-3.21657	-2.82658	-2.26595	-1.82702	-2.64328	-1.76026	-2.44495	-2.3461	-3.79893	-2.73972
VIT_00s0187g00090	F6HRL3	Putative uncharacterized protein		23	21	8	44	27	63	1	0	0	0	0	0	0	0	0	0	0	0	0	0	0	0	0	0	1	1	1	0	3	1	0.346166	-0.252312	-1.49582	0.843118	-0.0871456	1.25841	-3.21657	-3.79893	-3.79893	-3.79893	-3.79893	-3.79893	-3.79893	-3.79893	-3.79893	-3.79893
VIT_00s0187g00100	D7TRH8	Putative uncharacterized protein		0	0	0	0	0	0	0	0	0	0	0	0	0	0	0	0	0	0	0	0	0	0	1	0	0	0	0	0	0	0	-3.79893	-3.79893	-3.79893	-3.79893	-3.79893	-3.79893	-3.79893	-3.79893	-3.79893	-3.79893	-3.79893	-3.79893	-3.79893	-3.79893	-3.79893	-3.79893
VIT_00s0187g00110	F6HRL4	Cystatin		961	1180	1174	1162	1126	1535	3288	3681	3538	3087	3221	2761	1175	1470	2490	1407	2405	1910	6898	2327	1909	2224	3097	1828	5127	3806	5477	4321	4900	3662	5.64913	5.43328	5.37722	5.50939	5.18328	5.823	6.87713	6.99193	6.91197	6.75645	7.15122	6.68439	6.03908	5.93637	6.48487	5.77746
VIT_00s0187g00120	F6HRL5	Cystatin		15	19	24	25	33	16	47	34	64	41	26	44	43	34	45	43	71	48	80	42	23	96	140	73	86	50	124	75	98	36	-0.227659	-0.383764	-0.120223	0.0708006	0.182201	-0.596896	0.808278	0.318316	1.16923	0.591531	0.285304	0.773771	1.30781	0.572004	0.756339	0.804046
VIT_00s0187g00130	F6HRL6	Tonoplast dicarboxylate transporter		29	61	128	75	105	105	99	82	95	140	57	96	39	42	67	51	92	53	364	127	95	220	306	178	207	198	291	270	245	239	0.663615	1.20279	2.20025	1.58842	1.78801	1.97794	1.85162	1.5389	1.72397	2.31378	1.37074	1.86608	1.17124	0.863516	1.31028	1.04086
VIT_00s0187g00140	D7TRI0	Photosystem II 44 kDa reaction center psbC		0	0	0	0	0	0	0	0	0	0	0	0	0	0	0	0	0	0	0	0	0	0	0	1	0	0	0	0	0	0	-3.79893	-3.79893	-3.79893	-3.79893	-3.79893	-3.79893	-3.79893	-3.79893	-3.79893	-3.79893	-3.79893	-3.79893	-3.79893	-3.79893	-3.79893	-3.79893
VIT_00s0187g00150	F6HRL7	E3 ubiquitin-protein ligase HUWE1		2336	4003	4212	3516	4213	4164	3647	4079	3886	3400	2346	3560	2127	3076	3412	3575	3420	3310	3573	3583	3343	4370	6538	4336	3460	3106	3456	3550	3371	3768	6.92934	7.19388	7.2185	7.10519	7.08483	7.26157	7.02654	7.13997	7.04724	6.89569	6.69419	7.05085	6.89453	7.00072	6.93903	7.12163
VIT_00s0187g00160	F6HRL8	Ripening-related protein		1057	1020	1103	730	774	541	5182	4575	6579	3971	4484	4932	3855	4889	10331	4474	9781	5871	2817	2111	1464	1132	2512	1135	3681	7934	4988	3657	4080	3263	5.78631	5.22343	5.28739	4.84009	4.64377	4.32182	7.5331	7.30544	7.8065	7.11953	7.62829	7.52093	7.75205	7.66891	8.53675	7.4451
VIT_00s0187g00170	A5BZU9	Partial optokinetic response b		1	3	6	2	4	5	3	5	6	4	1	6	0	3	6	1	4	3	3	402	331	392	596	407	3	2	7	3	3	2	-3.01169	-2.46181	-1.81656	-2.73578	-2.31713	-1.96572	-2.48169	-2.03124	-1.85754	-2.23891	-3.10836	-1.76026	-3.79893	-2.3461	-1.7984	-3.17423
VIT_00s0187g00190	D7TRI3	SWIB complex BAF60b domain-containing protein		100	105	128	138	135	161	98	87	72	70	72	85	63	91	67	107	80	103	78	91	82	88	108	87	131	122	167	154	149	191	2.40227	1.9673	2.20025	2.45231	2.14389	2.58543	1.83726	1.62224	1.33402	1.33448	1.6994	1.69419	1.84547	1.94799	1.31028	2.0833
VIT_00s0187g00200	F6HRM1	Putative uncharacterized protein		574	659	625	633	660	630	643	685	725	708	625	619	379	469	630	501	605	535	943	891	968	740	1273	829	766	613	773	714	771	692	4.90703	4.59473	4.46991	4.63496	4.41462	4.54081	4.52643	4.56956	4.62842	4.63528	4.78867	4.53069	4.41	4.29182	4.50556	4.29113
VIT_00s0187g00210	D7TRI5	Rho GDP-dissociation inhibitor 2		90	139	79	113	138	132	178	168	159	159	103	165	87	122	121	127	104	107	119	192	196	222	247	223	172	120	189	131	142	136	2.25244	2.3655	1.51795	2.16815	2.17509	2.3027	2.68519	2.55529	2.45431	2.49489	2.20634	2.6355	2.30316	2.36409	2.14428	2.32666
VIT_00s0187g00220	NA	Partial optokinetic response b	NA	638	919	732	772	747	818	971	1183	1001	932	721	897	702	874	999	907	1057	875	753	465	422	450	652	470	838	824	887	896	860	887	5.05919	5.07331	4.69721	4.9206	4.5927	4.91654	5.11956	5.356	5.09265	5.03086	4.99431	5.06447	5.29702	5.18741	5.16901	5.14505
VIT_00s0187g00230	D7TRI7	Putative uncharacterized protein		0	0	0	0	1	0	2	0	1	1	0	1	0	1	0	1	2	1	1	1	0	0	0	0	1	0	3	2	0	1	-3.79893	-3.79893	-3.79893	-3.79893	-3.26463	-3.79893	-2.80284	-3.79893	-3.23972	-3.22639	-3.79893	-3.19666	-3.79893	-3.13979	-3.79893	-3.17423
VIT_00s0187g00240	D7TRI8	SWIB complex BAF60b domain-containing protein		53	112	92	117	127	118	216	188	167	172	145	165	134	166	130	212	183	150	74	108	116	122	141	104	103	111	148	103	118	144	1.50362	2.05875	1.73261	2.21754	2.05724	2.14344	2.9615	2.71569	2.52422	2.60688	2.69322	2.6355	2.91892	2.80304	2.24616	3.05758
VIT_00s0187g00250	F6HRM3	Putative uncharacterized protein		96	97	121	106	107	110	42	71	50	49	49	58	49	100	114	68	116	74	3	146	132	138	218	138	1	0	2	1	0	2	2.34419	1.85515	2.12041	2.07741	1.81467	2.04386	0.653036	1.33662	0.825933	0.837414	1.15909	1.15761	1.49112	2.08163	2.05975	1.44325
VIT_00s0187g00260	F6HRM4	Alcohol O-fatty-acyltransferase long-chain-		5	26	21	9	33	25	22	36	28	46	23	36	8	22	42	36	45	36	1	16	9	27	43	25	0	0	3	3	1	2	-1.58827	0.0318703	-0.296862	-1.23756	0.182201	-0.0106106	-0.221136	0.396153	0.0346578	0.750045	0.119478	0.497674	-0.946007	-0.0184877	0.661179	0.559204
VIT_00s0187g00270	D7TRJ0	V-type H+-transporting ATPase subunit H		131	144	143	194	168	124	362	365	364	427	649	294	193	230	244	228	239	237	769	449	467	264	334	262	585	529	855	553	562	532	2.78719	2.41579	2.35775	2.93822	2.45478	2.21386	3.70109	3.66518	3.63853	3.90851	4.84289	3.46152	3.44109	3.26935	3.14429	3.16168
VIT_00s0187g00280	D7TRJ1	Cellulase		95	147	139	111	127	142	177	217	212	229	181	198	134	172	232	184	215	196	430	212	214	239	315	245	413	363	444	466	426	521	2.3293	2.44514	2.3174	2.1428	2.05724	2.40657	2.67715	2.92054	2.86461	3.01558	3.00997	2.89576	2.91892	2.85375	3.07214	2.85512
VIT_00s0187g00290	F6HRM5	IQ calmodulin-binding region; Apoptosis regulator Bcl-2 protein, BAG [Medicago truncatula]		272	348	343	371	442	417	397	311	472	383	336	372	353	435	416	470	457	389	429	384	339	386	528	366	368	292	544	393	412	422	3.83342	3.67737	3.6081	3.86711	3.8386	3.94778	3.83353	3.43561	4.01147	3.75241	3.89649	3.79903	4.30783	4.18366	3.90914	4.19933
VIT_00s0187g00300	F6HRM6	fumarylacetoacetase		0	0	2	0	3	1	91	111	106	90	82	110	45	68	67	76	62	63	144	66	50	70	86	78	174	147	200	169	160	220	-3.79893	-3.79893	-2.81066	-3.79893	-2.56951	-3.20185	1.73258	1.96642	1.87877	1.68789	1.88313	2.05886	1.37154	1.53671	1.31028	1.5997
VIT_00s0187g00310	F6HRM7	V-type H+-transporting ATPase subunit H		365	371	321	428	397	452	300	297	343	358	556	245	245	347	320	293	326	294	197	589	684	322	463	315	130	129	181	140	150	140	4.25586	3.7692	3.51305	4.07236	3.68451	4.06354	3.43171	3.36961	3.55331	3.65556	4.62036	3.20036	3.78324	3.85903	3.53269	3.52097
VIT_00s0187g00320	D7TRJ6	Cellulase		262	323	339	290	317	270	560	785	753	749	659	694	511	633	686	633	718	596	523	830	918	803	1029	851	531	521	540	609	582	587	3.77966	3.57045	3.59128	3.51373	3.36189	3.32434	4.3277	4.7656	4.68293	4.71627	4.8649	4.6952	4.83986	4.72307	4.62804	4.62742
VIT_00s0187g00330	F6HRM8	IQ calmodulin-binding region; Apoptosis regulator Bcl-2 protein, BAG [Medicago truncatula]		81	86	109	125	135	120	101	66	135	112	86	110	78	99	128	108	145	115	0	119	105	141	201	138	1	1	0	0	0	1	2.10285	1.68517	1.97236	2.31154	2.14389	2.1673	1.8799	1.23437	2.2216	1.99705	1.95053	2.05886	2.14804	2.06738	2.22414	2.09649
VIT_00s0187g00340	D7TRJ7	fumarylacetoacetase		920	1440	1230	1277	1463	1609	1592	1517	1588	1531	1253	1539	918	1458	1185	1521	1430	1250	961	1117	1327	1368	1808	1364	1139	1059	1422	1291	1129	1419	5.58632	5.72012	5.44434	5.64533	5.56034	5.89084	5.83169	5.71421	5.7573	5.74569	5.79024	5.84199	5.68343	5.92456	5.41488	5.88971
VIT_00s0187g00350	D7TRJ8	Transcription initiation factor TFIIF alpha subunit		2521	3884	3686	3360	4075	3517	2971	3294	2919	2863	2341	2828	1778	2418	2719	2478	2968	2378	3064	3181	2666	3489	4778	3445	2941	2612	3410	3048	3269	3225	7.03924	7.15036	7.02615	7.03975	7.03681	7.01807	6.73096	6.83177	6.63469	6.64784	6.69111	6.71895	6.63614	6.6537	6.6117	6.59319
VIT_00s0187g00360	F6HRM9	Uclacyanin I		1841	2372	1885	2412	2053	2423	3464	4018	3837	2948	2728	2677	2937	3447	3451	3451	3061	3127	2374	3009	3549	2740	5494	3293	3317	2886	3941	2954	2733	3022	6.58602	6.43939	6.05942	6.56183	6.04852	6.48088	6.95231	7.11824	7.02894	6.69002	6.91169	6.63984	7.35982	7.16492	6.95541	7.07073
VIT_00s0187g00370	F6HRN0	Blue (type 1) copper domain		1	4	3	2	5	3	3	17	13	12	7	10	6	5	22	11	27	6	3	9	0	8	19	11	2	3	6	5	2	1	-3.01169	-2.1971	-2.49109	-2.73578	-2.10239	-2.45525	-2.48169	-0.600861	-0.959981	-1.02372	-1.39363	-1.17106	-1.29597	-1.83703	-0.213317	-0.999665
VIT_00s0187g00380	D7TRK0	Phosphatidate cytidylyltransferase	2.7.7.41	177	199	252	222	289	199	222	209	247	244	186	214	121	152	175	178	146	143	297	311	243	278	317	262	236	200	279	250	248	238	3.21746	2.87711	3.16638	3.13101	3.22945	2.88784	3.00067	2.86687	3.08304	3.10632	3.04894	3.00682	2.77316	2.6773	2.66938	2.80777
VIT_00s0188g00010	F6I773	Protein phosphatase 2A 65 kDa regulatory subunit		3	1	4	7	12	0	2	1	4	1	2	2	3	4	2	4	1	0	1	6	5	6	5	10	4	2	4	3	3	2	-2.13112	-3.20551	-2.22963	-1.53193	-1.12561	-3.79893	-2.80284	-3.23234	-2.26595	-3.22639	-2.64328	-2.77304	-2.06157	-2.06923	-2.79858	-2.13555
VIT_00s0188g00030	NA	Copper-binding family protein	NA	0	0	1	0	0	0	0	0	0	0	0	0	0	0	1	0	0	1	0	0	0	0	0	0	0	0	0	0	0	0	-3.79893	-3.79893	-3.22178	-3.79893	-3.79893	-3.79893	-3.79893	-3.79893	-3.79893	-3.79893	-3.79893	-3.79893	-3.79893	-3.79893	-3.21373	-3.79893
VIT_00s0188g00040	D7UDU1	Putative uncharacterized protein		1	0	2	0	0	0	0	0	1	2	0	0	0	0	1	0	0	0	0	1	0	1	1	1	1	0	0	2	1	0	-3.01169	-3.79893	-2.81066	-3.79893	-3.79893	-3.79893	-3.79893	-3.79893	-3.23972	-2.8176	-3.79893	-3.79893	-3.79893	-3.79893	-3.21373	-3.79893
VIT_00s0188g00050	F6I775	Aminopeptidase		0	0	0	1	0	0	0	0	0	0	1	0	0	0	0	0	0	0	0	0	0	0	0	0	0	1	0	0	0	0	-3.79893	-3.79893	-3.79893	-3.17157	-3.79893	-3.79893	-3.79893	-3.79893	-3.79893	-3.79893	-3.10836	-3.79893	-3.79893	-3.79893	-3.79893	-3.79893
VIT_00s0188g00070	F6I776	Phospholipid-transporting ATPase		55	135	106	82	117	93	68	67	67	79	87	103	37	62	62	72	66	48	91	66	61	73	109	76	96	65	105	85	79	93	1.55572	2.32397	1.93284	1.71421	1.94105	1.80625	1.32276	1.25541	1.23325	1.50429	1.9669	1.96569	1.09777	1.4069	1.20176	1.52359
VIT_00s0188g00090	F6I777	Dicarboxylate/tricarboxylate carrier (DTC)		0	2	5	0	1	3	1	2	2	2	1	1	3	1	0	1	1	0	3	2	3	7	8	7	1	2	3	1	3	1	-3.79893	-2.78626	-2.00836	-3.79893	-3.26463	-2.45525	-3.21657	-2.82658	-2.83774	-2.8176	-3.10836	-3.19666	-2.06157	-3.13979	-3.79893	-3.17423
VIT_00s0188g00100	F6I778	Auxilin		0	1	2	2	1	0	2	1	1	2	1	2	0	0	1	1	1	3	0	2	2	3	8	6	1	1	1	2	2	1	-3.79893	-3.20551	-2.81066	-2.73578	-3.26463	-3.79893	-2.80284	-3.23234	-3.23972	-2.8176	-3.10836	-2.77304	-3.79893	-3.79893	-3.21373	-3.17423
VIT_00s0188g00110	F6I779	Glucose-inhibited division family A		34	50	46	43	50	31	46	30	67	37	41	47	6	8	12	7	9	5	14	13	18	17	37	21	14	11	20	14	10	8	0.883442	0.925781	0.763464	0.811295	0.750263	0.279377	0.778537	0.148786	1.23325	0.45085	0.910958	0.865053	-1.29597	-1.30498	-0.990967	-1.53792
VIT_00s0188g00120	D7UDU3	Amino acid permease 2		0	0	0	0	0	0	0	0	0	0	0	0	0	0	0	0	0	0	0	0	0	0	1	0	0	0	0	0	0	0	-3.79893	-3.79893	-3.79893	-3.79893	-3.79893	-3.79893	-3.79893	-3.79893	-3.79893	-3.79893	-3.79893	-3.79893	-3.79893	-3.79893	-3.79893	-3.79893
VIT_00s0188g00130	D7UDU4	Amino acid permease 2		0	0	0	0	0	0	0	0	0	1	0	1	1	0	0	0	0	1	0	0	0	0	5	1	0	0	0	0	0	0	-3.79893	-3.79893	-3.79893	-3.79893	-3.79893	-3.79893	-3.79893	-3.79893	-3.79893	-3.22639	-3.79893	-3.19666	-2.96861	-3.79893	-3.79893	-3.79893
VIT_00s0188g00140	F6I766	Amino acid permease 4		0	0	0	0	0	0	0	0	0	0	0	0	0	0	0	0	0	0	0	0	0	1	0	0	0	0	0	0	0	0	-3.79893	-3.79893	-3.79893	-3.79893	-3.79893	-3.79893	-3.79893	-3.79893	-3.79893	-3.79893	-3.79893	-3.79893	-3.79893	-3.79893	-3.79893	-3.79893
VIT_00s0188g00150	D7UDU5	Auxilin		0	1	3	2	5	2	0	0	0	2	1	2	1	0	0	1	0	0	2	0	0	0	1	1	1	0	0	1	1	0	-3.79893	-3.20551	-2.49109	-2.73578	-2.10239	-2.78078	-3.79893	-3.79893	-3.79893	-2.8176	-3.10836	-2.77304	-2.96861	-3.79893	-3.79893	-3.17423
VIT_00s0188g00160	F6I767	Calmodulin-binding protein		0	3	0	0	4	1	2	2	2	0	0	5	0	0	0	1	0	0	3	0	0	1	1	0	1	2	1	3	0	1	-3.79893	-2.46181	-3.79893	-3.79893	-2.31713	-3.20185	-2.80284	-2.82658	-2.83774	-3.79893	-3.79893	-1.95472	-3.79893	-3.79893	-3.79893	-3.17423
VIT_00s0188g00170	F6I768	Small nuclear ribonucleoprotein D3		0	3	0	3	1	5	0	0	0	0	1	0	0	0	0	0	0	0	3	1	0	0	3	1	2	0	0	0	0	2	-3.79893	-2.46181	-3.79893	-2.40155	-3.26463	-1.96572	-3.79893	-3.79893	-3.79893	-3.79893	-3.10836	-3.79893	-3.79893	-3.79893	-3.79893	-3.79893
VIT_00s0188g00180	F6I769	Pleckstrin homology (PH) domain-containing		0	0	0	0	0	0	1	0	0	0	0	0	0	0	0	0	0	0	0	0	0	0	1	0	0	0	0	0	0	0	-3.79893	-3.79893	-3.79893	-3.79893	-3.79893	-3.79893	-3.21657	-3.79893	-3.79893	-3.79893	-3.79893	-3.79893	-3.79893	-3.79893	-3.79893	-3.79893
VIT_00s0188g00190	F6I770	Auxilin		0	0	0	0	1	0	2	3	7	4	2	15	0	1	0	1	0	0	0	2	0	1	1	0	1	0	0	1	0	0	-3.79893	-3.79893	-3.79893	-3.79893	-3.26463	-3.79893	-2.80284	-2.51025	-1.68983	-2.23891	-2.64328	-0.666079	-3.79893	-3.13979	-3.79893	-3.17423
VIT_00s0188g00200	F6I771	Putative uncharacterized protein		13	19	30	21	35	20	17	19	28	16	11	21	11	10	13	10	11	9	0	10	6	22	20	17	1	0	0	0	0	0	-0.415558	-0.383764	0.178996	-0.162062	0.261861	-0.306668	-0.557999	-0.457039	0.0346578	-0.662355	-0.844147	-0.228427	-0.542091	-1.0352	-0.891424	-1.11659
VIT_00s0188g00210	D7UDU6	Auxilin		13	23	34	28	44	21	0	2	0	1	0	1	22	40	35	45	54	50	1	46	38	43	89	61	1	2	2	1	1	3	-0.415558	-0.131843	0.348756	0.223687	0.574217	-0.242396	-3.79893	-2.82658	-3.79893	-3.22639	-3.79893	-3.19666	0.380401	0.795972	0.411195	0.866994
VIT_00s0188g00230	F6I772	Putative uncharacterized protein (Fragment)		0	0	0	0	0	0	0	0	0	0	0	0	0	0	0	0	0	1	0	1	0	0	0	0	0	0	0	0	0	0	-3.79893	-3.79893	-3.79893	-3.79893	-3.79893	-3.79893	-3.79893	-3.79893	-3.79893	-3.79893	-3.79893	-3.79893	-3.79893	-3.79893	-3.79893	-3.79893
VIT_00s0189g00010	F6HCR6	Putative uncharacterized protein		0	0	1	2	3	0	0	0	0	0	0	1	0	2	1	1	0	0	1	3	1	0	0	0	0	3	0	0	1	2	-3.79893	-3.79893	-3.22178	-2.73578	-2.56951	-3.79893	-3.79893	-3.79893	-3.79893	-3.79893	-3.79893	-3.19666	-3.79893	-2.68904	-3.21373	-3.17423
VIT_00s0189g00020	F6HCR7	Wound-responsive protein		1352	1279	1328	1670	1535	1416	1626	1691	1770	1780	2676	1272	1048	1231	1252	1227	1379	1412	2184	2242	2472	1709	2434	1498	1563	1236	2114	1402	1747	1482	6.14102	5.54932	5.55476	6.03194	5.62955	5.70674	5.86214	5.87067	5.91364	5.96282	6.88394	5.56747	5.87425	5.68071	5.4941	5.58025
VIT_00s0189g00030	NA	Phospholipid-transporting ATPase	NA	1474	2714	3079	2330	3330	2326	1957	1778	1867	2234	1692	2344	1282	1893	2086	2096	2144	1776	2489	2241	1805	2611	3754	2671	2390	1707	2612	2128	2164	2166	6.26554	6.63355	6.76671	6.51197	6.7457	6.42199	6.12916	5.94296	5.99052	6.29024	6.2231	6.44835	6.16468	6.30085	6.22969	6.35185
VIT_00s0189g00040	F6HCR8	Putative uncharacterized protein		1	1	2	2	1	0	1	1	1	0	1	0	0	0	0	0	0	0	0	1	0	1	0	1	0	0	0	0	1	0	-3.01169	-3.20551	-2.81066	-2.73578	-3.26463	-3.79893	-3.21657	-3.23234	-3.23972	-3.79893	-3.10836	-3.79893	-3.79893	-3.79893	-3.79893	-3.79893
VIT_00s0189g00050	D7T5A5	Putative uncharacterized protein		81	74	121	87	100	84	48	58	67	63	51	47	39	49	84	68	83	76	144	190	185	80	124	59	53	52	62	59	64	54	2.10285	1.47357	2.12041	1.79779	1.71912	1.66258	0.837418	1.05402	1.23325	1.18704	1.21498	0.865053	1.17124	1.07775	1.62803	1.44325
VIT_00s0189g00080	F6HCS0	ADP-ribosylation factor		446	454	513	540	562	585	429	492	470	450	394	411	403	490	498	465	476	439	500	623	602	462	598	437	460	411	576	439	482	410	4.54402	4.05908	4.18603	4.40643	4.18357	4.43424	3.94483	4.09383	4.00537	3.98384	4.1252	3.94216	4.49829	4.35479	4.16756	4.18396
VIT_00s0189g00090	F6HCS1	Putative uncharacterized protein		159	183	191	200	203	185	160	141	153	139	148	126	133	183	150	174	173	175	220	221	265	254	338	228	170	150	176	162	190	177	3.064	2.75741	2.77022	2.98176	2.72454	2.78366	2.5332	2.3059	2.39955	2.30359	2.72244	2.25162	2.90822	2.94232	2.4497	2.77532
VIT_00s0189g00100	D7T5B1	Putative uncharacterized protein		2	9	11	10	18	4	4	1	7	3	6	9	5	5	5	10	9	6	9	15	18	22	20	21	12	4	12	10	7	10	-2.50524	-1.31882	-1.1184	-1.11021	-0.618079	-2.18982	-2.21918	-3.23234	-1.68983	-2.49943	-1.57133	-1.29736	-1.50898	-1.83703	-1.99107	-1.11659
VIT_00s0189g00110	F6HCS2	CYP82C4		0	0	0	0	0	0	1	1	0	0	0	0	0	0	2	0	1	0	0	2	0	2	1	0	0	0	0	0	0	0	-3.79893	-3.79893	-3.79893	-3.79893	-3.79893	-3.79893	-3.21657	-3.23234	-3.79893	-3.79893	-3.79893	-3.79893	-3.79893	-3.79893	-2.79858	-3.79893
VIT_00s0192g00010	D7UDY9	Putative uncharacterized protein		0	0	0	0	0	0	0	0	0	0	0	0	0	0	0	0	0	0	0	1	0	0	0	0	0	0	0	0	0	0	-3.79893	-3.79893	-3.79893	-3.79893	-3.79893	-3.79893	-3.79893	-3.79893	-3.79893	-3.79893	-3.79893	-3.79893	-3.79893	-3.79893	-3.79893	-3.79893
VIT_00s0192g00030	D7UDZ0	TOR Signaling pathway regulator TIP41		0	2	1	1	0	0	12	8	9	9	8	8	6	2	8	2	3	4	4	1	2	0	1	1	7	4	7	7	7	9	-3.79893	-2.78626	-3.22178	-3.17157	-3.79893	-3.79893	-0.998277	-1.5215	-1.40355	-1.37017	-1.23543	-1.43579	-1.29597	-2.68904	-1.47643	-2.73972
VIT_00s0192g00060	F6I7B5	Putative uncharacterized protein		0	0	0	0	0	0	0	0	0	0	0	0	0	0	0	0	0	0	0	0	0	0	1	0	0	0	0	0	0	0	-3.79893	-3.79893	-3.79893	-3.79893	-3.79893	-3.79893	-3.79893	-3.79893	-3.79893	-3.79893	-3.79893	-3.79893	-3.79893	-3.79893	-3.79893	-3.79893
VIT_00s0192g00070	D7UDZ1	Putative uncharacterized protein		0	0	0	0	0	0	0	0	0	0	0	0	0	0	0	0	0	1	0	0	0	0	1	0	0	0	0	0	0	0	-3.79893	-3.79893	-3.79893	-3.79893	-3.79893	-3.79893	-3.79893	-3.79893	-3.79893	-3.79893	-3.79893	-3.79893	-3.79893	-3.79893	-3.79893	-3.79893
VIT_00s0192g00090	F6I7B6	Putative uncharacterized protein		0	0	0	0	0	0	0	1	0	0	0	0	0	1	0	0	0	1	0	0	0	0	1	1	0	0	0	1	1	0	-3.79893	-3.79893	-3.79893	-3.79893	-3.79893	-3.79893	-3.79893	-3.23234	-3.79893	-3.79893	-3.79893	-3.79893	-3.79893	-3.13979	-3.79893	-3.79893
VIT_00s0192g00120	F6I7B8	FtsH protease 4 ftsh4		0	0	0	0	0	0	0	0	0	0	0	0	0	0	2	0	0	0	0	2	0	0	2	1	0	0	0	0	0	0	-3.79893	-3.79893	-3.79893	-3.79893	-3.79893	-3.79893	-3.79893	-3.79893	-3.79893	-3.79893	-3.79893	-3.79893	-3.79893	-3.79893	-2.79858	-3.79893
VIT_00s0192g00130	F6I7B9	Ribosomal protein L8 (RPL8C) 60S		0	0	0	0	1	0	0	0	0	0	0	0	0	1	0	0	0	0	0	0	0	0	0	0	0	0	0	0	0	0	-3.79893	-3.79893	-3.79893	-3.79893	-3.26463	-3.79893	-3.79893	-3.79893	-3.79893	-3.79893	-3.79893	-3.79893	-3.79893	-3.13979	-3.79893	-3.79893
VIT_00s0192g00140	D7UDZ2	Putative uncharacterized protein		0	0	0	0	0	0	0	0	0	0	0	0	0	0	0	0	0	0	0	0	0	0	0	0	1	0	0	0	0	0	-3.79893	-3.79893	-3.79893	-3.79893	-3.79893	-3.79893	-3.79893	-3.79893	-3.79893	-3.79893	-3.79893	-3.79893	-3.79893	-3.79893	-3.79893	-3.79893
VIT_00s0193g00010	D7U6L7	Putative uncharacterized protein		0	1	0	2	0	0	1	0	0	2	0	0	9	5	11	11	7	5	0	33	34	17	26	29	0	0	1	0	1	0	-3.79893	-3.20551	-3.79893	-2.73578	-3.79893	-3.79893	-3.21657	-3.79893	-3.79893	-2.8176	-3.79893	-3.79893	-0.798442	-1.83703	-1.09789	-0.999665
VIT_00s0193g00020	F6I260	Putative uncharacterized protein		0	0	0	0	0	1	0	0	0	0	0	0	1	0	1	1	0	0	0	6	2	4	4	4	0	0	0	0	0	0	-3.79893	-3.79893	-3.79893	-3.79893	-3.79893	-3.20185	-3.79893	-3.79893	-3.79893	-3.79893	-3.79893	-3.79893	-2.96861	-3.79893	-3.21373	-3.17423
VIT_00s0193g00030	F6I261	Pentatricopeptide (PPR) repeat-containing protein		20	23	32	25	32	27	16	21	23	23	18	12	14	13	9	9	12	6	31	18	14	8	15	14	29	21	38	22	13	19	0.156712	-0.131843	0.266371	0.0708006	0.140659	0.0926652	-0.635956	-0.326264	-0.227303	-0.189605	-0.207896	-0.947465	-0.226877	-0.706566	-1.33892	-1.24383
VIT_00s0193g00040	F6I262	Putative uncharacterized protein		0	1	0	0	0	0	0	0	0	0	0	0	0	0	0	0	0	0	1	0	0	0	0	0	1	0	0	1	0	0	-3.79893	-3.20551	-3.79893	-3.79893	-3.79893	-3.79893	-3.79893	-3.79893	-3.79893	-3.79893	-3.79893	-3.79893	-3.79893	-3.79893	-3.79893	-3.79893
VIT_00s0193g00080	F6I263	Ankyrin		0	1	2	1	0	1	0	0	0	0	1	0	0	0	0	0	0	0	2	1	4	3	2	0	2	0	0	1	0	0	-3.79893	-3.20551	-2.81066	-3.17157	-3.79893	-3.20185	-3.79893	-3.79893	-3.79893	-3.79893	-3.10836	-3.79893	-3.79893	-3.79893	-3.79893	-3.79893
VIT_00s0193g00090	D7U6M2	Putative uncharacterized protein		0	0	1	0	0	0	0	0	0	0	0	0	0	0	1	0	0	1	0	0	0	0	0	0	0	0	0	0	0	0	-3.79893	-3.79893	-3.22178	-3.79893	-3.79893	-3.79893	-3.79893	-3.79893	-3.79893	-3.79893	-3.79893	-3.79893	-3.79893	-3.79893	-3.21373	-3.79893
VIT_00s0193g00110	F6I265	Ankyrin repeat protein		1	1	5	2	7	2	3	0	5	5	4	9	14	7	12	4	11	6	5	6	4	2	9	5	2	2	3	0	1	3	-3.01169	-3.20551	-2.00836	-2.73578	-1.7501	-2.78078	-2.48169	-3.79893	-2.04734	-2.01831	-2.00996	-1.29736	-0.226877	-1.46149	-0.990967	-2.13555
VIT_00s0193g00140	F6I266	Pol polyprotein		1	0	0	2	2	0	0	3	0	2	2	0	1	1	0	0	1	3	3	0	3	1	1	1	0	0	1	0	0	0	-3.01169	-3.79893	-3.79893	-2.73578	-2.8756	-3.79893	-3.79893	-2.51025	-3.79893	-2.8176	-2.64328	-3.79893	-2.96861	-3.13979	-3.79893	-3.79893
VIT_00s0193g00150	F6I267	Ankyrin		0	0	0	0	0	0	0	0	0	0	0	0	0	0	0	0	0	0	0	1	0	0	0	0	0	0	0	0	0	0	-3.79893	-3.79893	-3.79893	-3.79893	-3.79893	-3.79893	-3.79893	-3.79893	-3.79893	-3.79893	-3.79893	-3.79893	-3.79893	-3.79893	-3.79893	-3.79893
VIT_00s0193g00160	D7U6M5	Ankyrin		8	10	8	7	7	10	40	60	48	58	26	44	5	10	7	3	6	5	23	12	11	12	17	6	8	8	7	4	14	13	-1.03208	-1.19291	-1.49582	-1.53193	-1.7501	-1.18384	0.585939	1.10126	0.769473	1.07166	0.285304	0.773771	-1.50898	-1.0352	-1.62845	-2.40624
VIT_00s0193g00170	F6I268	Putative uncharacterized protein		1	1	0	1	2	1	3	1	1	1	0	2	0	0	0	1	0	0	0	0	0	0	0	0	3	2	0	0	0	0	-3.01169	-3.20551	-3.79893	-3.17157	-2.8756	-3.20185	-2.48169	-3.23234	-3.23972	-3.22639	-3.79893	-2.77304	-3.79893	-3.79893	-3.79893	-3.17423
VIT_00s0194g00010	F6HCU8	Phenylalanine-tRNA ligase		14	9	17	15	10	7	18	22	27	33	35	22	18	33	28	31	14	21	42	88	69	36	49	35	21	13	15	12	12	19	-0.318552	-1.31882	-0.572063	-0.601829	-1.34411	-1.60087	-0.48404	-0.265069	-0.0140666	0.294953	0.692109	-0.166843	0.108482	0.531047	0.108623	0.354777
VIT_00s0194g00020	D7T5E7	DNA-directed RNA polymerase II subunit D		146	178	222	182	240	153	173	191	200	192	174	125	126	196	191	160	154	152	234	357	282	236	419	216	170	125	145	145	140	157	2.94204	2.71788	2.98508	2.84699	2.96367	2.51281	2.64455	2.73828	2.7814	2.7638	2.95359	2.24029	2.83098	3.04044	2.79423	2.65563
VIT_00s0194g00030	F6HCU9	Heat shock protein 81-2 (HSP81-2)		3677	6795	6803	4708	4940	5091	5353	6618	4848	4369	3219	4887	2821	3859	3953	3392	3946	3478	6696	7861	8051	8001	9847	8528	5805	6297	5799	6526	6543	8700	7.58352	7.95698	7.9099	7.52618	7.31438	7.55143	7.57992	7.83786	7.36619	7.25726	7.15033	7.50771	7.30171	7.32773	7.15124	7.04586
VIT_00s0194g00040	NA	NA	NA	29	48	59	48	52	49	36	49	73	54	47	51	5	2	9	6	6	2	100	48	55	65	84	67	107	105	103	103	112	79	0.663615	0.869159	1.10903	0.963826	0.804475	0.908171	0.441588	0.819888	1.35336	0.972211	1.10094	0.97842	-1.50898	-2.68904	-1.33892	-1.711
VIT_00s0194g00050	F6HCV0	Calcineurin B protein 3		71	111	124	103	127	105	98	107	108	100	72	102	41	69	56	74	82	67	126	95	99	113	165	121	102	84	152	142	111	117	1.91614	2.04604	2.15517	2.0367	2.05724	1.97794	1.83726	1.91446	1.90522	1.83667	1.6994	1.95187	1.24114	1.55726	1.05974	1.56215
VIT_00s0194g00060	F6HCV1	Putative uncharacterized protein		151	117	111	168	118	139	128	103	116	105	197	74	70	73	90	69	71	81	182	204	253	83	135	79	83	73	119	65	84	70	2.99018	2.1207	1.99811	2.73271	1.9531	2.37619	2.21574	1.86056	2.0064	1.90568	3.13113	1.499	1.99459	1.63663	1.72533	1.46376
VIT_00s0194g00070	F6HCV2	Constans-like 10		227	340	369	283	355	294	379	366	462	347	281	259	333	403	398	542	470	439	300	348	264	480	638	431	425	282	457	360	350	284	3.57395	3.64401	3.71292	3.4787	3.52414	3.44636	3.76694	3.6691	3.98072	3.6108	3.63996	3.27992	4.22399	4.07388	3.84563	4.40421
VIT_00s0194g00080	D7T5F3	Phototropic-responsive NPH3		28	48	73	46	63	47	63	39	92	52	49	56	53	60	50	70	56	44	41	66	23	73	122	51	68	38	109	46	55	73	0.615324	0.869159	1.40696	0.904734	1.07092	0.850398	1.21586	0.505558	1.67869	0.919794	1.15909	1.10864	1.60155	1.3609	0.902192	1.48398
VIT_00s0194g00090	F6HCV3	forkhead-associated domain-containing protein		363	457	463	447	451	457	505	525	570	551	400	444	283	367	451	409	472	421	508	497	409	476	745	509	459	350	565	483	493	491	4.24796	4.06854	4.0387	4.13476	3.86753	4.07934	4.17912	4.18711	4.28254	4.27477	4.14692	4.05308	3.99025	3.93948	4.02514	3.99961
VIT_00s0194g00100	D7T5F5	No pollen (Osnop)		577	1122	1060	915	1309	985	947	967	1215	978	894	924	729	1079	1196	1208	1188	1120	865	843	568	1040	1553	1050	877	617	984	943	878	774	4.91454	5.36069	5.23012	5.16524	5.40014	5.18398	5.08353	5.0657	5.37163	5.10021	5.30396	5.10716	5.35137	5.49086	5.42819	5.55777
VIT_00s0194g00110	F6HCV4	4-nitrophenylphosphatase	3.1.3.41; 2.7.11.0; 3.1.3.18	1031	1559	1481	1526	1738	1746	939	1049	1022	1152	876	1041	1126	1475	1646	1661	2006	1687	907	1203	1203	1559	2110	1434	830	676	870	844	893	869	5.75042	5.83453	5.71185	5.90199	5.80849	6.00859	5.07132	5.18289	5.12254	5.33599	5.27467	5.27883	5.9777	5.94126	5.88828	6.0166
VIT_00s0194g00120	F6HCV5	Serine acetyltransferase		13	34	36	33	33	34	28	15	28	28	82	41	12	25	64	26	64	59	25	23	32	43	79	32	20	18	16	12	49	32	-0.415558	0.394838	0.426689	0.447213	0.182201	0.405088	0.100661	-0.760623	0.0346578	0.0729229	1.88313	0.676321	-0.429192	0.153283	1.24615	0.116525
VIT_00s0194g00130	F6HCV6	Transcriptional adaptor (ADA2b)PROPORZ1		662	1078	1097	916	1133	1032	1168	1276	1070	1262	914	1072	711	895	1150	1070	1172	910	960	1058	899	1037	1344	941	933	646	1021	923	1036	948	5.11236	5.30307	5.27953	5.16681	5.1922	5.2511	5.38555	5.46499	5.18863	5.46734	5.33582	5.32109	5.31537	5.2216	5.3717	5.38304
VIT_00s0194g00140	F6HCV7	Agenet domain-containing protein		38	48	53	53	51	56	50	47	30	44	29	32	44	46	40	46	38	39	61	96	78	63	93	52	40	43	23	45	35	44	1.03798	0.869159	0.959735	1.10176	0.777624	1.0939	0.89399	0.762263	0.127431	0.688713	0.43402	0.336897	1.34003	0.989798	0.594064	0.897467
VIT_00s0194g00150	F6HCV8	Agenet domain-containing protein		0	3	2	0	2	1	1	0	0	1	0	0	0	1	0	1	0	1	4	0	0	1	0	0	0	0	1	1	1	1	-3.79893	-2.46181	-2.81066	-3.79893	-2.8756	-3.20185	-3.21657	-3.79893	-3.79893	-3.22639	-3.79893	-3.79893	-3.79893	-3.13979	-3.79893	-3.17423
VIT_00s0194g00160	D7T5G1	Putative uncharacterized protein		1	1	3	1	3	3	0	2	1	0	0	0	1	2	3	2	1	0	3	0	0	0	0	0	5	1	3	2	1	1	-3.01169	-3.20551	-2.49109	-3.17157	-2.56951	-2.45525	-3.79893	-2.82658	-3.23972	-3.79893	-3.79893	-3.79893	-2.96861	-2.68904	-2.47658	-2.73972
VIT_00s0194g00180	F6HCW0	Putative uncharacterized protein		73	64	81	110	108	103	10	15	12	22	9	11	9	20	12	23	10	15	227	137	140	131	246	163	56	20	39	54	76	38	1.95547	1.26994	1.55312	2.12996	1.82782	1.95071	-1.22048	-0.760623	-1.05875	-0.248372	-1.09288	-1.05494	-0.798442	-0.14553	-0.990967	-0.0479359
VIT_00s0194g00190	F6HCW1	Putative uncharacterized protein		15	19	18	25	28	21	3	11	6	16	0	8	4	10	9	10	6	7	48	27	17	24	95	28	10	9	11	15	17	8	-0.227659	-0.383764	-0.498187	0.0708006	-0.0386159	-0.242396	-2.48169	-1.1456	-1.85754	-0.662355	-3.79893	-1.43579	-1.75898	-1.0352	-1.33892	-1.11659
VIT_00s0194g00200	D7T5G3	FAR1-related sequence 10		79	100	104	91	114	93	69	124	81	103	56	99	43	96	82	77	94	86	147	148	106	114	213	121	115	86	104	114	88	100	2.06739	1.89824	1.90588	1.86133	1.90428	1.80625	1.34322	2.12342	1.49937	1.87847	1.34592	1.90962	1.30781	2.02376	1.59408	1.61811
VIT_00s0194g00210	D7T5G4	KCO1 (two pore K channel)		23	19	20	19	29	18	34	27	32	21	15	11	24	49	27	72	23	52	5	51	26	32	54	20	10	4	22	10	8	9	0.346166	-0.383764	-0.360899	-0.294295	0.00833428	-0.444496	0.363609	0.00713363	0.214598	-0.309635	-0.447183	-1.05494	0.49928	1.07775	0.0597119	1.52359
VIT_00s0194g00220	D7T5G5	Putative uncharacterized protein		8	8	6	7	5	4	12	14	8	5	3	7	3	15	7	15	12	9	8	22	6	17	28	12	10	5	5	4	2	2	-1.03208	-1.45678	-1.81656	-1.53193	-2.10239	-2.18982	-0.998277	-0.84767	-1.5396	-2.01831	-2.29214	-1.58892	-2.06157	-0.522847	-1.62845	-0.608561
VIT_00s0194g00240	D7T5G7	Putative uncharacterized protein		0	0	0	0	0	0	0	0	0	0	0	0	0	0	0	0	0	0	1	0	0	0	0	0	1	3	7	2	3	4	-3.79893	-3.79893	-3.79893	-3.79893	-3.79893	-3.79893	-3.79893	-3.79893	-3.79893	-3.79893	-3.79893	-3.79893	-3.79893	-3.79893	-3.79893	-3.79893
VIT_00s0194g00250	D7T5G8	KCO1 (two pore K channel)		6	2	0	6	3	1	2	2	0	3	0	2	0	0	0	1	0	0	4	1	0	2	2	4	6	3	13	8	10	8	-1.37814	-2.78626	-3.79893	-1.70522	-2.56951	-3.20185	-2.80284	-2.82658	-3.79893	-2.49943	-3.79893	-2.77304	-3.79893	-3.79893	-3.79893	-3.17423
VIT_00s0194g00260	F6HCW2	Microtubule associated protein (MAP70-5)		56	71	104	71	93	55	298	358	370	575	415	569	131	162	304	216	374	178	169	219	224	299	440	283	156	93	218	119	171	157	1.58109	1.41544	1.90588	1.51129	1.61679	1.06878	3.42212	3.6374	3.66198	4.33606	4.19982	4.40957	2.88657	2.76822	3.45916	3.08432
VIT_00s0194g00270	F6HCW3	RNA-binding protein P67, Chloroplast		395	448	449	452	485	417	609	652	555	589	478	539	346	493	587	494	572	459	671	1088	841	942	1227	1003	664	507	684	725	676	683	4.3694	4.03997	3.9946	4.15074	3.97189	3.94778	4.4483	4.49855	4.24421	4.37064	4.40297	4.3317	4.27904	4.36356	4.4039	4.27091
VIT_00s0194g00280	F6HCW4	Cyclin D3_1		1	4	7	2	1	6	1	2	3	8	6	4	2	1	4	2	3	2	6	3	2	2	0	2	2	4	6	8	8	8	-3.01169	-2.1971	-1.6473	-2.73578	-3.26463	-1.77179	-3.21657	-2.82658	-2.5237	-1.50698	-1.57133	-2.17954	-2.44495	-3.13979	-2.2135	-2.73972
VIT_00s0194g00290	F6HCW5	4-hydroxy-3-methylbut-2-enyl diphosphate reductase		3	1	1	1	3	1	0	1	0	1	1	2	0	0	0	0	0	0	1	2	0	0	2	1	1	2	0	3	3	2	-2.13112	-3.20551	-3.22178	-3.17157	-2.56951	-3.20185	-3.79893	-3.23234	-3.79893	-3.22639	-3.10836	-2.77304	-3.79893	-3.79893	-3.79893	-3.79893
VIT_00s0194g00300	F6HCW6	Proline-rich family protein		0	1	0	0	0	0	0	1	0	1	0	0	0	0	0	0	0	0	0	0	0	0	0	2	0	0	0	1	0	0	-3.79893	-3.20551	-3.79893	-3.79893	-3.79893	-3.79893	-3.79893	-3.23234	-3.79893	-3.22639	-3.79893	-3.79893	-3.79893	-3.79893	-3.79893	-3.79893
VIT_00s0194g00310	F6HCW7	RNA-binding protein P67, Chloroplast		15	30	20	15	33	18	31	42	34	30	15	36	23	29	34	22	35	34	38	43	34	50	65	59	36	12	38	39	23	32	-0.227659	0.224739	-0.360899	-0.601829	0.182201	-0.444496	0.238118	0.607249	0.296797	0.165874	-0.447183	0.497674	0.441065	0.354494	0.371666	-0.107204
VIT_00s0194g00320	D7T5H4	Putative uncharacterized protein		3	1	3	2	4	2	6	5	4	2	1	4	4	3	5	5	5	1	5	3	4	2	4	1	6	6	1	8	4	7	-2.13112	-3.20551	-2.49109	-2.73578	-2.31713	-2.78078	-1.80479	-2.03124	-2.26595	-2.8176	-3.10836	-2.17954	-1.75898	-2.3461	-1.99107	-1.90771
VIT_00s0194g00330	F6HCW8	Proline-rich family protein		0	3	2	3	4	2	4	1	6	5	3	5	0	1	1	1	1	1	26	4	11	2	8	2	8	11	6	16	15	19	-3.79893	-2.46181	-2.81066	-2.40155	-2.31713	-2.78078	-2.21918	-3.23234	-1.85754	-2.01831	-2.29214	-1.95472	-3.79893	-3.13979	-3.21373	-3.17423
VIT_00s0194g00340	F6HCW9	Putative uncharacterized protein		0	1	0	0	0	0	7	4	4	2	3	0	1	0	0	0	0	0	14	2	4	1	5	2	7	6	5	5	14	14	-3.79893	-3.20551	-3.79893	-3.79893	-3.79893	-3.79893	-1.63509	-2.25095	-2.26595	-2.8176	-2.29214	-3.79893	-2.96861	-3.79893	-3.79893	-3.79893
VIT_00s0194g00350	F6HCX0	D1 protease		1	1	1	0	2	0	0	0	0	0	0	1	0	0	0	0	0	0	1	1	1	0	0	1	0	0	0	0	2	0	-3.01169	-3.20551	-3.22178	-3.79893	-2.8756	-3.79893	-3.79893	-3.79893	-3.79893	-3.79893	-3.79893	-3.19666	-3.79893	-3.79893	-3.79893	-3.79893
VIT_00s0194g00360	F6HCX1	Histone H2A.4 HTA12		0	0	0	0	0	0	0	0	0	4	0	1	1	1	1	0	0	0	0	0	0	0	0	0	0	1	0	1	0	0	-3.79893	-3.79893	-3.79893	-3.79893	-3.79893	-3.79893	-3.79893	-3.79893	-3.79893	-2.23891	-3.79893	-3.19666	-2.96861	-3.13979	-3.21373	-3.79893
VIT_00s0198g00010	D7U6K4	Putative uncharacterized protein (Fragment)		4	3	4	4	9	1	0	2	0	1	3	0	1	0	0	2	1	0	1	4	0	2	6	2	2	0	2	4	1	2	-1.83431	-2.46181	-2.22963	-2.13037	-1.46717	-3.20185	-3.79893	-2.82658	-3.79893	-3.22639	-2.29214	-3.79893	-2.96861	-3.79893	-3.79893	-2.73972
VIT_00s0198g00020	F6I241	ATP binding		3	8	9	7	12	2	6	0	6	3	2	4	1	1	3	7	5	2	7	5	4	13	19	12	2	3	11	5	3	2	-2.13112	-1.45678	-1.35875	-1.53193	-1.12561	-2.78078	-1.80479	-3.79893	-1.85754	-2.49943	-2.64328	-2.17954	-2.96861	-3.13979	-2.47658	-1.53792
VIT_00s0198g00030	F6I242	Putative uncharacterized protein		0	3	6	3	8	2	3	6	7	11	4	6	1	4	6	5	9	6	8	9	3	15	30	20	8	5	12	4	3	4	-3.79893	-2.46181	-1.81656	-2.40155	-1.60171	-2.78078	-2.48169	-1.84061	-1.68983	-1.13022	-2.00996	-1.76026	-2.96861	-2.06923	-1.7984	-1.90771
VIT_00s0198g00040	F6I243	CTV.22		2	13	13	11	9	9	26	18	32	29	24	15	5	15	13	18	19	17	10	28	10	39	84	45	24	11	30	14	14	12	-2.50524	-0.870146	-0.912435	-0.99319	-1.46717	-1.30992	0.00116312	-0.527158	0.214598	0.120147	0.176897	-0.666079	-1.50898	-0.522847	-0.891424	-0.372111
VIT_00s0198g00050	F6I244	Putative uncharacterized protein		0	1	0	0	1	0	0	0	0	0	0	0	0	0	0	0	0	0	0	0	0	0	0	0	0	0	1	0	0	0	-3.79893	-3.20551	-3.79893	-3.79893	-3.26463	-3.79893	-3.79893	-3.79893	-3.79893	-3.79893	-3.79893	-3.79893	-3.79893	-3.79893	-3.79893	-3.79893
VIT_00s0198g00060	F6I245	Ribosomal protein S7 30S		19	21	6	15	14	14	17	23	20	11	16	18	12	15	16	7	12	10	36	43	33	15	29	11	20	17	31	15	26	23	0.0875969	-0.252312	-1.81656	-0.601829	-0.935896	-0.767317	-0.557999	-0.206365	-0.410849	-1.13022	-0.362933	-0.430721	-0.429192	-0.522847	-0.628374	-1.53792
VIT_00s0198g00090	F6I246	CTV.22		2	0	1	1	0	1	0	1	0	3	1	0	1	0	2	0	0	2	2	0	0	0	1	0	0	2	1	0	1	0	-2.50524	-3.79893	-3.22178	-3.17157	-3.79893	-3.20185	-3.79893	-3.23234	-3.79893	-2.49943	-3.10836	-3.79893	-2.96861	-3.79893	-2.79858	-3.79893
VIT_00s0198g00100	F6I247	Molecular chaperone DnaK		2	5	3	4	4	8	7	14	8	7	9	5	4	4	8	2	6	0	4	9	6	9	13	7	7	4	5	5	5	4	-2.50524	-1.97351	-2.49109	-2.13037	-2.31713	-1.44807	-1.63509	-0.84767	-1.5396	-1.65814	-1.09288	-1.95472	-1.75898	-2.06923	-1.47643	-2.73972
VIT_00s0198g00120	F6I249	Putative uncharacterized protein		5	4	4	1	8	5	5	5	7	7	1	4	2	2	8	2	10	1	3	3	0	3	6	5	5	0	1	2	3	3	-1.58827	-2.1971	-2.22963	-3.17157	-1.60171	-1.96572	-1.99716	-2.03124	-1.68983	-1.65814	-3.10836	-2.17954	-2.44495	-2.68904	-1.47643	-2.73972
VIT_00s0198g00130	F6I250	Putative uncharacterized protein		0	2	5	5	5	2	2	0	2	4	2	1	1	1	3	3	5	0	4	0	0	1	3	2	1	0	0	1	0	1	-3.79893	-2.78626	-2.00836	-1.90219	-2.10239	-2.78078	-2.80284	-3.79893	-2.83774	-2.23891	-2.64328	-3.19666	-2.96861	-3.13979	-2.47658	-2.40624
VIT_00s0198g00140	F6I251	Putative uncharacterized protein		62	46	85	88	108	94	131	137	120	135	117	109	37	58	72	53	61	60	122	85	72	94	90	85	127	76	128	104	89	116	1.72457	0.810223	1.621	1.81394	1.82782	1.82136	2.24865	2.26499	2.05445	2.26208	2.38751	2.04591	1.09777	1.31338	1.41121	1.09446
VIT_00s0198g00150	F6I252	Putative uncharacterized protein		49	54	83	64	89	54	99	88	98	90	110	98	47	64	58	61	62	59	182	136	119	108	120	88	111	80	111	108	88	98	1.39339	1.03276	1.58746	1.36552	1.55488	1.04323	1.85162	1.63835	1.76786	1.68789	2.29977	1.89525	1.43257	1.45148	1.10865	1.29089
VIT_00s0198g00160	F6I253	AAA-type ATPase		13	40	39	30	49	45	22	23	24	24	25	39	19	24	28	30	26	22	35	24	21	16	26	21	21	15	27	22	16	32	-0.415558	0.617429	0.536222	0.317292	0.722374	0.790215	-0.221136	-0.206365	-0.170967	-0.133138	0.232119	0.607493	0.181415	0.0982674	0.108623	0.310171
VIT_00s0198g00170	F6I254	AAA-type ATPase		82	148	149	99	176	128	85	72	67	83	59	92	48	74	74	82	92	57	66	40	41	55	78	70	40	39	39	49	48	27	2.12026	2.45479	2.41623	1.98058	2.52104	2.25896	1.63637	1.35622	1.23325	1.57378	1.41913	1.80592	1.46214	1.6558	1.44969	1.70682
VIT_00s0198g00180	F6I255	Putative uncharacterized protein (Fragment)		71	105	88	79	106	83	52	45	33	63	32	57	31	44	41	39	46	42	23	28	41	33	63	31	30	13	22	22	29	23	1.91614	1.9673	1.66989	1.66164	1.8014	1.6457	0.948426	0.702241	0.256283	1.18704	0.568828	1.13334	0.85186	0.928039	0.628012	0.66926
VIT_00s0199g00010	F6GZ49	Putative uncharacterized protein		1	0	0	0	0	0	0	0	1	0	0	0	0	0	0	0	0	1	3	0	0	0	1	0	0	0	0	0	0	0	-3.01169	-3.79893	-3.79893	-3.79893	-3.79893	-3.79893	-3.79893	-3.79893	-3.23972	-3.79893	-3.79893	-3.79893	-3.79893	-3.79893	-3.79893	-3.79893
VIT_00s0199g00020	D7SSR3	Thymidylate synthase		142	191	191	189	208	191	102	82	84	77	81	68	45	75	59	58	64	48	228	214	222	175	296	198	195	134	215	199	197	198	2.90235	2.8185	2.77022	2.90091	2.75926	2.82923	1.89384	1.5389	1.55053	1.46824	1.86577	1.38024	1.37154	1.67473	1.13249	1.22033
VIT_00s0199g00030	F6GZ50	Ubiquitin-specific protease 16		200	344	313	293	380	321	286	312	328	261	267	305	217	275	271	313	253	236	332	308	246	362	507	346	291	235	321	285	320	304	3.39243	3.66079	3.47687	3.52849	3.62173	3.57231	3.36323	3.44022	3.4892	3.20271	3.56667	3.51417	3.60913	3.52539	3.29453	3.61566
VIT_00s0199g00040	F6GZ51	Putative uncharacterized protein		94	172	204	165	180	177	142	195	173	151	182	155	138	199	245	217	184	235	355	236	210	247	367	222	183	154	171	296	271	253	2.31425	2.66896	2.86424	2.707	2.55306	2.72056	2.36328	2.76786	2.57452	2.42138	3.01785	2.54638	2.96096	3.06216	3.15014	3.09093
VIT_00s0199g00050	F6GZ52	2-oxoglutarate/malate carrier protein, Mitochondrial		3	8	7	7	4	4	3	7	4	7	7	10	2	4	0	9	6	10	3	6	4	6	8	8	4	7	8	7	11	7	-2.13112	-1.45678	-1.6473	-1.53193	-2.31713	-2.18982	-2.48169	-1.67225	-2.26595	-1.65814	-1.39363	-1.17106	-2.44495	-2.06923	-3.79893	-1.24383
VIT_00s0199g00060	F6GZ53	Pleckstriny (PH) domain-containing protein		1	8	2	5	0	1	2	4	1	1	4	4	2	1	1	3	1	1	0	1	6	2	3	4	1	1	1	0	1	1	-3.01169	-1.45678	-2.81066	-1.90219	-3.79893	-3.20185	-2.80284	-2.25095	-3.23972	-3.22639	-2.00996	-2.17954	-2.44495	-3.13979	-3.21373	-2.40624
VIT_00s0199g00070	F6GZ54	Pleckstriny (PH) domain-containing protein		20	34	34	43	56	24	17	19	18	20	13	16	7	13	11	16	14	6	16	22	24	27	30	20	17	11	16	14	10	26	0.156712	0.394838	0.348756	0.811295	0.907145	-0.0651601	-0.557999	-0.457039	-0.547622	-0.373615	-0.632055	-0.583286	-1.1104	-0.706566	-1.09789	-0.525363
VIT_00s0199g00080	F6GZ55	Putative uncharacterized protein		15	20	22	21	16	10	59	56	78	68	45	65	33	55	71	60	66	54	42	15	11	26	48	41	17	9	31	26	22	32	-0.227659	-0.316541	-0.235548	-0.162062	-0.768254	-1.18384	1.12424	1.00517	1.44633	1.29387	1.04035	1.31699	0.938573	1.23903	1.39159	1.26775
VIT_00s0199g00090	F6GZ56	Putative uncharacterized protein		0	0	1	3	0	0	8	5	6	9	4	5	2	9	6	1	6	2	4	2	1	2	1	1	2	2	1	3	1	1	-3.79893	-3.79893	-3.22178	-2.40155	-3.79893	-3.79893	-1.48326	-2.03124	-1.85754	-1.37017	-2.00996	-1.95472	-2.44495	-1.1638	-1.7984	-3.17423
VIT_00s0199g00100	F6GZ57	Putative uncharacterized protein		0	1	3	1	1	2	4	5	2	8	3	9	1	5	4	5	5	3	4	2	0	0	3	0	0	3	4	4	2	2	-3.79893	-3.20551	-2.49109	-3.17157	-3.26463	-2.78078	-2.21918	-2.03124	-2.83774	-1.50698	-2.29214	-1.29736	-2.96861	-1.83703	-2.2135	-1.90771
VIT_00s0199g00110	D7SSS0	Threonine endopeptidase		115	144	142	105	130	139	47	44	27	36	15	32	84	109	132	100	110	122	216	0	0	1	3	1	129	92	90	127	116	119	2.60134	2.41579	2.34777	2.06397	2.09035	2.37619	0.808278	0.671267	-0.0140666	0.413426	-0.447183	0.336897	2.25328	2.20393	2.26786	1.9874
VIT_00s0199g00120	F6GZ58	Heat shock protein binding		0	0	1	3	1	0	5	8	4	5	4	5	4	10	5	7	2	7	10	6	5	2	2	4	5	2	2	2	4	5	-3.79893	-3.79893	-3.22178	-2.40155	-3.26463	-3.79893	-1.99716	-1.5215	-2.26595	-2.01831	-2.00996	-1.95472	-1.75898	-1.0352	-1.99107	-1.53792
VIT_00s0199g00130	F6GZ59	Cysteine desulfurase	2.6.1.0; 2.8.1.7	120	158	162	157	160	155	231	200	228	185	133	146	201	286	330	298	389	270	179	22	16	18	33	21	143	128	165	149	150	155	2.66203	2.54792	2.53535	2.63611	2.38534	2.53131	3.0575	2.80401	2.96858	2.7108	2.57004	2.46118	3.49931	3.58163	3.57682	3.54523
VIT_00s0199g00140	F6GZ60	14-3-3 protein GF14 kappa (GRF8)		5	7	10	6	4	6	2	5	8	4	6	2	4	2	2	3	4	2	4	0	0	0	1	0	3	1	5	11	5	7	-1.58827	-1.60934	-1.23357	-1.70522	-2.31713	-1.77179	-2.80284	-2.03124	-1.5396	-2.23891	-1.57133	-2.77304	-1.75898	-2.68904	-2.79858	-2.40624
VIT_00s0199g00150	D7SSS3	Threonine endopeptidase		157	211	187	180	209	180	334	378	289	300	183	280	106	119	135	138	129	134	268	559	510	505	838	607	207	163	144	192	196	208	3.0459	2.96078	2.74001	2.83121	2.76611	2.74455	3.58561	3.71539	3.30782	3.40215	3.02568	3.3916	2.58437	2.32868	2.2998	2.44485
VIT_00s0199g00160	D7SSS4	Heat shock protein binding		1	2	4	2	4	0	4	11	5	4	5	7	0	3	2	2	2	1	9	4	7	5	13	5	3	3	2	2	3	4	-3.01169	-2.78626	-2.22963	-2.73578	-2.31713	-3.79893	-2.21918	-1.1456	-2.04734	-2.23891	-1.77404	-1.58892	-3.79893	-2.3461	-2.79858	-2.73972
VIT_00s0199g00170	F6GZ61	Cysteine desulfurase	2.6.1.0; 2.8.1.7	1344	1801	1670	1547	1586	1626	1712	1873	1693	1463	1188	1303	1072	1441	1598	1467	1654	1537	1629	1901	1855	2262	3388	2319	1681	1467	1807	1720	1736	1660	6.13246	6.04246	5.8849	5.92169	5.67664	5.90598	5.93641	6.01797	5.84955	5.68023	5.7135	5.60216	5.90688	5.90766	5.84564	5.83763
VIT_00s0199g00190	F6GZ62	14-3-3 protein GF14 kappa (GRF8)		193	226	243	206	198	180	323	363	274	229	231	252	129	141	158	172	129	173	291	297	310	298	485	321	242	203	252	176	204	233	3.34139	3.05897	3.11434	3.02402	2.68895	2.74455	3.53759	3.6573	3.2315	3.01558	3.35909	3.24069	2.86459	2.57019	2.5237	2.75882
VIT_00s0199g00210	D7SSS8	Cyclin delta-2 (CYCD2)		0	0	0	0	0	0	0	0	1	1	0	0	0	0	0	0	0	0	0	0	0	1	0	0	0	0	0	0	0	0	-3.79893	-3.79893	-3.79893	-3.79893	-3.79893	-3.79893	-3.79893	-3.79893	-3.23972	-3.22639	-3.79893	-3.79893	-3.79893	-3.79893	-3.79893	-3.79893
VIT_00s0199g00220	D7SSS9	Phosphofructokinase		43	55	55	49	69	59	74	75	65	72	58	101	34	40	60	42	63	44	96	82	64	73	80	87	54	38	54	83	72	69	1.21044	1.05832	1.01124	0.992489	1.19786	1.16671	1.44138	1.4135	1.19089	1.37398	1.39514	1.93792	0.98005	0.795972	1.15595	0.771512
VIT_00s0199g00230	NA	NA	NA	5	5	10	5	14	13	7	10	15	12	10	9	12	8	22	21	22	25	10	20	7	15	17	11	13	12	21	17	19	12	-1.58827	-1.97351	-1.23357	-1.90219	-0.935896	-0.860724	-1.63509	-1.26035	-0.780669	-1.02372	-0.963162	-1.29736	-0.429192	-1.30498	-0.213317	-0.169011
VIT_00s0199g00240	D7SST1	Pyrophosphate-fructose-6-phosphate 1-phosphotransferase		28	44	65	36	50	36	71	84	77	77	61	77	54	61	64	56	78	67	79	81	86	104	116	86	58	42	62	78	60	52	0.615324	0.748777	1.24431	0.566395	0.750263	0.483195	1.38329	1.57282	1.42821	1.46824	1.46596	1.55491	1.62788	1.38408	1.24615	1.17129
VIT_00s0199g00250	F6GZ63	Zinc finger homeobox 22		8	17	25	18	24	20	14	18	10	22	20	24	36	39	83	62	88	92	30	25	16	28	34	20	23	15	27	36	32	18	-1.03208	-0.528405	-0.0658424	-0.365253	-0.243372	-0.306668	-0.805772	-0.527158	-1.27924	-0.248372	-0.0679144	-0.0510415	1.05959	0.760977	1.61115	1.31367
VIT_00s0199g00260	D7SST3	GLABRA2 expression modulator		108	127	153	132	157	124	165	214	232	195	167	164	121	137	160	176	170	160	184	175	155	116	209	129	165	151	172	153	143	136	2.51184	2.23714	2.45394	2.38904	2.35841	2.21386	2.57705	2.90065	2.99344	2.78594	2.89491	2.62684	2.77316	2.52918	2.54162	2.79164
VIT_00s0199g00270	D7SST4	Putative uncharacterized protein		13	36	24	28	32	21	20	23	26	32	18	26	25	36	46	52	62	55	48	44	49	45	75	43	39	39	47	72	58	89	-0.415558	0.472914	-0.120223	0.223687	0.140659	-0.242396	-0.346608	-0.206365	-0.0644943	0.253197	-0.207896	0.0561516	0.555238	0.650587	0.786713	1.06791
VIT_00s0199g00280	F6GZ64	Putative uncharacterized protein		0	0	1	0	0	0	1	0	0	1	0	1	0	1	1	0	3	0	0	3	2	1	2	2	1	0	2	0	0	0	-3.79893	-3.79893	-3.22178	-3.79893	-3.79893	-3.79893	-3.21657	-3.79893	-3.79893	-3.22639	-3.79893	-3.19666	-3.79893	-3.13979	-3.21373	-3.79893
VIT_00s0199g00290	F6GZ65	Putative uncharacterized protein		0	4	2	0	0	2	0	0	0	1	0	0	0	1	1	4	0	0	0	0	0	0	0	0	0	0	1	1	0	0	-3.79893	-2.1971	-2.81066	-3.79893	-3.79893	-2.78078	-3.79893	-3.79893	-3.79893	-3.22639	-3.79893	-3.79893	-3.79893	-3.13979	-3.21373	-2.13555
VIT_00s0199g00300	D7SST6	Protein transport protein SFT1		478	455	408	496	512	483	637	634	627	628	487	529	429	499	454	431	479	496	653	837	788	610	858	488	528	481	631	482	591	547	4.64369	4.06224	3.85711	4.28424	4.0497	4.15884	4.51295	4.45829	4.41956	4.46283	4.42979	4.30478	4.58821	4.38095	4.03467	4.07487
VIT_00s0199g00310	F6GZ66	Putative uncharacterized protein		93	289	137	70	85	82	216	149	317	325	368	286	338	461	987	918	1007	1034	257	107	308	388	174	161	294	415	444	630	478	622	2.29904	3.41101	2.29679	1.49135	1.4902	1.62861	2.9615	2.38439	3.44031	3.51688	4.02713	3.42198	4.24541	4.26709	5.15161	5.16241
VIT_00s0201g00020	F6HJK4	Pentatricopeptide repeat-containing protein		7	5	13	5	9	9	6	7	6	9	10	3	8	7	14	7	10	9	16	9	11	5	12	10	13	8	11	11	4	9	-1.19476	-1.97351	-0.912435	-1.90219	-1.46717	-1.30992	-1.80479	-1.67225	-1.85754	-1.37017	-0.963162	-2.44598	-0.946007	-1.46149	-0.798309	-1.53792
VIT_00s0201g00030	D7TG15	Putative uncharacterized protein		0	0	0	0	0	0	0	0	0	0	0	0	0	0	0	0	0	0	0	0	1	0	0	0	0	0	0	0	0	0	-3.79893	-3.79893	-3.79893	-3.79893	-3.79893	-3.79893	-3.79893	-3.79893	-3.79893	-3.79893	-3.79893	-3.79893	-3.79893	-3.79893	-3.79893	-3.79893
VIT_00s0201g00060	F6HJK5	Putative uncharacterized protein		39	68	45	58	74	54	106	98	95	71	72	74	56	83	92	76	61	75	50	49	31	49	70	45	52	31	66	53	34	49	1.07416	1.35487	0.733111	1.22765	1.29574	1.04323	1.94828	1.79023	1.72397	1.35436	1.6994	1.499	1.67915	1.81782	1.75635	1.5997
VIT_00s0201g00070	D7TG17	HhH-GPD base excision DNA repair family protein		261	397	442	380	481	372	326	409	347	363	276	365	220	310	337	279	339	284	448	408	354	422	537	374	429	278	380	357	409	410	3.77417	3.86642	3.97203	3.90153	3.96	3.78385	3.55085	3.8285	3.56993	3.67546	3.61421	3.77177	3.62882	3.69721	3.60692	3.45079
VIT_00s0201g00080	F6HJK6	Putative uncharacterized protein		65	100	125	101	124	119	82	133	191	214	159	135	62	119	209	175	215	164	91	63	54	92	96	69	120	124	212	153	153	154	1.7913	1.89824	2.16657	2.00892	2.02335	2.15542	1.58575	2.22289	2.71568	2.91874	2.82479	2.3497	1.82285	2.32868	2.92287	2.7835
VIT_00s0202g00020	D7SSU0	Putative uncharacterized protein		1	6	4	6	2	2	1	3	6	4	4	5	3	1	3	2	4	1	2	3	5	4	1	3	4	2	5	3	7	4	-3.01169	-1.77996	-2.22963	-1.70522	-2.8756	-2.78078	-3.21657	-2.51025	-1.85754	-2.23891	-2.00996	-1.95472	-2.06157	-3.13979	-2.47658	-2.73972
VIT_00s0202g00030	D7SSU1	Ankyrin repeat protein		1	1	2	1	1	2	0	0	0	0	0	0	0	1	0	0	0	0	1	2	1	1	7	0	2	1	2	2	2	1	-3.01169	-3.20551	-2.81066	-3.17157	-3.26463	-2.78078	-3.79893	-3.79893	-3.79893	-3.79893	-3.79893	-3.79893	-3.79893	-3.13979	-3.79893	-3.79893
VIT_00s0202g00040	F6GZ69	Ankyrin repeat protein		2	5	2	2	3	3	14	21	12	23	16	14	6	13	14	9	11	13	7	15	16	19	12	9	2	1	4	3	7	2	-2.50524	-1.97351	-2.81066	-2.73578	-2.56951	-2.45525	-0.805772	-0.326264	-1.05875	-0.189605	-0.362933	-0.753915	-1.29597	-0.706566	-0.798309	-1.24383
VIT_00s0202g00050	F6GZ70	Putative uncharacterized protein		0	0	1	1	3	0	0	1	0	1	0	0	1	2	1	0	0	0	1	3	2	1	4	0	0	0	2	0	0	1	-3.79893	-3.79893	-3.22178	-3.17157	-2.56951	-3.79893	-3.79893	-3.23234	-3.79893	-3.22639	-3.79893	-3.79893	-2.96861	-2.68904	-3.21373	-3.79893
VIT_00s0202g00060	F6GZ71	Pentatricopeptide repeat-containing protein		0	0	0	0	0	0	0	0	0	0	0	0	6	17	18	15	17	18	0	14	13	16	24	19	1	0	0	0	0	0	-3.79893	-3.79893	-3.79893	-3.79893	-3.79893	-3.79893	-3.79893	-3.79893	-3.79893	-3.79893	-3.79893	-3.79893	-1.29597	-0.359903	-0.476363	-0.608561
VIT_00s0202g00070	D7SSU5	Putative uncharacterized protein		0	0	0	0	0	0	0	0	0	0	0	0	0	0	0	0	0	0	0	1	1	1	0	0	0	0	0	0	0	0	-3.79893	-3.79893	-3.79893	-3.79893	-3.79893	-3.79893	-3.79893	-3.79893	-3.79893	-3.79893	-3.79893	-3.79893	-3.79893	-3.79893	-3.79893	-3.79893
VIT_00s0202g00080	D7SSU6	Putative uncharacterized protein		0	0	0	0	0	0	0	0	0	0	0	0	0	0	0	1	0	0	0	1	0	2	1	2	0	0	0	0	0	0	-3.79893	-3.79893	-3.79893	-3.79893	-3.79893	-3.79893	-3.79893	-3.79893	-3.79893	-3.79893	-3.79893	-3.79893	-3.79893	-3.79893	-3.79893	-3.17423
VIT_00s0203g00010	F6I735	Putative uncharacterized protein		1	2	1	1	0	4	6	2	5	3	4	5	0	0	1	0	0	0	0	0	0	1	2	1	0	1	0	2	1	1	-3.01169	-2.78626	-3.22178	-3.17157	-3.79893	-2.18982	-1.80479	-2.82658	-2.04734	-2.49943	-2.00996	-1.95472	-3.79893	-3.79893	-3.21373	-3.79893
VIT_00s0203g00020	F6I736	Putative uncharacterized protein		13	25	18	7	19	16	5	21	14	23	22	16	12	14	105	33	118	39	119	95	112	104	90	37	57	28	49	61	54	129	-0.415558	-0.0206633	-0.498187	-1.53193	-0.548474	-0.596896	-1.99716	-0.326264	-0.867541	-0.189605	0.059678	-0.583286	-0.429192	-0.611784	1.94323	0.440054
VIT_00s0203g00030	D7UDP3	Putative uncharacterized protein		0	2	1	0	0	0	1	2	0	3	1	1	0	2	0	1	2	2	3	1	1	3	4	2	1	1	4	1	2	4	-3.79893	-2.78626	-3.22178	-3.79893	-3.79893	-3.79893	-3.21657	-2.82658	-3.79893	-2.49943	-3.10836	-3.19666	-3.79893	-2.68904	-3.79893	-3.17423
VIT_00s0203g00040	D7UDP4	Vesicle-associated membrane protein		1008	1125	1313	1133	1282	1227	1133	1119	1061	974	842	935	867	1092	1059	1209	1091	950	1383	1803	1631	1455	1970	1128	1209	960	1126	1117	1160	1542	5.71792	5.36453	5.5384	5.47299	5.37012	5.50035	5.34174	5.2759	5.17646	5.09431	5.21766	5.1242	5.60108	5.50811	5.25299	5.55896
VIT_00s0203g00050	F6I737	Receptor-interacting protein		76	207	130	61	80	82	171	142	165	259	363	292	123	157	527	138	470	246	621	539	575	241	158	144	156	281	117	716	941	1697	2.01252	2.93342	2.22227	1.29823	1.40504	1.62861	2.62797	2.31595	2.50706	3.19169	4.00748	3.45173	2.79657	2.72348	4.2489	2.44485
VIT_00s0203g00060	D7UDP6	3'(2'),5'-bisphosphate nucleotidase		39	46	50	41	54	40	55	43	45	58	39	54	29	29	54	39	50	32	67	64	35	55	75	53	62	44	74	49	46	50	1.07416	0.810223	0.878865	0.74546	0.856723	0.627763	1.02641	0.639613	0.680412	1.07166	0.841633	1.05796	0.7596	0.354494	1.00911	0.66926
VIT_00s0203g00070	F6I738	Myb domain protein 102		0	5	5	2	12	4	7	14	17	4	8	7	6	10	28	22	20	19	2	12	2	10	11	8	11	4	6	4	10	4	-3.79893	-1.97351	-2.00836	-2.73578	-1.12561	-2.18982	-1.63509	-0.84767	-0.621199	-2.23891	-1.23543	-1.58892	-1.29597	-1.0352	0.108623	-0.107204
VIT_00s0203g00080	D7UDP8	Mother of ft (MFT)		0	1	0	0	1	2	1	4	5	1	4	4	0	1	2	2	1	0	6	1	0	2	0	0	5	5	3	8	8	6	-3.79893	-3.20551	-3.79893	-3.79893	-3.26463	-2.78078	-3.21657	-2.25095	-2.04734	-3.22639	-2.00996	-2.17954	-3.79893	-3.13979	-2.79858	-2.73972
VIT_00s0203g00090	D7UDP9	Equilibrative nucleoside transporter ENT3		0	0	0	0	0	0	0	2	1	1	0	2	0	0	0	0	0	0	1	0	0	0	0	0	1	1	1	0	2	0	-3.79893	-3.79893	-3.79893	-3.79893	-3.79893	-3.79893	-3.79893	-2.82658	-3.23972	-3.22639	-3.79893	-2.77304	-3.79893	-3.79893	-3.79893	-3.79893
VIT_00s0203g00100	F6I739	AarF domain-containing kinase ABC1		1053	1729	1638	1626	1975	1617	1842	1963	1973	1846	1566	2060	1092	1422	1781	1613	1854	1628	1648	1364	1068	1633	2285	1748	1614	1293	2091	1850	1795	1748	5.78084	5.98366	5.85702	5.99346	5.9927	5.89799	6.04188	6.0856	6.07011	6.01529	6.11157	6.26218	5.93351	5.88853	6.00187	5.97434
VIT_00s0203g00110	D7UDQ2	Jumonji (jmjC)		69	74	97	92	120	79	50	69	63	68	48	58	67	94	102	65	85	67	92	147	146	161	250	148	52	40	37	50	42	34	1.87572	1.47357	1.80735	1.87678	1.9769	1.57611	0.89399	1.29658	1.14724	1.29387	1.13031	1.15761	1.93256	1.99392	1.90221	1.37991
VIT_00s0203g00120	F6I740	Jumonji (jmjC)		4	25	14	12	28	18	5	10	10	13	5	5	10	9	6	6	4	7	23	22	10	12	24	17	9	5	9	4	8	5	-1.83431	-0.0206633	-0.819523	-0.884956	-0.0386159	-0.444496	-1.99716	-1.26035	-1.27924	-0.924546	-1.77404	-1.95472	-0.66458	-1.1638	-1.7984	-1.711
VIT_00s0203g00130	F6I741	Equilibrative nucleoside transporter ENT3		2	0	6	1	2	1	3	5	6	6	10	10	0	1	4	1	2	3	12	3	1	3	2	3	12	16	25	7	27	17	-2.50524	-3.79893	-1.81656	-3.17157	-2.8756	-3.20185	-2.48169	-2.03124	-1.85754	-1.82702	-0.963162	-1.17106	-3.79893	-3.13979	-2.2135	-3.17423
VIT_00s0203g00140	F6I742	Octicosapeptide/Phox/Bem1p (PB1) domain-containing protein	2.7.11.0	264	452	494	362	409	401	414	471	392	258	206	301	430	573	600	847	851	718	132	535	724	824	755	666	204	125	209	146	168	150	3.79057	4.05274	4.1318	3.83186	3.72724	3.8916	3.89373	4.03117	3.74485	3.18616	3.19506	3.49524	4.59156	4.57981	4.4354	5.04652
VIT_00s0203g00150	F6I743	Octicosapeptide/Phox/Bem1p (PB1) domain-containing protein		298	342	380	260	332	355	347	416	387	274	187	269	411	506	534	775	689	688	106	477	663	746	693	553	169	115	165	125	141	142	3.96449	3.65242	3.75507	3.35724	3.42813	3.71672	3.64038	3.85286	3.72643	3.2723	3.05661	3.33418	4.52656	4.40098	4.26787	4.91864
VIT_00s0203g00160	F6I744	Cyclin D-type		0	2	2	1	2	1	4	4	2	2	1	0	1	4	0	4	4	3	9	9	3	3	9	6	5	5	6	11	7	2	-3.79893	-2.78626	-2.81066	-3.17157	-2.8756	-3.20185	-2.21918	-2.25095	-2.83774	-2.8176	-3.10836	-3.79893	-2.96861	-2.06923	-3.79893	-2.13555
VIT_00s0203g00170	D7UDQ7	Myb domain protein 92		3	6	3	6	2	3	1	1	1	3	0	1	16	16	11	13	5	7	38	35	39	27	25	24	23	14	26	21	27	28	-2.13112	-1.77996	-2.49109	-1.70522	-2.8756	-2.45525	-3.21657	-3.23234	-3.23972	-2.49943	-3.79893	-3.19666	-0.0494752	-0.439076	-1.09789	-0.7909
VIT_00s0203g00180	D7UDQ8	Putative uncharacterized protein		678	820	948	952	1316	998	1317	950	1447	1360	1077	1141	852	1156	1429	1405	1704	1198	1121	1324	905	1249	1420	984	1472	1133	2139	1293	1562	1322	5.14674	4.90924	5.06935	5.22231	5.40782	5.20286	5.55849	5.04017	5.62334	5.57506	5.57218	5.41093	5.57594	5.59015	5.68459	5.77541
VIT_00s0203g00190	F6I745	Nitric oxide synthase interacting protein		2287	2881	2499	2401	2703	2839	2814	2806	3198	2614	1963	2228	1990	2496	2748	2619	2860	2731	2193	2744	2454	2776	3965	2626	3073	2653	3543	2980	2888	2962	6.89878	6.71964	6.46582	6.55524	6.44497	6.7093	6.65269	6.6006	6.76629	6.51667	6.43724	6.37519	6.79854	6.69947	6.627	6.67298
VIT_00s0203g00200	F6I746	Universal stress protein (USP) family protein		3408	4470	3814	3766	3692	4487	4813	5337	4480	3331	2954	3488	3447	4282	4171	4050	4404	4384	3659	4020	4235	4642	6296	5235	4029	3407	4533	4166	4034	4278	7.47396	7.353	7.07537	7.20424	6.89449	7.36931	7.42657	7.52761	7.25235	6.86613	7.02645	7.02139	7.59072	7.47773	7.22865	7.30152
VIT_00s0203g00210	F6I747	Zinc finger (B-box type)		311	464	369	332	382	518	99	82	64	63	50	85	3	4	5	6	7	6	273	10	5	2	9	7	357	280	352	359	330	390	4.02582	4.09038	3.71292	3.70771	3.62926	4.25937	1.85162	1.5389	1.16923	1.18704	1.18731	1.69419	-2.06157	-2.06923	-1.99107	-1.711
VIT_00s0203g00220	D7UDR1	S-locus lectin protein kinase		52	108	111	92	108	89	240	201	242	314	266	308	118	209	221	222	177	187	291	221	132	258	275	193	227	187	390	287	250	275	1.47684	2.00721	1.99811	1.87678	1.82782	1.74415	3.11218	2.81113	3.05379	3.46752	3.56129	3.5282	2.73733	3.1323	3.00267	3.12352
VIT_00s0204g00010	F6I783	Putative uncharacterized protein		14	22	25	23	25	20	41	42	17	48	25	36	10	25	46	35	35	26	30	32	19	27	50	23	17	17	15	15	12	17	-0.318552	-0.19082	-0.0658424	-0.0409374	-0.189395	-0.306668	0.619878	0.607249	-0.621199	0.808875	0.232119	0.497674	-0.66458	0.153283	0.786713	0.520571
VIT_00s0204g00020	A5BBD2	Transcription factor		222	289	280	199	280	292	344	430	364	413	245	335	236	293	529	455	496	411	220	379	250	373	459	288	220	142	181	202	162	191	3.54201	3.41101	3.31723	2.97459	3.18416	3.43657	3.62792	3.90038	3.63853	3.86065	3.4434	3.64871	3.72954	3.61631	4.25435	4.15272
VIT_00s0204g00030	F6I785	Cationic amino acid transporter 6		0	0	0	0	1	0	0	1	1	0	0	0	0	0	0	0	2	1	1	1	0	0	0	0	0	0	0	0	0	0	-3.79893	-3.79893	-3.79893	-3.79893	-3.26463	-3.79893	-3.79893	-3.23234	-3.23972	-3.79893	-3.79893	-3.79893	-3.79893	-3.79893	-3.79893	-3.79893
VIT_00s0204g00040	F6I786	Putative uncharacterized protein		96	110	107	113	115	125	275	257	276	192	161	196	142	130	125	170	122	140	144	183	188	139	191	158	208	204	173	176	177	188	2.34419	2.03321	1.94613	2.16815	1.91664	2.22527	3.30705	3.16248	3.24191	2.7638	2.84264	2.88125	3.0018	2.45448	2.19045	2.74213
VIT_00s0204g00070	F6I787	Putative uncharacterized protein		36	50	42	60	50	41	86	90	79	54	52	80	47	56	54	52	41	49	95	79	50	74	87	58	98	71	89	81	79	86	0.962779	0.925781	0.638023	1.27509	0.750263	0.66175	1.65286	1.67003	1.46423	0.972211	1.24214	1.60873	1.43257	1.26424	1.00911	1.06791
VIT_00s0204g00080	F6I788	TRNA/rRNA methyltransferase (SpoU)		16	41	48	25	35	22	23	17	20	26	10	30	6	12	8	13	9	11	54	19	14	22	21	13	28	17	37	16	16	37	-0.142156	0.651404	0.822318	0.0708006	0.261861	-0.180866	-0.162268	-0.600861	-0.410849	-0.0264318	-0.963162	0.249248	-1.29597	-0.808016	-1.47643	-0.7909
VIT_00s0204g00110	F6I789	TRNA/rRNA methyltransferase (SpoU)		146	279	326	235	331	222	211	173	183	229	162	194	117	154	123	174	146	158	268	211	161	240	343	278	215	167	214	204	194	232	2.94204	3.36055	3.53521	3.21246	3.42381	3.04418	2.92803	2.59709	2.65464	3.01558	2.85148	2.8666	2.72518	2.69595	2.16755	2.77532
VIT_00s0204g00120	F6I790	Subtilisin-like serine protease 3		15	27	39	26	48	27	55	35	40	42	24	40	24	25	41	38	38	32	31	29	23	35	60	34	40	19	46	39	28	28	-0.227659	0.0825581	0.536222	0.123583	0.693935	0.0926652	1.02641	0.357759	0.518549	0.624658	0.176897	0.642317	0.49928	0.153283	0.628012	0.633499
VIT_00s0204g00130	D7UDW1	Putative uncharacterized protein		4	8	9	8	14	3	21	24	24	33	13	30	7	11	36	13	20	17	21	5	6	7	7	5	10	15	11	18	16	13	-1.83431	-1.45678	-1.35875	-1.37725	-0.935896	-2.45525	-0.282508	-0.149956	-0.170967	0.294953	-0.632055	0.249248	-1.1104	-0.917142	0.44967	-0.7909
VIT_00s0204g00150	F6I791	Glutamate dehydrogenase 2		0	0	0	0	0	0	0	0	0	0	0	0	0	0	0	0	0	0	0	0	0	1	0	0	0	0	0	0	0	0	-3.79893	-3.79893	-3.79893	-3.79893	-3.79893	-3.79893	-3.79893	-3.79893	-3.79893	-3.79893	-3.79893	-3.79893	-3.79893	-3.79893	-3.79893	-3.79893
VIT_00s0204g00170	F6I793	Lil3 protein		721	692	499	720	614	851	1209	998	1145	901	858	826	1064	1447	1017	1395	988	1202	1072	1646	1580	1213	1410	862	1202	1113	1462	1109	1047	1383	5.23528	4.66502	4.14627	4.82024	4.31076	4.97346	5.43524	5.11113	5.28618	4.98216	5.24477	4.94577	5.89608	5.91364	5.19472	5.76512
VIT_00s0204g00210	F6I795	Ankyrin repeat protein family		0	1	0	1	0	0	0	2	0	1	0	1	0	0	0	0	2	0	2	0	0	0	0	0	0	0	1	0	0	0	-3.79893	-3.20551	-3.79893	-3.17157	-3.79893	-3.79893	-3.79893	-2.82658	-3.79893	-3.22639	-3.79893	-3.19666	-3.79893	-3.79893	-3.79893	-3.79893
VIT_00s0204g00220	F6I796	ATP-dependent Clp protease proteolytic subunit (ClpP4)	3.4.21.0	290	478	483	437	474	481	355	337	332	355	233	333	283	431	454	443	461	417	601	589	579	617	858	635	571	482	595	625	568	674	3.92542	4.13309	4.09945	4.10225	3.93895	4.15288	3.67307	3.55071	3.50657	3.64349	3.37144	3.64012	3.99025	4.17039	4.03467	4.11432
VIT_00s0204g00230	F6I797	Putative uncharacterized protein (Fragment)		6	7	3	6	8	5	8	12	13	10	6	4	2	1	6	5	4	3	6	5	5	5	9	8	9	4	7	7	7	9	-1.37814	-1.60934	-2.49109	-1.70522	-1.60171	-1.96572	-1.48326	-1.0393	-0.959981	-1.24521	-1.57133	-2.17954	-2.44495	-3.13979	-1.7984	-1.90771
VIT_00s0207g00010	D7U6H3	Anthranilate N-benzoyltransferase protein 1	2.3.1.144	424	330	285	475	400	509	938	948	676	576	257	508	125	147	71	131	63	66	930	503	538	376	595	421	1058	494	709	603	839	780	4.47127	3.60119	3.34258	4.22207	3.69531	4.23418	5.06978	5.03714	4.52777	4.33855	3.51194	4.24656	2.8196	2.62959	1.39159	2.37076
VIT_00s0207g00020	F6I219	Putative uncharacterized protein		80	92	98	84	127	119	215	193	185	203	145	199	139	146	185	166	220	174	150	102	91	117	145	91	173	90	161	101	127	110	2.08523	1.78036	1.82184	1.74822	2.05724	2.15542	2.95487	2.75315	2.67015	2.84335	2.69322	2.90295	2.97128	2.61986	2.74867	2.70815
VIT_00s0207g00030	NA	NA	NA	69	89	103	105	112	95	130	172	140	133	105	152	39	60	58	59	72	53	141	114	90	96	142	116	112	58	119	119	118	117	1.87572	1.73355	1.89221	2.06397	1.87924	1.83632	2.23776	2.58883	2.27327	2.24088	2.23365	2.51854	1.17124	1.3609	1.10865	1.24423
VIT_00s0207g00040	D7U6H5	Putative uncharacterized protein		3	11	10	6	13	7	11	10	11	8	5	16	4	7	6	2	8	5	6	4	4	10	21	13	7	7	10	4	3	4	-2.13112	-1.07711	-1.23357	-1.70522	-1.02764	-1.60087	-1.10511	-1.26035	-1.16479	-1.50698	-1.77404	-0.583286	-1.75898	-1.46149	-1.7984	-2.73972
VIT_00s0207g00050	F6I220	Putative uncharacterized protein		83	83	69	91	119	86	123	122	117	144	114	116	98	112	122	132	165	122	65	122	96	128	202	108	109	77	129	74	91	71	2.13746	1.63511	1.32793	1.86133	1.96505	1.69577	2.15916	2.10035	2.01856	2.35384	2.35056	2.13419	2.47257	2.2425	2.15597	2.38158
VIT_00s0207g00060	F6I221	Putative uncharacterized protein		59	69	91	77	104	92	34	34	34	40	21	44	24	47	56	48	71	62	24	132	99	172	219	137	26	33	40	27	16	17	1.65462	1.37535	1.71718	1.6255	1.77449	1.79097	0.363609	0.318316	0.296797	0.557626	-0.00270811	0.773771	0.49928	1.01971	1.05974	0.956547
VIT_00s0207g00070	NA	HAD-superfamily hydrolase, subfamily IIA	NA	279	337	336	325	390	330	593	527	575	539	363	483	187	213	255	323	277	258	364	399	367	417	521	345	448	330	399	307	474	365	3.8699	3.6313	3.57853	3.67714	3.65899	3.61197	4.41002	4.19257	4.29509	4.24312	4.00748	4.17404	3.39583	3.15943	3.2074	3.66077
VIT_00s0207g00080	D7U6H9	UDP-galactose transporter 6		142	188	166	164	221	167	156	166	192	120	133	119	150	169	192	201	131	177	248	270	243	211	326	195	210	160	216	214	213	223	2.90235	2.7959	2.57011	2.69833	2.84582	2.6376	2.49713	2.53823	2.72313	2.09486	2.57004	2.17043	3.08019	2.82862	2.80169	2.9814
VIT_00s0207g00090	F6I222	Ring zinc finger ariadne protein ARI5		3774	5915	6102	5217	7110	6009	5123	5394	5353	5518	3680	5160	3313	4426	4933	4768	5050	4567	5752	4764	4349	5951	8145	5501	5061	4087	5318	5142	5221	4851	7.62107	7.75695	7.75306	7.67423	7.83952	7.79052	7.51659	7.54293	7.50909	7.59396	7.34333	7.5861	7.53354	7.52543	7.47061	7.53689
VIT_00s0207g00100	D7U6I1	Metallophosphoesterase		631	781	754	754	867	785	726	891	832	888	728	747	482	621	612	643	599	579	785	890	759	786	953	693	890	769	1117	992	992	980	5.04331	4.83911	4.73982	4.88665	4.80703	4.85727	4.70106	4.94788	4.82648	4.96124	5.00822	4.80109	4.75579	4.69553	4.46387	4.64997
VIT_00s0207g00110	D7U6I2	Antigen receptor		34	19	30	33	42	28	35	46	32	48	23	38	19	26	16	25	21	21	72	70	80	40	63	45	26	35	35	33	47	43	0.883442	-0.383764	0.178996	0.447213	0.510415	0.141657	0.403125	0.732564	0.214598	0.808875	0.119478	0.571808	0.181415	0.206277	-0.628374	0.0637604
VIT_00s0207g00120	D7U6I3	Ternary complex factor MIP1		0	0	0	1	0	0	0	1	0	1	0	0	0	0	2	0	0	2	0	0	1	0	1	0	2	1	1	1	0	0	-3.79893	-3.79893	-3.79893	-3.17157	-3.79893	-3.79893	-3.79893	-3.23234	-3.79893	-3.22639	-3.79893	-3.79893	-3.79893	-3.79893	-2.79858	-3.79893
VIT_00s0207g00130	D7U6I4	Pathogenesis-related protein 1 precursor (PRP 1)		0	0	0	1	2	0	9	2	5	2	0	4	4	6	1	5	2	7	1	1	1	1	1	0	0	4	4	2	0	1	-3.79893	-3.79893	-3.79893	-3.17157	-2.8756	-3.79893	-1.3459	-2.82658	-2.04734	-2.8176	-3.79893	-2.17954	-1.75898	-1.63708	-3.21373	-1.90771
VIT_00s0207g00140	F6I223	Allergen V5/Tpx-1		0	0	0	0	0	0	0	1	0	0	1	0	0	0	0	3	1	1	0	0	2	0	0	0	0	2	0	1	2	0	-3.79893	-3.79893	-3.79893	-3.79893	-3.79893	-3.79893	-3.79893	-3.23234	-3.79893	-3.79893	-3.10836	-3.79893	-3.79893	-3.79893	-3.79893	-2.40624
VIT_00s0207g00150	F6I224	Ternary complex factor MIP1		0	0	1	1	0	2	0	3	1	0	0	1	0	1	4	0	0	1	3	2	2	2	3	0	0	0	0	1	1	0	-3.79893	-3.79893	-3.22178	-3.17157	-3.79893	-2.78078	-3.79893	-2.51025	-3.23972	-3.79893	-3.79893	-3.19666	-3.79893	-3.13979	-2.2135	-3.79893
VIT_00s0207g00160	F6I225	Pathogenesis-related protein 1 precursor (PRP 1)		0	1	0	0	0	0	3	0	0	0	0	0	1	0	0	0	0	0	0	0	0	0	0	1	0	1	0	0	0	0	-3.79893	-3.20551	-3.79893	-3.79893	-3.79893	-3.79893	-2.48169	-3.79893	-3.79893	-3.79893	-3.79893	-3.79893	-2.96861	-3.79893	-3.79893	-3.79893
VIT_00s0207g00170	F6I226	Allergen V5/Tpx-1		1	1	0	1	0	0	5	3	4	4	1	5	9	11	5	18	12	14	7	17	10	3	10	6	11	4	32	11	8	10	-3.01169	-3.20551	-3.79893	-3.17157	-3.79893	-3.79893	-1.99716	-2.51025	-2.26595	-2.23891	-3.10836	-1.95472	-0.798442	-0.917142	-1.99107	-0.372111
VIT_00s0207g00180	F6I227	Putative uncharacterized protein		0	1	0	0	0	0	2	2	12	5	13	4	0	1	4	6	2	3	0	0	1	0	1	1	0	2	3	0	3	0	-3.79893	-3.20551	-3.79893	-3.79893	-3.79893	-3.79893	-2.80284	-2.82658	-1.05875	-2.01831	-0.632055	-2.17954	-3.79893	-3.13979	-2.2135	-1.711
VIT_00s0207g00190	F6I228	Pentatricopeptide (PPR) repeat-containing protein		82	111	99	60	86	83	67	60	71	64	57	71	23	47	77	57	68	59	114	100	112	123	102	96	102	76	89	109	125	135	2.12026	2.04604	1.83619	1.27509	1.50664	1.6457	1.302	1.10126	1.31442	1.20904	1.37074	1.44085	0.441065	1.01971	1.50554	1.19602
VIT_00s0207g00200	D7U6I9	Integral membrane protein, putative		58	84	62	56	95	73	63	76	55	70	36	60	50	53	76	79	75	72	68	62	70	86	104	70	68	72	64	73	75	135	1.63052	1.65199	1.17825	1.17861	1.64677	1.46501	1.21586	1.43209	0.958111	1.33448	0.730967	1.20497	1.51953	1.18725	1.48716	1.65425
VIT_00s0207g00210	F6I229	Photosystem II PsbO protein		819	743	737	847	858	962	1065	814	1019	712	530	547	947	1235	936	1359	791	886	1545	2772	2673	2286	2886	1961	1917	1575	2128	1469	1509	2139	5.41881	4.76733	4.70701	5.05406	4.79201	5.14996	5.25261	4.8178	5.11831	4.64338	4.55148	4.35288	5.72824	5.68539	5.07522	5.72745
VIT_00s0207g00220	D7U6J0	Cold acclimation protein		76	86	141	114	161	128	181	213	209	188	153	185	122	163	189	225	176	171	168	155	156	98	157	101	148	135	183	176	160	148	2.01252	1.68517	2.33772	2.18065	2.3942	2.25896	2.70903	2.89395	2.84425	2.73375	2.76987	2.79876	2.78491	2.777	2.7792	3.14272
VIT_00s0207g00230	F6I230	Phototropic-responsive NPH3		123	229	285	248	316	257	544	549	820	600	533	465	129	151	204	177	127	182	216	108	85	107	151	105	183	168	316	299	249	265	2.69725	3.07784	3.34258	3.28955	3.35736	3.25368	4.28603	4.25135	4.80558	4.39724	4.55959	4.11947	2.86459	2.66788	2.88827	2.79973
VIT_00s0207g00240	F6I231	Tetratricopeptide repeat (TPR)-containing		1807	2637	2561	2445	2780	2627	2497	2548	2713	2641	2037	2242	1377	1702	1873	1749	1947	1833	2681	2205	2240	2535	3807	2680	2553	2069	2926	2649	2706	2703	6.55915	6.59206	6.50115	6.58142	6.48546	6.59741	6.48039	6.46156	6.52918	6.53149	6.49058	6.38422	6.26772	6.14755	6.07445	6.091
VIT_00s0207g00250	A5BVF7	Putative uncharacterized protein		80	91	106	102	89	96	96	78	94	72	79	68	34	50	47	49	42	40	165	141	141	104	129	95	148	121	157	127	141	148	2.08523	1.76492	1.93284	2.02288	1.55488	1.85113	1.80812	1.46858	1.70903	1.37398	1.83042	1.38024	0.98005	1.10591	0.816461	0.985204
VIT_00s0207g00260	F6I233	Putative uncharacterized protein		9	9	10	13	13	11	16	11	9	8	3	7	5	17	12	18	7	19	11	10	8	11	10	10	7	11	15	15	12	12	-0.885899	-1.31882	-1.23357	-0.784279	-1.02764	-1.06791	-0.635956	-1.1456	-1.40355	-1.50698	-2.29214	-1.58892	-1.50898	-0.359903	-0.990967	-0.372111
VIT_00s0207g00270	D7U6J4	Thioredoxin family	1.8.4.0	312	352	277	340	362	401	276	254	294	292	245	232	264	306	356	396	388	349	318	486	482	461	519	385	325	252	332	255	329	324	4.03043	3.69377	3.3018	3.74188	3.55214	3.8916	3.31225	3.14568	3.33239	3.36343	3.4434	3.12234	3.89046	3.67858	3.68559	3.95322
VIT_00s0207g00280	F6I234	WAK receptor protein kinase		1239	2254	2128	1743	2667	2109	2327	2176	3374	2469	2232	2228	1188	1675	2055	1946	2119	1938	1869	1639	1459	1950	2334	1485	1925	1497	2329	2237	2248	2465	6.01523	6.36583	6.23417	6.09359	6.42564	6.28082	6.37875	6.23407	6.84353	6.43441	6.62237	6.37519	6.05494	6.12451	6.20811	6.24482
VIT_00s0207g00290	F6I235	Putative uncharacterized protein (Fragment)		1	5	11	4	11	5	2	5	3	1	3	5	0	3	3	1	2	3	17	1	0	1	5	4	5	6	7	3	10	4	-3.01169	-1.97351	-1.1184	-2.13037	-1.23073	-1.96572	-2.80284	-2.03124	-2.5237	-3.22639	-2.29214	-1.95472	-3.79893	-2.3461	-2.47658	-3.17423
VIT_00s0207g00300	F6I236	Putative uncharacterized protein (Fragment)		14	26	31	32	26	24	28	35	44	24	32	11	7	7	10	9	14	9	47	18	5	11	28	22	34	30	27	42	45	22	-0.318552	0.0318703	0.223345	0.405193	-0.137365	-0.0651601	0.100661	0.357759	0.64946	-0.133138	0.568828	-1.05494	-1.1104	-1.46149	-1.21338	-1.24383
VIT_00s0208g00020	F6HJL2	COP9 signalosome complex subunit 4		1	7	5	2	5	0	2	5	3	1	0	1	0	0	1	2	4	0	2	3	4	2	6	3	5	3	3	4	4	2	-3.01169	-1.60934	-2.00836	-2.73578	-2.10239	-3.79893	-2.80284	-2.03124	-2.5237	-3.22639	-3.79893	-3.19666	-3.79893	-3.79893	-3.21373	-2.73972
VIT_00s0208g00030	F6HJL3	Calmodulin binding protein		0	0	0	0	2	0	0	0	1	0	0	0	0	0	1	1	0	0	1	0	0	0	2	2	1	1	1	0	0	0	-3.79893	-3.79893	-3.79893	-3.79893	-2.8756	-3.79893	-3.79893	-3.79893	-3.23972	-3.79893	-3.79893	-3.79893	-3.79893	-3.79893	-3.21373	-3.17423
VIT_00s0208g00040	F6HJL4	Polyprotein		1	13	16	7	10	5	1	4	5	6	3	1	0	1	5	3	6	1	7	4	2	8	22	15	6	3	5	5	2	3	-3.01169	-0.870146	-0.649927	-1.53193	-1.34411	-1.96572	-3.21657	-2.25095	-2.04734	-1.82702	-2.29214	-3.19666	-3.79893	-3.13979	-1.99107	-2.40624
VIT_00s0208g00050	D7TG27	Multidrug resistance-associated protein 3		1	1	1	1	1	1	0	0	0	0	1	0	0	0	0	0	0	1	3	0	0	1	2	0	0	0	0	0	2	0	-3.01169	-3.20551	-3.22178	-3.17157	-3.26463	-3.20185	-3.79893	-3.79893	-3.79893	-3.79893	-3.10836	-3.79893	-3.79893	-3.79893	-3.79893	-3.79893
VIT_00s0208g00060	D7TG28	Putative uncharacterized protein		0	0	0	0	1	0	0	0	0	0	0	0	0	0	0	0	0	0	0	0	0	0	0	0	0	0	0	0	0	0	-3.79893	-3.79893	-3.79893	-3.79893	-3.26463	-3.79893	-3.79893	-3.79893	-3.79893	-3.79893	-3.79893	-3.79893	-3.79893	-3.79893	-3.79893	-3.79893
VIT_00s0208g00070	D7TG29	Putative uncharacterized protein		0	0	1	0	1	2	0	0	0	0	0	0	0	0	0	0	0	0	0	0	0	0	0	0	0	0	0	0	0	0	-3.79893	-3.79893	-3.22178	-3.79893	-3.26463	-2.78078	-3.79893	-3.79893	-3.79893	-3.79893	-3.79893	-3.79893	-3.79893	-3.79893	-3.79893	-3.79893
VIT_00s0208g00100	D7TG31	Putative uncharacterized protein		5	6	1	3	9	9	5	0	2	2	4	1	2	3	6	5	2	4	4	1	4	3	2	2	4	0	5	5	3	10	-1.58827	-1.77996	-3.22178	-2.40155	-1.46717	-1.30992	-1.99716	-3.79893	-2.83774	-2.8176	-2.00996	-3.19666	-2.44495	-2.3461	-1.7984	-1.90771
VIT_00s0208g00110	D7TG32	Putative uncharacterized protein		0	0	0	0	1	0	0	0	1	0	0	1	0	0	0	0	0	0	0	1	0	0	0	0	1	0	0	0	0	0	-3.79893	-3.79893	-3.79893	-3.79893	-3.26463	-3.79893	-3.79893	-3.79893	-3.23972	-3.79893	-3.79893	-3.19666	-3.79893	-3.79893	-3.79893	-3.79893
VIT_00s0208g00120	D7TG33	Putative uncharacterized protein		0	1	0	0	0	0	1	0	0	0	0	1	0	0	1	0	1	1	0	0	0	0	0	1	0	0	1	0	0	0	-3.79893	-3.20551	-3.79893	-3.79893	-3.79893	-3.79893	-3.21657	-3.79893	-3.79893	-3.79893	-3.79893	-3.19666	-3.79893	-3.79893	-3.21373	-3.79893
VIT_00s0208g00130	D7TG34	CBL-interacting protein kinase 23		11	22	16	13	14	15	1	2	3	9	6	9	4	8	16	5	9	6	25	17	22	22	16	22	7	9	4	8	11	19	-0.631645	-0.19082	-0.649927	-0.784279	-0.935896	-0.679592	-3.21657	-2.82658	-2.5237	-1.37017	-1.57133	-1.29736	-1.75898	-1.30498	-0.628374	-1.90771
VIT_00s0211g00010	D7T5B2	Endoribonuclease E-like protein		83	122	156	96	133	125	62	87	71	117	57	74	36	75	66	62	82	57	175	105	79	91	131	100	122	72	93	110	107	104	2.13746	2.1801	2.48159	1.93701	2.12271	2.22527	1.19349	1.62224	1.31442	2.05895	1.37074	1.499	1.05959	1.67473	1.28922	1.31367
VIT_00s0211g00020	F6HCS3	ABC transporter G member 29		0	0	0	0	1	0	0	0	0	0	0	0	0	0	0	0	0	0	0	0	0	0	0	0	0	0	0	0	0	0	-3.79893	-3.79893	-3.79893	-3.79893	-3.26463	-3.79893	-3.79893	-3.79893	-3.79893	-3.79893	-3.79893	-3.79893	-3.79893	-3.79893	-3.79893	-3.79893
VIT_00s0211g00030	F6HCS4	Symbiosis receptor kinase		82	135	123	103	183	126	79	78	101	84	84	87	175	232	258	286	220	228	222	169	191	187	138	130	173	238	265	273	196	241	2.12026	2.32397	2.14368	2.0367	2.57661	2.23659	1.53329	1.46858	1.81046	1.59065	1.91722	1.727	3.30083	3.28175	3.22414	3.48631
VIT_00s0211g00040	F6HCS5	Nodulation receptor kinase		52	60	66	52	103	89	62	51	78	61	63	41	136	196	194	184	171	201	129	124	133	160	150	61	133	191	169	168	134	146	1.47684	1.17969	1.26567	1.07521	1.76085	1.74415	1.19349	0.875299	1.44633	1.14198	1.51131	0.676321	2.94009	3.04044	2.81648	2.85512
VIT_00s0211g00050	F6HCS6	Protein BRICK1 (AtBRK1)		49	31	42	55	55	57	46	34	51	48	43	28	30	45	56	64	54	42	117	79	113	46	91	54	55	58	59	57	61	96	1.39339	0.269181	0.638023	1.15344	0.882154	1.11858	0.778537	0.318316	0.853355	0.808875	0.977105	0.155928	0.806467	0.959249	1.05974	1.35817
VIT_00s0211g00060	F6HCS7	Metalloendopeptidase	3.4.24.0	591	1023	1207	928	1243	933	1524	1480	1535	1449	1065	1444	1032	1340	1827	1515	1645	1564	1124	1685	1366	2177	2958	1862	804	561	776	867	867	763	4.94904	5.22766	5.41715	5.18555	5.32563	5.10589	5.7688	5.67864	5.70839	5.66638	5.55604	5.75019	5.85208	5.80295	6.03862	5.88402
VIT_00s0211g00070	D7T5B6	Glycine hydroxymethyltransferase		20	22	17	19	29	28	16	16	20	16	11	12	9	7	9	5	7	6	39	56	57	61	94	47	27	25	49	24	30	52	0.156712	-0.19082	-0.572063	-0.294295	0.00833428	0.141657	-0.635956	-0.678532	-0.410849	-0.662355	-0.844147	-0.947465	-0.798442	-1.46149	-1.33892	-1.90771
VIT_00s0211g00080	F6HCS8	Serine hydroxymethyltransferase 2	2.1.2.1	4	9	7	9	8	11	1	4	1	2	3	1	12	16	15	13	11	17	23	18	22	10	15	16	11	8	12	19	14	19	-1.83431	-1.31882	-1.6473	-1.23756	-1.60171	-1.06791	-3.21657	-2.25095	-3.23972	-2.8176	-2.29214	-3.19666	-0.429192	-0.439076	-0.710841	-0.7909
VIT_00s0211g00090	D7T5B8	Serine hydroxymethyltransferase 2		11	15	17	20	17	10	15	14	17	12	9	11	0	0	0	0	1	0	36	56	48	52	69	35	30	15	31	27	17	23	-0.631645	-0.68918	-0.572063	-0.226664	-0.691213	-1.18384	-0.718367	-0.84767	-0.621199	-1.02372	-1.09288	-1.05494	-3.79893	-3.79893	-3.79893	-3.79893
VIT_00s0211g00100	D7T5B9	Glycine hydroxymethyltransferase		0	2	0	0	0	0	1	0	0	1	1	0	1	1	0	0	0	0	0	1	0	0	0	0	0	0	0	1	1	0	-3.79893	-2.78626	-3.79893	-3.79893	-3.79893	-3.79893	-3.21657	-3.79893	-3.79893	-3.22639	-3.10836	-3.79893	-2.96861	-3.13979	-3.79893	-3.79893
VIT_00s0211g00110	D7T5C0	MADS-box agamous-like 17		0	1	1	0	0	0	0	0	0	0	0	0	0	0	0	0	2	0	0	0	0	0	1	0	1	0	1	0	1	0	-3.79893	-3.20551	-3.22178	-3.79893	-3.79893	-3.79893	-3.79893	-3.79893	-3.79893	-3.79893	-3.79893	-3.79893	-3.79893	-3.79893	-3.79893	-3.79893
VIT_00s0211g00120	D7T5C1	Glycine hydroxymethyltransferase	2.1.2.1; 2.1.1.0	387	457	453	525	524	449	361	267	331	316	192	257	250	315	289	373	268	264	893	949	827	979	1169	812	687	405	731	669	709	729	4.33999	4.06854	4.00734	4.36593	4.08298	4.05397	3.69712	3.21712	3.50225	3.47662	3.09435	3.26882	3.81224	3.72017	3.38665	3.86731
VIT_00s0211g00140	F6HCS9	MADS-box agamous-like 21		0	2	1	1	0	0	0	0	0	0	0	0	0	0	1	0	2	1	0	1	1	2	2	1	0	0	0	0	0	0	-3.79893	-2.78626	-3.22178	-3.17157	-3.79893	-3.79893	-3.79893	-3.79893	-3.79893	-3.79893	-3.79893	-3.79893	-3.79893	-3.79893	-3.21373	-3.79893
VIT_00s0211g00150	F6HCT0	MADS-box agamous-like 21		1	2	1	2	0	1	0	0	1	0	0	0	1	0	0	0	2	0	4	0	0	4	0	0	0	1	2	1	2	0	-3.01169	-2.78626	-3.22178	-2.73578	-3.79893	-3.20185	-3.79893	-3.79893	-3.23972	-3.79893	-3.79893	-3.79893	-2.96861	-3.79893	-3.79893	-3.79893
VIT_00s0211g00160	D7T5C3	Serine hydroxymethyltransferase 1		0	1	0	0	3	0	0	1	1	0	0	0	0	0	0	0	0	0	0	0	0	0	0	0	0	0	0	0	0	0	-3.79893	-3.20551	-3.79893	-3.79893	-2.56951	-3.79893	-3.79893	-3.23234	-3.23972	-3.79893	-3.79893	-3.79893	-3.79893	-3.79893	-3.79893	-3.79893
VIT_00s0211g00180	D7T5C5	MADS-box agamous-like 21		2	6	15	10	13	7	0	0	0	0	0	0	3	4	21	8	39	29	23	1	5	5	6	1	9	5	5	8	16	7	-2.50524	-1.77996	-0.732234	-1.11021	-1.02764	-1.60087	-3.79893	-3.79893	-3.79893	-3.79893	-3.79893	-3.79893	-2.06157	-2.06923	-0.27472	-1.3834
VIT_00s0213g00010	D7SYW4	AAA-type ATPase family		0	0	0	0	0	0	0	0	0	0	0	0	0	0	0	0	0	0	0	0	0	0	0	0	0	0	1	0	0	0	-3.79893	-3.79893	-3.79893	-3.79893	-3.79893	-3.79893	-3.79893	-3.79893	-3.79893	-3.79893	-3.79893	-3.79893	-3.79893	-3.79893	-3.79893	-3.79893
VIT_00s0213g00020	F6H817	AAA-type ATPase		0	0	0	0	1	0	0	0	0	0	0	0	1	0	0	0	0	0	0	0	0	0	0	0	1	0	0	0	0	0	-3.79893	-3.79893	-3.79893	-3.79893	-3.26463	-3.79893	-3.79893	-3.79893	-3.79893	-3.79893	-3.79893	-3.79893	-2.96861	-3.79893	-3.79893	-3.79893
VIT_00s0213g00050	F6H819	AAA-type ATPase		0	0	0	0	0	0	0	0	0	4	0	0	0	0	0	0	0	0	0	0	0	0	1	1	1	0	0	0	0	0	-3.79893	-3.79893	-3.79893	-3.79893	-3.79893	-3.79893	-3.79893	-3.79893	-3.79893	-2.23891	-3.79893	-3.79893	-3.79893	-3.79893	-3.79893	-3.79893
VIT_00s0213g00070	F6H820	Putative uncharacterized protein		2	3	6	1	6	4	5	2	3	8	1	3	2	6	8	3	11	3	6	9	6	11	22	13	2	0	7	4	2	2	-2.50524	-2.46181	-1.81656	-3.17157	-1.91552	-2.18982	-1.99716	-2.82658	-2.5237	-1.50698	-3.10836	-2.44598	-2.44495	-1.63708	-1.47643	-2.40624
VIT_00s0213g00080	F6H821	Putative uncharacterized protein		0	1	0	0	1	1	0	0	0	0	0	0	0	1	2	0	0	0	0	0	1	0	1	1	0	0	2	0	0	0	-3.79893	-3.20551	-3.79893	-3.79893	-3.26463	-3.20185	-3.79893	-3.79893	-3.79893	-3.79893	-3.79893	-3.79893	-3.79893	-3.13979	-2.79858	-3.79893
VIT_00s0213g00090	D7SYW9	CTV.22		4	2	14	6	7	3	5	6	3	4	0	4	5	3	6	1	2	3	3	3	1	13	14	6	7	4	3	2	4	0	-1.83431	-2.78626	-0.819523	-1.70522	-1.7501	-2.45525	-1.99716	-1.84061	-2.5237	-2.23891	-3.79893	-2.17954	-1.50898	-2.3461	-1.7984	-3.17423
VIT_00s0213g00100	D7SYX0	Putative uncharacterized protein		1	5	3	5	7	8	6	12	7	16	6	10	2	5	3	2	8	5	3	8	9	9	17	10	3	5	7	5	6	5	-3.01169	-1.97351	-2.49109	-1.90219	-1.7501	-1.44807	-1.80479	-1.0393	-1.68983	-0.662355	-1.57133	-1.17106	-2.44495	-1.83703	-2.47658	-2.73972
VIT_00s0214g00010	F6I201	DnaJ homolog, subfamily C, member 13		1	1	0	4	1	1	0	0	3	0	0	0	0	0	0	0	1	0	1	5	1	2	1	0	2	0	0	0	4	3	-3.01169	-3.20551	-3.79893	-2.13037	-3.26463	-3.20185	-3.79893	-3.79893	-2.5237	-3.79893	-3.79893	-3.79893	-3.79893	-3.79893	-3.79893	-3.79893
VIT_00s0214g00020	F6I202	TORMOZembryo defective UTP13		0	1	3	2	3	4	2	1	2	1	0	1	1	0	0	0	1	0	6	7	0	0	4	2	3	3	4	1	1	3	-3.79893	-3.20551	-2.49109	-2.73578	-2.56951	-2.18982	-2.80284	-3.23234	-2.83774	-3.22639	-3.79893	-3.19666	-2.96861	-3.79893	-3.79893	-3.79893
VIT_00s0214g00040	F6I204	Lectin phloem protein 2-like B1 PP2-B1		10	11	6	7	8	8	9	20	10	16	7	8	7	6	23	24	26	12	23	14	8	16	29	18	16	12	10	28	21	23	-0.753178	-1.07711	-1.81656	-1.53193	-1.60171	-1.44807	-1.3459	-0.39017	-1.27924	-0.662355	-1.39363	-1.43579	-1.1104	-1.63708	-0.154421	0.00899296
VIT_00s0214g00050	F6I205	Putative uncharacterized protein		2	2	1	1	2	0	1	1	2	1	0	1	0	0	0	0	0	0	4	0	0	1	0	0	2	0	2	1	2	0	-2.50524	-2.78626	-3.22178	-3.17157	-2.8756	-3.79893	-3.21657	-3.23234	-2.83774	-3.22639	-3.79893	-3.19666	-3.79893	-3.79893	-3.79893	-3.79893
VIT_00s0214g00060	F6I206	F-box protein PP2-B2		421	612	652	768	677	645	797	996	617	910	612	828	365	530	668	468	638	540	1191	908	1212	1006	1560	1088	640	572	520	663	785	755	4.46106	4.48832	4.53073	4.91312	4.45119	4.57466	4.83532	5.10824	4.39644	4.99647	4.75842	4.94925	4.35588	4.46762	4.5898	4.1932
VIT_00s0214g00070	F6I207	ABC transporter C member 9		0	0	0	0	0	0	0	0	0	0	0	0	0	0	0	0	0	0	0	0	0	0	1	0	0	0	0	0	0	0	-3.79893	-3.79893	-3.79893	-3.79893	-3.79893	-3.79893	-3.79893	-3.79893	-3.79893	-3.79893	-3.79893	-3.79893	-3.79893	-3.79893	-3.79893	-3.79893
VIT_00s0214g00080	F6I208	WD-40 repeat family protein / beige-related		6	11	11	10	16	15	3	3	3	2	6	2	6	7	7	7	8	5	8	5	7	12	10	18	12	7	10	3	6	7	-1.37814	-1.07711	-1.1184	-1.11021	-0.768254	-0.679592	-2.48169	-2.51025	-2.5237	-2.8176	-1.57133	-2.77304	-1.29597	-1.46149	-1.62845	-1.53792
VIT_00s0214g00090	F6I209	F-box protein PP2-B10 (Protein phloem protein 2-like B10)		445	733	700	668	756	591	387	492	615	645	629	597	313	356	973	598	904	626	1247	929	1096	1194	1213	976	1122	641	1285	1324	1371	829	4.54079	4.74784	4.63291	4.71238	4.60992	4.44891	3.79692	4.09383	4.39178	4.50124	4.79785	4.47865	4.13499	3.89579	5.13104	4.54561
VIT_00s0214g00120	D7U6F3	F-box family protein		3	10	6	9	6	5	5	3	3	4	2	4	7	6	17	12	15	12	10	17	8	9	13	12	10	7	6	8	7	5	-2.13112	-1.19291	-1.81656	-1.23756	-1.91552	-1.96572	-1.99716	-2.51025	-2.5237	-2.23891	-2.64328	-2.17954	-1.1104	-1.63708	-0.550367	-0.89151
VIT_00s0214g00130	F6I210	F-box family protein		33	37	53	35	45	25	35	37	32	59	26	52	39	54	97	42	97	41	116	139	124	97	131	70	49	30	34	35	36	40	0.842075	0.510422	0.959735	0.527751	0.605091	-0.0106106	0.403125	0.433551	0.214598	1.09548	0.285304	1.00542	1.17124	1.21337	1.83112	0.771512
VIT_00s0214g00150	F6I211	F-box protein PP2-B1 (Protein phloem protein 2-like B1)		64	96	107	89	126	89	207	233	169	204	203	245	80	80	262	151	260	139	260	255	185	219	295	187	123	94	81	85	149	131	1.7694	1.8405	1.94613	1.82991	2.04603	1.74415	2.90068	3.02223	2.54118	2.85037	3.17407	3.20036	2.18398	1.76581	3.24617	2.57309
VIT_00s0214g00160	F6I212	Lectin, phloem-specific		201	257	262	269	333	320	165	149	214	213	135	213	169	280	385	263	367	263	281	312	167	247	337	196	304	250	515	263	252	268	3.39958	3.24292	3.22209	3.40599	3.43244	3.56784	2.57705	2.38439	2.87802	2.91204	2.59132	3.00013	3.25087	3.55123	3.79797	3.36617
VIT_00s0214g00170	F6I213	Actin-related protein 7		0	0	0	0	0	0	0	1	0	0	0	0	0	0	0	0	0	0	1	0	0	0	0	1	0	0	0	0	0	0	-3.79893	-3.79893	-3.79893	-3.79893	-3.79893	-3.79893	-3.79893	-3.23234	-3.79893	-3.79893	-3.79893	-3.79893	-3.79893	-3.79893	-3.79893	-3.79893
VIT_00s0215g00020	D7TRB7	Protease Do-like 10		120	194	178	179	223	173	146	180	154	140	126	129	108	140	192	157	201	168	268	244	179	260	353	240	216	172	217	228	243	222	2.66203	2.84076	2.66963	2.82325	2.85869	2.68795	2.40281	2.65365	2.40882	2.31378	2.49301	2.28506	2.61101	2.56004	2.80169	2.62864
VIT_00s0215g00030	D7TRB8	Autophagy 4a (APG4a)		1268	2270	2246	1733	2439	2100	2013	2168	2109	2195	1554	2097	1059	1491	1786	1569	1862	1598	1695	1785	1715	2166	3031	2093	1873	1369	2028	1848	1864	1780	6.04857	6.37603	6.31196	6.0853	6.29682	6.27466	6.16982	6.22876	6.16617	6.26485	6.10048	6.28784	5.8893	5.95681	6.00591	5.93448
VIT_00s0215g00040	F6HRH0	Proteasome 26S regulatory subunit (RPN2)		682	1609	1793	1311	1889	1263	1061	1205	1024	1507	1000	1556	536	873	1119	930	1256	857	1515	1070	998	1581	2302	1745	1164	960	1487	1448	1269	1774	5.15521	5.88001	5.98731	5.68319	5.92854	5.54201	5.24719	5.38254	5.12536	5.72292	5.46533	5.85782	4.9086	5.18576	5.33235	5.18111
VIT_00s0215g00050	D7TRC0	Proteasome 26S regulatory subunit (RPN2)		1141	1828	1930	1641	2038	1771	1755	1899	1823	1869	1420	1860	1053	1335	1744	1608	1980	1480	1655	1743	1881	2455	3832	2637	1729	1338	1921	1874	2193	2096	5.89649	6.0639	6.09342	6.00669	6.03795	6.02908	5.97216	6.03783	5.95616	6.03313	5.97053	6.11499	5.88111	5.79756	5.97162	5.96987
VIT_00s0215g00070	D7TRC1	ADP-ribosylation factor		91	117	146	106	131	122	140	165	155	153	114	151	103	149	168	128	185	154	147	126	104	81	151	125	134	98	135	109	101	119	2.26814	2.1207	2.38729	2.07741	2.10122	2.19077	2.34311	2.52962	2.41804	2.44011	2.35056	2.50913	2.54345	2.64887	2.61116	2.33781
VIT_00s0215g00080	F6HRH1	Putative uncharacterized protein		0	1	1	2	2	1	0	0	0	0	0	0	2	4	2	0	1	2	0	0	0	0	0	0	0	0	0	1	0	1	-3.79893	-3.20551	-3.22178	-2.73578	-2.8756	-3.20185	-3.79893	-3.79893	-3.79893	-3.79893	-3.79893	-3.79893	-2.44495	-2.06923	-2.79858	-3.79893
VIT_00s0215g00090	F6HRH2	Putative uncharacterized protein		179	302	301	274	341	275	236	260	285	266	179	266	134	226	232	235	227	203	346	210	166	199	293	221	275	264	364	321	269	335	3.23355	3.47407	3.42084	3.43238	3.46647	3.35063	3.08813	3.17909	3.28786	3.22987	2.99408	3.31812	2.91892	3.24423	3.07214	3.20496
VIT_00s0215g00100	D7TRC3	RHO-related protein from plants 2 ROP2		1	0	0	0	0	0	0	0	0	0	0	0	0	0	0	0	0	0	0	0	0	0	0	0	0	0	0	0	0	0	-3.01169	-3.79893	-3.79893	-3.79893	-3.79893	-3.79893	-3.79893	-3.79893	-3.79893	-3.79893	-3.79893	-3.79893	-3.79893	-3.79893	-3.79893	-3.79893
VIT_00s0215g00110	D7TRC4	Sphingosine kinase		259	543	741	502	681	491	452	519	570	639	409	603	250	398	490	441	499	386	725	543	432	552	737	527	464	361	482	466	381	490	3.76313	4.31632	4.71479	4.30153	4.45966	4.18244	4.01983	4.17059	4.28254	4.4878	4.17889	4.49303	3.81224	4.05594	4.14429	4.10782
VIT_00s0216g00010	F6HCQ1	Putative uncharacterized protein		0	0	0	0	0	0	0	0	0	0	0	0	0	1	0	0	0	0	0	0	0	0	0	1	0	0	0	0	0	0	-3.79893	-3.79893	-3.79893	-3.79893	-3.79893	-3.79893	-3.79893	-3.79893	-3.79893	-3.79893	-3.79893	-3.79893	-3.79893	-3.13979	-3.79893	-3.79893
VIT_00s0216g00020	F6HCQ2	Glycosyl transferase family 8 protein		1670	2379	2044	1972	2248	2611	2688	3321	3352	2351	1874	2269	1769	2257	2043	2316	1812	2161	2738	2243	2255	2150	3488	2194	3162	2679	3028	3452	3214	3794	6.44549	6.44363	6.17613	6.2715	6.17929	6.58861	6.58664	6.84354	6.8341	6.36382	6.37036	6.40147	6.62882	6.55437	6.19966	6.49573
VIT_00s0216g00030	F6HCQ3	Nuclear transport factor 2 (NTF2)		1707	2815	2973	2504	3118	2671	2695	2964	3119	3969	2473	3580	1552	2070	3207	2245	3556	2490	2706	2331	2015	3057	4587	2735	2409	1974	2375	2410	2478	2425	6.47708	6.68623	6.7162	6.61579	6.65087	6.62136	6.59039	6.67957	6.73023	7.1188	6.7702	7.05893	6.44017	6.42969	6.84969	6.45084
VIT_00s0216g00040	F6HCQ4	ER lumen protein retaining receptor		998	1274	1153	1210	1328	1474	1588	1599	1601	1486	1294	1343	1101	1403	1725	1458	1779	1595	1427	1342	1191	1342	1584	1175	1482	1357	1597	1479	1467	1633	5.70355	5.54368	5.35123	5.5677	5.42089	5.76457	5.82807	5.79006	5.76905	5.70271	5.83664	5.64572	5.94534	5.86915	5.95583	5.82876
VIT_00s0216g00060	F6HCQ5	Nuclear transport factor 2 (NTF2)		153	287	262	210	292	274	162	160	246	253	181	189	66	102	275	329	296	260	457	270	204	549	603	393	512	494	447	635	457	354	3.00899	3.40106	3.22209	3.05152	3.24424	3.34541	2.5509	2.48578	3.07723	3.15815	3.00997	2.8293	1.91128	2.10972	3.31552	3.68717
VIT_00s0216g00070	D7T589	Putative uncharacterized protein		171	169	172	178	199	179	184	212	217	156	113	151	162	261	209	169	142	207	243	258	277	211	329	190	262	242	228	224	217	295	3.1681	2.64386	2.62073	2.81525	2.69614	2.7366	2.73249	2.88723	2.89791	2.46776	2.33803	2.50913	3.19031	3.45049	2.92287	2.73371
VIT_00s0218g00010	F6I719	Cinnamyl alcohol dehydrogenase		0	1	1	0	1	0	0	0	0	0	2	0	3	6	8	4	6	5	0	0	0	1	2	0	2	1	1	0	0	0	-3.79893	-3.20551	-3.22178	-3.79893	-3.26463	-3.79893	-3.79893	-3.79893	-3.79893	-3.79893	-2.64328	-3.79893	-2.06157	-1.63708	-1.47643	-2.13555
VIT_00s0218g00030	F6I720	ELO1 (ELONGATA 1)		273	315	410	344	407	365	280	344	330	389	278	311	185	294	360	349	336	324	347	436	419	378	580	423	312	258	357	319	275	271	3.83869	3.53448	3.86413	3.75866	3.7202	3.75659	3.33286	3.58019	3.49791	3.77472	3.62457	3.5421	3.38043	3.6212	3.70162	3.77185
VIT_00s0218g00040	F6I721	Dof zinc finger protein DOF4.7		0	0	0	0	0	0	0	0	0	0	0	0	0	0	0	0	0	0	0	1	0	0	0	0	0	0	0	0	0	0	-3.79893	-3.79893	-3.79893	-3.79893	-3.79893	-3.79893	-3.79893	-3.79893	-3.79893	-3.79893	-3.79893	-3.79893	-3.79893	-3.79893	-3.79893	-3.79893
VIT_00s0218g00050	F6I722	Kinesin motor protein		44	33	54	41	77	67	45	47	52	49	37	40	49	83	42	67	54	48	85	140	127	77	108	60	76	49	66	63	46	75	1.24258	0.354156	0.985715	0.74546	1.35142	1.34463	0.748171	0.762263	0.880266	0.837414	0.768807	0.642317	1.49112	1.81782	0.661179	1.42245
VIT_00s0218g00060	D7UDN2	Methylmalonate semi-aldehyde dehydrogenase		4	24	17	14	14	10	9	15	8	16	10	10	2	4	12	2	11	7	22	22	9	10	22	12	10	8	13	17	6	8	-1.83431	-0.0751825	-0.572063	-0.690171	-0.935896	-1.18384	-1.3459	-0.760623	-1.5396	-0.662355	-0.963162	-1.17106	-2.44495	-2.06923	-0.990967	-2.73972
VIT_00s0218g00070	F6I723	Methylmalonate semi-aldehyde dehydrogenase		487	1017	1103	745	1143	820	794	854	732	845	524	840	428	630	633	618	602	633	933	932	766	1095	1642	970	785	608	730	720	679	812	4.67052	5.21919	5.28739	4.86936	5.20485	4.92005	4.82989	4.88683	4.64224	4.88981	4.5351	4.96996	4.58485	4.71623	4.51239	4.59292
VIT_00s0218g00080	D7UDN4	Exostosin family protein		0	0	0	0	1	0	0	0	0	0	1	0	0	0	0	0	0	0	0	1	0	0	0	0	0	0	0	1	0	0	-3.79893	-3.79893	-3.79893	-3.79893	-3.26463	-3.79893	-3.79893	-3.79893	-3.79893	-3.79893	-3.10836	-3.79893	-3.79893	-3.79893	-3.79893	-3.79893
VIT_00s0218g00090	D7UDN5	Exostosin family protein		162	225	191	228	208	202	218	257	203	199	179	217	151	194	186	196	137	177	230	236	270	197	311	208	211	200	173	174	207	248	3.09074	3.05263	2.77022	3.16918	2.75926	2.90922	2.97468	3.16248	2.80266	2.81493	2.99408	3.02673	3.08969	3.02577	2.75636	2.94539
VIT_00s0218g00100	D7UDN6	Metal transporter Nramp6		0	0	0	0	1	0	0	0	2	1	0	0	0	0	1	0	0	0	0	0	1	0	0	0	0	0	1	0	0	0	-3.79893	-3.79893	-3.79893	-3.79893	-3.26463	-3.79893	-3.79893	-3.79893	-2.83774	-3.22639	-3.79893	-3.79893	-3.79893	-3.79893	-3.21373	-3.79893
VIT_00s0218g00110	D7UDN7	1-deoxy-D-xylulose-5-phosphate synthase, chloroplast precursor		26	32	90	56	53	44	76	80	67	92	107	175	30	41	25	20	23	19	280	85	61	54	56	40	216	166	270	92	126	194	0.513605	0.312294	1.70159	1.17861	0.830836	0.759156	1.47885	1.50417	1.23325	1.7189	2.26046	2.71944	0.806467	0.83014	-0.0433852	-0.233585
VIT_00s0218g00120	F6I724	Pentatricopeptide (PPR) repeat-containing protein		28	35	51	29	44	29	29	33	47	38	32	40	26	38	25	39	37	35	39	65	47	45	55	40	26	29	37	36	29	36	0.615324	0.434404	0.906328	0.271249	0.574217	0.189039	0.14795	0.277764	0.740393	0.487327	0.568828	0.642317	0.609106	0.725111	-0.0433852	0.66926
VIT_00s0218g00130	F6I725	Anthocyanidine rhamnosyl-transferase		0	2	1	2	1	4	0	0	1	0	0	1	0	0	1	1	0	0	1	3	0	2	6	2	2	0	1	0	3	0	-3.79893	-2.78626	-3.22178	-2.73578	-3.26463	-2.18982	-3.79893	-3.79893	-3.23972	-3.79893	-3.79893	-3.19666	-3.79893	-3.79893	-3.21373	-3.17423
VIT_00s0218g00140	F6I726	Anthocyanidine rhamnosyl-transferase		2	0	1	0	3	1	0	3	1	0	1	2	0	0	0	0	1	0	1	4	1	0	6	2	0	2	4	2	0	0	-2.50524	-3.79893	-3.22178	-3.79893	-2.56951	-3.20185	-3.79893	-2.51025	-3.23972	-3.79893	-3.10836	-2.77304	-3.79893	-3.79893	-3.79893	-3.79893
VIT_00s0218g00150	F6I727	UDP-rhamnose/rhamnosyltransferase	2.4.1.0	89	110	99	99	127	122	260	309	257	265	142	208	176	225	266	304	328	264	144	367	211	325	452	236	267	192	343	202	186	159	2.23657	2.03321	1.83619	1.98058	2.05724	2.19077	3.22673	3.42637	3.13982	3.22448	2.6634	2.96617	3.30899	3.23788	3.26786	3.57382
VIT_00s0218g00160	F6I728	UDP-rhamnose:rhamnosyltransferase		13	9	10	7	10	13	18	18	14	11	6	13	8	7	18	20	54	18	11	3	5	8	7	4	42	8	64	50	38	27	-0.415558	-1.31882	-1.23357	-1.53193	-1.34411	-0.860724	-0.48404	-0.527158	-0.867541	-1.13022	-1.57133	-0.847446	-0.946007	-1.46149	-0.476363	-0.233585
VIT_00s0218g00170	F6I729	UDP-rhamnose/rhamnosyltransferase	2.4.1.0	91	146	139	152	172	166	240	284	244	246	188	227	213	265	306	375	364	326	236	291	232	356	451	274	326	222	377	237	231	266	2.26814	2.43542	2.3174	2.58996	2.48829	2.62904	3.11218	3.3055	3.06556	3.118	3.06423	3.09117	3.58245	3.47229	3.46856	3.87499
VIT_00s0218g00180	F6I730	Geranylgeranyl transferase type-2 beta subunit.		0	0	0	1	0	0	0	0	1	1	0	1	0	2	0	3	2	2	0	0	0	1	0	0	0	0	0	0	0	1	-3.79893	-3.79893	-3.79893	-3.17157	-3.79893	-3.79893	-3.79893	-3.79893	-3.23972	-3.22639	-3.79893	-3.19666	-3.79893	-2.68904	-3.79893	-2.40624
VIT_00s0218g00190	F6I731	UDP-rhamnose:rhamnosyltransferase	2.4.1.0	30	41	29	44	53	36	38	28	39	29	20	34	27	58	36	90	43	43	49	50	26	48	66	44	74	61	128	66	47	58	0.710342	0.651404	0.13324	0.843118	0.830836	0.483195	0.515568	0.0559127	0.483877	0.120147	-0.0679144	0.419524	0.661034	1.31338	0.44967	1.83829
VIT_00s0218g00200	F6I732	UDP-glucuronosyl/UDP-glucosyltransferase		18	21	14	25	25	27	32	46	31	27	25	24	26	26	40	47	43	36	24	56	47	55	57	46	32	27	19	24	21	24	0.0150035	-0.252312	-0.819523	0.0708006	-0.189395	0.0926652	0.281172	0.732564	0.171673	0.0241007	0.232119	-0.0510415	0.609106	0.206277	0.594064	0.927309
VIT_00s0218g00210	F6I733	Folate-biopterin transporter		0	0	0	0	0	0	0	0	0	0	1	0	0	0	1	0	0	0	0	2	0	1	0	1	0	0	1	0	0	0	-3.79893	-3.79893	-3.79893	-3.79893	-3.79893	-3.79893	-3.79893	-3.79893	-3.79893	-3.79893	-3.10836	-3.79893	-3.79893	-3.79893	-3.21373	-3.79893
VIT_00s0218g00220	F6I734	UDP-glucoronosyl/UDP-glucosyl transferase		2	2	3	7	3	11	3	3	2	5	2	3	5	3	5	2	7	1	9	58	82	17	18	21	18	17	21	17	16	43	-2.50524	-2.78626	-2.49109	-1.53193	-2.56951	-1.06791	-2.48169	-2.51025	-2.83774	-2.01831	-2.64328	-2.44598	-1.50898	-2.3461	-1.99107	-2.73972
VIT_00s0220g00010	D7SYP1	RNA recognition motif (RRM)-containing protein		83	136	156	157	226	125	131	144	129	129	74	132	69	104	136	124	135	94	211	158	124	181	239	155	138	103	108	128	117	117	2.13746	2.33447	2.48159	2.63611	2.87778	2.22527	2.24865	2.33584	2.15704	2.1975	1.73806	2.31774	1.97421	2.13727	2.31029	2.29267
VIT_00s0220g00020	F6H7V4	Pentatricopeptide (PPR) repeat-containing protein		297	458	518	441	562	406	418	472	530	557	380	447	183	308	404	352	408	341	474	383	287	403	597	382	366	317	442	426	418	350	3.95966	4.07168	4.19997	4.11535	4.18357	3.90939	3.90753	4.03422	4.17797	4.29034	4.07323	4.06275	3.36485	3.68793	3.86711	3.78413
VIT_00s0220g00030	D7SYP2	Small nuclear ribonucleoprotein F		664	753	786	738	752	867	988	1059	1072	967	691	772	647	694	786	756	712	778	779	1081	939	910	1461	976	830	682	767	819	942	892	5.1167	4.78657	4.79962	4.85578	4.60229	5.00027	5.14455	5.19655	5.19132	5.08393	4.93314	4.84846	5.17954	4.85545	4.82383	4.88292
VIT_00s0220g00040	D7SYP3	Putative uncharacterized protein		6	16	12	16	25	10	7	13	27	26	26	17	5	5	10	16	8	5	22	23	12	14	20	14	3	16	14	9	13	22	-1.37814	-0.606554	-1.01174	-0.518585	-0.189395	-1.18384	-1.63509	-0.940307	-0.0140666	-0.0264318	0.285304	-0.504988	-1.50898	-1.83703	-1.21338	-0.525363
VIT_00s0220g00050	F6H7V5	Putative uncharacterized protein		10	11	15	16	16	6	8	7	5	10	9	16	5	6	9	6	8	11	7	13	10	5	12	19	5	7	12	3	6	4	-0.753178	-1.07711	-0.732234	-0.518585	-0.768254	-1.77179	-1.48326	-1.67225	-2.04734	-1.24521	-1.09288	-0.583286	-1.50898	-1.63708	-1.33892	-1.711
VIT_00s0220g00060	F6H7V6	Pentatricopeptide (PPR) repeat-containing protein		56	80	105	101	128	86	66	85	78	106	91	86	39	35	65	59	51	51	153	130	143	97	129	105	77	72	102	79	87	86	1.58109	1.58325	1.91942	2.00892	2.06836	1.69577	1.28094	1.58948	1.44633	1.91909	2.03059	1.71069	1.17124	0.611831	1.26785	1.24423
VIT_00s0220g00070	F6H7V7	Latex cyanogenic beta glucosidase	3.2.1.21	2507	2507	2393	3112	3389	3163	1220	1298	1677	1297	1187	1053	1837	2318	1993	2276	1694	1725	4896	3756	3007	3366	3278	2649	4616	3917	4314	4375	5063	5639	7.03121	6.51918	6.40334	6.92919	6.77102	6.86511	5.44829	5.48962	5.83587	5.50674	5.71228	5.29534	6.6832	6.59281	6.16395	6.47061
VIT_00s0220g00080	F6H7V8	Rad21/Rec8		2846	6564	6670	4918	6774	5076	4779	5384	5009	5991	3973	6366	2507	3634	5047	4146	5718	4084	4244	3924	3203	5925	8001	5771	4007	3183	4115	3859	3878	3694	7.21409	7.90709	7.88142	7.58911	7.7697	7.54717	7.41635	7.54025	7.4133	7.71257	7.4538	7.88901	7.13154	7.2411	7.50356	7.33531
VIT_00s0220g00090	D7SYP8	Leucine zipper-EF-hand containing transmembrane protein 1		257	400	377	327	460	365	292	292	272	274	211	310	241	355	328	375	371	288	382	394	322	468	503	400	371	251	380	330	342	340	3.75201	3.87723	3.74369	3.68594	3.8959	3.75659	3.39297	3.34529	3.22101	3.2723	3.22939	3.53748	3.75962	3.89175	3.5681	3.87499
VIT_00s0220g00100	D7SYP9	Leucine zipper-EF-hand containing transmembrane protein 1		48	100	105	66	107	82	40	60	45	65	55	63	32	55	43	70	48	35	116	97	56	100	98	92	63	46	70	54	55	77	1.36446	1.89824	1.91942	1.40869	1.81467	1.62861	0.585939	1.10126	0.680412	1.23072	1.32067	1.27322	0.895868	1.23903	0.693602	1.48398
VIT_00s0220g00110	D7SYQ0	Acetolactate synthase small subunit		12	12	11	8	7	3	2	2	5	3	5	5	9	16	15	20	20	14	17	20	26	24	41	31	8	4	11	12	11	13	-0.519559	-0.96992	-1.1184	-1.37725	-1.7501	-2.45525	-2.80284	-2.82658	-2.04734	-2.49943	-1.77404	-1.95472	-0.798442	-0.439076	-0.710841	-0.233585
VIT_00s0220g00120	F6H7V9	Protein kinase		2001	3014	2784	2668	3099	2885	2999	2982	3261	2692	2228	2547	1934	2678	2658	2916	2676	2704	2259	2557	2474	3292	3720	2754	2672	2210	2820	2910	2488	2946	6.70617	6.78471	6.62151	6.70725	6.64206	6.73247	6.74448	6.6883	6.79442	6.55906	6.61979	6.56808	6.75739	6.80094	6.57899	6.82785
VIT_00s0220g00130	A5AHT6	Allyl alcohol dehydrogenase	3.2.1.15; 1.3.1.74	446	551	552	525	518	578	1114	1179	1130	948	869	868	749	951	1069	937	954	883	928	860	896	768	1112	861	657	612	728	766	644	724	4.54402	4.33735	4.29134	4.36593	4.06644	4.41693	5.31738	5.35112	5.26719	5.05536	5.26311	5.01716	5.39035	5.30899	5.26652	5.1919
VIT_00s0220g00140	F6H7W0	Polygalacturonase GH28		0	0	0	1	0	1	1	0	1	1	1	0	0	0	1	2	1	0	1	0	0	0	0	0	0	0	0	0	0	0	-3.79893	-3.79893	-3.79893	-3.17157	-3.79893	-3.20185	-3.21657	-3.79893	-3.23972	-3.22639	-3.10836	-3.79893	-3.79893	-3.79893	-3.21373	-2.73972
VIT_00s0220g00150	D7SYQ4	Polygalacturonase GH28		24	30	25	27	53	23	33	35	39	44	15	47	21	25	63	22	43	36	34	24	12	44	77	41	41	23	53	30	62	26	0.404165	0.224739	-0.0658424	0.174503	0.830836	-0.121854	0.322979	0.357759	0.483877	0.688713	-0.447183	0.865053	0.317073	0.153283	1.22413	-0.107204
VIT_00s0220g00160	F6H7W1	Inositol polyphosphate 5-phosphatase, type II		866	1537	1685	1325	1823	1479	1536	1356	1486	1586	1116	1622	846	1288	1407	1383	1519	1195	1507	1346	1301	1986	2661	1764	1536	1127	1670	1331	1560	1498	5.49919	5.81405	5.89778	5.69849	5.87729	5.76945	5.7801	5.55258	5.66165	5.79654	5.62343	5.91768	5.56576	5.74592	5.66224	5.75267
VIT_00s0220g00170	F6H7W2	Inositol polyphosphate 5-phosphatase, type II		98	238	261	211	338	235	115	138	119	166	106	177	70	130	145	127	186	103	217	201	123	268	386	258	170	125	194	152	129	159	2.37352	3.13299	3.21661	3.05831	3.4538	3.12559	2.06375	2.27533	2.04259	2.55627	2.24712	2.73566	1.99459	2.45448	2.40144	2.32666
VIT_00s0220g00180	F6H7W3	Glycosyl hydrolase family 20 protein		28	48	41	42	49	26	62	69	57	40	45	61	12	28	9	27	7	13	37	19	19	18	12	18	56	67	105	56	64	83	0.615324	0.869159	0.604881	0.778753	0.722374	0.0419512	1.19349	1.29658	1.00777	0.557626	1.04035	1.22808	-0.429192	0.306761	-1.33892	0.167427
VIT_00s0222g00010	D7T5D6	Putative uncharacterized protein		1	4	4	2	6	6	1	0	0	0	1	0	1	3	0	3	1	0	9	2	0	1	2	0	5	4	2	5	4	2	-3.01169	-2.1971	-2.22963	-2.73578	-1.91552	-1.77179	-3.21657	-3.79893	-3.79893	-3.79893	-3.10836	-3.79893	-2.96861	-2.3461	-3.79893	-2.40624
VIT_00s0222g00020	D7T5D7	Putative uncharacterized protein		2	2	3	1	6	1	1	0	1	0	0	0	0	0	2	3	1	0	1	1	2	1	0	5	2	3	2	1	2	1	-2.50524	-2.78626	-2.49109	-3.17157	-1.91552	-3.20185	-3.21657	-3.79893	-3.23972	-3.79893	-3.79893	-3.79893	-3.79893	-3.79893	-2.79858	-2.40624
VIT_00s0222g00030	D7T5D8	Putative uncharacterized protein		35	55	76	58	75	64	14	14	37	28	29	31	35	32	41	46	49	35	105	50	60	62	70	67	71	32	70	51	65	46	0.923656	1.05832	1.46352	1.22765	1.31454	1.28046	-0.805772	-0.84767	0.411929	0.0729229	0.43402	0.293738	1.02037	0.488893	0.628012	0.897467
VIT_00s0222g00040	F6HCU5	Disease resistance protein (CC-NBS-LRR class)		0	0	0	0	0	0	0	0	0	0	0	0	0	0	0	0	0	1	0	0	0	0	0	0	0	0	0	0	0	0	-3.79893	-3.79893	-3.79893	-3.79893	-3.79893	-3.79893	-3.79893	-3.79893	-3.79893	-3.79893	-3.79893	-3.79893	-3.79893	-3.79893	-3.79893	-3.79893
VIT_00s0222g00080	F6HCU6	CC-NBS-LRR class		1	3	7	3	5	0	1	3	1	1	2	0	0	1	0	0	0	3	7	2	1	0	1	0	3	2	7	2	1	1	-3.01169	-2.46181	-1.6473	-2.40155	-2.10239	-3.79893	-3.21657	-2.51025	-3.23972	-3.22639	-2.64328	-3.79893	-3.79893	-3.13979	-3.79893	-3.79893
VIT_00s0222g00090	D7T5E2	Putative uncharacterized protein		1	4	5	2	5	2	1	3	0	0	0	3	0	1	1	3	0	0	2	1	1	3	3	8	2	2	3	3	2	4	-3.01169	-2.1971	-2.00836	-2.73578	-2.10239	-2.78078	-3.21657	-2.51025	-3.79893	-3.79893	-3.79893	-2.44598	-3.79893	-3.13979	-3.21373	-2.40624
VIT_00s0222g00100	F6HCU2	CC-NBS-LRR class		66	147	158	106	221	116	47	41	41	76	45	57	52	89	88	79	98	85	234	94	70	103	144	115	114	69	154	97	109	127	1.81287	2.44514	2.49974	2.07741	2.84582	2.11918	0.808278	0.574142	0.552407	1.44987	1.04035	1.13334	1.57472	1.91653	1.69362	1.65425
VIT_00s0222g00120	F6HCU3	Disease resistance protein (CC-NBS-LRR class)		0	0	0	0	0	0	1	1	0	1	0	1	0	0	0	0	0	0	0	0	0	0	0	0	0	0	0	0	0	0	-3.79893	-3.79893	-3.79893	-3.79893	-3.79893	-3.79893	-3.21657	-3.23234	-3.79893	-3.22639	-3.79893	-3.19666	-3.79893	-3.79893	-3.79893	-3.79893
VIT_00s0222g00130	F6HCU4	Disease resistance protein (CC-NBS-LRR class)		0	0	0	0	0	0	0	1	1	2	1	2	0	0	0	0	0	0	0	0	0	0	0	0	0	0	0	0	0	0	-3.79893	-3.79893	-3.79893	-3.79893	-3.79893	-3.79893	-3.79893	-3.23234	-3.23972	-2.8176	-3.10836	-2.77304	-3.79893	-3.79893	-3.79893	-3.79893
VIT_00s0225g00010	F6H7X2	Putative uncharacterized protein		2364	3808	4074	3470	4385	3866	2656	3106	2398	2751	1880	3027	3017	4157	5207	4506	6293	4562	3221	6638	7023	7415	8899	7183	2669	1828	2355	2469	2319	2175	6.94652	7.12187	7.17046	7.0862	7.14253	7.1545	6.56938	6.74704	6.35127	6.59031	6.37497	6.817	7.39857	7.435	7.54857	7.45538
VIT_00s0225g00020	A5BKX2	Ribosomal protein L27A (RPL27aC) 60S		3171	3614	3032	3094	3085	3583	5404	6208	5810	4214	3279	3839	3402	3910	4345	4282	4534	4683	3343	3820	3973	4212	6376	4709	4027	3729	3921	4169	4075	4061	7.37002	7.04647	6.74453	6.92083	6.63553	7.04488	7.5936	7.74563	7.62723	7.20517	7.17696	7.15964	7.57177	7.34666	7.28758	7.38185
VIT_00s0225g00030	F6H7X4	Maturase		1	4	3	5	6	1	0	4	7	3	2	2	0	1	2	3	1	0	3	4	2	5	2	5	3	1	3	2	3	1	-3.01169	-2.1971	-2.49109	-1.90219	-1.91552	-3.20185	-3.79893	-2.25095	-1.68983	-2.49943	-2.64328	-2.77304	-3.79893	-3.13979	-2.79858	-2.40624
VIT_00s0225g00040	F6H7X5	Putative uncharacterized protein		3	0	3	2	1	3	0	1	3	2	3	2	0	0	1	0	1	0	2	1	3	3	4	2	4	1	6	4	4	2	-2.13112	-3.79893	-2.49109	-2.73578	-3.26463	-2.45525	-3.79893	-3.23234	-2.5237	-2.8176	-2.29214	-2.77304	-3.79893	-3.79893	-3.21373	-3.79893
VIT_00s0225g00050	F6H7X6	MATE efflux family protein		20	89	71	52	110	85	150	167	134	183	139	239	65	75	152	92	138	124	82	183	88	232	310	122	75	60	110	120	106	89	0.156712	1.73355	1.36799	1.07521	1.85376	1.67927	2.44128	2.54678	2.21104	2.69529	2.63295	3.16487	1.88967	1.67473	2.46856	1.86937
VIT_00s0225g00060	F6H7W6	MATE efflux family protein		6	16	3	10	11	5	27	24	21	18	18	16	70	110	48	71	17	53	32	94	68	119	101	59	26	46	25	27	16	25	-1.37814	-0.606554	-2.49109	-1.11021	-1.23073	-1.96572	0.0517699	-0.149956	-0.347037	-0.510774	-0.207896	-0.583286	1.99459	2.2169	0.845608	1.50392
VIT_00s0225g00070	D7SYR2	MATE efflux family protein		0	0	0	2	0	0	7	2	4	10	4	5	3	9	2	10	2	5	0	1	1	1	0	0	1	0	2	3	1	0	-3.79893	-3.79893	-3.79893	-2.73578	-3.79893	-3.79893	-1.63509	-2.82658	-2.26595	-1.24521	-2.00996	-1.95472	-2.06157	-1.1638	-2.79858	-1.11659
VIT_00s0225g00080	D7SYR3	MATE efflux family protein		1	4	2	2	4	2	15	9	25	19	13	16	26	19	13	26	14	14	1	4	5	6	2	3	1	0	0	0	1	0	-3.01169	-2.1971	-2.81066	-2.73578	-2.31713	-2.78078	-0.718367	-1.38502	-0.116749	-0.440565	-0.632055	-0.583286	0.609106	-0.213509	-0.891424	0.116525
VIT_00s0225g00090	D7SYR4	Copper amine oxidase		930	969	995	1239	1831	1146	787	574	910	565	567	638	777	1080	790	1006	695	832	1358	1568	1163	1438	1842	1359	853	686	1207	843	758	937	5.60189	5.14958	5.13901	5.60181	5.8836	5.40199	4.81715	4.31535	4.95545	4.31084	4.64854	4.57417	5.44321	5.49219	4.83114	5.29422
VIT_00s0225g00100	F6H7W7	Armadillo		69	113	81	65	82	70	126	115	143	87	91	78	59	79	115	79	86	99	83	111	42	104	147	81	90	60	89	48	49	62	1.87572	2.07136	1.55312	1.38727	1.43971	1.40608	2.19337	2.01657	2.30341	1.64009	2.03059	1.57307	1.75279	1.74805	2.07213	1.65425
VIT_00s0225g00110	F6H7W8	Sel1 domain protein repeat-containing protein		474	661	656	588	717	687	646	646	614	544	431	550	394	494	612	438	641	578	557	570	546	649	941	646	577	463	669	545	498	540	4.6316	4.59909	4.53953	4.52889	4.53374	4.6654	4.53312	4.48526	4.38944	4.25639	4.25419	4.36075	4.46581	4.36648	4.46387	4.09801
VIT_00s0225g00120	F6H7W9	Putative uncharacterized protein		9	7	9	5	10	7	14	9	19	10	10	10	10	8	20	16	14	15	9	11	23	9	24	7	13	11	15	13	15	18	-0.885899	-1.60934	-1.35875	-1.90219	-1.34411	-1.60087	-0.805772	-1.38502	-0.477615	-1.24521	-0.963162	-1.17106	-0.66458	-1.30498	-0.338853	-0.525363
VIT_00s0225g00130	D7SYR7	Alanine transaminase.		1865	2621	2479	2818	3346	2966	3514	3068	3525	3395	2314	3107	3045	3917	4049	4364	4243	3423	3896	3922	3497	4857	5801	4093	4789	3372	6395	4653	4976	4697	6.60469	6.58329	6.45424	6.78611	6.75261	6.77239	6.97297	6.72929	6.90666	6.89357	6.67439	6.85461	7.41189	7.34924	7.18584	7.4092
VIT_00s0225g00140	D7SYR8	Ribose-phosphate pyrophosphokinase 3		122	173	204	163	210	160	220	199	251	178	158	140	139	144	183	197	181	176	340	273	211	246	427	233	213	163	216	218	201	183	2.68561	2.67723	2.86424	2.6896	2.77292	2.57655	2.98773	2.79685	3.10602	2.65577	2.81578	2.40144	2.97128	2.6002	2.73315	2.95266
VIT_00s0225g00150	D7SYR9	Anthranilate phosphoribosyltransferase		311	428	452	432	501	394	458	472	387	526	342	540	349	457	539	515	605	413	439	486	495	520	549	395	395	271	391	345	311	370	4.02582	3.97438	4.00417	4.08572	4.01851	3.86632	4.03877	4.03422	3.72643	4.20804	3.92191	4.33437	4.29144	4.25457	4.28126	4.33075
VIT_00s0225g00160	D7SYS0	Putative uncharacterized protein		0	0	0	1	1	0	0	0	0	0	0	1	2	1	0	0	0	0	0	0	0	1	0	1	4	0	0	0	0	0	-3.79893	-3.79893	-3.79893	-3.17157	-3.26463	-3.79893	-3.79893	-3.79893	-3.79893	-3.79893	-3.79893	-3.19666	-2.44495	-3.13979	-3.79893	-3.79893
VIT_00s0225g00170	D7SYS1	Peroxidase		2	0	1	1	1	0	0	0	0	1	1	0	1	1	0	0	0	0	0	3	1	0	1	0	1	0	0	1	0	4	-2.50524	-3.79893	-3.22178	-3.17157	-3.26463	-3.79893	-3.79893	-3.79893	-3.79893	-3.22639	-3.10836	-3.79893	-2.96861	-3.13979	-3.79893	-3.79893
VIT_00s0225g00180	F6H7X0	Salt- and drought-induced ring finger1		0	0	2	0	0	0	1	0	1	0	0	3	0	1	0	0	0	0	0	0	0	0	0	0	4	2	2	0	0	2	-3.79893	-3.79893	-2.81066	-3.79893	-3.79893	-3.79893	-3.21657	-3.79893	-3.23972	-3.79893	-3.79893	-2.44598	-3.79893	-3.13979	-3.79893	-3.79893
VIT_00s0225g00200	D7SYS2	Putative uncharacterized protein		9	24	32	33	37	28	18	34	25	18	17	21	13	37	25	18	20	17	35	38	39	31	41	41	30	28	22	27	29	24	-0.885899	-0.0751825	0.266371	0.447213	0.33735	0.141657	-0.48404	0.318316	-0.116749	-0.510774	-0.283333	-0.228427	-0.324491	0.68833	-0.0433852	-0.372111
VIT_00s0225g00210	F6H7X1	LysM receptor-like kinase		8	13	20	18	16	10	7	9	9	9	3	13	3	10	5	8	3	6	17	13	21	23	13	13	9	12	13	6	12	11	-1.03208	-0.870146	-0.360899	-0.365253	-0.768254	-1.18384	-1.63509	-1.38502	-1.40355	-1.37017	-2.29214	-0.847446	-2.06157	-1.0352	-1.99107	-1.3834
VIT_00s0225g00220	D7SYS4	Adaptor-related protein complex 1, mu 1 subunit		2379	3572	3484	3173	3730	3693	3558	3847	3937	3585	2612	3461	1813	2525	2818	2753	2792	2521	3374	3108	3185	3550	5196	3648	3524	3096	3590	3525	3305	3562	6.95564	7.02961	6.94488	6.95718	6.90925	7.08848	6.99091	7.05553	7.06604	6.97208	6.84904	7.01018	6.66424	6.71613	6.66326	6.74491
VIT_00s0225g00230	D7SYS5	Alliin lyase precursor	2.6.1.2; 2.6.1.58; 2.6.1.28; 2.6.1.6; 2.6.1.27; 2.6.1.1; 2.6.1.5; 2.6.1.57; 2.6.1.9; 2.6.1.50	11000	12736	7074	11429	12166	12664	8163	5592	6678	3583	4790	4626	2785	3767	2223	2232	2041	1956	3635	4888	5197	1284	3120	2339	7247	8326	7816	4069	4017	7491	9.16407	8.86315	7.96624	8.80536	8.61426	8.86581	8.18849	7.59492	7.82804	6.97128	7.7235	7.42856	7.28319	7.29294	6.32137	6.44247
VIT_00s0226g00020	F6GX46	RabGAP/TBC domain-containing protein		558	869	1066	890	1174	884	608	641	577	659	472	640	467	612	700	657	659	567	1113	776	695	812	1004	723	907	635	855	715	882	875	4.86635	4.99278	5.23825	5.12535	5.24339	5.02823	4.44594	4.47408	4.30009	4.53212	4.38481	4.57868	4.7103	4.67453	4.65711	4.68096
VIT_00s0226g00030	D7SPV5	Peroxidase		2	4	4	8	10	8	5	9	13	16	3	10	22	15	81	40	90	57	3	99	75	138	297	166	9	5	5	3	1	4	-2.50524	-2.1971	-2.22963	-1.37725	-1.34411	-1.44807	-1.99716	-1.38502	-0.959981	-0.662355	-2.29214	-1.17106	0.380401	-0.522847	1.5768	0.704155
VIT_00s0226g00040	F6GX47	Myb family		871	1203	1222	1011	1113	1123	1216	1503	1342	1238	904	1129	626	804	959	902	896	965	1234	1074	976	1255	1836	1348	1230	1069	1125	1250	1231	1147	5.50748	5.46108	5.43494	5.3089	5.16656	5.37279	5.44356	5.70086	5.51482	5.43968	5.31998	5.3957	5.13204	5.06722	5.11017	5.13709
VIT_00s0226g00050	F6GX48	R protein PRF disease resistance protein		0	6	3	0	3	1	2	4	6	2	0	6	3	8	24	9	23	10	3	1	2	3	0	0	5	7	3	3	3	0	-3.79893	-1.77996	-2.49109	-3.79893	-2.56951	-3.20185	-2.80284	-2.25095	-1.85754	-2.8176	-3.79893	-1.76026	-2.06157	-1.30498	-0.097835	-1.24383
VIT_00s0226g00060	D7SPV8	Putative uncharacterized protein		41	64	75	69	80	57	123	124	103	124	78	131	91	147	152	134	150	172	76	112	114	153	221	126	56	30	58	51	43	61	1.14391	1.26994	1.44492	1.47112	1.40504	1.11858	2.15916	2.12342	1.83817	2.14138	1.81242	2.30693	2.36709	2.62959	2.46856	2.40298
VIT_00s0226g00070	D7SPV9	Protein shoot gravitropism 7		0	4	1	3	3	2	5	1	0	0	0	0	0	0	1	0	1	2	0	1	0	1	1	1	2	0	2	0	0	0	-3.79893	-2.1971	-3.22178	-2.40155	-2.56951	-2.78078	-1.99716	-3.23234	-3.79893	-3.79893	-3.79893	-3.79893	-3.79893	-3.79893	-3.21373	-3.79893
VIT_00s0226g00080	F6GX49	R protein PRF disease resistance protein		2	2	1	1	2	2	0	0	1	4	5	0	5	7	20	11	15	14	5	10	3	12	6	2	3	2	0	1	2	3	-2.50524	-2.78626	-3.22178	-3.17157	-2.8756	-2.78078	-3.79893	-3.79893	-3.23972	-2.23891	-1.77404	-3.79893	-1.50898	-1.46149	-0.338853	-0.999665
VIT_00s0226g00090	D7SPW1	Putative uncharacterized protein		618	608	578	614	489	681	547	713	642	542	464	420	622	835	878	777	771	957	715	756	767	515	735	504	670	711	549	662	546	646	5.01334	4.47889	4.3575	4.59112	3.98369	4.65278	4.29394	4.62719	4.45355	4.2511	4.36024	3.97326	5.12281	5.12169	4.98314	4.92235
VIT_00s0226g00100	D7SPW2	Regulator of chromosome condensation (RCC1)		80	135	135	134	192	149	247	251	274	302	376	399	118	195	370	210	302	254	95	152	113	228	251	146	106	68	115	86	110	117	2.08523	2.32397	2.27589	2.41044	2.64506	2.47508	3.15331	3.12868	3.2315	3.41168	4.05802	3.89961	2.73733	3.03312	3.74094	3.04403
VIT_00s0226g00110	F6GX50	Myb family		56	74	64	59	115	70	66	47	50	53	32	49	56	70	91	85	122	70	63	91	92	107	179	85	66	53	59	61	71	53	1.58109	1.47357	1.22263	1.25156	1.91664	1.40608	1.28094	0.762263	0.825933	0.94624	0.568828	0.92285	1.67915	1.57751	1.74092	1.75754
VIT_00s0226g00140	F6GX51	Myb family		22	20	22	24	25	21	23	20	14	17	18	16	23	13	28	24	28	17	23	31	36	32	47	28	14	10	19	11	19	12	0.285737	-0.316541	-0.235548	0.0160131	-0.189395	-0.242396	-0.162268	-0.39017	-0.867541	-0.584574	-0.207896	-0.583286	0.441065	-0.706566	0.108623	0.00899296
VIT_00s0226g00150	D7SPW4	Myb family		10	19	18	12	21	16	9	20	14	10	9	8	8	21	11	17	6	17	7	9	9	17	27	10	18	10	25	12	12	6	-0.753178	-0.383764	-0.498187	-0.884956	-0.418595	-0.596896	-1.3459	-0.39017	-0.867541	-1.24521	-1.09288	-1.43579	-0.946007	-0.0806111	-1.09789	-0.446703
VIT_00s0226g00160	F6GX52	RabGAP/TBC domain-containing protein		227	293	350	345	406	325	289	265	230	311	191	318	198	303	294	266	253	276	482	368	273	259	368	262	458	318	469	300	350	429	3.57395	3.43071	3.63708	3.76283	3.71667	3.59007	3.37818	3.20635	2.98106	3.45376	3.08688	3.57402	3.47775	3.66445	3.41123	3.38242
VIT_00s0226g00170	F6GX53	Putative uncharacterized protein		24	37	28	31	31	13	3	4	2	2	2	1	3	3	14	3	15	7	176	149	74	145	412	190	104	78	110	141	179	95	0.404165	0.510422	0.085985	0.361912	0.0978855	-0.860724	-2.48169	-2.25095	-2.83774	-2.8176	-2.64328	-3.19666	-2.06157	-2.3461	-0.798309	-2.40624
VIT_00s0227g00010	D7T590	Putative uncharacterized protein (Fragment)		0	0	0	0	0	0	0	0	0	3	0	0	0	0	0	0	1	1	0	1	3	0	0	0	1	1	0	1	0	0	-3.79893	-3.79893	-3.79893	-3.79893	-3.79893	-3.79893	-3.79893	-3.79893	-3.79893	-2.49943	-3.79893	-3.79893	-3.79893	-3.79893	-3.79893	-3.79893
VIT_00s0227g00020	D7T591	Putative uncharacterized protein		48	95	117	86	99	84	58	105	62	81	60	101	39	68	89	77	79	60	100	112	91	99	141	114	84	58	90	83	90	112	1.36446	1.8257	2.07273	1.78145	1.70494	1.66258	1.1004	1.88776	1.12491	1.53945	1.44273	1.93792	1.17124	1.53671	1.70956	1.61811
VIT_00s0227g00030	F6HCQ6	Gag-pol polyprotein		70	148	179	125	245	122	124	95	128	146	70	157	50	105	108	91	133	78	97	95	84	124	239	117	104	82	116	83	72	86	1.89607	2.45479	2.67762	2.31154	2.99315	2.19077	2.17065	1.74632	2.146	2.37346	1.65967	2.56465	1.51953	2.15085	1.98313	1.85392
VIT_00s0227g00060	F6HCQ7	WD-40 repeat protein		904	1487	1741	1379	2014	1362	1454	1634	1468	2000	1307	1902	860	1330	1603	1379	1635	1309	1867	1638	1296	1979	2682	2019	1268	957	1383	1379	1405	1176	5.56104	5.7664	5.9449	5.75604	6.02088	5.65072	5.70105	5.82126	5.6441	6.13076	5.85104	6.14717	5.58941	5.79216	5.85014	5.7485
VIT_00s0227g00070	F6HCQ8	Sialidase BNR/Asp-box repeat family protein		6	8	2	16	12	7	17	15	17	18	15	17	18	20	18	19	13	19	23	39	36	41	28	23	24	13	19	12	15	21	-1.37814	-1.45678	-2.81066	-0.518585	-1.12561	-1.60087	-0.557999	-0.760623	-0.621199	-0.510774	-0.447183	-0.504988	0.108482	-0.14553	-0.476363	-0.301186
VIT_00s0227g00080	D7T594	Disease resistance protein		0	0	0	0	1	0	0	0	0	0	0	0	1	0	0	1	0	1	0	2	0	3	1	2	0	0	0	0	1	0	-3.79893	-3.79893	-3.79893	-3.79893	-3.26463	-3.79893	-3.79893	-3.79893	-3.79893	-3.79893	-3.79893	-3.79893	-2.96861	-3.79893	-3.79893	-3.17423
VIT_00s0227g00090	F6HCQ9	Putative uncharacterized protein		41	88	96	91	128	74	57	48	52	52	48	62	63	96	96	87	82	74	203	110	108	172	212	174	128	98	146	124	125	166	1.14391	1.7176	1.79271	1.86133	2.06836	1.48413	1.07616	0.791363	0.880266	0.919794	1.13031	1.25083	1.84547	2.02376	1.81648	1.79038
VIT_00s0227g00100	F6HCR0	Putative uncharacterized protein		6	15	14	11	11	15	7	8	8	11	4	8	4	5	5	3	8	7	18	11	7	14	20	15	15	12	10	7	8	18	-1.37814	-0.68918	-0.819523	-0.99319	-1.23073	-0.679592	-1.63509	-1.5215	-1.5396	-1.13022	-2.00996	-1.43579	-1.75898	-1.83703	-1.99107	-2.40624
VIT_00s0227g00110	A5BEM8	Gamma hydroxybutyrate dehydrogenase-like protein		922	1060	1112	1093	1091	960	840	784	1057	724	683	577	1084	1391	1256	1364	1174	1282	1526	1905	1968	1627	2448	1694	1512	1200	1526	1263	1455	1430	5.58945	5.27882	5.29909	5.42122	5.13781	5.14696	4.91094	4.76376	5.17103	4.66743	4.91638	4.42965	5.92292	5.85677	5.4987	5.73274
VIT_00s0227g00130	D7T597	A/G-specific adenine glycosylase		198	282	301	300	382	303	255	293	314	305	296	276	163	172	219	156	187	176	334	316	325	253	401	246	293	222	321	248	247	245	3.37803	3.37587	3.42084	3.56234	3.62926	3.48958	3.19893	3.35019	3.42668	3.42584	3.71457	3.37098	3.19912	2.85375	2.98968	2.61953
VIT_00s0227g00140	C6EWE5	MLO1		1430	1802	2470	1888	2182	1881	1542	1653	1821	2015	1587	1653	1029	1346	1338	1348	1199	1389	2633	2274	2465	2088	2873	1636	2054	1736	2305	1768	2064	2255	6.22186	6.04326	6.44899	6.20876	6.13634	6.11592	5.78572	5.83792	5.95457	6.14153	6.13077	5.94496	5.84789	5.80939	5.5898	5.71574
VIT_00s0227g00150	F6HCR1	Putative uncharacterized protein		0	2	3	2	3	3	1	3	1	1	0	1	4	10	7	10	4	6	6	22	17	16	10	13	2	4	1	6	3	2	-3.79893	-2.78626	-2.49109	-2.73578	-2.56951	-2.45525	-3.21657	-2.51025	-3.23972	-3.22639	-3.79893	-3.19666	-1.75898	-1.0352	-1.62845	-1.11659
VIT_00s0227g00160	D7T5A0	Iron-stress related protein		1403	1723	1865	1731	2196	1980	2265	2328	2337	2183	1708	2078	2139	2521	3069	2793	3901	2946	1911	2860	3099	3108	4025	2651	1729	1389	1797	1596	1705	1622	6.19438	5.97866	6.04404	6.08364	6.14556	6.18985	6.33982	6.3314	6.31413	6.25695	6.23667	6.27472	6.90265	6.71384	6.78627	6.76571
VIT_00s0227g00170	F6HD99	Syntaxin 52		63	112	122	85	125	116	114	99	127	97	60	110	55	72	64	65	93	72	118	102	135	131	177	132	82	86	81	69	95	90	1.74716	2.05875	2.13209	1.76493	2.03474	2.11918	2.05136	1.80457	2.13487	1.79362	1.44273	2.05886	1.65374	1.61719	1.24615	1.37991
VIT_00s0227g00180	F6HCR3	Acyl-coenzyme A thioesterase 9.		9	12	27	12	12	9	31	32	19	8	13	17	6	5	6	10	8	8	30	33	32	29	66	29	29	13	24	19	23	28	-0.885899	-0.96992	0.0371299	-0.884956	-1.12561	-1.30992	0.238118	0.23604	-0.477615	-1.50698	-0.632055	-0.504988	-1.29597	-1.83703	-1.7984	-1.11659
VIT_00s0227g00190	F6HCR4	Phosphoglucomutase/phosphomannomutase C terminal		257	315	356	324	315	263	586	575	474	407	314	427	336	433	436	423	345	377	508	467	398	484	684	419	441	384	446	433	434	447	3.75201	3.53448	3.66146	3.67272	3.35282	3.28672	4.39295	4.31786	4.01754	3.83964	3.79928	3.997	4.23688	4.17704	3.97656	4.04795
VIT_00s0227g00200	F6HCR5	formin protein AHF1		45	41	49	58	49	46	176	169	150	131	88	105	23	31	19	47	14	34	61	26	29	27	35	17	107	89	108	110	91	145	1.27403	0.651404	0.850868	1.22765	0.722374	0.820621	2.66907	2.56375	2.37138	2.21935	1.98309	1.99293	0.441065	0.445469	-0.40597	0.927309
VIT_00s0228g00010	D7SSL6	Ankyrin		0	1	0	0	1	0	0	0	0	1	0	1	0	0	0	0	0	0	0	0	0	1	1	0	0	0	0	0	0	1	-3.79893	-3.20551	-3.79893	-3.79893	-3.26463	-3.79893	-3.79893	-3.79893	-3.79893	-3.22639	-3.79893	-3.19666	-3.79893	-3.79893	-3.79893	-3.79893
VIT_00s0228g00040	NA	NA	NA	0	0	0	0	0	0	0	0	0	0	0	0	0	0	1	0	0	0	0	0	0	0	0	0	0	0	0	0	0	0	-3.79893	-3.79893	-3.79893	-3.79893	-3.79893	-3.79893	-3.79893	-3.79893	-3.79893	-3.79893	-3.79893	-3.79893	-3.79893	-3.79893	-3.21373	-3.79893
VIT_00s0229g00010	D7U3N0	Putative uncharacterized protein		10	24	37	18	33	28	13	12	14	20	16	33	4	7	12	15	9	15	29	18	12	20	25	18	20	13	14	19	11	22	-0.753178	-0.0751825	0.464132	-0.365253	0.182201	0.141657	-0.898816	-1.0393	-0.867541	-0.373615	-0.362933	0.378802	-1.75898	-1.46149	-0.990967	-0.608561
VIT_00s0229g00020	D7U3N1	Asparaginyl-tRNA synthetase		310	486	519	438	474	420	321	358	291	325	193	399	268	363	369	365	393	310	541	645	611	767	1089	830	411	352	425	394	366	397	4.02119	4.15694	4.20274	4.10554	3.93895	3.95807	3.52869	3.6374	3.31769	3.51688	3.10178	3.89961	3.91205	3.92375	3.73705	3.83619
VIT_00s0229g00030	F6I036	SEC16 homolog B		2074	4257	4227	3358	4995	3773	2977	3066	3295	3257	2474	3434	1802	2663	3308	2954	3357	2733	3373	2576	2091	3709	4856	3356	3157	2527	3516	3065	2968	3219	6.75783	7.28259	7.22362	7.03889	7.33034	7.11939	6.73387	6.72835	6.80937	6.83373	6.77078	6.99889	6.65547	6.79285	6.8944	6.84651
VIT_00s0229g00040	D7U3N3	Putative uncharacterized protein		0	0	0	0	0	0	0	0	0	0	0	0	0	0	0	0	0	0	0	0	0	0	1	0	0	0	0	0	0	0	-3.79893	-3.79893	-3.79893	-3.79893	-3.79893	-3.79893	-3.79893	-3.79893	-3.79893	-3.79893	-3.79893	-3.79893	-3.79893	-3.79893	-3.79893	-3.79893
VIT_00s0229g00050	F6I037	C2H2 zinc-finger protein ZPT3-3		236	277	585	263	434	313	212	295	240	298	170	296	128	166	172	204	173	173	862	605	525	337	571	389	453	337	391	405	426	598	3.62971	3.35025	4.37481	3.37367	3.81238	3.53613	2.93479	3.35993	3.04192	3.39257	2.92035	3.47123	2.85347	2.80304	2.64472	3.00258
VIT_00s0229g00060	F6I038	Nodulin MtN21 family		8008	11699	10278	9483	9858	10733	12202	13275	9918	10775	7573	11177	6993	9447	10767	8947	11507	9123	11335	17385	18398	17236	24055	17394	9933	8914	8530	8139	7834	9025	8.70614	8.74064	8.50507	8.53612	8.31084	8.62717	8.76832	8.84188	8.39853	8.55917	8.38416	8.7009	8.61102	8.61898	8.59638	8.44465
VIT_00s0229g00070	D7U3N6	Pentatricopeptide (PPR) repeat-containing		20	15	26	15	25	20	11	18	8	18	9	19	9	13	17	11	11	17	32	40	30	32	32	29	19	21	13	11	19	14	0.156712	-0.68918	-0.0134378	-0.601829	-0.189395	-0.306668	-1.10511	-0.527158	-1.5396	-0.510774	-1.09288	-0.36009	-0.798442	-0.706566	-0.550367	-0.999665
VIT_00s0229g00080	D7U3N7	Putative uncharacterized protein		3	2	5	7	5	3	34	39	31	29	31	29	23	21	24	18	20	25	48	8	4	1	6	5	31	14	44	39	31	33	-2.13112	-2.78626	-2.00836	-1.53193	-2.10239	-2.45525	0.363609	0.505558	0.171673	0.120147	0.525277	0.203342	0.441065	-0.0806111	-0.097835	-0.372111
VIT_00s0229g00090	F6I039	Matrix metalloproteinase		13	18	21	14	16	12	7	9	13	13	2	13	3	7	13	12	16	8	4	11	9	17	22	14	15	8	12	15	9	8	-0.415558	-0.454272	-0.296862	-0.690171	-0.768254	-0.960601	-1.63509	-1.38502	-0.959981	-0.924546	-2.64328	-0.847446	-2.06157	-1.46149	-0.891424	-0.89151
VIT_00s0229g00100	D7U3N8	Putative uncharacterized protein		210	196	234	204	260	196	428	394	279	330	278	347	110	147	159	146	135	147	215	286	208	197	231	163	353	236	370	216	270	388	3.46235	2.85541	3.06036	3.01007	3.07813	2.86614	3.94148	3.77488	3.25739	3.53877	3.62457	3.6992	2.63718	2.62959	2.53269	2.5251
VIT_00s0229g00110	F6I040	Agenet domain-containing protein		3682	7904	8313	6197	9586	7022	5886	5882	6102	6379	4325	7032	3677	5688	6670	6540	7203	5573	5626	6354	5245	9045	11787	8659	6153	4864	6542	6243	6077	6346	7.58548	8.17503	8.19902	7.9225	8.27048	8.01521	7.71681	7.66783	7.69795	7.80308	7.57623	8.03252	7.68388	7.88722	7.90568	7.99264
VIT_00s0229g00120	D7U3P0	Ternary complex factor MIP1		5	23	20	13	18	8	7	11	19	21	17	18	12	8	11	17	20	7	37	31	23	22	35	36	26	11	19	16	30	20	-1.58827	-0.131843	-0.360899	-0.784279	-0.618079	-1.44807	-1.63509	-1.1456	-0.477615	-0.309635	-0.283333	-0.430721	-0.429192	-1.30498	-1.09789	-0.446703
VIT_00s0229g00140	F6I042	Enoyl-CoA hydratase		25	19	30	33	31	29	16	27	17	24	12	15	20	28	22	16	21	17	22	32	26	25	37	25	15	21	26	23	25	22	0.459922	-0.383764	0.178996	0.447213	0.0978855	0.189039	-0.635956	0.00713363	-0.621199	-0.133138	-0.734207	-0.666079	0.250838	0.306761	-0.213317	-0.525363
VIT_00s0229g00150	D7U3P3	Putative uncharacterized protein		0	0	0	0	1	0	0	0	0	0	1	0	0	0	1	0	0	0	1	0	2	1	1	0	0	0	0	0	0	0	-3.79893	-3.79893	-3.79893	-3.79893	-3.26463	-3.79893	-3.79893	-3.79893	-3.79893	-3.79893	-3.10836	-3.79893	-3.79893	-3.79893	-3.21373	-3.79893
VIT_00s0229g00160	D7U3P4	formyltetrahydrofolate deformylase	3.5.1.10; 2.1.2.0	105	142	164	170	215	176	116	142	122	133	102	104	133	145	143	166	137	138	304	188	188	203	248	172	210	170	229	220	252	241	2.47172	2.39588	2.55284	2.7496	2.80652	2.71248	2.07602	2.31595	2.07789	2.24088	2.19248	1.97937	2.90822	2.61006	2.38168	2.70815
VIT_00s0229g00170	F6I043	Putative uncharacterized protein		612	682	599	612	648	682	419	388	381	331	312	247	594	618	802	658	758	695	692	706	756	724	940	617	684	661	800	674	699	649	4.9993	4.64408	4.40881	4.58643	4.38824	4.65489	3.91096	3.75285	3.70401	3.5431	3.79011	3.212	5.0565	4.68856	4.85283	4.68314
VIT_00s0229g00180	D7U3P5	Phosphatidylserine decarboxylase		72	68	98	94	97	84	86	81	58	93	63	92	44	59	57	61	59	55	165	176	122	148	167	127	73	58	68	70	73	91	1.93594	1.35487	1.82184	1.90721	1.67615	1.66258	1.65286	1.52164	1.03197	1.73415	1.51131	1.80592	1.34003	1.33733	1.0844	1.29089
VIT_00s0229g00190	D7U3P6	Inositol 2-dehydrogenase like protein		28	47	47	53	52	65	61	54	80	35	34	43	18	25	21	48	37	18	133	108	124	151	213	110	80	74	118	71	86	78	0.615324	0.839992	0.793191	1.10176	0.804475	1.30217	1.17078	0.954619	1.48191	0.375006	0.652174	0.742013	0.108482	0.153283	-0.27472	0.956547
VIT_00s0229g00200	F6I044	MSH4 (MUTS-like protein 4)		2	3	3	3	9	1	1	0	1	2	2	2	0	0	1	3	3	3	25	7	4	4	4	8	14	8	20	13	9	10	-2.50524	-2.46181	-2.49109	-2.40155	-1.46717	-3.20185	-3.21657	-3.79893	-3.23972	-2.8176	-2.64328	-2.77304	-3.79893	-3.79893	-3.21373	-2.40624
VIT_00s0229g00210	F6I045	MSH4 (MUTS-like protein 4)		4	7	8	7	18	6	4	0	3	3	6	7	1	3	4	1	4	1	17	9	6	6	14	8	2	1	3	0	1	2	-1.83431	-1.60934	-1.49582	-1.53193	-0.618079	-1.77179	-2.21918	-3.79893	-2.5237	-2.49943	-1.57133	-1.58892	-2.96861	-2.3461	-2.2135	-3.17423
VIT_00s0230g00020	D7TG55	Putative uncharacterized protein		5	5	6	6	13	5	7	8	13	10	6	13	2	10	10	12	11	9	4	19	9	15	35	14	5	1	1	4	7	1	-1.58827	-1.97351	-1.81656	-1.70522	-1.02764	-1.96572	-1.63509	-1.5215	-0.959981	-1.24521	-1.57133	-0.847446	-2.44495	-1.0352	-1.21338	-0.89151
VIT_00s0230g00030	D7TG56	Putative uncharacterized protein		173	311	307	297	394	286	303	272	388	461	313	428	233	340	426	383	408	346	134	476	389	605	718	427	107	68	116	101	90	77	3.18474	3.51616	3.44913	3.54793	3.67363	3.40682	3.44597	3.24368	3.73013	4.01853	3.79471	4.00036	3.71118	3.82977	3.94324	3.90529
VIT_00s0230g00040	F6HJN1	Putative uncharacterized protein		0	0	0	1	0	0	0	1	2	3	0	0	0	0	0	0	0	0	0	0	0	0	0	0	0	0	0	0	0	0	-3.79893	-3.79893	-3.79893	-3.17157	-3.79893	-3.79893	-3.79893	-3.23234	-2.83774	-2.49943	-3.79893	-3.79893	-3.79893	-3.79893	-3.79893	-3.79893
VIT_00s0230g00050	F6HJN2	Heat shock protein binding		4	7	13	7	9	6	11	14	14	16	20	13	5	4	9	7	8	2	6	8	5	4	9	6	2	12	8	2	5	7	-1.83431	-1.60934	-0.912435	-1.53193	-1.46717	-1.77179	-1.10511	-0.84767	-0.867541	-0.662355	-0.0679144	-0.847446	-1.50898	-2.06923	-1.33892	-1.53792
VIT_00s0230g00060	F6HJN3	Heat shock protein binding		0	0	0	1	1	0	1	1	0	0	0	0	6	5	9	4	14	7	5	6	1	9	11	2	6	7	6	10	4	13	-3.79893	-3.79893	-3.79893	-3.17157	-3.26463	-3.79893	-3.21657	-3.23234	-3.79893	-3.79893	-3.79893	-3.79893	-1.29597	-1.83703	-1.33892	-2.13555
VIT_00s0230g00070	D7TG58	Putative uncharacterized protein		1	0	0	0	0	0	0	0	0	0	0	0	0	0	1	0	0	0	0	0	0	0	0	0	0	0	0	0	0	0	-3.01169	-3.79893	-3.79893	-3.79893	-3.79893	-3.79893	-3.79893	-3.79893	-3.79893	-3.79893	-3.79893	-3.79893	-3.79893	-3.79893	-3.21373	-3.79893
VIT_00s0230g00080	D7TG60	Copper-binding family protein		3	7	3	4	9	5	5	4	5	8	6	6	5	10	3	6	7	3	7	4	8	4	3	3	6	6	6	3	10	7	-2.13112	-1.60934	-2.49109	-2.13037	-1.46717	-1.96572	-1.99716	-2.25095	-2.04734	-1.50698	-1.57133	-1.76026	-1.50898	-1.0352	-2.47658	-1.711
VIT_00s0230g00090	F6HJN4	Putative uncharacterized protein		0	1	0	1	0	0	0	0	0	0	0	0	0	2	0	0	1	0	0	0	0	0	0	0	0	0	0	0	0	0	-3.79893	-3.20551	-3.79893	-3.17157	-3.79893	-3.79893	-3.79893	-3.79893	-3.79893	-3.79893	-3.79893	-3.79893	-3.79893	-2.68904	-3.79893	-3.79893
VIT_00s0230g00100	F6HJN5	ATP binding		0	0	0	0	0	0	0	0	0	0	0	0	0	0	1	0	1	1	0	0	0	2	8	2	0	1	0	1	0	1	-3.79893	-3.79893	-3.79893	-3.79893	-3.79893	-3.79893	-3.79893	-3.79893	-3.79893	-3.79893	-3.79893	-3.79893	-3.79893	-3.79893	-3.21373	-3.79893
VIT_00s0230g00110	F6HJN6	Putative uncharacterized protein		0	0	0	1	0	0	0	0	0	1	0	0	0	0	1	0	0	0	0	0	0	1	0	0	0	0	0	0	0	0	-3.79893	-3.79893	-3.79893	-3.17157	-3.79893	-3.79893	-3.79893	-3.79893	-3.79893	-3.22639	-3.79893	-3.79893	-3.79893	-3.79893	-3.21373	-3.79893
VIT_00s0230g00130	F6HJN7	Putative uncharacterized protein		1	1	3	0	1	0	1	0	0	0	0	3	2	0	2	1	4	3	0	3	1	1	4	2	0	1	1	0	0	2	-3.01169	-3.20551	-2.49109	-3.79893	-3.26463	-3.79893	-3.21657	-3.79893	-3.79893	-3.79893	-3.79893	-2.44598	-2.44495	-3.79893	-2.79858	-3.17423
VIT_00s0230g00140	F6HJN8	MAP3K delta-1 protein kinase		0	0	1	0	1	0	0	0	0	0	1	1	0	0	0	2	0	0	3	0	1	2	1	2	0	2	0	1	0	1	-3.79893	-3.79893	-3.22178	-3.79893	-3.26463	-3.79893	-3.79893	-3.79893	-3.79893	-3.79893	-3.10836	-3.19666	-3.79893	-3.79893	-3.79893	-2.73972
VIT_00s0230g00150	F6HJN9	Putative uncharacterized protein (Fragment)		0	0	0	0	1	0	0	0	1	0	2	0	0	1	0	0	0	0	0	1	0	0	1	0	0	0	0	0	0	0	-3.79893	-3.79893	-3.79893	-3.79893	-3.26463	-3.79893	-3.79893	-3.79893	-3.23972	-3.79893	-2.64328	-3.79893	-3.79893	-3.13979	-3.79893	-3.79893
VIT_00s0230g00160	D7TG61	Putative uncharacterized protein		0	0	0	0	0	1	0	0	0	1	0	0	0	0	0	0	0	1	0	0	2	1	1	0	0	0	0	0	0	0	-3.79893	-3.79893	-3.79893	-3.79893	-3.79893	-3.20185	-3.79893	-3.79893	-3.79893	-3.22639	-3.79893	-3.79893	-3.79893	-3.79893	-3.79893	-3.79893
VIT_00s0231g00020	F6HRH3	Zinc finger (C3HC4-type ring finger)		84	120	107	108	117	136	112	108	122	110	81	115	69	95	94	85	123	107	128	105	122	121	162	110	105	82	110	103	88	104	2.15446	2.15663	1.94613	2.10392	1.94105	2.34515	2.02628	1.92763	2.07789	1.97153	1.86577	2.12191	1.97421	2.00892	1.78673	1.75754
VIT_00s0231g00040	F6HRH5	RPM1-interacting protein 4		145	180	169	196	223	205	342	270	404	283	298	293	239	335	406	493	409	354	209	193	147	233	263	162	230	191	386	296	272	280	2.93222	2.73382	2.59564	2.95288	2.85869	2.93029	3.61956	3.23311	3.78812	3.31858	3.72423	3.45663	3.74766	3.80851	3.8742	4.26799
VIT_00s0231g00050	F6HRH6	ATP binding protein		215	362	392	308	402	370	412	440	423	507	350	414	239	309	415	291	415	339	390	353	349	445	665	415	275	198	276	246	294	261	3.49608	3.73396	3.79968	3.60008	3.70247	3.77611	3.88677	3.93339	3.85409	4.15517	3.95511	3.9526	3.74766	3.69258	3.90568	3.51115
VIT_00s0231g00070	F6HRH7	Auxin-responsive protein		3317	5736	5479	4498	6169	6157	4500	5618	5384	4114	3681	4086	3716	4960	4991	5435	4888	5255	5370	4647	5538	5563	7566	6008	5706	4228	5600	6171	5688	5834	7.43493	7.71263	7.59774	7.46037	7.63477	7.82561	7.3296	7.60161	7.51741	7.17054	7.34372	7.24956	7.69909	7.6897	7.48747	7.72571
VIT_00s0231g00080	F6HRH8	Putative uncharacterized protein		25	28	18	24	39	28	0	0	0	0	0	0	48	56	45	61	31	41	133	88	106	78	135	117	87	71	105	107	128	153	0.459922	0.131525	-0.498187	0.0160131	0.409086	0.141657	-3.79893	-3.79893	-3.79893	-3.79893	-3.79893	-3.79893	1.46214	1.26424	0.756339	1.29089
VIT_00s0233g00010	F6HCY2	Putative uncharacterized protein		63	154	104	124	138	128	224	226	204	135	159	197	65	97	135	94	105	110	165	80	31	121	127	92	158	156	184	181	159	173	1.74716	2.51139	1.90588	2.30012	2.17509	2.25896	3.0135	2.97862	2.80967	2.26208	2.82479	2.88852	1.88967	2.03844	2.2998	1.8998
VIT_00s0233g00020	D7T5J5	Transaldolase	2.2.1.2	2	4	3	5	5	6	3	6	4	4	6	4	239	315	229	360	220	240	3	446	439	465	623	439	3	5	7	3	6	7	-2.50524	-2.1971	-2.49109	-1.90219	-2.10239	-1.77179	-2.48169	-1.84061	-2.26595	-2.23891	-1.57133	-2.17954	3.74766	3.72017	3.05352	3.81639
VIT_00s0233g00030	F6HCY3	Trehalose-6-phosphate phosphatase	3.1.3.12	24	53	83	50	85	64	63	90	92	128	79	150	134	184	493	271	559	309	105	142	106	181	268	140	57	56	38	56	59	33	0.404165	1.00675	1.58746	1.02059	1.4902	1.28046	1.21586	1.67003	1.67869	2.18645	1.83042	2.49967	2.91892	2.95011	4.15306	3.4091
VIT_00s0233g00040	D7T5J7	C-terminal processing protease		0	0	0	0	0	0	1	0	0	0	0	0	0	0	0	0	0	0	0	0	0	0	0	0	0	0	0	0	0	0	-3.79893	-3.79893	-3.79893	-3.79893	-3.79893	-3.79893	-3.21657	-3.79893	-3.79893	-3.79893	-3.79893	-3.79893	-3.79893	-3.79893	-3.79893	-3.79893
VIT_00s0233g00050	F6HCY4	Exostosin (Xyloglucan galactosyltransferase KATAMARI 1)		147	220	222	157	199	216	179	204	226	165	130	175	99	129	156	149	147	166	163	215	165	216	297	179	197	156	206	165	172	172	2.9518	3.02049	2.98508	2.63611	2.69614	3.005	2.69318	2.83229	2.95599	2.54766	2.53753	2.71944	2.48702	2.44348	2.50555	2.55409
VIT_00s0233g00060	D7T5J9	3-oxoacyl-[acyl-carrier-protein] synthase 3 A, chloroplast precursor		272	382	362	388	409	385	548	475	619	497	419	530	448	553	666	622	566	586	366	886	798	921	1205	695	472	377	453	391	466	437	3.83342	3.81114	3.68544	3.93144	3.72724	3.83315	4.29656	4.04332	4.4011	4.12655	4.2136	4.3075	4.65055	4.52871	4.58548	4.6022
VIT_00s0233g00080	F6HCY5	Ethylene overproducer 1 (ETO1)		0	0	3	1	5	2	2	0	1	0	1	0	0	0	0	1	0	0	0	1	0	0	2	2	1	0	0	1	1	0	-3.79893	-3.79893	-2.49109	-3.17157	-2.10239	-2.78078	-2.80284	-3.79893	-3.23972	-3.79893	-3.10836	-3.79893	-3.79893	-3.79893	-3.79893	-3.17423
VIT_00s0233g00090	F6HCY6	Vacuolar protein sorting 41 (VPS41)		1	3	29	8	19	6	23	22	29	36	26	12	23	43	71	43	51	49	2	0	2	0	0	0	0	0	0	1	0	0	-3.01169	-2.46181	0.13324	-1.37725	-0.548474	-1.77179	-0.162268	-0.265069	0.0817902	0.413426	0.285304	-0.947465	0.441065	0.896138	1.39159	0.804046
VIT_00s0233g00100	D7T5K2	PLATZ transcription factor		0	0	1	0	0	0	0	0	0	0	0	0	0	0	0	0	0	0	0	0	0	0	0	0	1	0	0	0	0	0	-3.79893	-3.79893	-3.22178	-3.79893	-3.79893	-3.79893	-3.79893	-3.79893	-3.79893	-3.79893	-3.79893	-3.79893	-3.79893	-3.79893	-3.79893	-3.79893
VIT_00s0233g00130	D7T5K5	flavin-containing monooxygenase family protein / FMO family protein	1.-.-.-	0	0	0	0	0	0	0	0	0	0	0	0	1	0	0	0	0	0	1	0	0	0	0	0	0	0	0	0	0	0	-3.79893	-3.79893	-3.79893	-3.79893	-3.79893	-3.79893	-3.79893	-3.79893	-3.79893	-3.79893	-3.79893	-3.79893	-2.96861	-3.79893	-3.79893	-3.79893
VIT_00s0233g00140	F6HCY8	Protein NAP1 (Nck-associated protein 1)		0	1	0	1	0	1	7	5	4	4	5	10	0	0	1	0	1	0	1	2	0	0	1	1	0	1	1	0	0	1	-3.79893	-3.20551	-3.79893	-3.17157	-3.79893	-3.20185	-1.63509	-2.03124	-2.26595	-2.23891	-1.77404	-1.17106	-3.79893	-3.79893	-3.21373	-3.79893
VIT_00s0233g00160	F6HCZ0	DEAD box RNA helicase RH15		2	0	1	0	5	2	0	1	0	0	1	1	0	0	1	3	0	2	1	4	3	1	2	2	0	1	0	1	0	0	-2.50524	-3.79893	-3.22178	-3.79893	-2.10239	-2.78078	-3.79893	-3.23234	-3.79893	-3.79893	-3.10836	-3.19666	-3.79893	-3.79893	-3.21373	-2.40624
VIT_00s0233g00180	D7T5K7	flavin-containing monooxygenase 3	1.-.-.-	664	973	765	777	818	835	776	918	874	763	719	730	329	413	530	357	452	426	734	1312	1232	1294	1907	1347	979	911	1052	923	1015	907	5.1167	5.15551	4.76066	4.92989	4.72332	4.94614	4.79689	4.99085	4.89736	4.74291	4.99031	4.76797	4.20663	4.10909	4.25706	3.80438
VIT_00s0233g00190	F6HCZ2	Putative uncharacterized protein		95	135	135	110	171	111	131	124	149	123	90	126	32	48	38	50	21	47	81	155	102	113	196	125	111	99	152	95	96	99	2.3293	2.32397	2.27589	2.12996	2.47998	2.05669	2.24865	2.12342	2.36186	2.12989	2.01493	2.25162	0.895868	1.04902	0.523673	1.0133
VIT_00s0238g00020	D7UDZ3	Putative uncharacterized protein		1	0	0	1	0	1	3	3	4	4	3	3	7	7	22	6	16	5	18	29	15	26	41	20	12	9	7	11	10	4	-3.01169	-3.79893	-3.79893	-3.17157	-3.79893	-3.20185	-2.48169	-2.51025	-2.26595	-2.23891	-2.29214	-2.44598	-1.1104	-1.46149	-0.213317	-1.711
VIT_00s0238g00040	F6I7C2	R protein disease resistance protein		3	10	6	4	6	8	1	0	0	0	0	0	19	41	42	42	36	31	66	38	37	60	53	42	34	30	32	37	39	33	-2.13112	-1.19291	-1.81656	-2.13037	-1.91552	-1.44807	-3.21657	-3.79893	-3.79893	-3.79893	-3.79893	-3.79893	0.181415	0.83014	0.661179	0.771512
VIT_00s0238g00060	D7UDZ7	RPS4 (resistant to p. syringae 4)		4	8	10	6	7	4	47	35	68	60	63	73	240	306	341	344	289	285	696	337	309	384	498	342	433	326	369	400	471	476	-1.83431	-1.45678	-1.23357	-1.70522	-1.7501	-2.18982	0.808278	0.357759	1.25398	1.11892	1.51131	1.47988	3.75365	3.67858	3.62384	3.75114
VIT_00s0238g00090	F6I7C4	TIR-NBS-LRR disease resistance		59	68	79	75	114	99	5	4	9	2	4	1	0	0	0	0	0	0	131	0	0	0	0	0	82	91	81	77	91	124	1.65462	1.35487	1.51795	1.58842	1.90428	1.89465	-1.99716	-2.25095	-1.40355	-2.8176	-2.00996	-3.19666	-3.79893	-3.79893	-3.79893	-3.79893
VIT_00s0238g00110	F6I7C5	HAT dimerisation domain-containing protein		2	1	0	1	0	1	0	2	3	0	0	1	0	3	2	1	0	2	1	1	0	1	2	1	0	0	1	1	1	2	-2.50524	-3.20551	-3.79893	-3.17157	-3.79893	-3.20185	-3.79893	-2.82658	-2.5237	-3.79893	-3.79893	-3.19666	-3.79893	-2.3461	-2.79858	-3.17423
VIT_00s0238g00120	F6I7C6	Putative uncharacterized protein		3	2	5	8	9	11	0	4	4	2	2	2	39	60	61	62	55	49	59	64	42	61	72	53	55	47	83	46	73	78	-2.13112	-2.78626	-2.00836	-1.37725	-1.46717	-1.06791	-3.79893	-2.25095	-2.26595	-2.8176	-2.64328	-2.77304	1.17124	1.3609	1.17904	1.31367
VIT_00s0238g00130	F6I7C7	RPS4 (resistant to p. syringae 4)		225	363	400	329	385	320	9	12	6	9	5	11	183	254	305	314	261	239	781	345	314	449	620	367	557	432	575	558	522	742	3.56126	3.73792	3.82868	3.69469	3.64048	3.56784	-1.3459	-1.0393	-1.85754	-1.37017	-1.77404	-1.05494	3.36485	3.41153	3.46387	3.62023
VIT_00s0239g00010	D7TRF3	CTV.22		0	0	0	0	0	0	0	0	0	0	0	0	1	0	0	0	0	0	0	0	0	0	0	0	0	1	0	0	0	0	-3.79893	-3.79893	-3.79893	-3.79893	-3.79893	-3.79893	-3.79893	-3.79893	-3.79893	-3.79893	-3.79893	-3.79893	-2.96861	-3.79893	-3.79893	-3.79893
VIT_00s0239g00020	D7TRF4	AML1 (arabidopsis mei2-like protein 1)		1	0	3	1	1	0	1	0	2	1	0	2	0	1	0	1	0	0	1	0	2	3	4	1	1	0	0	2	0	1	-3.01169	-3.79893	-2.49109	-3.17157	-3.26463	-3.79893	-3.21657	-3.79893	-2.83774	-3.22639	-3.79893	-2.77304	-3.79893	-3.13979	-3.79893	-3.17423
VIT_00s0239g00030	D7TRF5	14-3-3 protein GF14 nu (GRF7)		2	0	1	0	1	0	0	1	1	0	0	1	1	0	0	1	0	1	0	1	2	0	1	2	0	0	0	0	0	0	-2.50524	-3.79893	-3.22178	-3.79893	-3.26463	-3.79893	-3.79893	-3.23234	-3.23972	-3.79893	-3.79893	-3.19666	-2.96861	-3.79893	-3.79893	-3.17423
VIT_00s0239g00040	D7TRF6	Putative uncharacterized protein		6	21	12	9	9	7	10	12	5	8	12	5	5	6	6	9	8	1	11	7	7	6	6	9	6	5	9	13	4	9	-1.37814	-0.252312	-1.01174	-1.23756	-1.46717	-1.60087	-1.22048	-1.0393	-2.04734	-1.50698	-0.734207	-1.95472	-1.50898	-1.63708	-1.7984	-1.24383
VIT_00s0239g00050	F6HRJ5	Putative uncharacterized protein		0	0	0	0	1	0	0	0	0	0	0	0	0	0	0	0	1	0	0	0	1	0	1	1	0	0	0	0	0	0	-3.79893	-3.79893	-3.79893	-3.79893	-3.26463	-3.79893	-3.79893	-3.79893	-3.79893	-3.79893	-3.79893	-3.79893	-3.79893	-3.79893	-3.79893	-3.79893
VIT_00s0239g00060	F6HRJ6	Putative uncharacterized protein		1	0	6	4	6	2	2	0	0	0	0	2	1	2	5	6	3	1	0	5	2	6	16	8	0	1	3	0	0	3	-3.01169	-3.79893	-1.81656	-2.13037	-1.91552	-2.78078	-2.80284	-3.79893	-3.79893	-3.79893	-3.79893	-2.77304	-2.96861	-2.68904	-1.99107	-1.711
VIT_00s0239g00070	F6HRJ7	CTV.22		0	1	0	0	0	0	0	1	0	0	0	1	0	0	0	0	0	0	1	0	0	0	0	0	0	0	1	0	0	0	-3.79893	-3.20551	-3.79893	-3.79893	-3.79893	-3.79893	-3.79893	-3.23234	-3.79893	-3.79893	-3.79893	-3.19666	-3.79893	-3.79893	-3.79893	-3.79893
VIT_00s0239g00090	F6HRJ9	Putative uncharacterized protein		0	1	0	1	6	3	0	0	2	0	2	1	0	1	3	1	7	5	6	2	8	1	13	9	2	1	0	1	0	1	-3.79893	-3.20551	-3.79893	-3.17157	-1.91552	-2.45525	-3.79893	-3.79893	-2.83774	-3.79893	-2.64328	-3.19666	-3.79893	-3.13979	-2.47658	-3.17423
VIT_00s0239g00100	D7TRF8	Putative uncharacterized protein		1	1	1	2	1	4	3	4	4	3	6	3	3	0	6	3	9	3	1	2	6	4	7	5	1	6	1	1	2	0	-3.01169	-3.20551	-3.22178	-2.73578	-3.26463	-2.18982	-2.48169	-2.25095	-2.26595	-2.49943	-1.57133	-2.44598	-2.06157	-3.79893	-1.7984	-2.40624
VIT_00s0239g00110	F6HRK0	Mei2 AML1		5	14	16	16	22	12	20	9	16	7	6	10	7	12	10	19	15	11	11	16	11	13	27	16	11	9	13	10	14	13	-1.58827	-0.776827	-0.649927	-0.518585	-0.357792	-0.960601	-0.346608	-1.38502	-0.698732	-1.65814	-1.57133	-1.17106	-1.1104	-0.808016	-1.21338	-0.301186
VIT_00s0239g00120	F6HRK1	Putative uncharacterized protein		0	0	2	0	0	0	0	0	0	0	0	0	1	0	0	0	1	0	0	1	2	1	1	0	0	0	1	0	0	0	-3.79893	-3.79893	-2.81066	-3.79893	-3.79893	-3.79893	-3.79893	-3.79893	-3.79893	-3.79893	-3.79893	-3.79893	-2.96861	-3.79893	-3.79893	-3.79893
VIT_00s0239g00130	D7TRG1	Putative uncharacterized protein		8	7	12	9	15	8	8	8	7	2	7	4	10	7	10	12	14	13	0	13	9	14	19	13	0	1	1	0	0	0	-1.03208	-1.60934	-1.01174	-1.23756	-0.849641	-1.44807	-1.48326	-1.5215	-1.68983	-2.8176	-1.39363	-2.17954	-0.66458	-1.46149	-1.21338	-0.89151
VIT_00s0239g00150	D7TRG4	CTV.22		1	3	0	1	0	0	0	2	3	1	0	1	0	1	0	0	2	0	1	0	0	2	0	0	2	1	0	0	0	1	-3.01169	-2.46181	-3.79893	-3.17157	-3.79893	-3.79893	-3.79893	-2.82658	-2.5237	-3.22639	-3.79893	-3.19666	-3.79893	-3.13979	-3.79893	-3.79893
VIT_00s0239g00160	F6HRK3	Putative uncharacterized protein (Fragment)		0	0	1	0	0	1	0	0	0	0	1	1	0	0	1	0	1	0	1	0	0	0	1	0	0	0	0	0	0	0	-3.79893	-3.79893	-3.22178	-3.79893	-3.79893	-3.20185	-3.79893	-3.79893	-3.79893	-3.79893	-3.10836	-3.19666	-3.79893	-3.79893	-3.21373	-3.79893
VIT_00s0240g00050	F6I258	Glutathione S-transferase 8 GSTU19		5	8	8	6	7	10	1	5	9	7	5	4	3	3	6	3	3	5	3	6	6	2	5	1	4	2	12	4	2	4	-1.58827	-1.45678	-1.49582	-1.70522	-1.7501	-1.18384	-3.21657	-2.03124	-1.40355	-1.65814	-1.77404	-2.17954	-2.06157	-2.3461	-1.7984	-2.40624
VIT_00s0240g00060	F6I259	Putative uncharacterized protein (Fragment)		4	6	7	5	6	4	0	2	0	1	0	0	5	2	8	2	4	3	0	3	2	4	10	3	10	5	13	11	10	9	-1.83431	-1.77996	-1.6473	-1.90219	-1.91552	-2.18982	-3.79893	-2.82658	-3.79893	-3.22639	-3.79893	-3.79893	-1.50898	-2.68904	-1.47643	-2.73972
VIT_00s0245g00030	F6I749	Integral membrane family protein		0	3	0	0	1	2	0	0	0	0	0	0	0	0	0	0	0	0	1	1	0	1	2	0	2	0	4	1	4	5	-3.79893	-2.46181	-3.79893	-3.79893	-3.26463	-2.78078	-3.79893	-3.79893	-3.79893	-3.79893	-3.79893	-3.79893	-3.79893	-3.79893	-3.79893	-3.79893
VIT_00s0245g00040	F6I750	Putative uncharacterized protein		0	1	4	1	1	5	0	1	0	4	1	3	0	0	0	0	1	0	3	1	3	6	2	2	3	0	1	2	3	1	-3.79893	-3.20551	-2.22963	-3.17157	-3.26463	-1.96572	-3.79893	-3.23234	-3.79893	-2.23891	-3.10836	-2.44598	-3.79893	-3.79893	-3.79893	-3.79893
VIT_00s0245g00050	F6I751	Oleoyl-acyl carrier protein thioesterase, chloroplast precursor		384	454	445	478	472	431	289	439	290	349	212	304	302	386	464	463	409	475	773	930	1078	826	876	788	649	507	598	551	619	714	4.3288	4.05908	3.98175	4.23111	3.93288	3.9952	3.37818	3.93012	3.31276	3.61904	3.23616	3.50946	4.08359	4.01197	4.06596	4.17777
VIT_00s0245g00060	D7UDR7	Putative uncharacterized protein		100	134	129	121	135	140	146	166	188	150	117	145	126	142	204	138	157	178	130	162	142	190	279	182	130	126	127	118	140	103	2.40227	2.3134	2.2113	2.2653	2.14389	2.38639	2.40281	2.53823	2.69309	2.41193	2.38751	2.45139	2.83098	2.58026	2.88827	2.44485
VIT_00s0245g00070	F6I752	Heptaprenyl diphosphate synthase component II		449	790	770	720	915	733	591	702	762	727	561	731	495	698	892	738	939	671	868	794	570	895	1286	933	717	513	647	638	631	619	4.55366	4.8556	4.77003	4.82024	4.88457	4.75865	4.40516	4.60483	4.70003	4.67338	4.63324	4.76994	4.79408	4.86372	5.00591	4.84824
VIT_00s0246g00010	D7TKS7	NADH dehydrogenase subunit 7		3	3	3	6	7	7	8	18	17	7	13	3	6	8	10	7	19	4	5	18	11	7	17	10	4	5	12	5	5	6	-2.13112	-2.46181	-2.49109	-1.70522	-1.7501	-1.60087	-1.48326	-0.527158	-0.621199	-1.65814	-0.632055	-2.44598	-1.29597	-1.30498	-1.21338	-1.53792
VIT_00s0246g00020	D7TKS8	Putative uncharacterized protein		3	7	3	4	3	3	6	4	11	12	9	11	2	2	2	0	1	2	7	11	7	3	4	3	5	8	8	6	5	4	-2.13112	-1.60934	-2.49109	-2.13037	-2.56951	-2.45525	-1.80479	-2.25095	-1.16479	-1.02372	-1.09288	-1.05494	-2.44495	-2.68904	-2.79858	-3.79893
VIT_00s0246g00030	NA	NA	NA	1	1	0	0	0	1	0	1	1	1	1	0	1	0	0	0	0	0	1	3	0	2	3	3	2	5	1	1	4	0	-3.01169	-3.20551	-3.79893	-3.79893	-3.79893	-3.20185	-3.79893	-3.23234	-3.23972	-3.22639	-3.10836	-3.79893	-2.96861	-3.79893	-3.79893	-3.79893
VIT_00s0246g00040	F6HMJ4	Putative uncharacterized protein		3	3	2	2	1	4	6	12	7	16	6	8	6	7	2	12	12	3	5	7	6	10	15	7	12	5	7	6	8	4	-2.13112	-2.46181	-2.81066	-2.73578	-3.26463	-2.18982	-1.80479	-1.0393	-1.68983	-0.662355	-1.57133	-1.43579	-1.29597	-1.46149	-2.79858	-0.89151
VIT_00s0246g00050	D7TKT1	NADH dehydrogenase I subunit 2		37	34	24	52	47	32	86	117	108	80	82	46	74	68	58	43	107	65	37	122	89	85	121	90	50	65	137	78	137	71	1.00087	0.394838	-0.120223	1.07521	0.664924	0.322509	1.65286	2.04101	1.90522	1.52198	1.88313	0.835263	2.07335	1.53671	1.10865	0.804046
VIT_00s0246g00060	F6HMJ5	Cytochrome c-type biogenesis protein CcmF		16	15	12	24	21	21	40	18	29	36	41	11	21	22	36	28	78	25	24	63	50	42	82	22	31	29	48	18	34	14	-0.142156	-0.68918	-1.01174	0.0160131	-0.418595	-0.242396	0.585939	-0.527158	0.0817902	0.413426	0.910958	-1.05494	0.317073	-0.0184877	0.44967	0.216594
VIT_00s0246g00070	F6HMJ6	NADH dehydrogenase subunit 7		15	15	13	20	7	17	24	20	29	12	23	19	16	29	19	15	34	16	21	46	31	29	54	29	18	10	33	29	37	24	-0.227659	-0.68918	-0.912435	-0.226664	-1.7501	-0.518684	-0.105709	-0.39017	0.0817902	-1.02372	0.119478	-0.36009	-0.0494752	0.354494	-0.40597	-0.608561
VIT_00s0246g00080	F6HMJ7	NADH dehydrogenase subunit 7		38	32	18	34	15	29	70	75	69	56	55	20	48	39	48	39	80	46	34	106	64	85	116	76	38	45	68	57	76	41	1.03798	0.312294	-0.498187	0.488044	-0.849641	0.189039	1.36339	1.4135	1.27441	1.02279	1.32067	-0.292757	1.46214	0.760977	0.845608	0.66926
VIT_00s0246g00090	F6HMJ8	NADH dehydrogenase (ubiquinone) Fe-S protein 2		5	12	6	13	15	12	21	18	11	17	19	11	18	15	16	11	40	9	11	48	22	26	49	17	13	13	28	10	25	13	-1.58827	-0.96992	-1.81656	-0.784279	-0.849641	-0.960601	-0.282508	-0.527158	-1.16479	-0.584574	-0.136208	-1.05494	0.108482	-0.522847	-0.628374	-0.999665
VIT_00s0246g00100	F6HMJ9	NADH dehydrogenase subunit 7		56	44	41	58	54	56	83	130	84	76	105	43	65	74	68	54	160	59	30	171	134	138	201	112	70	64	116	66	130	76	1.58109	0.748777	0.604881	1.22765	0.856723	1.0939	1.60282	2.19049	1.55053	1.44987	2.23365	0.742013	1.88967	1.6558	1.33104	1.12052
VIT_00s0246g00110	F6HMK0	Putative uncharacterized protein		14	15	5	17	4	11	23	33	26	25	15	6	17	11	19	16	25	21	9	43	25	18	35	27	13	12	21	17	30	17	-0.318552	-0.68918	-2.00836	-0.439883	-2.31713	-1.06791	-0.162268	0.277764	-0.0644943	-0.0787987	-0.447183	-1.76026	0.0316639	-0.917142	-0.40597	-0.525363
VIT_00s0246g00120	F6HMK1	Putative uncharacterized protein		11	9	16	15	25	14	10	9	18	18	16	11	13	14	16	10	37	17	19	28	16	26	35	18	8	10	23	6	14	13	-0.631645	-1.31882	-0.649927	-0.601829	-0.189395	-0.767317	-1.22048	-1.38502	-0.547622	-0.510774	-0.362933	-1.05494	-0.324491	-0.611784	-0.628374	-1.11659
VIT_00s0246g00130	F6HMK2	Putative uncharacterized protein		1	1	0	0	3	1	2	1	1	0	0	0	2	2	1	2	4	1	0	0	1	0	0	0	1	2	1	0	2	0	-3.01169	-3.20551	-3.79893	-3.79893	-2.56951	-3.20185	-2.80284	-3.23234	-3.23972	-3.79893	-3.79893	-3.79893	-2.44495	-2.68904	-3.21373	-2.73972
VIT_00s0246g00140	F6HMK3	NADH-plastoquinone oxidoreductase subunit 5		26	32	46	48	37	48	57	48	47	51	54	42	50	42	51	28	61	30	57	71	59	42	78	47	40	31	53	46	77	26	0.513605	0.312294	0.763464	0.963826	0.33735	0.879574	1.07616	0.791363	0.740393	0.892853	1.29496	0.709541	1.51953	0.863516	0.929674	0.216594
VIT_00s0246g00150	F6HMK4	Ribosomal protein L32		45	32	38	48	31	38	98	93	77	77	115	59	29	17	34	12	25	19	87	72	83	33	60	36	57	56	77	67	78	47	1.27403	0.312294	0.500627	0.963826	0.0978855	0.557289	1.83726	1.71629	1.42821	1.46824	2.36298	1.18149	0.7596	-0.359903	0.371666	-0.89151
VIT_00s0246g00160	B6VJW3	Ribosomal protein L32		25	27	22	29	22	26	56	82	62	47	75	35	15	20	24	21	29	23	48	27	36	24	37	32	23	20	32	45	54	39	0.459922	0.0825581	-0.235548	0.271249	-0.357792	0.0419512	1.0515	1.5389	1.12491	0.77976	1.75702	0.459128	-0.135451	-0.14553	-0.097835	-0.169011
VIT_00s0246g00170	F6HMK6	C-type cytochrome synthesis protein		24	27	32	32	36	37	23	38	31	36	32	25	26	16	24	16	21	22	46	78	63	35	58	48	42	19	34	27	63	19	0.404165	0.0825581	0.266371	0.405193	0.300099	0.520717	-0.162268	0.470004	0.171673	0.413426	0.568828	0.00355038	0.609106	-0.439076	-0.097835	-0.525363
VIT_00s0246g00180	F6HMK7	NADH-plastoquinone oxidoreductase subunit 4		30	28	24	21	19	17	47	35	41	31	26	21	26	17	21	23	29	16	16	26	26	18	43	41	28	11	26	25	24	18	0.710342	0.131525	-0.120223	-0.162062	-0.548474	-0.518684	0.808278	0.357759	0.552407	0.210196	0.285304	-0.228427	0.609106	-0.359903	-0.27472	-0.0479359
VIT_00s0246g00190	F6HMK8	NADH-plastoquinone oxidoreductase subunit 4		11	20	10	13	20	19	28	35	22	17	24	18	9	20	14	19	15	11	14	10	15	13	13	20	9	4	23	14	16	14	-0.631645	-0.316541	-1.23357	-0.784279	-0.482073	-0.373936	0.100661	0.357759	-0.285928	-0.584574	0.176897	-0.430721	-0.798442	-0.14553	-0.798309	-0.301186
VIT_00s0246g00200	F6HMK9	Photosystem I iron-sulfur center (Photosystem I subunit VII)		112	83	80	110	95	100	146	133	134	107	158	104	75	62	79	58	84	62	93	141	176	59	125	74	91	84	141	91	97	111	2.56366	1.63511	1.53564	2.12996	1.64677	1.90887	2.40281	2.22289	2.21104	1.93238	2.81578	1.97937	2.09239	1.4069	1.54161	1.22033
VIT_00s0246g00210	F6HML0	Putative uncharacterized protein		44	28	25	38	25	42	38	32	52	38	43	25	42	28	43	38	83	37	23	75	61	43	80	45	41	42	63	26	51	25	1.24258	0.131525	-0.0658424	0.640709	-0.189395	0.694955	0.515568	0.23604	0.880266	0.487327	0.977105	0.00355038	1.27486	0.306761	0.693602	0.633499
VIT_00s0246g00220	F6HML1	F-type H+-transporting ATPase subunit 8		44	53	60	98	65	82	77	55	53	87	102	35	83	69	119	71	179	85	71	160	127	103	178	80	66	66	122	67	121	65	1.24258	1.00675	1.13247	1.9662	1.11448	1.62861	1.49723	0.980118	0.906684	1.64009	2.19248	0.459128	2.23627	1.55726	2.12063	1.50392
VIT_00s0246g00230	F6HML2	Cytochrome c oxidase subunit III		35	41	35	69	40	51	50	35	25	75	74	45	43	65	81	56	119	66	52	140	95	74	125	46	44	50	80	33	67	34	0.923656	0.651404	0.388249	1.47112	0.443659	0.963719	0.89399	0.357759	-0.116749	1.43127	1.73806	0.804845	1.30781	1.47327	1.5768	1.17129
VIT_00s0246g00240	F6HML3	Ribosomal protein S1 (Rps1 protein)		8	13	11	20	13	6	20	15	11	33	26	7	13	18	19	14	36	11	16	56	36	25	38	16	28	24	42	17	35	11	-1.03208	-0.870146	-1.1184	-0.226664	-1.02764	-1.77179	-0.346608	-0.760623	-1.16479	0.294953	0.285304	-1.58892	-0.324491	-0.28485	-0.40597	-0.696852
VIT_00s0250g00020	D7SYX3	Protein tyrosine phosphatase		2020	2375	2143	2252	2313	2372	3662	3192	3018	2805	2257	3065	2038	2762	2277	2662	2441	2140	3303	4788	5549	5689	6517	5619	3940	3305	4280	3344	3502	4550	6.71979	6.44121	6.2443	6.46288	6.22037	6.45022	7.03246	6.78642	6.68277	6.61834	6.63843	6.83498	6.83291	6.84547	6.35596	6.69645
VIT_00s0250g00030	F6H823	Glycosyltransferase family protein 1		1082	1802	1540	1414	1806	1338	1368	1280	1631	1351	1445	1501	721	1119	1020	1059	879	1017	883	945	754	1045	1569	1107	1244	965	1455	1205	1183	1243	5.81999	6.04326	5.76813	5.79216	5.86379	5.62511	5.61322	5.4695	5.79579	5.5655	5.99568	5.80597	5.33548	5.54329	5.19896	5.36816
VIT_00s0250g00040	F6H824	DNA binding protein, Plastid envelope		381	514	478	490	449	424	416	439	365	437	382	356	261	362	365	351	415	334	534	647	598	521	814	538	406	369	445	421	489	438	4.31752	4.23743	4.0845	4.26675	3.86115	3.97169	3.90065	3.93012	3.64246	3.94175	4.08077	3.73594	3.87405	3.91979	3.72141	3.78005
VIT_00s0250g00050	F6H825	ARF GTPase activator, ARF-GAP Domain 6		20	30	21	18	50	32	9	10	5	2	5	8	9	13	10	5	19	4	2	13	12	23	24	12	13	10	9	14	9	14	0.156712	0.224739	-0.296862	-0.365253	0.750263	0.322509	-1.3459	-1.26035	-2.04734	-2.8176	-1.77404	-1.43579	-0.798442	-0.706566	-1.21338	-1.90771
VIT_00s0250g00060	F6H826	Retrotransposon protein, Unclassified		11	5	4	3	4	2	1	8	4	8	4	10	1	5	1	1	2	2	5	3	3	4	3	6	1	4	10	5	6	3	-0.631645	-1.97351	-2.22963	-2.40155	-2.31713	-2.78078	-3.21657	-1.5215	-2.26595	-1.50698	-2.00996	-1.17106	-2.96861	-1.83703	-3.21373	-3.17423
VIT_00s0250g00080	D7SYX7	Putative uncharacterized protein		1	4	2	1	2	1	5	12	7	9	3	7	1	5	2	3	2	2	6	9	5	6	8	6	3	2	2	1	2	2	-3.01169	-2.1971	-2.81066	-3.17157	-2.8756	-3.20185	-1.99716	-1.0393	-1.68983	-1.37017	-2.29214	-1.58892	-2.96861	-1.83703	-2.79858	-2.40624
VIT_00s0250g00090	D7SYX8	Oxidoreductase, 2OG-Fe(II) oxygenase		0	1	0	0	0	1	2	1	5	1	2	1	1	0	0	2	0	0	0	0	0	0	0	0	0	0	1	0	0	3	-3.79893	-3.20551	-3.79893	-3.79893	-3.79893	-3.20185	-2.80284	-3.23234	-2.04734	-3.22639	-2.64328	-3.19666	-2.96861	-3.79893	-3.79893	-2.73972
VIT_00s0251g00050	F6GZ67	Putative uncharacterized protein		0	0	0	0	0	0	0	2	0	2	0	0	0	0	0	0	1	0	0	0	0	0	1	2	0	0	0	0	1	0	-3.79893	-3.79893	-3.79893	-3.79893	-3.79893	-3.79893	-3.79893	-2.82658	-3.79893	-2.8176	-3.79893	-3.79893	-3.79893	-3.79893	-3.79893	-3.79893
VIT_00s0252g00010	D7TSA5	RecA		372	508	512	459	581	505	547	613	575	562	459	546	268	404	399	378	414	355	522	508	467	535	787	614	504	380	517	478	521	469	4.28316	4.22056	4.18323	4.17283	4.23135	4.22284	4.29394	4.40986	4.29509	4.30318	4.34466	4.35025	3.91205	4.07744	3.84924	3.88643
VIT_00s0252g00020	F6HS72	Putative uncharacterized protein		36	47	46	43	33	46	49	64	36	36	36	32	32	42	45	48	35	36	80	137	135	80	154	114	46	42	38	36	41	39	0.962779	0.839992	0.763464	0.811295	0.182201	0.820621	0.865981	1.19135	0.374564	0.413426	0.730967	0.336897	0.895868	0.863516	0.756339	0.956547
VIT_00s0252g00030	D7TSA6	Putative uncharacterized protein		1069	1181	1110	1227	1358	1200	1275	1611	1475	1521	1685	1313	985	1168	1387	1207	1371	1215	1461	2006	1958	1635	2158	1828	1339	1048	1666	1314	1448	1223	5.80257	5.4345	5.2965	5.58779	5.45307	5.46831	5.5118	5.80083	5.65095	5.73625	6.21713	5.61317	5.78492	5.60503	5.64161	5.55657
VIT_00s0252g00040	D7TSA7	Cytokinin oxidase		7	18	22	21	25	24	21	21	15	17	16	29	4	7	17	9	19	7	20	21	8	22	45	19	14	8	14	11	9	12	-1.19476	-0.454272	-0.235548	-0.162062	-0.189395	-0.0651601	-0.282508	-0.326264	-0.780669	-0.584574	-0.362933	0.203342	-1.75898	-1.46149	-0.550367	-1.24383
VIT_00s0252g00050	F6HS73	Putative uncharacterized protein		582	513	534	827	615	566	556	539	562	536	880	456	399	456	498	450	527	449	1073	1073	1343	699	964	774	777	589	1127	650	754	752	4.92696	4.23464	4.24369	5.01966	4.3131	4.38677	4.3174	4.22493	4.26222	4.2351	5.28123	4.09139	4.48394	4.25142	4.16756	4.13684
VIT_00s0252g00060	F6HS74	DnaJ homolog, subfamily C, member 7		494	984	1198	978	1254	843	703	708	632	774	570	788	360	589	667	606	660	487	1129	992	751	1040	1432	996	732	596	849	726	832	841	4.69105	5.1717	5.40637	5.26111	5.33832	4.95987	4.65475	4.61707	4.43098	4.76351	4.65613	4.87798	4.33605	4.61942	4.58764	4.56472
VIT_00s0252g00070	F6HS75	Translation initiation factor eIF-3 subunit 5		3253	4512	4612	4175	5217	4224	4738	5179	5327	5596	4890	5137	3163	4081	4716	4226	5132	3983	4754	4959	4849	5085	6897	5247	4519	3587	5573	4611	4917	4743	7.40683	7.36648	7.34932	7.35291	7.39305	7.2822	7.40392	7.48427	7.50207	7.61421	7.7533	7.57966	7.46672	7.40839	7.40574	7.36287
VIT_00s0252g00080	F6HS76	Ribosomal protein S4		1	2	1	0	0	2	1	1	0	0	0	1	0	0	2	0	3	0	2	1	0	1	1	1	0	0	0	1	0	0	-3.01169	-2.78626	-3.22178	-3.79893	-3.79893	-2.78078	-3.21657	-3.23234	-3.79893	-3.79893	-3.79893	-3.19666	-3.79893	-3.79893	-2.79858	-3.79893
VIT_00s0252g00090	F6HS77	Ribosomal protein S4		25	33	30	46	41	43	37	39	27	47	20	28	18	33	52	34	32	34	55	43	49	35	60	39	36	23	42	36	45	45	0.459922	0.354156	0.178996	0.904734	0.477423	0.727412	0.479053	0.505558	-0.0140666	0.77976	-0.0679144	0.155928	0.108482	0.531047	0.956641	0.480874
VIT_00s0252g00110	F6HS79	Carbonic anhydrase		7	9	13	17	16	6	6	12	12	9	4	10	9	9	23	10	3	14	16	4	9	6	9	5	24	19	17	12	26	24	-1.19476	-1.31882	-0.912435	-0.439883	-0.768254	-1.77179	-1.80479	-1.0393	-1.05875	-1.37017	-2.00996	-1.17106	-0.798442	-1.1638	-0.154421	-1.11659
VIT_00s0252g00120	D7TSB3	Carbonic anhydrase		0	0	2	0	1	1	0	4	0	3	1	0	0	0	1	0	1	1	2	0	1	0	3	3	0	0	0	0	0	0	-3.79893	-3.79893	-2.81066	-3.79893	-3.26463	-3.20185	-3.79893	-2.25095	-3.79893	-2.49943	-3.10836	-3.79893	-3.79893	-3.79893	-3.21373	-3.79893
VIT_00s0252g00130	E2JF17	Calcium-binding protein CML		2673	3703	4024	3125	3490	3978	4026	4885	4117	4443	3337	4206	3236	3945	5693	4664	6319	5259	3649	4847	5237	6170	7645	6291	3703	2963	3710	4012	3965	3916	7.12366	7.08155	7.15266	6.93521	6.81336	7.19568	7.1691	7.39999	7.1305	7.28148	7.20224	7.2913	7.49963	7.35952	7.67726	7.50508
VIT_00s0253g00010	F6GYV7	Pyruvate decarboxylase 1 [Vitis vinifera]		3	14	30	26	25	14	4	6	8	10	9	16	5	15	21	8	14	14	48	16	10	18	34	10	13	6	10	12	12	12	-2.13112	-0.776827	0.178996	0.123583	-0.189395	-0.767317	-2.21918	-1.84061	-1.5396	-1.24521	-1.09288	-0.583286	-1.50898	-0.522847	-0.27472	-1.3834
VIT_00s0253g00030	D7SSC7	BTI2 (VIRB2- interacting protein 2)		0	0	3	1	0	0	0	0	0	0	0	0	0	0	1	1	0	5	0	0	0	7	5	0	0	0	3	0	1	1	-3.79893	-3.79893	-2.49109	-3.17157	-3.79893	-3.79893	-3.79893	-3.79893	-3.79893	-3.79893	-3.79893	-3.79893	-3.79893	-3.79893	-3.21373	-3.17423
VIT_00s0253g00040	F6GYV9	Monocopper oxidase SKS17 (SKU5 Similar 17)		6	19	18	13	6	3	12	15	20	27	18	13	157	236	249	302	164	266	77	10	9	5	35	21	41	48	53	51	56	56	-1.37814	-0.383764	-0.498187	-0.784279	-1.91552	-2.45525	-0.998277	-0.760623	-0.410849	0.0241007	-0.207896	-0.847446	3.14544	3.30623	3.17332	3.56435
VIT_00s0253g00050	D7SSC9	Monocopper oxidase SKS15 (SKU5 Similar 15)		0	0	0	0	1	0	0	1	1	0	0	0	1	0	0	1	0	0	3	0	0	0	2	0	2	0	0	0	2	0	-3.79893	-3.79893	-3.79893	-3.79893	-3.26463	-3.79893	-3.79893	-3.23234	-3.23972	-3.79893	-3.79893	-3.79893	-2.96861	-3.79893	-3.79893	-3.17423
VIT_00s0253g00060	F6GYW0	OBF binding protein 2		37	49	36	40	26	22	43	53	33	28	21	25	9	24	10	25	18	18	29	75	66	78	112	70	52	52	59	60	68	67	1.00087	0.897747	0.426689	0.711381	-0.137365	-0.180866	0.68545	0.92866	0.256283	0.0729229	-0.00270811	0.00355038	-0.798442	0.0982674	-1.21338	0.0637604
VIT_00s0253g00070	D7SSD2	Putative uncharacterized protein		1096	1608	1641	1452	1691	1589	1279	1442	1264	1245	958	1255	921	1168	1257	1046	1246	1115	1508	1587	1769	1899	2579	2083	1216	1059	1190	1193	1369	1287	5.83851	5.87912	5.85966	5.83037	5.76899	5.87282	5.51632	5.64117	5.42858	5.4478	5.40353	5.54809	5.68813	5.60503	5.49984	5.35037
VIT_00s0253g00080	F6GYW1	Methyl jasmonate esterase		17	7	56	22	35	11	91	156	12	37	9	150	101	130	144	31	149	85	25	88	241	245	128	440	33	22	21	4	9	17	-0.0614371	-1.60934	1.03631	-0.100229	0.261861	-1.06791	1.73258	2.44973	-1.05875	0.45085	-1.09288	2.49967	2.51551	2.45448	2.3916	0.354777
VIT_00s0253g00090	F6GYW2	Methyl jasmonate esterase		0	0	0	0	0	0	1	2	2	1	0	1	0	0	0	0	0	0	4	2	0	3	5	1	1	3	0	1	1	1	-3.79893	-3.79893	-3.79893	-3.79893	-3.79893	-3.79893	-3.21657	-2.82658	-2.83774	-3.22639	-3.79893	-3.19666	-3.79893	-3.79893	-3.79893	-3.79893
VIT_00s0253g00100	F6GYW3	Methyl jasmonate esterase		0	0	0	0	0	0	4	2	1	1	0	4	0	0	0	0	1	0	4	4	16	19	12	34	2	0	3	0	1	0	-3.79893	-3.79893	-3.79893	-3.79893	-3.79893	-3.79893	-2.21918	-2.82658	-3.23972	-3.22639	-3.79893	-2.17954	-3.79893	-3.79893	-3.79893	-3.79893
VIT_00s0253g00110	F6GYW4	Methyl jasmonate esterase		1	1	0	1	0	1	3	12	3	4	4	4	3	1	2	2	0	1	4	8	23	7	11	11	12	8	21	13	12	19	-3.01169	-3.20551	-3.79893	-3.17157	-3.79893	-3.20185	-2.48169	-1.0393	-2.5237	-2.23891	-2.00996	-2.17954	-2.06157	-3.13979	-2.79858	-2.73972
VIT_00s0253g00140	D7SSD7	Polyneuridine-aldehyde esterase precursor	3.1.1.78; 3.1.1.1	0	0	3	0	5	5	3	7	2	9	4	0	3	3	43	11	20	17	1	1	0	1	1	3	2	1	3	6	2	4	-3.79893	-3.79893	-2.49109	-3.79893	-2.10239	-1.96572	-2.48169	-1.67225	-2.83774	-1.37017	-2.00996	-3.79893	-2.06157	-2.3461	0.693602	-0.999665
VIT_00s0253g00150	D7SSD8	Methyl jasmonate esterase		10	7	20	26	32	21	17	33	40	67	42	73	27	39	114	36	108	99	120	196	177	148	233	115	74	28	68	74	88	32	-0.753178	-1.60934	-0.360899	0.123583	0.140659	-0.242396	-0.557999	0.277764	0.518549	1.27312	0.944411	1.47988	0.661034	0.760977	2.05975	0.559204
VIT_00s0253g00160	D7SSD9	Methyl jasmonate esterase		0	0	0	0	1	0	3	0	0	4	2	1	1	0	2	0	0	2	3	2	1	4	3	1	0	1	0	1	0	0	-3.79893	-3.79893	-3.79893	-3.79893	-3.26463	-3.79893	-2.48169	-3.79893	-3.79893	-2.23891	-2.64328	-3.19666	-2.96861	-3.79893	-2.79858	-3.79893
VIT_00s0253g00170	F6GYW5	Methyl jasmonate esterase		4	3	1	4	4	2	3	1	1	0	1	0	2	4	1	1	0	1	0	6	2	3	6	0	2	0	1	1	2	1	-1.83431	-2.46181	-3.22178	-2.13037	-2.31713	-2.78078	-2.48169	-3.23234	-3.23972	-3.79893	-3.10836	-3.79893	-2.44495	-2.06923	-3.21373	-3.17423
VIT_00s0253g00180	F6GYW6	Putative uncharacterized protein (Fragment)		18	22	20	23	40	28	20	19	28	27	15	23	17	24	28	19	36	19	45	40	34	18	45	39	26	18	32	25	29	26	0.0150035	-0.19082	-0.360899	-0.0409374	0.443659	0.141657	-0.346608	-0.457039	0.0346578	0.0241007	-0.447183	-0.107781	0.0316639	0.0982674	0.108623	-0.301186
VIT_00s0254g00010	D7UE02	Putative uncharacterized protein (Fragment)		0	2	1	0	2	1	0	0	0	0	0	0	1	0	1	1	1	0	0	0	0	1	0	3	0	2	2	0	0	0	-3.79893	-2.78626	-3.22178	-3.79893	-2.8756	-3.20185	-3.79893	-3.79893	-3.79893	-3.79893	-3.79893	-3.79893	-2.96861	-3.79893	-3.21373	-3.17423
VIT_00s0254g00030	F6I7C8	Heat shock cognate 70 kDa protein 3 (HSC70-3) (HSP70-3)		9	7	18	15	10	14	16	12	10	17	12	27	2	4	6	5	5	1	15	13	14	38	34	31	8	8	6	7	8	7	-0.885899	-1.60934	-0.498187	-0.601829	-1.34411	-0.767317	-0.635956	-1.0393	-1.27924	-0.584574	-0.734207	0.106902	-2.44495	-2.06923	-1.7984	-1.90771
VIT_00s0254g00040	F6I7C9	Heat shock cognate 70 kDa protein 3 (HSC70-3) (HSP70-3)		2	2	1	0	5	2	1	2	8	6	2	3	2	3	1	6	3	0	3	3	2	10	4	5	2	2	3	0	0	4	-2.50524	-2.78626	-3.22178	-3.79893	-2.10239	-2.78078	-3.21657	-2.82658	-1.5396	-1.82702	-2.64328	-2.44598	-2.44495	-2.3461	-3.21373	-1.711
VIT_00s0256g00010	F6GZ72	Putative uncharacterized protein		0	0	0	0	0	0	0	0	0	0	0	0	0	0	0	0	0	0	0	0	0	0	1	0	0	1	0	0	0	0	-3.79893	-3.79893	-3.79893	-3.79893	-3.79893	-3.79893	-3.79893	-3.79893	-3.79893	-3.79893	-3.79893	-3.79893	-3.79893	-3.79893	-3.79893	-3.79893
VIT_00s0256g00030	F6GZ74	Ankyrin repeat protein		0	0	0	0	0	0	0	0	1	1	0	1	0	0	0	0	3	0	0	3	0	2	0	1	0	0	1	1	0	0	-3.79893	-3.79893	-3.79893	-3.79893	-3.79893	-3.79893	-3.79893	-3.79893	-3.23972	-3.22639	-3.79893	-3.19666	-3.79893	-3.79893	-3.79893	-3.79893
VIT_00s0256g00040	D7SSV0	Ankyrin repeat protein		0	0	0	0	0	0	0	0	0	1	0	0	0	0	0	0	0	0	1	0	0	0	0	0	0	0	0	0	0	1	-3.79893	-3.79893	-3.79893	-3.79893	-3.79893	-3.79893	-3.79893	-3.79893	-3.79893	-3.22639	-3.79893	-3.79893	-3.79893	-3.79893	-3.79893	-3.79893
VIT_00s0256g00050	D7SSV1	Putative uncharacterized protein		0	0	0	0	0	0	4	3	1	2	2	3	0	0	0	0	0	0	2	0	1	1	0	2	4	2	6	0	2	2	-3.79893	-3.79893	-3.79893	-3.79893	-3.79893	-3.79893	-2.21918	-2.51025	-3.23972	-2.8176	-2.64328	-2.44598	-3.79893	-3.79893	-3.79893	-3.79893
VIT_00s0256g00080	F6GZ76	Basic helix-loop-helix (bHLH) family		4	7	5	1	6	3	7	11	19	13	3	14	2	1	2	1	4	4	11	3	2	1	8	3	17	12	18	18	26	20	-1.83431	-1.60934	-2.00836	-3.17157	-1.91552	-2.45525	-1.63509	-1.1456	-0.477615	-0.924546	-2.29214	-0.753915	-2.44495	-3.13979	-2.79858	-3.17423
VIT_00s0256g00130	D7SSV7	Putative uncharacterized protein		0	0	0	0	0	0	0	0	0	0	0	0	0	0	0	0	0	0	4	0	0	0	0	0	0	0	1	2	0	0	-3.79893	-3.79893	-3.79893	-3.79893	-3.79893	-3.79893	-3.79893	-3.79893	-3.79893	-3.79893	-3.79893	-3.79893	-3.79893	-3.79893	-3.79893	-3.79893
VIT_00s0258g00010	F6HD16	Receptor serine/threonine kinase		3	4	1	4	1	8	5	0	6	7	4	6	4	6	5	2	1	7	2	0	0	0	0	0	3	2	0	3	6	2	-2.13112	-2.1971	-3.22178	-2.13037	-3.26463	-1.44807	-1.99716	-3.79893	-1.85754	-1.65814	-2.00996	-1.76026	-1.75898	-1.63708	-1.99107	-2.73972
VIT_00s0258g00020	F6HD17	Receptor serine/threonine kinase		2	1	0	0	1	2	0	0	0	0	0	0	1	1	0	0	0	0	0	0	0	0	0	0	0	0	0	0	0	0	-2.50524	-3.20551	-3.79893	-3.79893	-3.26463	-2.78078	-3.79893	-3.79893	-3.79893	-3.79893	-3.79893	-3.79893	-2.96861	-3.13979	-3.79893	-3.79893
VIT_00s0258g00040	F6HD19	Ser/Thr receptor-like kinase1		40	30	22	29	34	30	5	3	1	5	3	0	38	58	28	33	17	20	6	43	20	15	13	15	4	8	7	9	5	7	1.10945	0.224739	-0.235548	0.271249	0.222581	0.234915	-1.99716	-2.51025	-3.23972	-2.01831	-2.29214	-3.79893	1.13497	1.31338	0.108623	0.440054
VIT_00s0258g00050	F6HD20	Receptor serine/threonine kinase		29	25	23	28	26	30	2	9	4	13	6	6	39	43	39	27	22	36	45	91	58	60	59	43	21	12	32	13	24	23	0.663615	-0.0206633	-0.176733	0.223687	-0.137365	0.234915	-2.80284	-1.38502	-2.26595	-0.924546	-1.57133	-1.76026	1.17124	0.896138	0.559297	0.167427
VIT_00s0258g00080	F6HD23	Brassinosteroid insensitive 1-associated receptor kinase 1		0	0	0	0	0	1	0	0	0	0	0	0	0	0	0	0	0	0	0	0	0	0	0	0	0	0	0	0	0	0	-3.79893	-3.79893	-3.79893	-3.79893	-3.79893	-3.20185	-3.79893	-3.79893	-3.79893	-3.79893	-3.79893	-3.79893	-3.79893	-3.79893	-3.79893	-3.79893
VIT_00s0258g00090	F6HD24	Brassinosteroid insensitive 1-associated receptor kinase 1		1	0	0	0	0	2	0	0	0	0	0	0	1	1	1	0	0	1	1	3	1	1	1	0	0	1	0	0	0	1	-3.01169	-3.79893	-3.79893	-3.79893	-3.79893	-2.78078	-3.79893	-3.79893	-3.79893	-3.79893	-3.79893	-3.79893	-2.96861	-3.13979	-3.21373	-3.79893
VIT_00s0258g00100	F6HD25	Receptor serine/threonine kinase		16	13	8	13	10	9	1	0	4	3	1	2	8	5	7	5	2	9	0	3	2	1	2	2	1	3	0	2	1	1	-0.142156	-0.870146	-1.49582	-0.784279	-1.34411	-1.30992	-3.21657	-3.79893	-2.26595	-2.49943	-3.10836	-2.77304	-0.946007	-1.83703	-1.62845	-1.90771
VIT_00s0258g00110	F6HD26	Receptor serine/threonine kinase		0	0	0	0	0	0	0	0	1	0	0	0	0	0	0	0	0	0	0	1	0	0	0	0	0	0	0	0	0	0	-3.79893	-3.79893	-3.79893	-3.79893	-3.79893	-3.79893	-3.79893	-3.79893	-3.23972	-3.79893	-3.79893	-3.79893	-3.79893	-3.79893	-3.79893	-3.79893
VIT_00s0258g00130	F6HD27	Receptor kinase homolog LRK10		0	0	2	0	0	1	3	0	0	0	0	0	0	0	7	0	2	1	1	4	1	2	2	1	3	2	0	0	0	1	-3.79893	-3.79893	-2.81066	-3.79893	-3.79893	-3.20185	-2.48169	-3.79893	-3.79893	-3.79893	-3.79893	-3.79893	-3.79893	-3.79893	-1.62845	-3.79893
VIT_00s0258g00140	F6HD28	Brassinosteroid insensitive 1-associated receptor kinase 1		3	11	4	7	5	3	2	2	3	4	3	2	12	23	30	8	23	11	5	7	12	5	12	8	3	3	3	6	3	3	-2.13112	-1.07711	-2.22963	-1.53193	-2.10239	-2.45525	-2.80284	-2.82658	-2.5237	-2.23891	-2.29214	-2.77304	-0.429192	0.0410706	0.201736	-1.3834
VIT_00s0259g00010	F6GZ05	Putative uncharacterized protein		0	1	0	0	1	0	1	0	0	1	0	0	0	0	0	2	2	0	0	0	0	0	0	0	0	0	0	0	0	0	-3.79893	-3.20551	-3.79893	-3.79893	-3.26463	-3.79893	-3.21657	-3.79893	-3.79893	-3.22639	-3.79893	-3.79893	-3.79893	-3.79893	-3.79893	-2.73972
VIT_00s0259g00020	F6GZ06	Histone H2A		0	0	0	0	1	1	0	1	0	1	4	3	0	1	1	0	0	0	1	1	0	1	2	0	0	0	2	0	2	3	-3.79893	-3.79893	-3.79893	-3.79893	-3.26463	-3.20185	-3.79893	-3.23234	-3.79893	-3.22639	-2.00996	-2.44598	-3.79893	-3.13979	-3.21373	-3.79893
VIT_00s0259g00040	F6GZ08	Histone H2A		0	0	0	0	0	0	1	0	0	0	0	0	0	0	0	0	0	0	0	1	0	0	2	1	0	0	0	0	0	0	-3.79893	-3.79893	-3.79893	-3.79893	-3.79893	-3.79893	-3.21657	-3.79893	-3.79893	-3.79893	-3.79893	-3.79893	-3.79893	-3.79893	-3.79893	-3.79893
VIT_00s0259g00050	D7SSJ6	Putative uncharacterized protein		2	5	3	3	3	3	2	3	0	0	0	2	0	0	1	2	4	2	6	0	2	2	2	2	7	4	5	6	8	4	-2.50524	-1.97351	-2.49109	-2.40155	-2.56951	-2.45525	-2.80284	-2.51025	-3.79893	-3.79893	-3.79893	-2.77304	-3.79893	-3.79893	-3.21373	-2.73972
VIT_00s0259g00060	F6GZ09	Putative uncharacterized protein		0	1	0	0	0	0	1	0	0	1	0	2	0	0	2	0	2	0	0	6	2	0	1	1	0	0	1	0	0	1	-3.79893	-3.20551	-3.79893	-3.79893	-3.79893	-3.79893	-3.21657	-3.79893	-3.79893	-3.22639	-3.79893	-2.77304	-3.79893	-3.79893	-2.79858	-3.79893
VIT_00s0259g00070	D7SSJ7	Proline-rich family protein		203	236	232	231	252	232	541	503	577	440	483	343	322	425	334	378	238	372	646	333	338	253	411	270	439	450	479	534	442	459	3.41376	3.12091	3.04808	3.18789	3.03343	3.1072	4.27809	4.1256	4.30009	3.95157	4.41794	3.68256	4.17572	4.15024	3.59409	3.88643
VIT_00s0259g00080	NA	Metal ion binding	NA	0	0	0	0	0	0	0	0	0	0	0	0	0	0	0	0	0	0	6	2	5	0	2	1	2	3	2	2	4	1	-3.79893	-3.79893	-3.79893	-3.79893	-3.79893	-3.79893	-3.79893	-3.79893	-3.79893	-3.79893	-3.79893	-3.79893	-3.79893	-3.79893	-3.79893	-3.79893
VIT_00s0259g00090	F6GYZ7	5'-AMP-activated protein kinase beta-2 subunit		2	2	2	1	2	0	1	2	1	1	0	0	0	0	0	1	0	1	2	0	1	1	0	0	1	2	0	3	0	1	-2.50524	-2.78626	-2.81066	-3.17157	-2.8756	-3.79893	-3.21657	-2.82658	-3.23972	-3.22639	-3.79893	-3.79893	-3.79893	-3.79893	-3.79893	-3.17423
VIT_00s0259g00100	F6GYZ8	Proline-rich family protein		2	1	2	4	2	9	483	528	593	408	423	332	388	507	465	591	337	437	0	330	399	374	501	381	3	7	3	8	4	8	-2.50524	-3.20551	-2.81066	-2.13037	-2.8756	-1.30992	4.11512	4.1953	4.3394	3.84316	4.22726	3.63581	4.44374	4.40382	4.06906	4.52867
VIT_00s0259g00110	D7SSK0	ATFP3 (Arabidopsis thaliana farnesylated protein 3		1	5	16	9	17	9	6	17	3	9	16	8	3	5	9	21	15	14	69	27	27	38	54	21	25	20	30	35	37	25	-3.01169	-1.97351	-0.649927	-1.23756	-0.691213	-1.30992	-1.80479	-0.600861	-2.5237	-1.37017	-0.362933	-1.43579	-2.06157	-1.83703	-1.33892	-0.169011
VIT_00s0259g00120	D7SSK1	Oligopeptide transporter OPT3		127	147	148	147	153	152	188	195	185	141	124	197	178	228	160	204	165	176	195	206	226	232	293	198	264	275	294	206	227	362	2.74292	2.44514	2.40665	2.54229	2.3217	2.50347	2.76319	2.76786	2.67015	2.3239	2.47022	2.88852	3.32517	3.25685	2.54162	3.00258
VIT_00s0259g00130	D7SSK2	Protein kinase beta-1 subunit 5'-AMP-activated		10	11	21	13	16	30	21	20	14	14	13	15	26	26	22	28	39	38	0	36	49	36	61	37	3	1	2	5	2	0	-0.753178	-1.07711	-0.296862	-0.784279	-0.768254	0.234915	-0.282508	-0.39017	-0.867541	-0.831753	-0.632055	-0.666079	0.609106	0.206277	-0.213317	0.216594
VIT_00s0259g00140	F6GYZ9	Oligopeptide transporter OPT3		24	24	14	21	14	22	28	19	26	25	11	19	8	5	10	13	11	13	21	15	26	21	35	26	59	84	69	41	58	85	0.404165	-0.0751825	-0.819523	-0.162062	-0.935896	-0.180866	0.100661	-0.457039	-0.0644943	-0.0787987	-0.844147	-0.36009	-0.946007	-1.83703	-1.21338	-0.7909
VIT_00s0259g00150	F6GZ00	5'-AMP-activated protein kinase beta-2 subunit		300	470	492	485	427	456	431	440	402	441	428	373	228	323	368	406	371	338	685	486	495	430	653	463	493	414	536	461	476	456	3.9741	4.10884	4.12598	4.25201	3.78904	4.07619	3.95151	3.93339	3.781	3.95483	4.24415	3.80288	3.68006	3.75616	3.73316	3.98904
VIT_00s0259g00160	F6GZ01	Acyl carrier protein, mitochondrial 3		77	70	82	81	109	73	96	149	180	79	102	97	133	158	154	176	104	134	230	200	162	103	167	114	167	153	155	147	176	159	2.03104	1.39553	1.57039	1.6969	1.84085	1.46501	1.80812	2.38439	2.63107	1.50429	2.19248	1.88074	2.90822	2.73254	2.48717	2.79164
VIT_00s0259g00170	F6GZ02	Putative uncharacterized protein		1	1	0	2	2	0	5	3	18	10	14	5	4	5	25	12	9	10	12	3	4	3	6	4	5	3	4	6	6	1	-3.01169	-3.20551	-3.79893	-2.73578	-2.8756	-3.79893	-1.99716	-2.51025	-0.547622	-1.24521	-0.536659	-1.95472	-1.75898	-1.83703	-0.0433852	-0.89151
VIT_00s0259g00180	F6GZ03	Nuclear transcription factor Y subunit B-3		0	3	2	4	1	0	0	2	2	1	0	0	0	0	1	0	1	1	0	1	1	0	5	0	1	0	0	2	1	2	-3.79893	-2.46181	-2.81066	-2.13037	-3.26463	-3.79893	-3.79893	-2.82658	-2.83774	-3.22639	-3.79893	-3.79893	-3.79893	-3.79893	-3.21373	-3.79893
VIT_00s0259g00190	D7SSK7	Nudix hydrolase 2		36	41	36	52	47	47	41	32	39	35	30	21	28	42	24	42	26	26	103	83	82	61	92	71	66	55	102	65	78	74	0.962779	0.651404	0.426689	1.07521	0.664924	0.850398	0.619878	0.23604	0.483877	0.375006	0.480369	-0.228427	0.711159	0.863516	-0.097835	0.771512
VIT_00s0259g00200	D7SSK8	Nudix hydrolase 2		227	226	291	270	267	276	278	204	233	219	193	211	180	256	205	217	173	179	633	506	493	374	503	356	493	378	719	450	543	588	3.57395	3.05897	3.37243	3.41131	3.11613	3.35583	3.32259	2.83229	2.99959	2.95174	3.10178	2.98664	3.34118	3.42277	2.89526	3.09093
VIT_00s0259g00210	F6GZ04	DNA-binding protein		0	0	0	0	0	0	14	19	18	11	12	15	1	0	0	0	0	0	4	5	0	5	9	7	19	11	16	16	7	8	-3.79893	-3.79893	-3.79893	-3.79893	-3.79893	-3.79893	-0.805772	-0.457039	-0.547622	-1.13022	-0.734207	-0.666079	-2.96861	-3.79893	-3.79893	-3.79893
VIT_00s0260g00050	D7UDX9	Retroelement pol polyprotein		0	1	0	0	0	0	2	0	1	5	2	2	10	10	13	7	14	8	0	6	6	9	12	3	1	0	2	1	1	1	-3.79893	-3.20551	-3.79893	-3.79893	-3.79893	-3.79893	-2.80284	-3.79893	-3.23972	-2.01831	-2.64328	-2.77304	-0.66458	-1.0352	-0.891424	-1.53792
VIT_00s0260g00060	D7UDY0	FK506-binding protein 2	5.2.1.8	963	922	733	970	1010	1093	1448	1558	1761	1297	1610	1010	1071	1269	1080	1169	900	1227	1448	1622	1698	1122	1541	1123	1427	1312	1660	1396	1456	1647	5.65212	5.078	4.69918	5.24929	5.02675	5.33379	5.6951	5.75264	5.90629	5.50674	6.1515	5.2353	5.90553	5.72451	5.28126	5.51049
VIT_00s0260g00070	F6I7A4	Peptidyl-prolyl cis-trans isomerase, FKBP-type		61	132	150	110	141	88	120	126	93	179	97	169	38	69	83	48	105	46	192	166	96	144	207	108	77	62	81	83	91	105	1.70163	2.29202	2.42575	2.12996	2.20563	1.7282	2.12411	2.14612	1.69394	2.66376	2.12114	2.66967	1.13497	1.55726	1.61115	0.956547
VIT_00s0260g00080	F6I7A5	Ribosomal protein L32 60S		685	843	774	769	785	974	1444	1353	1238	1174	816	928	960	1140	1211	1178	1230	1118	1038	1132	1196	1023	1321	915	1102	948	1134	971	1095	1202	5.16153	4.94905	4.77749	4.915	4.66407	5.16781	5.69111	5.54939	5.39864	5.36323	5.1725	5.11338	5.74788	5.57008	5.44614	5.52154
VIT_00s0261g00010	D7UBH7	Putative uncharacterized protein		986	1161	1354	1210	1447	1325	1146	1295	1591	1379	1147	1171	1295	1571	1600	1633	1661	1637	2196	2009	1985	1773	2771	1804	2014	1680	2143	1952	2197	2085	5.68613	5.4099	5.58269	5.5677	5.5445	5.61104	5.35817	5.48628	5.76002	5.59505	5.6629	5.4483	6.17923	6.03213	5.84744	5.9921
VIT_00s0261g00020	F6I5M5	Putative uncharacterized protein		28	53	56	52	54	37	40	39	23	38	14	33	18	37	44	28	39	43	101	102	85	78	164	90	37	28	32	30	36	33	0.615324	1.00675	1.03631	1.07521	0.856723	0.520717	0.585939	0.505558	-0.227303	0.487327	-0.536659	0.378802	0.108482	0.68833	0.725311	0.216594
VIT_00s0262g00010	E0CW16	Receptor kinase RK20-1		11	23	14	18	18	8	44	34	37	29	45	33	20	33	47	15	27	28	16	75	45	43	33	21	6	9	2	4	9	10	-0.631645	-0.131843	-0.819523	-0.365253	-0.618079	-1.44807	0.717151	0.318316	0.411929	0.120147	1.04035	0.378802	0.250838	0.531047	0.816461	-0.608561
VIT_00s0262g00020	F6H840	Receptor kinase RK20-1		1	0	1	0	1	0	2	0	0	1	1	1	1	0	1	0	3	0	1	1	0	2	2	0	1	0	0	0	1	0	-3.01169	-3.79893	-3.22178	-3.79893	-3.26463	-3.79893	-2.80284	-3.79893	-3.79893	-3.22639	-3.10836	-3.19666	-2.96861	-3.79893	-3.21373	-3.79893
VIT_00s0262g00070	E0CW18	Putative uncharacterized protein		0	0	2	1	1	1	0	1	1	0	0	1	0	0	2	0	2	0	0	1	0	1	0	0	1	2	0	0	2	0	-3.79893	-3.79893	-2.81066	-3.17157	-3.26463	-3.20185	-3.79893	-3.23234	-3.23972	-3.79893	-3.79893	-3.19666	-3.79893	-3.79893	-2.79858	-3.79893
VIT_00s0262g00080	E0CW19	Receptor kinase RK20-1		1	6	1	5	6	1	0	0	0	0	0	0	0	0	1	0	0	0	0	0	0	0	0	0	0	0	0	0	0	0	-3.01169	-1.77996	-3.22178	-1.90219	-1.91552	-3.20185	-3.79893	-3.79893	-3.79893	-3.79893	-3.79893	-3.79893	-3.79893	-3.79893	-3.21373	-3.79893
VIT_00s0262g00090	E0CW20	Receptor kinase RK20-1		8	13	14	16	26	5	24	13	30	27	27	17	10	17	29	15	22	12	54	30	20	39	26	15	29	33	24	41	36	37	-1.03208	-0.870146	-0.819523	-0.518585	-0.137365	-1.96572	-0.105709	-0.940307	0.127431	0.0241007	0.336598	-0.504988	-0.66458	-0.359903	0.15593	-0.608561
VIT_00s0262g00110	F6H842	6-phosphogluconate dehydrogenase, decarboxylating		6	10	12	7	18	17	13	12	14	21	9	13	6	6	7	5	15	7	12	7	8	11	17	7	3	7	11	10	8	3	-1.37814	-1.19291	-1.01174	-1.53193	-0.618079	-0.518684	-0.898816	-1.0393	-0.867541	-0.309635	-1.09288	-0.847446	-1.29597	-1.63708	-1.62845	-1.90771
VIT_00s0262g00120	F6H843	Receptor kinase RK20-1		6	27	18	8	32	17	31	30	37	33	27	45	9	16	75	13	43	37	21	15	9	38	23	10	11	22	12	10	9	6	-1.37814	0.0825581	-0.498187	-1.37725	0.140659	-0.518684	0.238118	0.148786	0.411929	0.294953	0.336598	0.804845	-0.798442	-0.439076	1.46855	-0.7909
VIT_00s0262g00130	F6H844	Receptor-like protein kinase homolog RK20-1		0	0	0	0	0	0	1	0	1	0	0	1	0	1	0	0	1	1	0	1	0	1	2	2	0	1	0	3	2	0	-3.79893	-3.79893	-3.79893	-3.79893	-3.79893	-3.79893	-3.21657	-3.79893	-3.23972	-3.79893	-3.79893	-3.19666	-3.79893	-3.13979	-3.79893	-3.79893
VIT_00s0262g00150	F6H845	Glycine-rich protein		0	2	0	0	1	0	4	5	4	2	4	8	1	0	0	0	1	0	0	1	0	0	0	0	0	1	0	0	0	0	-3.79893	-2.78626	-3.79893	-3.79893	-3.26463	-3.79893	-2.21918	-2.03124	-2.26595	-2.8176	-2.00996	-1.43579	-2.96861	-3.79893	-3.79893	-3.79893
VIT_00s0262g00160	F6H846	E3 ubiquitin-protein ligase HUWE1		0	0	0	1	0	0	0	0	1	0	1	0	0	0	0	0	0	0	0	0	0	0	0	0	1	0	1	0	1	0	-3.79893	-3.79893	-3.79893	-3.17157	-3.79893	-3.79893	-3.79893	-3.79893	-3.23972	-3.79893	-3.10836	-3.79893	-3.79893	-3.79893	-3.79893	-3.79893
VIT_00s0262g00170	F6H847	E3 ubiquitin-protein ligase HUWE1		0	2	1	0	0	1	0	0	1	0	1	2	1	1	1	0	0	0	1	0	0	0	1	0	1	1	0	0	0	0	-3.79893	-2.78626	-3.22178	-3.79893	-3.79893	-3.20185	-3.79893	-3.79893	-3.23972	-3.79893	-3.10836	-2.77304	-2.96861	-3.13979	-3.21373	-3.79893
VIT_00s0262g00180	F6H848	S-locus lectin protein kinase		0	1	1	1	1	0	1	2	0	3	2	4	0	0	3	0	1	3	2	2	0	0	2	0	1	0	0	3	1	1	-3.79893	-3.20551	-3.22178	-3.17157	-3.26463	-3.79893	-3.21657	-2.82658	-3.79893	-2.49943	-2.64328	-2.17954	-3.79893	-3.79893	-2.47658	-3.79893
VIT_00s0264g00010	F6HAH2	Putative uncharacterized protein		1	4	1	1	2	2	0	0	0	0	2	0	2	3	2	6	2	2	3	4	2	4	5	3	1	1	5	2	4	4	-3.01169	-2.1971	-3.22178	-3.17157	-2.8756	-2.78078	-3.79893	-3.79893	-3.79893	-3.79893	-2.64328	-3.79893	-2.44495	-2.3461	-2.79858	-1.711
VIT_00s0264g00020	D7T1R5	Zinc finger (C3HC4-type ring finger)		966	1488	1133	1142	1191	1167	2025	1614	2173	2062	2366	2098	996	1370	1986	1699	1896	1690	1458	1241	1407	1692	1848	1275	1480	1282	2031	1742	1757	1985	5.6566	5.76737	5.32603	5.48438	5.26409	5.42814	6.17839	5.80351	6.20926	6.17476	6.70643	6.28853	5.80092	5.83485	6.15888	6.0492
VIT_00s0264g00030	D7T1R6	Aconitate hydratase, cytoplasmic	4.2.1.3; 1.14.17.4	3366	6187	7020	5186	7142	5776	5742	5923	6016	6359	5005	6158	3539	4825	6211	4828	6216	4925	8167	6137	5379	6412	9681	6595	6032	4882	6577	6688	6385	6282	7.45608	7.82179	7.95519	7.66563	7.84599	7.73349	7.68109	7.67785	7.67748	7.79855	7.78682	7.8411	7.62871	7.6499	7.80285	7.55492
VIT_00s0264g00040	D7T1R7	Prolyl 4-hydroxylase, alpha subunit		1354	1956	1808	1693	1694	1877	2512	2985	2567	2509	1919	2390	1715	2265	3042	2217	3071	2565	2256	1877	1690	2003	2660	1787	2399	1976	2314	2491	2381	2700	6.14315	6.16144	5.99931	6.05165	5.77155	6.11286	6.48902	6.68975	6.44944	6.45757	6.40456	6.47636	6.58413	6.55947	6.77353	6.43275
VIT_00s0264g00050	F6HAH3	Putative uncharacterized protein		602	567	426	632	436	491	685	765	654	524	512	519	920	1190	946	1129	905	924	895	1248	1543	750	1331	862	903	1025	1047	962	821	1085	4.97559	4.3785	3.91909	4.63268	3.81898	4.18244	4.61744	4.72846	4.48018	4.20256	4.50178	4.27735	5.68656	5.63191	5.09052	5.46035
VIT_00s0264g00060	F6HAH4	Putative uncharacterized protein		657	790	752	697	692	856	770	657	778	635	560	594	447	535	673	551	608	727	775	519	640	529	714	425	663	658	715	716	641	930	5.10144	4.8556	4.736	4.77353	4.4827	4.98189	4.78573	4.50954	4.72992	4.47877	4.63067	4.4714	4.64733	4.48112	4.60052	4.42789
VIT_00s0264g00070	F6HAH5	DNA-directed RNA polymerase II subunit A	2.7.7.6	0	0	0	0	0	0	0	0	0	0	0	0	0	0	0	0	1	0	0	0	0	0	0	0	1	0	0	0	0	0	-3.79893	-3.79893	-3.79893	-3.79893	-3.79893	-3.79893	-3.79893	-3.79893	-3.79893	-3.79893	-3.79893	-3.79893	-3.79893	-3.79893	-3.79893	-3.79893
VIT_00s0264g00090	F6HAH7	Phospholipase D delta isoform 1b		11	11	5	8	10	10	3	4	3	9	1	1	6	8	5	8	3	14	1	15	6	14	15	6	7	6	11	8	5	8	-0.631645	-1.07711	-2.00836	-1.37725	-1.34411	-1.18384	-2.48169	-2.25095	-2.5237	-1.37017	-3.10836	-3.19666	-1.29597	-1.30498	-1.99107	-1.3834
VIT_00s0264g00100	F6HAH8	Phospholipase D delta isoform 1b	3.1.4.4	795	1160	1096	1187	1332	1041	1103	990	1015	993	905	1021	793	1079	1036	1000	901	901	1187	1242	1022	1337	1662	1102	1193	911	1432	1238	1221	1281	5.37598	5.40865	5.27822	5.54005	5.42522	5.2636	5.30309	5.09954	5.11265	5.12213	5.32157	5.2509	5.47257	5.49086	5.22137	5.2856
VIT_00s0264g00110	D7T1S2	Pentatricopeptide (PPR) repeat-containing protein		15	22	28	27	38	21	20	21	19	34	32	20	14	15	21	27	23	20	28	30	21	19	45	19	18	12	25	19	17	22	-0.227659	-0.19082	0.085985	0.174503	0.373664	-0.242396	-0.346608	-0.326264	-0.477615	0.335535	0.568828	-0.292757	-0.226877	-0.522847	-0.27472	0.167427
VIT_00s0264g00120	D7T1S3	Transformer serine/arginine-rich ribonucleoprotein		1643	2221	2233	2179	2648	2547	2040	2133	2348	2196	1910	1855	1340	1752	1779	1788	1802	1785	2094	1852	1988	2039	3276	2137	2056	1535	2232	2083	2291	2160	6.42199	6.34457	6.30359	6.41538	6.41533	6.55283	6.18902	6.20531	6.3209	6.26551	6.39779	6.11111	6.22846	6.18928	6.00025	6.12278
VIT_00s0264g00130	F6HAH9	Ankyrin repeat protein, chloroplast precursor (AKRP)		304	493	582	532	602	535	434	451	477	447	355	487	220	269	407	346	378	347	458	507	465	528	790	601	372	232	309	308	343	340	3.99312	4.17749	4.36742	4.38497	4.28239	4.30579	3.96147	3.96885	4.02661	3.97424	3.97548	4.18589	3.62882	3.49377	3.87773	3.75946
VIT_00s0265g00010	D7T0D2	Phosphoglycerate mutase		51	42	68	62	74	60	71	62	62	65	38	56	73	80	87	98	102	78	151	247	171	182	282	189	166	117	197	128	122	153	1.44955	0.684598	1.30747	1.32101	1.29574	1.19019	1.38329	1.14701	1.12491	1.23072	0.805679	1.10864	2.05406	1.76581	1.6775	1.95878
VIT_00s0265g00020	D7T0D3	TRNA synthetase class I (C)		291	319	440	355	442	393	538	568	498	600	425	613	228	303	354	353	398	310	720	592	592	552	668	457	518	432	544	479	557	537	3.93036	3.55258	3.96552	3.80383	3.8386	3.86267	4.27009	4.30025	4.08849	4.39724	4.23404	4.51668	3.68006	3.66445	3.67751	3.78821
VIT_00s0265g00030	D7T0D4	Deoxyoctulonosic acid synthetase		160	228	223	231	276	250	217	234	253	226	202	195	111	185	224	193	163	163	251	181	197	211	254	194	228	224	244	248	253	281	3.07297	3.07158	2.9915	3.18789	3.16357	3.21414	2.96811	3.02836	3.11737	2.99672	3.167	2.87394	2.65008	2.95786	3.02195	2.92335
VIT_00s0265g00040	F6H9C1	Pentatricopeptide (PPR) repeat		46	59	65	67	82	58	49	56	64	50	57	44	37	57	37	49	41	48	68	69	68	60	79	53	45	40	49	52	40	45	1.30481	1.15622	1.24431	1.4298	1.43971	1.14285	0.865981	1.00517	1.16923	0.8654	1.37074	0.773771	1.09777	1.28902	0.487146	0.985204
VIT_00s0265g00050	F6H9C2	1,3-beta-glucan synthase		1586	2823	2489	2336	3140	2800	2103	2050	2238	1966	1806	1978	1375	2088	1877	2010	1910	1750	1582	1243	954	1453	1741	1105	1875	1697	2117	1885	1785	1891	6.3711	6.69032	6.46004	6.51568	6.661	6.68936	6.23286	6.1481	6.25174	6.10605	6.31708	6.20364	6.26562	6.44217	6.07753	6.29146
VIT_00s0265g00060	F6H9C3	Putative uncharacterized protein		777	1315	1382	967	1371	1162	1364	1373	1850	1340	1266	1456	700	973	1161	1303	1078	1261	1492	948	1172	1100	1600	1082	1495	1491	1811	2292	1994	2661	5.343	5.58931	5.61217	5.24483	5.46679	5.42196	5.609	5.57053	5.97734	5.55372	5.80512	5.76211	5.29292	5.34193	5.38541	5.66682
VIT_00s0265g00070	D7T0D7	Ubiquitin-conjugating enzyme E2 O		1374	2007	2109	1378	2049	1442	1458	1484	1195	1256	922	1294	820	1242	1729	1318	1774	1427	1029	986	581	1418	1574	1434	1515	990	1379	872	895	775	6.16428	6.19854	6.22125	5.755	6.04571	5.73295	5.70501	5.68253	5.34773	5.46047	5.34837	5.59218	5.5208	5.69353	5.95917	5.68331
VIT_00s0265g00080	D7T0D8	Ribosomal protein L21		354	464	496	497	543	442	606	583	602	451	558	546	320	425	499	446	383	390	501	531	509	510	728	509	480	354	518	449	450	461	4.21188	4.09038	4.13761	4.28714	4.13416	4.0314	4.4412	4.33772	4.36106	3.98703	4.62553	4.35025	4.16677	4.15024	4.17044	4.12402
VIT_00s0265g00090	F6H9C4	Putative uncharacterized protein		516	560	660	376	710	698	909	915	1148	879	772	908	354	483	820	598	572	662	391	1741	1281	1315	1884	1296	423	328	294	457	281	371	4.75374	4.36064	4.54827	3.88633	4.51963	4.68825	5.02457	4.98613	5.28995	4.94658	5.0927	5.08202	4.31189	4.3341	4.88477	4.54561
VIT_00s0265g00100	F6H9C5	Lectin-receptor like protein kinase 3		1	9	8	5	11	5	12	9	15	14	11	15	8	18	31	8	24	20	2	8	6	19	25	11	6	2	9	9	3	7	-3.01169	-1.31882	-1.49582	-1.90219	-1.23073	-1.96572	-0.998277	-1.38502	-0.780669	-0.831753	-0.844147	-0.666079	-0.946007	-0.28485	0.246131	-1.3834
VIT_00s0265g00110	F6H9C6	Lectin-receptor like protein kinase 3		1	5	4	3	8	4	7	14	8	11	6	4	1	2	10	2	12	4	4	9	1	3	10	4	3	3	1	0	5	0	-3.01169	-1.97351	-2.22963	-2.40155	-1.60171	-2.18982	-1.63509	-0.84767	-1.5396	-1.13022	-1.57133	-2.17954	-2.96861	-2.68904	-1.21338	-2.73972
VIT_00s0265g00120	F6H9C7	EMB2756 (embryo defective 2756)		425	716	686	553	799	583	600	776	704	746	607	775	346	530	667	521	616	530	601	576	437	639	900	615	573	415	542	639	518	670	4.47466	4.71407	4.60385	4.44063	4.68951	4.42931	4.42689	4.749	4.58614	4.71049	4.74662	4.85404	4.27904	4.46762	4.58764	4.3474
VIT_00s0265g00130	D7T0E2	Putative uncharacterized protein		1099	1378	1357	1264	1280	1481	1837	1759	2210	1499	1423	1250	997	1371	1424	1562	1412	1521	1445	1167	1160	1232	1768	1222	1712	1443	1694	1673	1383	1409	5.84245	5.65672	5.58588	5.63059	5.36787	5.7714	6.03796	5.92748	6.2336	5.71526	5.97357	5.54234	5.80237	5.8359	5.67954	5.92804
VIT_00s0265g00140	F6H9C8	Putative uncharacterized protein		10	28	38	25	52	22	5	8	7	8	5	5	8	9	20	8	18	7	17	16	6	24	28	19	10	10	7	9	10	4	-0.753178	0.131525	0.500627	0.0708006	0.804475	-0.180866	-1.99716	-1.5215	-1.68983	-1.50698	-1.77404	-1.95472	-0.946007	-1.1638	-0.338853	-1.3834
VIT_00s0265g00170	F6H9C9	Lipoxygenase	1.13.11.-	42	61	68	53	98	53	36	46	59	50	18	50	17	39	47	35	52	36	71	49	42	82	125	57	51	39	51	35	37	40	1.17755	1.20279	1.30747	1.10176	1.69062	1.01721	0.441588	0.732564	1.05577	0.8654	-0.207896	0.950902	0.0316639	0.760977	0.816461	0.520571
VIT_00s0266g00020	F6I7A7	1,8-cineole synthase, chloroplast		0	0	0	0	0	1	0	0	0	1	0	0	0	1	0	0	0	0	7	1	2	1	1	4	4	3	4	4	1	0	-3.79893	-3.79893	-3.79893	-3.79893	-3.79893	-3.20185	-3.79893	-3.79893	-3.79893	-3.22639	-3.79893	-3.79893	-3.79893	-3.13979	-3.79893	-3.79893
VIT_00s0266g00040	F6I7A9	1,8-cineole synthase, chloroplast		1	1	1	1	0	0	0	1	0	1	0	0	0	0	0	0	0	0	2	0	0	0	0	0	3	1	2	1	2	1	-3.01169	-3.20551	-3.22178	-3.17157	-3.79893	-3.79893	-3.79893	-3.23234	-3.79893	-3.22639	-3.79893	-3.79893	-3.79893	-3.79893	-3.79893	-3.79893
VIT_00s0266g00070	F6I7B0	Linalool synthase		1	1	2	4	0	2	1	1	3	3	0	0	0	0	0	3	1	0	43	3	12	2	9	6	34	24	46	32	39	31	-3.01169	-3.20551	-2.81066	-2.13037	-3.79893	-2.78078	-3.21657	-3.23234	-2.5237	-2.49943	-3.79893	-3.79893	-3.79893	-3.79893	-3.79893	-2.40624
VIT_00s0266g00080	F6I7B1	Putative uncharacterized protein		1	0	5	3	1	6	4	3	6	11	11	7	3	7	2	3	5	4	7	11	9	6	4	3	5	1	2	8	5	4	-3.01169	-3.79893	-2.00836	-2.40155	-3.26463	-1.77179	-2.21918	-2.51025	-1.85754	-1.13022	-0.844147	-1.58892	-2.06157	-1.46149	-2.79858	-2.40624
VIT_00s0267g00020	F6HRK4	Dynamin-2A		0	0	0	0	1	0	1	0	0	0	0	0	0	0	0	0	0	0	0	0	0	0	0	0	0	0	0	0	0	0	-3.79893	-3.79893	-3.79893	-3.79893	-3.26463	-3.79893	-3.21657	-3.79893	-3.79893	-3.79893	-3.79893	-3.79893	-3.79893	-3.79893	-3.79893	-3.79893
VIT_00s0267g00030	F6HRK5	Putative uncharacterized protein		1	0	0	0	0	0	2	1	9	1	1	1	0	0	0	0	1	0	1	1	1	1	1	0	2	0	4	3	1	2	-3.01169	-3.79893	-3.79893	-3.79893	-3.79893	-3.79893	-2.80284	-3.23234	-1.40355	-3.22639	-3.10836	-3.19666	-3.79893	-3.79893	-3.79893	-3.79893
VIT_00s0267g00060	D7TRH0	Putative uncharacterized protein		0	0	0	0	0	0	0	0	0	0	0	0	0	0	0	0	0	0	0	0	1	0	0	0	0	1	0	0	0	0	-3.79893	-3.79893	-3.79893	-3.79893	-3.79893	-3.79893	-3.79893	-3.79893	-3.79893	-3.79893	-3.79893	-3.79893	-3.79893	-3.79893	-3.79893	-3.79893
VIT_00s0268g00020	D7U680	Phytase	3.1.3.2	458	666	725	606	834	685	109	109	93	119	66	98	441	547	568	630	631	549	651	720	640	709	909	746	561	482	613	587	609	629	4.58221	4.60993	4.68339	4.57226	4.75119	4.66121	1.98781	1.94067	1.69394	2.08299	1.57677	1.89525	4.62789	4.51302	4.3566	4.62059
VIT_00s0268g00030	F6I1V1	Myosin-like protein XIA		0	0	0	2	1	0	0	0	0	0	0	0	1	1	0	1	0	0	0	0	0	0	0	1	0	0	0	0	0	0	-3.79893	-3.79893	-3.79893	-2.73578	-3.26463	-3.79893	-3.79893	-3.79893	-3.79893	-3.79893	-3.79893	-3.79893	-2.96861	-3.13979	-3.79893	-3.17423
VIT_00s0269g00010	F6HWR0	far-red impaired responsive family protein		29	32	28	34	35	31	37	30	32	35	26	23	12	19	15	17	17	15	32	16	13	22	28	19	30	24	26	16	22	22	0.663615	0.312294	0.085985	0.488044	0.261861	0.279377	0.479053	0.148786	0.214598	0.375006	0.285304	-0.107781	-0.429192	-0.213509	-0.710841	-0.446703
VIT_00s0269g00020	NA	NA	NA	71	90	87	79	108	88	53	88	60	43	45	40	93	152	144	176	122	166	104	61	47	81	122	91	86	77	68	99	91	99	1.91614	1.74932	1.65378	1.66164	1.82782	1.7282	0.974893	1.63835	1.07919	0.657041	1.04035	0.642317	2.39802	2.6773	2.3916	2.79164
VIT_00s0269g00030	F6HWR2	Putative uncharacterized protein		82	123	120	135	131	103	95	105	84	123	110	97	69	84	107	82	105	101	141	145	143	117	160	137	95	99	99	79	127	114	2.12026	2.19169	2.10864	2.42102	2.10122	1.95071	1.79332	1.88776	1.55053	2.12989	2.29977	1.88074	1.97421	1.83475	1.96995	1.70682
VIT_00s0269g00040	F6HWR3	Putative uncharacterized protein		7	15	13	17	16	19	20	31	27	32	25	25	13	12	12	17	15	13	21	18	33	13	21	15	8	7	16	13	8	12	-1.19476	-0.68918	-0.912435	-0.439883	-0.768254	-0.373936	-0.346608	0.193072	-0.0140666	0.253197	0.232119	0.00355038	-0.324491	-0.808016	-0.990967	-0.446703
VIT_00s0269g00050	F6HWR4	IMP dehydrogenase/GMP reductase		39	55	57	59	70	49	46	44	49	45	37	47	28	32	36	41	42	38	44	96	98	76	110	81	33	22	46	35	21	22	1.07416	1.05832	1.06096	1.25156	1.21798	0.908171	0.778537	0.671267	0.797979	0.719705	0.768807	0.865053	0.711159	0.488893	0.44967	0.738227
VIT_00s0269g00060	D7TYU9	Putative uncharacterized protein		0	0	0	1	0	2	0	0	0	1	2	0	0	1	0	0	0	0	0	0	0	1	0	0	0	0	1	1	0	0	-3.79893	-3.79893	-3.79893	-3.17157	-3.79893	-2.78078	-3.79893	-3.79893	-3.79893	-3.22639	-2.64328	-3.79893	-3.79893	-3.13979	-3.79893	-3.79893
VIT_00s0269g00070	D7TYV0	Putative uncharacterized protein		0	0	0	0	5	2	6	8	8	8	7	3	1	2	1	2	7	3	3	3	3	6	14	5	2	0	4	0	1	1	-3.79893	-3.79893	-3.79893	-3.79893	-2.10239	-2.78078	-1.80479	-1.5215	-1.5396	-1.50698	-1.39363	-2.44598	-2.96861	-2.68904	-3.21373	-2.73972
VIT_00s0269g00080	F6HWR5	Peptidase C50, separase		44	53	64	49	75	65	131	129	124	135	97	159	38	51	43	45	43	32	28	153	167	177	203	145	31	23	33	25	43	27	1.24258	1.00675	1.22263	0.992489	1.31454	1.30217	2.24865	2.17952	2.10095	2.26208	2.12114	2.58269	1.13497	1.13354	0.693602	0.866994
VIT_00s0269g00100	F6HWR6	Ankyrin		17	10	17	11	17	15	5	10	7	8	12	8	4	0	8	4	3	2	22	10	9	10	6	6	24	12	22	14	11	12	-0.0614371	-1.19291	-0.572063	-0.99319	-0.691213	-0.679592	-1.99716	-1.26035	-1.68983	-1.50698	-0.734207	-1.43579	-1.75898	-3.79893	-1.47643	-2.13555
VIT_00s0269g00110	D7TYV2	Ankyrin repeat protein		3	1	1	3	2	0	2	1	1	1	0	2	0	0	0	0	0	0	0	1	1	0	1	0	0	0	3	0	0	0	-2.13112	-3.20551	-3.22178	-2.40155	-2.8756	-3.79893	-2.80284	-3.23234	-3.23972	-3.22639	-3.79893	-2.77304	-3.79893	-3.79893	-3.79893	-3.79893
VIT_00s0269g00120	D7TYV3	Ankyrin repeat protein		2	0	1	0	1	0	0	0	1	1	1	1	0	0	0	0	0	1	3	1	0	0	1	0	1	0	1	1	0	2	-2.50524	-3.79893	-3.22178	-3.79893	-3.26463	-3.79893	-3.79893	-3.79893	-3.23972	-3.22639	-3.10836	-3.19666	-3.79893	-3.79893	-3.79893	-3.79893
VIT_00s0269g00130	D7TYV4	Ankyrin		5	4	2	4	8	5	1	0	1	1	0	2	0	1	0	0	1	0	6	2	4	1	0	2	4	4	6	1	5	1	-1.58827	-2.1971	-2.81066	-2.13037	-1.60171	-1.96572	-3.21657	-3.79893	-3.23972	-3.22639	-3.79893	-2.77304	-3.79893	-3.13979	-3.79893	-3.79893
VIT_00s0269g00140	F6HWR7	Ankyrin		2	7	0	2	6	2	1	0	3	1	2	3	1	5	5	6	2	6	9	10	9	9	12	8	5	4	5	7	6	7	-2.50524	-1.60934	-3.79893	-2.73578	-1.91552	-2.78078	-3.21657	-3.79893	-2.5237	-3.22639	-2.64328	-2.44598	-2.96861	-1.83703	-1.99107	-1.711
VIT_00s0269g00150	F6HWR8	IMP dehydrogenase/GMP reductase		8	13	9	9	18	11	9	11	4	7	4	4	0	7	5	9	2	5	21	23	14	18	29	16	13	7	10	12	13	32	-1.03208	-0.870146	-1.35875	-1.23756	-0.618079	-1.06791	-1.3459	-1.1456	-2.26595	-1.65814	-2.00996	-2.17954	-3.79893	-1.46149	-1.99107	-1.24383
VIT_00s0269g00160	F6HWR9	Putative uncharacterized protein		0	0	0	0	0	0	2	2	1	0	0	0	0	0	0	0	0	0	0	0	0	0	0	0	0	0	1	1	0	0	-3.79893	-3.79893	-3.79893	-3.79893	-3.79893	-3.79893	-2.80284	-2.82658	-3.23972	-3.79893	-3.79893	-3.79893	-3.79893	-3.79893	-3.79893	-3.79893
VIT_00s0269g00180	F6HWS0	Ankyrin repeat protein family		3	3	4	4	6	6	1	8	4	2	3	2	0	1	0	0	0	0	9	3	5	5	2	3	2	4	3	6	3	3	-2.13112	-2.46181	-2.22963	-2.13037	-1.91552	-1.77179	-3.21657	-1.5215	-2.26595	-2.8176	-2.29214	-2.77304	-3.79893	-3.13979	-3.79893	-3.79893
VIT_00s0270g00010	D7TKU3	Putative uncharacterized protein		9	48	89	26	68	52	59	98	37	166	59	171	12	17	49	15	113	53	7	3	13	17	15	8	7	4	4	3	4	3	-0.885899	0.869159	1.68583	0.123583	1.17747	0.990711	1.12424	1.79023	0.411929	2.55627	1.41913	2.68645	-0.429192	-0.359903	0.874178	-0.608561
VIT_00s0270g00030	F6HML4	NC domain-containing protein		10	13	10	7	15	7	9	18	15	23	11	9	8	10	16	3	11	16	25	22	22	16	20	9	13	12	11	12	12	8	-0.753178	-0.870146	-1.23357	-1.53193	-0.849641	-1.60087	-1.3459	-0.527158	-0.780669	-0.189605	-0.844147	-1.29736	-0.946007	-1.0352	-0.628374	-2.40624
VIT_00s0270g00040	F6HML5	Ribosomal protein S18 30S		6	4	7	7	6	8	9	7	10	7	10	6	6	9	10	6	5	4	11	12	7	9	6	11	9	6	13	4	12	2	-1.37814	-2.1971	-1.6473	-1.53193	-1.91552	-1.44807	-1.3459	-1.67225	-1.27924	-1.65814	-0.963162	-1.76026	-1.29597	-1.1638	-1.21338	-1.711
VIT_00s0270g00050	F6HML6	Putative uncharacterized protein		7107	9385	7663	7701	8068	9485	9544	10546	9989	5165	6083	5759	5554	6965	5874	7548	5971	7396	6808	6873	7322	8704	14465	9757	9392	7923	10384	9643	9492	9888	8.53397	8.42275	8.08159	8.23589	8.02183	8.44887	8.41393	8.50992	8.40882	7.49862	8.06815	7.74449	8.2787	8.17934	7.7224	8.19939
VIT_00s0270g00090	D7TKU7	Pentatricopeptide repeat-containing protein		48	55	55	68	72	54	85	71	76	73	57	61	59	69	71	90	77	82	88	54	56	77	106	66	77	60	84	80	63	47	1.36446	1.05832	1.01124	1.45061	1.25738	1.04323	1.63637	1.33662	1.40986	1.39333	1.37074	1.22808	1.75279	1.55726	1.39159	1.83829
VIT_00s0270g00100	F6HML7	Diphthamide synthesis DPH2 family		300	467	435	418	473	507	391	461	556	398	385	386	229	367	398	370	384	370	412	357	278	435	613	458	443	357	538	467	397	425	3.9741	4.09964	3.94911	4.0384	3.93592	4.22853	3.81167	4.00035	4.2468	3.80754	4.09201	3.85206	3.68634	3.93948	3.84563	3.85572
VIT_00s0270g00110	F6HML8	Putative uncharacterized protein		77	87	81	70	85	94	102	94	112	102	84	85	84	95	95	79	95	79	97	123	110	110	178	126	93	81	109	89	108	93	2.03104	1.70147	1.55312	1.49135	1.4902	1.82136	1.89384	1.73138	1.95669	1.86467	1.91722	1.69419	2.25328	2.00892	1.80168	1.65425
VIT_00s0270g00120	F6HML9	Alpha-amylase/subtilisin inhibitor		245	579	735	390	641	524	1190	1066	1584	2398	1955	1575	1574	1763	10124	2938	9940	6136	726	1568	958	1902	2369	1324	568	579	354	421	519	315	3.6834	4.40861	4.7031	3.93882	4.37262	4.27593	5.41243	5.20603	5.75367	6.39235	6.43135	5.87531	6.46046	6.1983	8.50756	6.83868
VIT_00s0270g00130	D7TKV0	RKF2 (receptor-like serine/threonine kinase 2)		131	157	105	122	162	97	289	207	228	237	120	188	122	208	179	153	111	171	77	163	46	196	198	118	136	124	149	122	99	126	2.78719	2.53887	1.91942	2.277	2.40301	1.86578	3.37818	2.85314	2.96858	3.06468	2.42354	2.82173	2.78491	3.12544	2.70162	2.59184
VIT_00s0271g00010	F6I7F6	1,8-cineole synthase, chloroplast		27	18	22	36	35	41	2	2	5	5	1	2	0	3	2	3	0	0	3	101	120	78	125	88	4	1	1	3	2	1	0.565361	-0.454272	-0.235548	0.566395	0.261861	0.66175	-2.80284	-2.82658	-2.04734	-2.01831	-3.10836	-2.77304	-3.79893	-2.3461	-2.79858	-2.40624
VIT_00s0271g00030	F6I7F8	Myrcene synthase		0	0	1	0	0	0	0	0	0	0	0	0	1	0	0	0	0	1	0	0	1	0	1	0	0	1	1	0	1	0	-3.79893	-3.79893	-3.22178	-3.79893	-3.79893	-3.79893	-3.79893	-3.79893	-3.79893	-3.79893	-3.79893	-3.79893	-2.96861	-3.79893	-3.79893	-3.79893
VIT_00s0271g00040	F6I7F9	Pentatricopeptide (PPR) repeat-containing protein		3	5	6	6	5	4	0	0	1	0	0	0	1	0	0	2	0	2	0	0	0	0	0	2	0	0	0	1	0	0	-2.13112	-1.97351	-1.81656	-1.70522	-2.10239	-2.18982	-3.79893	-3.79893	-3.23972	-3.79893	-3.79893	-3.79893	-2.96861	-3.79893	-3.79893	-2.73972
VIT_00s0271g00050	F6I7G0	Pentatricopeptide (PPR) repeat-containing protein		5	5	2	3	3	2	1	3	0	3	1	1	1	3	4	2	1	1	2	7	3	3	4	5	1	2	2	3	2	1	-1.58827	-1.97351	-2.81066	-2.40155	-2.56951	-2.78078	-3.21657	-2.51025	-3.79893	-2.49943	-3.10836	-3.19666	-2.96861	-2.3461	-2.2135	-2.73972
VIT_00s0271g00060	F6I7G1	Linalool synthase		0	0	0	3	1	1	1	1	3	1	1	0	1	0	2	1	1	0	0	1	3	1	1	0	0	3	1	0	0	6	-3.79893	-3.79893	-3.79893	-2.40155	-3.26463	-3.20185	-3.21657	-3.23234	-2.5237	-3.22639	-3.10836	-3.79893	-2.96861	-3.79893	-2.79858	-3.17423
VIT_00s0271g00070	F6I7G2	Pentatricopeptide (PPR) repeat-containing protein		33	39	46	30	36	38	45	44	35	23	39	41	37	48	59	64	59	47	50	60	45	56	77	64	41	33	26	53	42	49	0.842075	0.582635	0.763464	0.317292	0.300099	0.557289	0.748171	0.671267	0.336204	-0.189605	0.841633	0.676321	1.09777	1.04902	1.13249	1.35817
VIT_00s0271g00080	F6I7G3	Pentatricopeptide (PPR) repeat membrane-associated salt-inducible protein		86	109	94	100	107	92	95	130	98	86	64	74	57	86	110	72	93	89	82	86	90	81	157	80	78	62	80	82	78	78	2.18786	2.02027	1.76297	1.99482	1.81467	1.79097	1.79332	2.19049	1.76786	1.62379	1.53346	1.499	1.70412	1.86802	2.00912	1.52359
VIT_00s0271g00090	D7UE45	Putative uncharacterized protein		17	40	31	30	30	23	21	26	22	27	13	13	4	6	5	4	6	7	0	18	26	28	26	27	0	0	0	0	0	1	-0.0614371	0.617429	0.223345	0.317292	0.0538046	-0.121854	-0.282508	-0.0433526	-0.285928	0.0241007	-0.632055	-0.847446	-1.75898	-1.63708	-1.99107	-2.13555
VIT_00s0271g00100	F6I7G4	Putative uncharacterized protein		0	7	3	4	7	7	9	13	9	9	7	6	2	4	1	1	1	5	7	9	4	2	5	5	11	9	19	14	7	11	-3.79893	-1.60934	-2.49109	-2.13037	-1.7501	-1.60087	-1.3459	-0.940307	-1.40355	-1.37017	-1.39363	-1.76026	-2.44495	-2.06923	-3.21373	-3.17423
VIT_00s0271g00110	D7UE46	flavodoxin-like quinone reductase 1		238	263	171	215	210	228	771	702	611	367	511	401	438	527	712	404	472	747	385	567	463	375	556	319	369	433	348	336	411	298	3.64181	3.27596	2.61241	3.08518	2.77292	3.08232	4.78759	4.60483	4.38239	3.69118	4.49897	3.90679	4.61807	4.45945	4.68156	3.98195
VIT_00s0273g00020	F6HJL6	Calcium-dependent protein kinase 13 CPK13		93	172	132	148	146	173	91	108	104	85	76	82	43	60	74	64	80	47	91	80	75	95	122	85	64	62	90	64	82	94	2.29904	2.66896	2.24396	2.55196	2.25513	2.68795	1.73258	1.92763	1.85183	1.60732	1.77572	1.64352	1.30781	1.3609	1.44969	1.35817
VIT_00s0273g00030	F6HJL7	Putative uncharacterized protein (Fragment)		0	0	0	0	1	0	1	1	2	0	0	0	0	0	1	0	2	1	2	0	0	0	0	1	1	0	0	0	0	0	-3.79893	-3.79893	-3.79893	-3.79893	-3.26463	-3.79893	-3.21657	-3.23234	-2.83774	-3.79893	-3.79893	-3.79893	-3.79893	-3.79893	-3.21373	-3.79893
VIT_00s0273g00040	F6HJL8	CTV.22		0	0	0	1	0	0	0	0	0	0	0	0	0	1	0	0	0	0	0	0	0	0	0	1	0	1	0	1	0	0	-3.79893	-3.79893	-3.79893	-3.17157	-3.79893	-3.79893	-3.79893	-3.79893	-3.79893	-3.79893	-3.79893	-3.79893	-3.79893	-3.13979	-3.79893	-3.79893
VIT_00s0274g00010	F6GZ20	DNA mismatch repair protein MSH3		0	0	0	1	0	0	1	1	4	1	0	0	1	0	0	3	0	1	0	0	0	0	1	0	1	0	1	0	0	1	-3.79893	-3.79893	-3.79893	-3.17157	-3.79893	-3.79893	-3.21657	-3.23234	-2.26595	-3.22639	-3.79893	-3.79893	-2.96861	-3.79893	-3.79893	-2.40624
VIT_00s0274g00020	D7SSM1	Putative uncharacterized protein		1	1	1	2	1	2	0	1	0	0	1	0	0	1	0	0	0	1	0	0	1	1	0	0	1	0	0	0	1	0	-3.01169	-3.20551	-3.22178	-2.73578	-3.26463	-2.78078	-3.79893	-3.23234	-3.79893	-3.79893	-3.10836	-3.79893	-3.79893	-3.13979	-3.79893	-3.79893
VIT_00s0274g00040	F6GZ21	Pentatricopeptide (PPR) repeat membrane-associated salt-inducible protein		94	112	108	113	117	103	140	155	149	122	89	123	62	90	108	116	99	98	192	91	95	79	161	108	214	154	218	192	224	192	2.31425	2.05875	1.9593	2.16815	1.94105	1.95071	2.34311	2.44058	2.36186	2.11831	1.9991	2.21738	1.82285	1.93234	1.98313	2.19791
VIT_00s0274g00050	D7SSM4	Putative uncharacterized protein		35	41	33	40	24	27	29	34	24	29	30	19	1	6	2	8	5	8	16	8	8	4	8	6	59	57	77	63	40	61	0.923656	0.651404	0.308151	0.711381	-0.243372	0.0926652	0.14795	0.318316	-0.170967	0.120147	0.480369	-0.36009	-2.96861	-1.63708	-2.79858	-1.3834
VIT_00s0274g00060	F6GZ22	Glycine-rich protein		8	8	4	9	6	7	9	5	3	5	3	5	1	0	0	0	0	2	9	45	27	25	39	24	32	26	37	22	23	19	-1.03208	-1.45678	-2.22963	-1.23756	-1.91552	-1.60087	-1.3459	-2.03124	-2.5237	-2.01831	-2.29214	-1.95472	-2.96861	-3.79893	-3.79893	-3.79893
VIT_00s0274g00070	D7SSM5	Basic helix-loop-helix (bHLH) family		9	20	31	31	37	28	13	20	23	35	20	26	10	11	35	19	50	26	38	20	20	21	44	28	13	16	16	17	23	18	-0.885899	-0.316541	0.223345	0.361912	0.33735	0.141657	-0.898816	-0.39017	-0.227303	0.375006	-0.0679144	0.0561516	-0.66458	-0.917142	0.411195	-0.301186
VIT_00s0274g00080	D7SSM6	Benzoquinone reductase	1.6.5.7	143	164	110	161	162	127	463	451	423	236	307	301	212	286	318	228	241	301	288	289	178	194	310	167	265	275	243	192	243	186	2.91237	2.60104	1.98529	2.67199	2.40301	2.24782	4.05437	3.96885	3.85409	3.05863	3.76693	3.49524	3.5757	3.58163	3.5237	3.16168
VIT_00s0274g00090	F6GZ23	Quinone oxidoreductase	1.6.5.7; 1.6.5.5	461	546	403	502	511	471	1634	1627	1309	847	1049	937	614	788	1124	592	729	895	979	851	600	624	898	538	975	914	800	716	892	642	4.5916	4.32424	3.83941	4.30153	4.0469	4.12269	5.86922	5.81507	5.47896	4.89321	5.53424	5.12728	5.10417	5.03828	5.33877	4.5311
VIT_00s0275g00010	F6HRT1	Photosystem II protein D2		7	13	20	18	19	23	13	10	8	14	17	15	9	13	15	8	21	8	9	37	28	25	39	13	8	11	36	5	31	10	-1.19476	-0.870146	-0.360899	-0.365253	-0.548474	-0.121854	-0.898816	-1.26035	-1.5396	-0.831753	-0.283333	-0.666079	-0.798442	-0.706566	-0.710841	-1.3834
VIT_00s0275g00030	D7TRR1	Ycf1		19	22	15	12	17	19	23	31	24	17	21	23	16	8	16	10	7	15	25	25	30	15	28	18	11	15	23	21	19	8	0.0875969	-0.19082	-0.732234	-0.884956	-0.691213	-0.373936	-0.162268	0.193072	-0.170967	-0.584574	-0.00270811	-0.107781	-0.0494752	-1.30498	-0.628374	-1.11659
VIT_00s0275g00060	F6HRT2	Disease resistance protein (TIR-NBS-LRR class)		3	4	3	2	7	2	0	3	4	3	7	2	6	6	5	20	5	5	4	2	8	8	9	6	1	1	3	0	2	4	-2.13112	-2.1971	-2.49109	-2.73578	-1.7501	-2.78078	-3.79893	-2.51025	-2.26595	-2.49943	-1.39363	-2.77304	-1.29597	-1.63708	-1.99107	-0.233585
VIT_00s0276g00010	F6I7E1	Putative uncharacterized protein		14	23	34	26	41	23	6	4	3	5	3	9	9	5	7	7	10	6	36	18	7	10	17	14	9	10	24	11	16	27	-0.318552	-0.131843	0.348756	0.123583	0.477423	-0.121854	-1.80479	-2.25095	-2.5237	-2.01831	-2.29214	-1.29736	-0.798442	-1.83703	-1.62845	-1.53792
VIT_00s0276g00020	F6I7E2	Putative uncharacterized protein		33	40	84	63	66	39	27	26	39	54	29	47	3	4	3	2	1	3	9	24	38	45	56	47	25	14	15	17	24	22	0.842075	0.617429	1.60433	1.34343	1.13579	0.592956	0.0517699	-0.0433526	0.483877	0.972211	0.43402	0.865053	-2.06157	-2.06923	-2.47658	-2.73972
VIT_00s0276g00030	NA	NA	NA	3	3	8	0	9	4	0	3	2	2	2	1	0	0	0	0	0	0	2	2	0	1	5	3	1	1	0	1	1	2	-2.13112	-2.46181	-1.49582	-3.79893	-1.46717	-2.18982	-3.79893	-2.51025	-2.83774	-2.8176	-2.64328	-3.19666	-3.79893	-3.79893	-3.79893	-3.79893
VIT_00s0276g00050	F6I7E3	R protein MLA10		6	9	16	13	22	13	7	4	7	5	5	8	1	0	1	3	1	0	17	0	0	3	1	2	7	9	15	6	4	11	-1.37814	-1.31882	-0.649927	-0.784279	-0.357792	-0.860724	-1.63509	-2.25095	-1.68983	-2.01831	-1.77404	-1.43579	-2.96861	-3.79893	-3.21373	-2.40624
VIT_00s0276g00060	D7UE24	CC-NBS-LRR class		8	10	17	11	24	12	0	1	1	4	2	2	2	4	0	1	0	1	15	1	0	3	3	4	17	13	15	11	14	10	-1.03208	-1.19291	-0.572063	-0.99319	-0.243372	-0.960601	-3.79893	-3.23234	-3.23972	-2.23891	-2.64328	-2.77304	-2.44495	-2.06923	-3.79893	-3.17423
VIT_00s0276g00070	F6I7E4	R protein disease resistance protein		11	18	13	12	18	10	5	4	14	7	9	4	7	4	2	6	11	7	20	4	11	7	10	2	8	7	6	6	9	8	-0.631645	-0.454272	-0.912435	-0.884956	-0.618079	-1.18384	-1.99716	-2.25095	-0.867541	-1.65814	-1.09288	-2.17954	-1.1104	-2.06923	-2.79858	-1.711
VIT_00s0276g00080	F6I7E5	R protein disease resistance protein		0	0	0	0	1	0	1	1	0	1	0	0	0	0	0	0	0	0	1	0	0	0	1	0	0	0	0	1	0	0	-3.79893	-3.79893	-3.79893	-3.79893	-3.26463	-3.79893	-3.21657	-3.23234	-3.79893	-3.22639	-3.79893	-3.79893	-3.79893	-3.79893	-3.79893	-3.79893
VIT_00s0279g00010	F6HRQ3	Putative uncharacterized protein		0	0	0	0	1	0	0	0	1	0	0	1	0	1	0	0	2	0	0	0	0	0	1	0	1	0	0	0	0	0	-3.79893	-3.79893	-3.79893	-3.79893	-3.26463	-3.79893	-3.79893	-3.79893	-3.23972	-3.79893	-3.79893	-3.19666	-3.79893	-3.13979	-3.79893	-3.79893
VIT_00s0279g00030	F6HRQ4	Heat shock protein binding		5	11	18	27	16	12	0	0	0	0	0	0	11	17	37	28	25	21	0	20	16	25	40	28	0	0	0	0	0	0	-1.58827	-1.07711	-0.498187	0.174503	-0.768254	-0.960601	-3.79893	-3.79893	-3.79893	-3.79893	-3.79893	-3.79893	-0.542091	-0.359903	0.487146	0.216594
VIT_00s0279g00040	F6HRQ5	Heat shock protein binding		26	53	52	49	71	41	19	30	30	49	14	29	29	30	48	41	57	31	2	38	21	52	67	49	0	0	0	1	0	0	0.513605	1.00675	0.933279	0.992489	1.23781	0.66175	-0.413688	0.148786	0.127431	0.837414	-0.536659	0.203342	0.7596	0.400699	0.845608	0.738227
VIT_00s0279g00050	F6HRQ6	Heat shock protein binding		96	209	237	171	277	177	134	166	165	183	121	225	57	121	145	114	181	94	82	88	69	147	208	141	59	60	87	82	48	81	2.34419	2.94717	3.07858	2.75798	3.16875	2.72056	2.28083	2.53823	2.50706	2.69529	2.43535	3.07851	1.70412	2.35238	2.40144	2.17322
VIT_00s0279g00070	F6HRQ7	ZFWD1 (zinc finger WD40 repeat protein 1)		15	16	18	21	23	21	23	29	28	23	19	18	1	10	10	13	22	8	23	28	36	40	58	51	24	20	20	27	21	26	-0.227659	-0.606554	-0.498187	-0.162062	-0.299448	-0.242396	-0.162268	0.103096	0.0346578	-0.189605	-0.136208	-0.430721	-2.96861	-1.0352	-1.21338	-0.7909
VIT_00s0279g00080	F6HRQ8	NADP dependent malic enzyme		0	1	0	0	0	0	0	0	0	0	0	0	0	0	0	0	0	0	0	0	0	0	0	0	0	0	0	0	0	0	-3.79893	-3.20551	-3.79893	-3.79893	-3.79893	-3.79893	-3.79893	-3.79893	-3.79893	-3.79893	-3.79893	-3.79893	-3.79893	-3.79893	-3.79893	-3.79893
VIT_00s0279g00090	D7TRN4	Copper-binding family protein		18	31	31	23	33	23	24	22	32	9	18	16	13	23	26	26	24	24	40	24	24	39	72	57	58	29	58	34	41	39	0.0150035	0.269181	0.223345	-0.0409374	0.182201	-0.121854	-0.105709	-0.265069	0.214598	-1.37017	-0.207896	-0.583286	-0.324491	0.0410706	0.00908411	0.116525
VIT_00s0279g00100	D6CH16	Putative uncharacterized protein		3	2	4	3	0	5	2	2	1	0	3	2	3	1	6	1	0	2	3	4	5	3	2	4	0	3	6	1	0	3	-2.13112	-2.78626	-2.22963	-2.40155	-3.79893	-1.96572	-2.80284	-2.82658	-3.23972	-3.79893	-2.29214	-2.77304	-2.06157	-3.13979	-1.7984	-3.17423
VIT_00s0279g00110	D7TRN5	Putative uncharacterized protein		0	0	0	0	0	0	1	1	0	1	0	0	0	0	0	0	0	0	0	0	0	0	0	0	0	0	0	0	0	0	-3.79893	-3.79893	-3.79893	-3.79893	-3.79893	-3.79893	-3.21657	-3.23234	-3.79893	-3.22639	-3.79893	-3.79893	-3.79893	-3.79893	-3.79893	-3.79893
VIT_00s0279g00120	F6HRQ9	Putative uncharacterized protein (Fragment)		3	3	2	5	5	8	0	2	2	4	4	3	3	2	4	2	6	1	6	8	9	13	23	17	2	2	5	4	3	4	-2.13112	-2.46181	-2.81066	-1.90219	-2.10239	-1.44807	-3.79893	-2.82658	-2.83774	-2.23891	-2.00996	-2.44598	-2.06157	-2.68904	-2.2135	-2.73972
VIT_00s0281g00020	F6HRR1	Ankyrin repeat protein		0	0	0	0	0	0	0	0	0	0	0	0	0	0	0	0	0	0	0	0	0	0	0	0	0	1	1	0	0	0	-3.79893	-3.79893	-3.79893	-3.79893	-3.79893	-3.79893	-3.79893	-3.79893	-3.79893	-3.79893	-3.79893	-3.79893	-3.79893	-3.79893	-3.79893	-3.79893
VIT_00s0281g00030	D7TRN8	Putative uncharacterized protein		0	0	0	0	0	0	0	0	0	0	0	0	0	0	1	0	0	0	0	0	0	0	0	0	0	0	0	0	0	0	-3.79893	-3.79893	-3.79893	-3.79893	-3.79893	-3.79893	-3.79893	-3.79893	-3.79893	-3.79893	-3.79893	-3.79893	-3.79893	-3.79893	-3.21373	-3.79893
VIT_00s0282g00010	F6I1B3	Methionine sulfoxide reductase	1.8.4.12; 1.8.4.11	218	245	292	250	290	272	248	263	258	184	118	155	182	216	254	283	214	221	359	439	375	364	453	301	282	221	246	256	223	245	3.51594	3.17447	3.37735	3.30106	3.2344	3.33492	3.1591	3.19551	3.14538	2.70307	2.39962	2.54638	3.357	3.17945	3.20177	3.47119
VIT_00s0282g00020	D7U5L5	K+ efflux antiporter (KEA3)		44	89	110	107	137	71	76	94	101	95	75	94	37	84	86	95	74	71	154	120	109	130	165	108	93	65	146	114	96	106	1.24258	1.73355	1.98529	2.09073	2.16477	1.42599	1.47885	1.73138	1.81046	1.76419	1.75702	1.83632	1.09777	1.83475	1.6612	1.91477
VIT_00s0282g00030	D7U5L6	Leaf senescence protein		141	205	188	237	227	217	211	221	227	239	215	184	156	215	228	184	181	191	303	263	231	272	349	215	250	223	249	256	258	288	2.89225	2.91955	2.74762	3.22459	2.88409	3.01161	2.92803	2.94664	2.9623	3.0767	3.25628	2.79102	3.1363	3.17281	3.04726	2.85512
VIT_00s0282g00040	D7U5L7	Major facilitator superfamily protein (MFS) Spinster		146	264	214	195	247	195	117	134	110	95	84	91	89	122	108	96	95	106	228	184	144	147	302	142	215	203	216	151	231	200	2.94204	3.2814	2.93262	2.94557	3.00477	2.85883	2.0882	2.23353	1.93118	1.76419	1.91722	1.79048	2.33548	2.36409	1.98313	1.92959
VIT_00s0282g00050	D7U5L8	Separase		0	2	0	0	0	2	3	1	0	2	0	2	0	1	1	0	2	1	0	1	0	0	1	0	0	1	1	0	0	0	-3.79893	-2.78626	-3.79893	-3.79893	-3.79893	-2.78078	-2.48169	-3.23234	-3.79893	-2.8176	-3.79893	-2.77304	-3.79893	-3.13979	-3.21373	-3.79893
VIT_00s0283g00010	D7TYP4	Amidase		6	11	19	10	19	15	14	7	8	7	6	17	4	3	4	6	6	5	10	9	9	5	21	10	9	8	12	11	7	12	-1.37814	-1.07711	-0.427911	-1.11021	-0.548474	-0.679592	-0.805772	-1.67225	-1.5396	-1.65814	-1.57133	-0.504988	-1.75898	-2.3461	-2.2135	-1.711
VIT_00s0283g00020	D7TYP5	Tudor domain protein 4SNc		2765	4741	5322	4178	5842	4648	3660	3628	3668	4253	2995	4345	2798	4076	4482	4183	4709	3710	5657	4597	4032	4930	5823	4188	4499	3678	4609	4532	4299	5041	7.17245	7.43788	7.55582	7.35395	7.55623	7.42014	7.03167	6.97102	6.96399	7.21846	7.04632	7.33818	7.2899	7.40662	7.33235	7.34812
VIT_00s0283g00030	F6HWL2	Calnexin 1 (CNX1)		1488	2186	2102	1951	2312	2254	2652	2818	2645	2414	2013	2464	1786	2524	2411	2075	2529	2030	2333	2323	1933	2197	2906	2145	2733	2149	2910	2367	2379	2388	6.27916	6.32168	6.21645	6.25607	6.21975	6.37666	6.56721	6.60675	6.49259	6.40193	6.4735	6.52032	6.64261	6.71556	6.43839	6.33734
VIT_00s0283g00050	NA	Geranyl diphosphate synthase	NA	0	0	0	0	0	0	0	0	1	0	0	0	0	0	0	0	0	0	0	0	0	0	0	0	0	0	0	0	0	0	-3.79893	-3.79893	-3.79893	-3.79893	-3.79893	-3.79893	-3.79893	-3.79893	-3.23972	-3.79893	-3.79893	-3.79893	-3.79893	-3.79893	-3.79893	-3.79893
VIT_00s0283g00060	F6HWL4	Putative uncharacterized protein		2055	2489	2793	2503	2649	2735	2618	2838	2802	2784	2366	2494	1830	2330	2895	2375	3212	2272	3235	4571	5517	4452	5797	4323	2729	2205	2719	2529	2472	2381	6.74456	6.50879	6.62616	6.61522	6.41588	6.6555	6.54861	6.61695	6.57571	6.6075	6.70643	6.53777	6.6777	6.60026	6.70212	6.53199
VIT_00s0283g00070	A5C199	Short-chain dehydrogenase/reductase (SDR)		207	292	332	290	321	256	378	417	338	333	246	298	221	255	256	252	197	248	582	528	475	506	754	512	423	351	314	376	390	426	3.44173	3.42581	3.56136	3.51373	3.37985	3.24809	3.76315	3.85631	3.53225	3.55174	3.44924	3.48089	3.63533	3.41716	3.213	3.30497
VIT_00s0283g00080	F6HWL5	MtN19-like protein		0	0	0	0	0	0	0	0	0	0	1	2	0	0	0	0	0	0	0	0	0	0	0	0	0	0	0	0	0	0	-3.79893	-3.79893	-3.79893	-3.79893	-3.79893	-3.79893	-3.79893	-3.79893	-3.79893	-3.79893	-3.10836	-2.77304	-3.79893	-3.79893	-3.79893	-3.79893
VIT_00s0285g00010	F6H827	CBL-interacting protein kinase 9 (CIPK9)		18	29	34	32	42	34	22	24	17	34	10	21	12	16	39	19	27	26	77	72	84	65	97	83	42	28	26	30	37	45	0.0150035	0.178885	0.348756	0.405193	0.510415	0.405088	-0.221136	-0.149956	-0.621199	0.335535	-0.963162	-0.228427	-0.429192	-0.439076	0.559297	-0.301186
VIT_00s0285g00020	D7SYX9	CBL-interacting protein kinase 23 (CIPK23)		25	26	45	30	32	30	17	28	17	23	20	23	18	25	28	15	22	25	105	62	70	82	92	98	37	28	20	35	28	39	0.459922	0.0318703	0.733111	0.317292	0.140659	0.234915	-0.557999	0.0559127	-0.621199	-0.189605	-0.0679144	-0.107781	0.108482	0.153283	0.108623	-0.608561
VIT_00s0285g00030	D7SYY0	ZFWD1 (zinc finger WD40 repeat protein 1)		43	81	125	103	95	74	97	136	60	125	102	113	47	57	93	71	97	89	267	254	284	248	364	274	116	100	70	108	160	135	1.21044	1.60074	2.16657	2.0367	1.64677	1.48413	1.82276	2.25458	1.07919	2.15278	2.19248	2.09702	1.43257	1.28902	1.77162	1.50392
VIT_00s0285g00040	D7SYY1	Putative uncharacterized protein		2	13	16	16	13	9	11	10	8	13	14	14	3	13	11	11	16	10	7	28	29	23	32	24	1	5	1	5	3	3	-2.50524	-0.870146	-0.649927	-0.518585	-1.02764	-1.30992	-1.10511	-1.26035	-1.5396	-0.924546	-0.536659	-0.753915	-2.06157	-0.706566	-1.09789	-0.999665
VIT_00s0285g00050	F6H828	Putative uncharacterized protein		51	66	93	51	92	61	56	69	74	68	58	43	44	52	37	41	80	57	54	54	56	84	123	86	46	41	56	49	63	60	1.44955	1.31303	1.74787	1.04816	1.60156	1.21329	1.0515	1.29658	1.37244	1.29387	1.39514	0.742013	1.34003	1.16064	0.487146	0.738227
VIT_00s0285g00060	F6H829	Glutamate carboxypeptidase (AMP1)		7	13	18	11	20	13	11	14	14	17	9	9	5	11	10	12	16	10	12	16	19	13	21	18	20	20	20	14	16	25	-1.19476	-0.870146	-0.498187	-0.99319	-0.482073	-0.860724	-1.10511	-0.84767	-0.867541	-0.584574	-1.09288	-1.29736	-1.50898	-0.917142	-1.21338	-0.89151
VIT_00s0285g00070	F6H830	Glutamate carboxypeptidase (AMP1)		12	30	36	22	32	25	21	38	22	35	32	39	17	21	19	26	17	30	32	43	43	29	65	38	37	19	54	29	29	45	-0.519559	0.224739	0.426689	-0.100229	0.140659	-0.0106106	-0.282508	0.470004	-0.285928	0.375006	0.568828	0.607493	0.0316639	-0.0806111	-0.40597	0.116525
VIT_00s0285g00080	D7SYY3	Beta-galactosidase		0	0	0	0	0	0	0	0	0	0	0	0	0	0	0	0	0	0	0	0	0	0	1	0	0	0	0	0	0	0	-3.79893	-3.79893	-3.79893	-3.79893	-3.79893	-3.79893	-3.79893	-3.79893	-3.79893	-3.79893	-3.79893	-3.79893	-3.79893	-3.79893	-3.79893	-3.79893
VIT_00s0285g00090	D7SYY4	Small G protein / RhoGAP		0	1	0	0	1	0	0	0	0	0	0	0	0	0	1	1	0	0	0	1	0	0	0	0	1	0	0	0	0	0	-3.79893	-3.20551	-3.79893	-3.79893	-3.26463	-3.79893	-3.79893	-3.79893	-3.79893	-3.79893	-3.79893	-3.79893	-3.79893	-3.79893	-3.21373	-3.17423
VIT_00s0286g00010	F6HRS1	ARK3 (Arabidopsis Receptor Kinase 3)		1	2	2	1	5	0	0	1	2	1	0	0	1	1	2	3	1	2	0	2	1	2	0	1	0	0	3	3	2	0	-3.01169	-2.78626	-2.81066	-3.17157	-2.10239	-3.79893	-3.79893	-3.23234	-2.83774	-3.22639	-3.79893	-3.79893	-2.96861	-3.13979	-2.79858	-2.40624
VIT_00s0286g00020	F6HRS2	Curculin (mannose-binding) lectin		6	9	18	8	14	7	12	7	11	6	12	15	3	7	6	7	5	5	9	18	5	6	8	4	17	9	21	18	14	27	-1.37814	-1.31882	-0.498187	-1.37725	-0.935896	-1.60087	-0.998277	-1.67225	-1.16479	-1.82702	-0.734207	-0.666079	-2.06157	-1.46149	-1.7984	-1.53792
VIT_00s0286g00030	F6HRS3	S-locus protein kinase		1	4	2	4	4	4	4	5	1	5	3	5	0	0	0	3	3	1	14	13	15	11	18	6	1	2	2	3	2	1	-3.01169	-2.1971	-2.81066	-2.13037	-2.31713	-2.18982	-2.21918	-2.03124	-3.23972	-2.01831	-2.29214	-1.95472	-3.79893	-3.79893	-3.79893	-2.40624
VIT_00s0286g00040	F6HRS4	S-locus protein kinase		0	1	2	1	0	1	0	0	0	0	0	0	0	0	2	0	0	0	1	0	0	1	0	0	2	0	2	2	1	0	-3.79893	-3.20551	-2.81066	-3.17157	-3.79893	-3.20185	-3.79893	-3.79893	-3.79893	-3.79893	-3.79893	-3.79893	-3.79893	-3.79893	-2.79858	-3.79893
VIT_00s0286g00050	D7TRQ6	S-locus protein kinase		0	3	0	0	1	0	0	2	2	0	0	0	1	1	0	1	0	0	0	1	0	0	0	1	0	0	0	0	2	0	-3.79893	-2.46181	-3.79893	-3.79893	-3.26463	-3.79893	-3.79893	-2.82658	-2.83774	-3.79893	-3.79893	-3.79893	-2.96861	-3.13979	-3.79893	-3.17423
VIT_00s0286g00080	F6HRS6	Putative uncharacterized protein		0	0	0	1	2	2	35	17	24	25	26	39	1	0	1	0	0	0	0	2	1	0	1	2	0	2	0	0	2	2	-3.79893	-3.79893	-3.79893	-3.17157	-2.8756	-2.78078	0.403125	-0.600861	-0.170967	-0.0787987	0.285304	0.607493	-2.96861	-3.79893	-3.21373	-3.79893
VIT_00s0286g00100	D7TRQ8	S-locus protein kinase		1	1	0	0	0	1	0	0	0	0	0	0	0	2	0	1	2	0	3	1	1	2	1	1	0	0	2	0	0	0	-3.01169	-3.20551	-3.79893	-3.79893	-3.79893	-3.20185	-3.79893	-3.79893	-3.79893	-3.79893	-3.79893	-3.79893	-3.79893	-2.68904	-3.79893	-3.17423
VIT_00s0286g00110	F6HRS8	S-locus protein kinase		0	1	1	1	0	1	0	1	0	0	0	0	2	0	0	0	0	0	0	0	0	0	0	1	0	1	2	0	1	3	-3.79893	-3.20551	-3.22178	-3.17157	-3.79893	-3.20185	-3.79893	-3.23234	-3.79893	-3.79893	-3.79893	-3.79893	-2.44495	-3.79893	-3.79893	-3.79893
VIT_00s0286g00120	F6HRS9	S-locus protein kinase		0	0	0	0	0	0	0	0	0	0	0	0	0	0	0	0	0	0	0	1	0	0	0	0	0	0	0	0	0	0	-3.79893	-3.79893	-3.79893	-3.79893	-3.79893	-3.79893	-3.79893	-3.79893	-3.79893	-3.79893	-3.79893	-3.79893	-3.79893	-3.79893	-3.79893	-3.79893
VIT_00s0286g00130	D7TRQ9	S-locus lectin protein kinase		253	266	322	395	457	367	179	180	213	273	166	166	137	216	152	262	159	143	986	495	601	597	686	577	612	447	824	768	900	859	3.7295	3.29221	3.51751	3.95712	3.88651	3.76443	2.69318	2.65365	2.87133	3.26706	2.88633	2.64412	2.95056	3.17945	2.46856	3.36071
VIT_00s0286g00140	F6HRT0	Serine/threonine-protein kinase receptor ARK3		101	137	123	120	137	107	61	57	79	67	51	72	52	120	78	143	84	81	118	228	214	259	301	255	106	55	150	92	95	97	2.41643	2.34488	2.14368	2.25351	2.16477	2.00467	1.17078	1.0298	1.46423	1.27312	1.21498	1.46049	1.57472	2.34058	1.52369	2.49553
VIT_00s0287g00010	F6H7Z2	Histone-lysine N-methyltransferase, H3 lysine-9 specific SUVH5		7	24	11	19	17	12	13	22	16	15	10	18	3	11	11	9	23	9	13	5	9	7	15	10	14	18	24	18	9	17	-1.19476	-0.0751825	-1.1184	-0.294295	-0.691213	-0.960601	-0.898816	-0.265069	-0.698732	-0.744569	-0.963162	-0.430721	-2.06157	-0.917142	-1.09789	-1.24383
VIT_00s0287g00020	F6H7Z3	Putative uncharacterized protein		61	100	82	91	99	87	98	129	121	84	55	111	44	53	77	49	69	54	133	69	89	119	177	144	100	64	100	108	98	95	1.70163	1.89824	1.57039	1.86133	1.70494	1.71208	1.83726	2.17952	2.06622	1.59065	1.32067	2.07169	1.34003	1.18725	1.50554	0.985204
VIT_00s0287g00030	F6H7Z4	Putative uncharacterized protein		350	477	530	375	469	508	609	538	671	579	458	498	388	438	477	401	491	453	327	531	642	659	986	727	490	370	531	385	437	419	4.19555	4.13008	4.23288	3.88251	3.92372	4.23136	4.4483	4.22226	4.51709	4.34602	4.34153	4.21799	4.44374	4.19354	4.10566	3.97124
VIT_00s0287g00040	F6H7Z5	GATA transcription factor 28		949	1687	1776	1510	1670	1637	1675	1808	1562	1598	1182	1658	938	1183	1273	1058	1283	1233	1143	1527	1826	1997	2949	2228	1381	1164	1358	1180	1274	1195	5.63103	5.94823	5.97358	5.8868	5.75099	5.9157	5.90492	5.96707	5.73351	5.8074	5.7062	5.94931	5.71448	5.62341	5.51806	5.3668
VIT_00s0287g00050	F6H7Z6	Putative uncharacterized protein		331	317	293	351	428	396	457	401	492	423	318	410	273	339	358	338	356	341	348	439	416	463	683	370	376	333	376	307	357	326	4.11535	3.54356	3.38224	3.78757	3.7924	3.87359	4.03563	3.80015	4.07108	3.895	3.81745	3.93866	3.93859	3.82555	3.69363	3.72589
VIT_00s0287g00070	F6H7Z7	Putative uncharacterized protein		99	152	144	162	193	158	194	157	180	226	167	174	139	190	260	174	255	214	131	148	128	142	188	106	129	93	161	115	127	144	2.38797	2.49277	2.36766	2.68082	2.65247	2.55863	2.80804	2.45883	2.63107	2.99672	2.89491	2.71126	2.97128	2.99598	3.2352	2.77532
VIT_00s0287g00080	E0CW13	Vesicle-associated membrane protein		577	760	726	785	980	794	922	773	982	1005	825	938	749	976	1346	951	1464	1124	644	829	685	799	1075	740	682	556	744	596	703	692	4.91454	4.79989	4.68537	4.94464	4.98335	4.87368	5.04501	4.74343	5.06507	5.13942	5.1883	5.12881	5.39035	5.34636	5.59838	5.21326
VIT_00s0287g00100	F6H7Z8	Putative uncharacterized protein		0	0	0	0	0	0	0	0	0	0	0	0	0	1	1	0	0	2	0	0	0	1	0	0	0	0	0	1	0	0	-3.79893	-3.79893	-3.79893	-3.79893	-3.79893	-3.79893	-3.79893	-3.79893	-3.79893	-3.79893	-3.79893	-3.79893	-3.79893	-3.13979	-3.21373	-3.79893
VIT_00s0288g00010	F6H7N9	R protein L6		2	1	4	3	4	1	0	1	0	2	1	3	0	0	0	0	1	0	0	0	0	3	5	0	1	0	0	0	0	0	-2.50524	-3.20551	-2.22963	-2.40155	-2.31713	-3.20185	-3.79893	-3.23234	-3.79893	-2.8176	-3.10836	-2.44598	-3.79893	-3.79893	-3.79893	-3.79893
VIT_00s0288g00020	F6H7P0	Nematode resistance-like protein		0	1	0	0	0	0	0	0	0	0	0	0	0	0	0	0	0	0	0	1	2	2	2	0	0	0	0	0	0	0	-3.79893	-3.20551	-3.79893	-3.79893	-3.79893	-3.79893	-3.79893	-3.79893	-3.79893	-3.79893	-3.79893	-3.79893	-3.79893	-3.79893	-3.79893	-3.79893
VIT_00s0288g00040	F6H7P2	TIR-NBS disease resistance		1	4	6	3	4	0	8	20	14	16	14	20	0	0	0	1	0	1	1	9	8	13	16	7	0	0	0	0	0	0	-3.01169	-2.1971	-1.81656	-2.40155	-2.31713	-3.79893	-1.48326	-0.39017	-0.867541	-0.662355	-0.536659	-0.292757	-3.79893	-3.79893	-3.79893	-3.17423
VIT_00s0288g00060	F6H7P4	Putative uncharacterized protein		1	1	2	0	3	0	6	12	7	10	14	17	12	9	21	11	16	12	5	0	0	0	0	0	11	7	9	4	8	3	-3.01169	-3.20551	-2.81066	-3.79893	-2.56951	-3.79893	-1.80479	-1.0393	-1.68983	-1.24521	-0.536659	-0.504988	-0.429192	-1.1638	-0.27472	-0.999665
VIT_00s0288g00070	D7SYM1	Disease resistance protein		0	0	0	0	0	0	0	0	0	0	0	0	0	0	0	0	0	0	0	0	0	2	1	1	0	0	0	0	0	0	-3.79893	-3.79893	-3.79893	-3.79893	-3.79893	-3.79893	-3.79893	-3.79893	-3.79893	-3.79893	-3.79893	-3.79893	-3.79893	-3.79893	-3.79893	-3.79893
VIT_00s0291g00020	F6GZ10	Putative uncharacterized protein		0	0	1	0	2	0	0	0	0	0	0	0	0	0	0	1	0	2	0	0	0	0	0	0	0	0	0	0	0	0	-3.79893	-3.79893	-3.22178	-3.79893	-2.8756	-3.79893	-3.79893	-3.79893	-3.79893	-3.79893	-3.79893	-3.79893	-3.79893	-3.79893	-3.79893	-3.17423
VIT_00s0291g00030	F6GZ11	Enhancer of shoot regeneration 1 ESR1		1	1	0	0	2	1	0	0	0	0	0	0	0	0	0	2	0	1	0	0	0	2	0	0	1	0	1	0	1	0	-3.01169	-3.20551	-3.79893	-3.79893	-2.8756	-3.20185	-3.79893	-3.79893	-3.79893	-3.79893	-3.79893	-3.79893	-3.79893	-3.79893	-3.79893	-2.73972
VIT_00s0291g00050	F6GZ12	Octicosapeptide/Phox/Bem1p (PB1) domain-containing protein		1704	3355	4620	3373	3666	3183	2557	2810	2186	2910	2251	2769	871	1139	1724	1482	1812	1639	6102	3142	3213	3270	4724	3427	3109	2375	2384	3246	3745	2813	6.47454	6.93925	7.35182	7.04532	6.8843	6.8742	6.51462	6.60265	6.21786	6.67132	6.63459	6.68856	5.60771	5.56881	5.955	5.85228
VIT_00s0291g00060	F6GZ13	Inorganic phosphate transporter 2-1, chloroplast precursor		163	230	209	262	315	243	324	224	383	253	224	203	151	231	160	235	150	180	217	279	231	300	466	260	393	303	531	303	369	377	3.09954	3.08407	2.89884	3.36821	3.35282	3.17349	3.54202	2.96591	3.71152	3.15815	3.31501	2.93139	3.08969	3.27557	2.54162	3.20496
VIT_00s0291g00070	F6GZ14	Putative uncharacterized protein		232	354	437	375	509	468	292	255	370	346	176	294	182	284	303	297	372	267	411	454	313	450	681	445	340	256	406	285	295	261	3.60519	3.7019	3.9557	3.88251	4.04126	4.11351	3.39297	3.1513	3.66198	3.60666	2.96992	3.46152	3.357	3.57157	3.45444	3.54041
VIT_00s0291g00080	F6GZ15	Putative uncharacterized protein		22	45	67	35	78	50	29	38	27	35	11	28	26	23	30	26	35	36	54	30	29	41	56	35	40	43	41	37	38	44	0.285737	0.779827	1.28672	0.527751	1.36952	0.936212	0.14795	0.470004	-0.0140666	0.375006	-0.844147	0.155928	0.609106	0.0410706	0.201736	0.116525
VIT_00s0291g00090	F6GZ16	Cyclin-related		1237	2419	2742	2248	3063	2292	2013	1870	2431	2263	1724	2335	1353	2027	2113	2240	2186	1856	2393	2051	1726	2768	4124	2509	2365	1864	2644	2043	2215	2390	6.0129	6.46767	6.59959	6.46032	6.62521	6.40076	6.16982	6.01566	6.37097	6.30883	6.25011	6.4428	6.24237	6.39943	6.24822	6.44763
VIT_00s0291g00100	F6GZ17	ABC transporter B member 5		1039	1437	1288	1366	1705	1453	945	864	629	900	483	1054	1314	1819	1729	1688	2130	1499	372	1545	1948	1818	1999	1663	574	469	568	364	448	539	5.76156	5.71712	5.5107	5.7424	5.78087	5.7439	5.08049	4.90359	4.42414	4.98057	4.41794	5.2967	6.20022	6.24337	5.95917	6.03983
VIT_00s0294g00010	F6I282	Receptor serine/threonine kinase		18	19	14	21	31	14	11	15	7	10	8	12	2	9	16	4	5	7	17	4	1	4	5	2	14	7	12	19	16	8	0.0150035	-0.383764	-0.819523	-0.162062	0.0978855	-0.767317	-1.10511	-0.760623	-1.68983	-1.24521	-1.23543	-0.947465	-2.44495	-1.1638	-0.628374	-2.13555
VIT_00s0294g00020	F6I283	Kinase		3	3	3	4	8	5	6	5	6	3	2	3	6	5	8	4	3	8	7	10	4	6	2	5	10	7	4	7	5	10	-2.13112	-2.46181	-2.49109	-2.13037	-1.60171	-1.96572	-1.80479	-2.03124	-1.85754	-2.49943	-2.64328	-2.44598	-1.29597	-1.83703	-1.47643	-2.13555
VIT_00s0294g00030	D7U6P9	Putative uncharacterized protein		0	0	0	0	0	0	0	0	1	0	0	0	0	0	0	0	0	0	0	0	0	0	1	0	0	0	0	0	0	0	-3.79893	-3.79893	-3.79893	-3.79893	-3.79893	-3.79893	-3.79893	-3.79893	-3.23972	-3.79893	-3.79893	-3.79893	-3.79893	-3.79893	-3.79893	-3.79893
VIT_00s0294g00040	F6I284	Receptor serine/threonine kinase		4	4	7	4	5	3	201	155	131	218	156	168	24	25	16	19	12	14	308	449	336	266	301	244	159	112	178	162	209	229	-1.83431	-2.1971	-1.6473	-2.13037	-2.10239	-2.45525	2.85866	2.44058	2.17888	2.9452	2.79759	2.6612	0.49928	0.153283	-0.628374	-0.301186
VIT_00s0294g00060	F6I285	Receptor serine/threonine kinase		2	1	1	0	0	0	6	6	3	7	1	8	0	10	1	4	5	6	22	31	28	28	28	32	16	6	10	10	13	16	-2.50524	-3.20551	-3.22178	-3.79893	-3.79893	-3.79893	-1.80479	-1.84061	-2.5237	-1.65814	-3.10836	-1.43579	-3.79893	-1.0352	-3.21373	-2.13555
VIT_00s0294g00070	A5AGD7	Ser/Thr receptor-like kinase1		1	0	0	0	0	0	0	0	0	0	0	0	0	0	0	0	0	0	0	2	1	0	0	0	0	0	0	0	0	0	-3.01169	-3.79893	-3.79893	-3.79893	-3.79893	-3.79893	-3.79893	-3.79893	-3.79893	-3.79893	-3.79893	-3.79893	-3.79893	-3.79893	-3.79893	-3.79893
VIT_00s0294g00080	F6I287	Receptor kinase homolog LRK10		4	7	3	2	4	2	1	0	1	0	1	0	21	25	26	13	13	23	13	19	7	6	8	7	8	9	7	4	6	4	-1.83431	-1.60934	-2.49109	-2.73578	-2.31713	-2.78078	-3.21657	-3.79893	-3.23972	-3.79893	-3.10836	-3.79893	0.317073	0.153283	0.00908411	-0.7909
VIT_00s0294g00090	F6I288	Ser/Thr receptor-like kinase1		3	4	2	8	5	8	4	3	2	2	2	5	7	20	9	8	5	7	1	10	2	7	5	1	1	0	2	0	0	1	-2.13112	-2.1971	-2.81066	-1.37725	-2.10239	-1.44807	-2.21918	-2.51025	-2.83774	-2.8176	-2.64328	-1.95472	-1.1104	-0.14553	-1.33892	-1.3834
VIT_00s0294g00100	F6I289	Brassinosteroid insensitive 1-associated receptor kinase 1		0	0	0	0	0	0	0	0	0	0	0	0	0	2	0	0	0	0	0	5	0	0	3	0	0	0	0	0	0	0	-3.79893	-3.79893	-3.79893	-3.79893	-3.79893	-3.79893	-3.79893	-3.79893	-3.79893	-3.79893	-3.79893	-3.79893	-3.79893	-2.68904	-3.79893	-3.79893
VIT_00s0299g00010	NA	Acyl-CoA oxidase (ACX5)	NA	9	15	1	6	16	8	31	32	19	21	22	15	17	40	29	30	41	17	35	33	37	38	24	31	23	23	30	30	26	36	-0.885899	-0.68918	-3.22178	-1.70522	-0.768254	-1.44807	0.238118	0.23604	-0.477615	-0.309635	0.059678	-0.666079	0.0316639	0.795972	0.15593	0.310171
VIT_00s0299g00030	F6HJP8	E3 ubiquitin-protein ligase HOS1		414	781	869	639	935	771	586	565	599	654	440	674	343	420	523	507	549	452	691	641	479	636	928	655	586	471	627	591	499	633	4.43695	4.83911	4.9441	4.64853	4.91569	4.83138	4.39295	4.29264	4.35388	4.52117	4.28389	4.65313	4.26652	4.13324	4.23795	4.30824
VIT_00s0299g00040	D7TG73	Gibberellin 20-oxidase		22	31	24	29	18	20	41	39	28	46	30	39	47	63	55	57	69	75	37	61	45	52	82	52	42	25	37	42	33	41	0.285737	0.269181	-0.120223	0.271249	-0.618079	-0.306668	0.619878	0.505558	0.0346578	0.750045	0.480369	0.607493	1.43257	1.42936	1.03465	1.19602
VIT_00s0299g00050	F6HJP9	Gibberellin 20-oxidase		29	30	42	38	36	40	73	69	76	53	49	49	81	79	121	100	87	93	65	103	67	95	120	80	54	44	82	73	63	56	0.663615	0.224739	0.638023	0.640709	0.300099	0.627763	1.42228	1.29658	1.40986	0.94624	1.15909	0.92285	2.20162	1.74805	2.14428	1.9874
VIT_00s0299g00060	F6HJQ0	MYB divaricata		1910	2768	2505	2163	2941	2655	3219	3077	3595	2832	2063	2559	2036	2530	2945	3039	3062	2914	1929	2596	2234	3175	4786	3021	2712	1776	2825	2257	2331	1993	6.63907	6.66196	6.46928	6.40476	6.56662	6.6127	6.84655	6.73352	6.93501	6.63215	6.50887	6.57486	6.83149	6.71898	6.72681	6.88742
VIT_00s0299g00070	D7TG76	Putative uncharacterized protein		72	99	111	94	98	103	78	94	93	95	63	89	40	63	52	59	63	65	148	89	87	117	131	86	116	62	76	90	71	115	1.93594	1.88402	1.99811	1.90721	1.69062	1.95071	1.51537	1.73138	1.69394	1.76419	1.51131	1.75909	1.20661	1.42936	0.956641	1.24423
VIT_00s0299g00080	D7TG77	Putative uncharacterized protein		257	390	489	356	441	328	242	243	189	222	215	224	121	169	250	174	196	183	505	339	353	313	393	273	369	239	302	316	322	330	3.75201	3.84089	4.11719	3.80787	3.83535	3.60325	3.12405	3.08233	2.70066	2.97119	3.25628	3.07214	2.77316	2.82862	3.17905	2.77532
VIT_00s0299g00090	D7TG78	Putative uncharacterized protein		13	14	23	8	14	9	3	7	2	10	5	9	2	4	5	3	5	0	24	19	6	13	9	13	11	7	3	9	6	12	-0.415558	-0.776827	-0.176733	-1.37725	-0.935896	-1.30992	-2.48169	-1.67225	-2.83774	-1.24521	-1.77404	-1.29736	-2.44495	-2.06923	-1.99107	-2.40624
VIT_00s0299g00100	D7TG79	Arabidopsis thaliana homeobox protein 2		637	816	820	622	999	920	517	465	622	639	199	527	393	505	674	679	700	590	481	821	411	864	1181	488	621	341	512	384	387	347	5.05694	4.9022	4.86056	4.60974	5.01099	5.08569	4.21287	4.01275	4.40805	4.4878	3.14559	4.29934	4.46215	4.39814	4.60266	4.72834
VIT_00s0299g00110	F6HJQ1	Glycoprotein homolog, related		282	470	423	466	529	440	407	414	453	413	278	370	190	281	306	300	313	310	486	634	651	923	1244	1014	467	326	489	436	493	457	3.88525	4.10884	3.90894	4.19458	4.09663	4.02488	3.86924	3.84595	3.95246	3.86065	3.62457	3.79129	3.41864	3.55634	3.46856	3.55483
VIT_00s0301g00020	D7SSG0	Putative uncharacterized protein		248	326	299	350	352	275	508	341	489	592	662	557	230	297	384	269	393	297	340	313	310	347	338	207	374	245	516	299	349	348	3.70086	3.5837	3.41129	3.78348	3.51198	3.35063	4.18763	3.56763	4.06229	4.37794	4.87143	4.37893	3.69259	3.63576	3.79423	3.39848
VIT_00s0301g00030	D7SSG1	Secretory carrier membrane protein (SCAMP3)		1640	2355	2059	2167	2142	2409	2395	2261	2112	2144	1619	2135	1459	2161	2298	2082	2315	1987	1649	2115	2070	2101	2676	1922	1612	1379	1726	1568	1476	1898	6.41936	6.42902	6.18666	6.40742	6.10968	6.47253	6.42027	6.2893	6.16822	6.23097	6.15954	6.31373	6.35109	6.49171	6.3692	6.34219
VIT_00s0301g00040	F6GYX8	Glycine-rich protein		1444	843	616	1236	891	977	1892	2753	2556	1759	1692	1386	2646	3146	1562	2948	1996	2132	1477	5773	4770	4553	5717	5017	2093	1302	1957	1618	1951	1751	6.2359	4.94905	4.44905	5.59832	4.84632	5.17224	6.08048	6.57311	6.44325	5.94572	6.2231	5.69112	7.20936	7.03317	5.8128	6.84358
VIT_00s0301g00050	F6GYX9	3'(2') 5'-bisphosphate nucleotidase		68	67	118	90	98	77	152	162	132	158	122	176	129	174	168	168	151	153	109	219	182	205	263	159	112	95	115	90	119	103	1.85507	1.3341	2.0848	1.8457	1.69062	1.54002	2.46014	2.50348	2.18968	2.4859	2.44707	2.72757	2.86459	2.87026	2.61116	2.72524
VIT_00s0301g00060	F6GYY0	Putative uncharacterized protein		9	13	14	34	33	29	23	20	88	51	108	31	60	61	38	73	66	84	39	14	21	21	36	11	38	20	39	39	55	25	-0.885899	-0.870146	-0.819523	0.488044	0.182201	0.189039	-0.162268	-0.39017	1.61604	0.892853	2.27368	0.293738	1.77653	1.38408	0.523673	1.543
VIT_00s0301g00070	F6GYY1	Putative uncharacterized protein		38	26	38	54	66	55	29	31	44	27	70	23	76	76	72	91	65	79	99	68	69	35	70	33	39	34	35	49	70	33	1.03798	0.0318703	0.500627	1.12783	1.13579	1.06878	0.14795	0.193072	0.64946	0.0241007	1.65967	-0.107781	2.11118	1.69341	1.41121	1.85392
VIT_00s0301g00080	F6GYY2	Putative uncharacterized protein		49	85	68	63	63	80	106	102	344	250	337	106	191	210	281	327	317	465	169	233	130	161	272	201	109	61	232	166	196	85	1.39339	1.66867	1.30747	1.34343	1.07092	1.59383	1.94828	1.84677	3.55748	3.14108	3.90076	2.00636	3.42616	3.13913	3.34643	3.67842
VIT_00s0301g00090	D7SSG5	NDA2 (alternative NAD(P)H dehydrogenase 2)		73	223	200	160	173	143	704	535	693	460	779	462	230	371	361	393	292	457	375	184	133	265	524	243	279	335	362	438	473	431	1.95547	3.03986	2.83596	2.6631	2.49654	2.41656	4.6568	4.21422	4.56349	4.01541	5.10569	4.11017	3.69259	3.95505	3.7056	3.9423
VIT_00s0301g00100	D7SSG6	BFN1 (bifunctional nuclease I)		211	1077	2303	784	1866	886	1364	2004	1414	2422	1374	2600	574	679	1510	1215	2499	1295	179	807	1572	1492	2393	1449	167	129	157	135	216	151	3.46916	5.30174	6.34808	4.9428	5.91089	5.03148	5.609	6.11539	5.59011	6.4067	5.92308	6.59777	5.00719	4.82401	5.76402	5.56609
VIT_00s0301g00110	D7SSG7	Bifunctional nuclease		509	646	578	584	728	664	734	684	684	605	575	571	451	575	496	610	528	520	438	668	709	659	879	605	431	357	474	476	512	570	4.73409	4.56608	4.3575	4.51907	4.55564	4.61641	4.71683	4.56746	4.54469	4.40918	4.6687	4.41462	4.66015	4.58482	4.16178	4.57418
VIT_00s0301g00120	D7SSG8	Late embryogenesis abundant protein		0	0	0	0	0	1	1	0	0	0	0	0	0	0	0	0	0	0	0	0	0	0	0	0	1	0	0	0	2	0	-3.79893	-3.79893	-3.79893	-3.79893	-3.79893	-3.20185	-3.21657	-3.79893	-3.79893	-3.79893	-3.79893	-3.79893	-3.79893	-3.79893	-3.79893	-3.79893
VIT_00s0301g00150	D7SSG9	Late embryogenesis abundant protein		0	0	0	0	0	0	0	0	0	0	0	0	0	0	0	0	0	0	0	0	0	0	2	0	0	0	0	0	0	0	-3.79893	-3.79893	-3.79893	-3.79893	-3.79893	-3.79893	-3.79893	-3.79893	-3.79893	-3.79893	-3.79893	-3.79893	-3.79893	-3.79893	-3.79893	-3.79893
VIT_00s0301g00160	D7SSH0	Late embryogenesis abundant protein		0	0	0	0	0	0	0	0	0	0	0	0	0	0	0	0	0	0	0	0	0	0	0	1	0	0	0	0	0	0	-3.79893	-3.79893	-3.79893	-3.79893	-3.79893	-3.79893	-3.79893	-3.79893	-3.79893	-3.79893	-3.79893	-3.79893	-3.79893	-3.79893	-3.79893	-3.79893
VIT_00s0301g00170	D7SSH1	NADPH quinone oxidoreductase-like protein	1.6.5.5	716	902	836	836	925	998	1046	983	902	795	649	759	573	799	736	852	794	777	1257	1317	1254	1165	1809	1185	1152	998	1252	904	1022	1257	5.22526	5.04643	4.88838	5.03524	4.90022	5.20286	5.22669	5.08933	4.94274	4.80203	4.84289	4.82402	5.00468	5.05824	4.72926	5.05499
VIT_00s0301g00180	F6GYY4	NADPH quinone oxidoreductase		338	420	372	357	449	460	488	478	505	348	329	379	343	449	395	488	423	424	333	603	515	560	785	487	268	248	270	205	236	297	4.14542	3.94728	3.72453	3.8119	3.86115	4.08874	4.12992	4.05236	4.10855	3.61493	3.86627	3.82579	4.26652	4.22918	3.83477	4.25334
VIT_00s0301g00190	F6GYY5	Beta-galactosidase		52	65	83	91	87	88	107	114	112	76	88	69	74	105	93	91	90	87	65	114	87	83	168	102	56	47	63	50	71	47	1.47684	1.29165	1.58746	1.86133	1.5229	1.7282	1.96158	2.00419	1.95669	1.44987	1.98309	1.40073	2.07335	2.15085	1.77162	1.85392
VIT_00s0302g00010	F6I2D6	Putative uncharacterized protein (Fragment)		38	50	38	35	56	51	18	24	24	18	17	16	16	22	18	16	14	14	23	25	22	26	33	16	28	25	36	33	27	28	1.03798	0.925781	0.500627	0.527751	0.907145	0.963719	-0.48404	-0.149956	-0.170967	-0.510774	-0.283333	-0.583286	-0.0494752	-0.0184877	-0.476363	-0.525363
VIT_00s0302g00020	F6I2D7	LYS/HIS transporter 7 LHT7		16	19	17	14	21	13	8	11	12	7	2	8	25	36	28	51	15	33	17	20	9	22	24	11	28	18	14	19	20	21	-0.142156	-0.383764	-0.572063	-0.690171	-0.418595	-0.860724	-1.48326	-1.1456	-1.05875	-1.65814	-2.64328	-1.43579	0.555238	0.650587	0.108623	1.04086
VIT_00s0302g00030	F6I2D8	LYS/HIS transporter 7 LHT7		0	0	0	0	0	0	0	0	0	0	0	0	1	0	0	0	2	0	1	2	1	2	0	3	1	4	1	0	2	0	-3.79893	-3.79893	-3.79893	-3.79893	-3.79893	-3.79893	-3.79893	-3.79893	-3.79893	-3.79893	-3.79893	-3.79893	-2.96861	-3.79893	-3.79893	-3.79893
VIT_00s0302g00040	F6I2D9	Putative uncharacterized protein		3	2	3	1	2	1	14	5	16	6	3	7	1	4	1	4	6	0	1	1	1	4	2	2	1	3	8	1	1	0	-2.13112	-2.78626	-2.49109	-3.17157	-2.8756	-3.20185	-0.805772	-2.03124	-0.698732	-1.82702	-2.29214	-1.58892	-2.96861	-2.06923	-3.21373	-2.13555
VIT_00s0302g00050	D7U6V5	Zinc finger (DHHC type) family	2.3.1.225	524	771	769	745	839	813	820	808	870	830	679	752	587	837	886	939	837	804	692	855	773	820	1322	736	934	799	1012	868	942	982	4.77588	4.82056	4.76816	4.86936	4.75979	4.90771	4.87626	4.80715	4.89076	4.86403	4.90792	4.81069	5.03943	5.12513	4.99619	5.19497
VIT_00s0302g00060	D7U6V6	Putative uncharacterized protein		14	20	36	24	39	36	36	61	53	47	21	54	102	125	158	108	173	134	123	142	120	149	262	143	76	59	60	66	72	61	-0.318552	-0.316541	0.426689	0.0160131	0.409086	0.483195	0.441588	1.12432	0.906684	0.77976	-0.00270811	1.05796	2.52955	2.39865	2.5237	2.09649
VIT_00s0304g00010	F6I7E8	Putative uncharacterized protein		286	466	327	420	430	378	380	311	519	442	371	361	793	1060	940	1236	830	871	349	104	114	122	238	138	652	601	777	975	723	905	3.90547	4.09656	3.5396	4.04526	3.79909	3.80681	3.77072	3.43561	4.14784	3.95808	4.0388	3.75595	5.47257	5.46527	5.08136	5.59077
VIT_00s0304g00020	F6I7E9	UNE2 (unfertilized embryo sac 2)		38	37	32	52	54	46	140	100	129	85	78	74	42	58	55	54	56	66	66	135	83	105	146	79	56	36	56	55	59	53	1.03798	0.510422	0.266371	1.07521	0.856723	0.820621	2.34311	1.81877	2.15704	1.60732	1.81242	1.499	1.27486	1.31338	1.03465	1.12052
VIT_00s0304g00030	F6I7F0	VQ motif-containing protein		432	776	783	681	961	886	1084	981	1237	1005	723	920	745	954	1045	1263	1126	1107	662	854	625	1335	1968	1036	791	616	853	701	751	699	4.49815	4.82987	4.79412	4.74011	4.95517	5.03148	5.27807	5.0864	5.39748	5.13942	4.9983	5.10092	5.38264	5.31353	5.23382	5.6219
VIT_00s0304g00040	F6I7F1	Succinate dehydrogenase iron-sulfur protein, Mitochondrial	1.3.5.1	0	0	2	3	0	0	0	1	1	2	0	0	0	0	2	0	0	8	0	7	0	12	7	0	0	0	14	0	0	0	-3.79893	-3.79893	-2.81066	-2.40155	-3.79893	-3.79893	-3.79893	-3.23234	-3.23972	-2.8176	-3.79893	-3.79893	-3.79893	-3.79893	-2.79858	-3.79893
VIT_00s0304g00050	F6I7F2	Electron transport SCO1/SenC family protein		101	128	147	138	152	151	145	167	176	169	143	141	115	145	142	159	153	164	157	179	175	190	303	203	191	130	193	163	164	135	2.41643	2.24829	2.397	2.45231	2.31238	2.49407	2.39303	2.54678	2.59903	2.58179	2.67341	2.41157	2.70058	2.61006	2.3717	2.64669
VIT_00s0304g00060	F6I7F3	TTL1 (tetratricopetide-repeat thioredoxin-like 1)		14	30	30	21	56	22	9	12	18	15	13	15	20	28	53	36	48	39	43	42	20	50	76	54	14	14	23	30	33	18	-0.318552	0.224739	0.178996	-0.162062	0.907145	-0.180866	-1.3459	-1.0393	-0.547622	-0.744569	-0.632055	-0.666079	0.250838	0.306761	0.983114	0.559204
VIT_00s0304g00070	D7UE33	Lipid-associated family protein		480	412	309	372	493	550	2363	2799	2564	2150	1445	1692	289	328	384	425	364	455	691	276	250	250	320	215	886	779	933	997	881	897	4.64969	3.91967	3.45844	3.87098	3.99539	4.34554	6.40088	6.597	6.44775	6.23499	5.99568	5.97856	4.02039	3.7782	3.79423	4.05473
VIT_00s0304g00080	F6I7F4	Trehalose-6-phosphate phosphatase	3.1.3.12	24	55	77	29	13	12	39	23	56	51	179	56	16	19	57	34	50	43	112	45	86	86	76	61	37	45	36	110	184	373	0.404165	1.05832	1.48189	0.271249	-1.02764	-0.960601	0.551183	-0.206365	0.983153	0.892853	2.99408	1.10864	-0.0494752	-0.213509	1.0844	0.480874
VIT_00s0308g00010	F6HWQ7	Putative uncharacterized protein		1	1	1	2	2	0	1	1	1	2	0	1	1	0	2	1	2	3	3	2	1	0	7	3	0	2	0	0	0	0	-3.01169	-3.20551	-3.22178	-2.73578	-2.8756	-3.79893	-3.21657	-3.23234	-3.23972	-2.8176	-3.79893	-3.19666	-2.96861	-3.79893	-2.79858	-3.17423
VIT_00s0308g00030	F6HWQ9	Putative uncharacterized protein (Fragment)		6	3	3	12	8	6	4	2	1	6	3	3	4	7	5	2	12	7	14	22	17	19	34	21	4	4	7	1	3	4	-1.37814	-2.46181	-2.49109	-0.884956	-1.60171	-1.77179	-2.21918	-2.82658	-3.23972	-1.82702	-2.29214	-2.44598	-1.75898	-1.46149	-1.99107	-2.73972
VIT_00s0309g00010	F6HJQ2	Putative uncharacterized protein		5	3	10	9	8	11	2	7	6	4	1	4	11	8	5	9	10	9	6	15	14	16	31	12	7	3	2	4	7	10	-1.58827	-2.46181	-1.23357	-1.23756	-1.60171	-1.06791	-2.80284	-1.67225	-1.85754	-2.23891	-3.10836	-2.17954	-0.542091	-1.30498	-1.99107	-1.24383
VIT_00s0309g00020	F6HJQ3	Histone-lysine N-methyltransferase, H3 lysine-9 specific SUVH5		108	239	222	188	282	241	221	242	267	250	181	289	164	194	206	237	205	182	217	240	150	263	312	232	215	167	271	230	236	258	2.51184	3.13899	2.98508	2.89333	3.19435	3.16166	2.99422	3.07644	3.19445	3.14108	3.00997	3.43693	3.20787	3.02577	2.90221	3.21709
VIT_00s0309g00040	D7TG83	ATP-dependent Clp protease proteolytic subunit (ClpP4)		1	0	0	0	0	1	0	1	0	0	0	0	1	0	1	0	0	1	0	0	0	2	1	1	0	0	0	1	0	0	-3.01169	-3.79893	-3.79893	-3.79893	-3.79893	-3.20185	-3.79893	-3.23234	-3.79893	-3.79893	-3.79893	-3.79893	-2.96861	-3.79893	-3.21373	-3.79893
VIT_00s0309g00050	D7TG84	EXPANSIN-like B1		1	0	0	0	0	0	1	0	0	0	0	0	0	0	0	0	0	4	0	0	0	0	0	0	0	0	0	0	0	0	-3.01169	-3.79893	-3.79893	-3.79893	-3.79893	-3.79893	-3.21657	-3.79893	-3.79893	-3.79893	-3.79893	-3.79893	-3.79893	-3.79893	-3.79893	-3.79893
VIT_00s0309g00080	D7TG85	ATP-dependent Clp protease proteolytic subunit (ClpP4)		18	16	28	21	22	37	13	16	13	16	12	17	8	15	10	7	15	20	28	18	21	12	22	12	27	24	28	21	36	24	0.0150035	-0.606554	0.085985	-0.162062	-0.357792	0.520717	-0.898816	-0.678532	-0.959981	-0.662355	-0.734207	-0.504988	-0.946007	-0.522847	-1.21338	-1.53792
VIT_00s0309g00090	D7TG86	EXPANSIN-like B1		0	1	0	0	0	1	1	0	0	0	0	0	0	0	0	0	0	0	0	0	0	0	0	0	0	0	0	0	1	0	-3.79893	-3.20551	-3.79893	-3.79893	-3.79893	-3.20185	-3.21657	-3.79893	-3.79893	-3.79893	-3.79893	-3.79893	-3.79893	-3.79893	-3.79893	-3.79893
VIT_00s0313g00010	F6I1W2	Centromere protein		14	19	26	25	40	17	16	37	50	25	30	22	17	38	27	29	32	31	54	23	7	25	72	24	51	36	49	38	39	27	-0.318552	-0.383764	-0.0134378	0.0708006	0.443659	-0.518684	-0.635956	0.433551	0.825933	-0.0787987	0.480369	-0.166843	0.0316639	0.725111	0.0597119	0.264141
VIT_00s0313g00020	F6I1W3	Mechanosensitive ion channel MSCS-like 2		241	610	703	468	701	548	367	403	394	400	281	434	188	351	310	322	382	297	496	507	437	625	928	591	395	278	399	391	366	358	3.65978	4.48361	4.63906	4.20073	4.50129	4.3403	3.72077	3.80729	3.75215	3.81474	3.63996	4.02036	3.40348	3.87548	3.48718	3.65632
VIT_00s0313g00030	D7U6A0	Auxin-independent growth promoter		7262	12561	8376	8575	9717	8825	12187	13295	13050	10230	9242	10821	6362	8788	8989	8938	7793	8559	7138	10401	9674	11666	19990	13260	10030	8837	10454	9793	8700	10345	8.56509	8.84319	8.20991	8.39095	8.29006	8.34484	8.76654	8.84405	8.79438	8.48431	8.67144	8.65421	8.47461	8.51468	8.33605	8.44319
VIT_00s0313g00040	D7U6A1	PAS2 (PASTICCINO 2)		170	118	143	150	155	193	351	400	459	311	360	279	139	181	191	242	140	197	462	522	847	402	565	460	383	296	358	457	507	661	3.15971	2.13278	2.35775	2.57109	2.34017	2.84411	3.65682	3.79657	3.97136	3.45376	3.99557	3.38647	2.97128	2.92662	2.79423	3.24698
VIT_00s0313g00050	NA	RAB GDP dissociation inhibitor 1 ATGD1	NA	58	110	226	108	163	124	65	67	60	42	67	67	21	40	62	27	51	31	197	106	89	83	150	100	85	68	91	92	88	95	1.63052	2.03321	3.01061	2.10392	2.41177	2.21386	1.25957	1.25541	1.07919	0.624658	1.59794	1.35947	0.317073	0.795972	1.20176	0.167427
VIT_00s0313g00060	D7U6A3	Putative uncharacterized protein		6	4	8	11	22	10	4	1	5	2	0	5	11	10	4	7	5	5	5	8	5	3	5	3	5	7	11	5	2	12	-1.37814	-2.1971	-1.49582	-0.99319	-0.357792	-1.18384	-2.21918	-3.23234	-2.04734	-2.8176	-3.79893	-1.95472	-0.542091	-1.0352	-2.2135	-1.53792
VIT_00s0313g00070	D7U6A4	MADS-box protein SVP (short vegetative phase)		1113	1390	1502	1384	1316	1348	1161	1163	680	873	538	1014	575	775	622	699	655	569	706	1755	2593	1716	2416	2202	1186	966	1007	792	903	1196	5.86069	5.66921	5.73213	5.76126	5.40782	5.63583	5.3769	5.33144	4.53625	4.93672	4.57302	5.24099	5.0097	5.01434	4.48718	4.77011
VIT_00s0313g00080	F6I1W4	Kinesin motor protein		692	1232	1482	1235	1593	1188	1095	986	1097	1235	978	1354	595	1083	892	1200	929	739	1990	1573	1298	1603	1886	1414	1639	1085	2197	1720	1582	1809	5.17617	5.49539	5.71282	5.59716	5.68298	5.45383	5.29261	5.09371	5.22451	5.43619	5.43329	5.65747	5.05892	5.49619	5.00591	5.54819
VIT_00s0316g00010	F6H9K0	Disease resistance protein		89	188	129	133	123	193	287	185	257	168	265	204	132	187	224	226	180	231	204	170	129	206	132	103	136	214	130	194	110	195	2.23657	2.7959	2.2113	2.39978	2.01188	2.84411	3.36823	2.69274	3.13982	2.57334	3.55589	2.93841	2.89743	2.97323	3.02195	3.14907
VIT_00s0316g00020	F6H9K1	Chloride channel protein CLC-A		0	0	0	0	0	0	0	1	0	0	1	0	0	0	0	0	0	0	0	0	0	0	0	0	0	0	0	0	0	0	-3.79893	-3.79893	-3.79893	-3.79893	-3.79893	-3.79893	-3.79893	-3.23234	-3.79893	-3.79893	-3.10836	-3.79893	-3.79893	-3.79893	-3.79893	-3.79893
VIT_00s0316g00040	F6H9K2	Disease resistance protein		1	7	1	1	2	0	7	4	8	0	1	4	3	4	3	2	3	4	2	1	2	5	3	3	1	6	5	1	1	2	-3.01169	-1.60934	-3.22178	-3.17157	-2.8756	-3.79893	-1.63509	-2.25095	-1.5396	-3.79893	-3.10836	-2.17954	-2.06157	-2.06923	-2.47658	-2.73972
VIT_00s0316g00060	F6H9K4	HcrVf1 protein		0	0	0	0	0	0	0	0	0	0	1	1	0	1	0	0	0	1	0	0	0	0	0	0	0	0	0	0	0	0	-3.79893	-3.79893	-3.79893	-3.79893	-3.79893	-3.79893	-3.79893	-3.79893	-3.79893	-3.79893	-3.10836	-3.19666	-3.79893	-3.13979	-3.79893	-3.79893
VIT_00s0317g00040	D7TRP2	Dehydroascorbate reductase		0	0	0	0	0	0	7	9	7	6	6	8	0	0	5	0	3	3	0	2	5	3	13	14	0	0	1	0	0	0	-3.79893	-3.79893	-3.79893	-3.79893	-3.79893	-3.79893	-1.63509	-1.38502	-1.68983	-1.82702	-1.57133	-1.43579	-3.79893	-3.79893	-1.99107	-3.79893
VIT_00s0317g00050	A5AHY0	Dehydroascorbate reductase		503	682	929	527	630	548	3169	3398	3067	2324	1986	2282	922	1196	1630	1101	1382	1388	910	2858	2555	2722	3867	2766	720	612	618	578	695	708	4.71703	4.64408	5.0402	4.37139	4.34774	4.3403	6.82398	6.87658	6.70599	6.34717	6.45403	6.40971	5.68969	5.63916	5.8742	5.42417
VIT_00s0317g00060	F6HRR2	Putative uncharacterized protein		467	803	747	666	763	670	897	877	978	997	1083	988	546	721	975	842	1008	743	736	680	716	882	961	838	954	699	1145	935	878	860	4.6102	4.87909	4.7264	4.70807	4.62318	4.62935	5.00544	4.92508	5.05919	5.12791	5.58019	5.20359	4.93521	4.91038	5.13399	5.03799
VIT_00s0317g00070	F6HRR3	Disease resistance-responsive		0	3	2	2	4	1	5	3	15	7	6	11	1	6	6	3	7	1	1	3	5	4	9	3	3	2	12	3	4	0	-3.79893	-2.46181	-2.81066	-2.73578	-2.31713	-3.20185	-1.99716	-2.51025	-0.780669	-1.65814	-1.57133	-1.05494	-2.96861	-1.63708	-1.7984	-2.40624
VIT_00s0317g00080	F6HRR4	Dirigent protein		0	0	0	0	0	0	2	1	1	0	0	0	0	0	1	0	0	0	0	1	0	1	3	0	0	1	0	0	3	2	-3.79893	-3.79893	-3.79893	-3.79893	-3.79893	-3.79893	-2.80284	-3.23234	-3.23972	-3.79893	-3.79893	-3.79893	-3.79893	-3.79893	-3.21373	-3.79893
VIT_00s0317g00090	F6HRR5	Disease resistance-responsive		2	0	1	1	5	5	1	2	0	0	0	1	1	0	1	2	1	3	3	1	0	2	3	3	1	1	1	2	0	2	-2.50524	-3.79893	-3.22178	-3.17157	-2.10239	-1.96572	-3.21657	-2.82658	-3.79893	-3.79893	-3.79893	-3.19666	-2.96861	-3.79893	-3.21373	-2.73972
VIT_00s0317g00100	F6HRR6	Splicing factor 3B subunit 3		1605	3007	2984	2333	3123	2554	2336	2537	2408	2537	1675	2446	1383	2109	2542	2150	2591	2180	2383	2235	1869	3166	4375	3121	2323	1890	2395	2496	2432	2454	6.38826	6.78136	6.72153	6.51382	6.65318	6.55679	6.38431	6.45532	6.35727	6.47357	6.20855	6.50975	6.27398	6.4566	6.51466	6.38852
VIT_00s0317g00110	D7TRP7	Esterase/lipase/thioesterase		1435	1721	1994	1621	1755	1785	1946	1522	1305	1700	1278	2003	1311	1656	1617	1681	1560	1329	3546	2628	1702	2437	3171	1875	3369	1680	2597	2006	2325	1942	6.22689	5.97698	6.14043	5.98902	5.82252	6.04043	6.12103	5.71895	5.47455	5.89656	5.81871	6.22174	6.19692	6.10807	5.86267	6.03385
VIT_00s0317g00120	F6HRR7	Putative uncharacterized protein		0	0	0	0	0	0	0	0	0	0	1	0	0	0	0	1	1	0	0	1	3	0	1	2	0	0	0	0	0	0	-3.79893	-3.79893	-3.79893	-3.79893	-3.79893	-3.79893	-3.79893	-3.79893	-3.79893	-3.79893	-3.10836	-3.79893	-3.79893	-3.79893	-3.79893	-3.17423
VIT_00s0317g00130	F6HRR8	Ribosomal protein L35 (RPL35B) 60S		2282	2737	2721	2823	3119	2881	4221	4189	4178	4046	3553	3580	2471	3113	3481	2975	3652	3278	4294	4374	4150	4054	5862	3791	3748	3069	3911	3558	4037	3732	6.89562	6.64572	6.58851	6.78867	6.65133	6.73047	7.2373	7.17834	7.15171	7.14651	7.29268	7.05893	7.11069	7.01796	6.96789	6.85673
VIT_00s0317g00140	F6HRR9	Exocyst subunit EXO70 H2		180	298	306	381	305	415	230	162	195	221	143	173	65	68	139	164	152	126	461	272	239	444	414	266	185	108	232	188	302	200	3.24152	3.45496	3.44445	3.9053	3.30661	3.94088	3.0513	2.50348	2.74526	2.96474	2.67341	2.70304	1.88967	1.53671	2.34132	2.69085
VIT_00s0317g00150	D7TRP9	Pectate lyase	4.2.2.2	133	179	213	175	210	159	143	170	131	137	95	160	110	133	162	129	147	148	243	276	247	283	478	296	156	118	147	139	143	162	2.80882	2.72587	2.92593	2.79098	2.77292	2.56762	2.37327	2.57216	2.17888	2.28299	2.09158	2.59163	2.63718	2.48697	2.55932	2.34888
VIT_00s0319g00010	NA	NA	NA	49	56	47	52	72	51	60	87	84	109	78	73	38	45	39	47	30	42	227	53	59	40	62	26	128	87	174	147	119	139	1.39339	1.08342	0.793191	1.07521	1.25738	0.963719	1.1477	1.62224	1.55053	1.9586	1.81242	1.47988	1.13497	0.959249	0.559297	0.927309
VIT_00s0319g00040	D7T5N2	Small G protein / RhoGAP		0	0	0	0	1	0	0	1	0	1	1	0	0	0	0	0	0	0	0	0	0	0	0	0	0	1	0	0	0	0	-3.79893	-3.79893	-3.79893	-3.79893	-3.26463	-3.79893	-3.79893	-3.23234	-3.79893	-3.22639	-3.10836	-3.79893	-3.79893	-3.79893	-3.79893	-3.79893
VIT_00s0319g00050	D7T5N3	Beta-galactosidase 10		0	0	1	2	0	1	0	0	0	0	0	0	0	0	0	1	0	0	0	0	0	0	2	0	1	0	0	0	0	0	-3.79893	-3.79893	-3.22178	-2.73578	-3.79893	-3.20185	-3.79893	-3.79893	-3.79893	-3.79893	-3.79893	-3.79893	-3.79893	-3.79893	-3.79893	-3.17423
VIT_00s0319g00060	F6HD32	Glutamate carboxypeptidase (AMP1)		0	6	2	1	3	4	0	0	2	3	2	4	0	2	2	3	1	1	1	0	0	0	1	0	1	2	0	0	0	0	-3.79893	-1.77996	-2.81066	-3.17157	-2.56951	-2.18982	-3.79893	-3.79893	-2.83774	-2.49943	-2.64328	-2.17954	-3.79893	-2.68904	-2.79858	-2.40624
VIT_00s0319g00070	D7T5N5	Putative uncharacterized protein		0	1	1	0	0	0	0	0	0	0	1	1	0	0	1	1	1	1	0	0	0	1	2	1	0	0	1	0	0	0	-3.79893	-3.20551	-3.22178	-3.79893	-3.79893	-3.79893	-3.79893	-3.79893	-3.79893	-3.79893	-3.10836	-3.19666	-3.79893	-3.79893	-3.21373	-3.17423
VIT_00s0322g00010	D7T5P9	Cyclin-D like protein		2	3	0	2	1	0	4	1	0	2	0	1	2	2	1	0	0	1	5	1	1	0	2	0	0	1	1	6	0	2	-2.50524	-2.46181	-3.79893	-2.73578	-3.26463	-3.79893	-2.21918	-3.23234	-3.79893	-2.8176	-3.79893	-3.19666	-2.44495	-2.68904	-3.21373	-3.79893
VIT_00s0322g00020	F6HD45	HHP4 (heptahelical protein 4)		8	7	28	7	12	6	13	7	6	10	9	9	4	4	9	9	11	6	175	6	8	7	20	12	39	29	29	17	45	46	-1.03208	-1.60934	0.085985	-1.53193	-1.12561	-1.77179	-0.898816	-1.67225	-1.85754	-1.24521	-1.09288	-1.29736	-1.75898	-2.06923	-1.33892	-1.24383
VIT_00s0322g00030	F6HD46	Alpha-6-galactosyltransferase		5461	6321	4645	5453	5889	8693	6030	6826	6087	5460	4013	4815	5547	6763	5861	6916	6286	7101	7619	4775	4709	5144	5903	4230	10142	9990	8528	12343	11133	14016	8.15398	7.85269	7.35961	7.73804	7.56778	8.32311	7.75167	7.8825	7.6944	7.57872	7.46825	7.4863	8.27688	8.13689	7.7192	8.07327
VIT_00s0322g00040	F6HD47	RuvB DNA helicase protein		719	933	943	795	937	903	921	1055	999	1009	709	848	844	1059	1340	1017	1527	1195	1049	1230	1311	1405	2181	1520	1297	1087	1206	1267	1364	1369	5.23128	5.09507	5.06173	4.96286	4.91877	5.05884	5.04345	5.1911	5.08977	5.14514	4.97015	4.9836	5.56235	5.46391	5.59195	5.30988
VIT_00s0323g00010	D7TDD0	Putative uncharacterized protein (Fragment)		6	5	5	2	11	10	8	7	15	8	5	9	3	1	0	2	4	2	1	0	0	5	8	9	4	0	9	2	1	0	-1.37814	-1.97351	-2.00836	-2.73578	-1.23073	-1.18384	-1.48326	-1.67225	-0.780669	-1.50698	-1.77404	-1.29736	-2.06157	-3.13979	-3.79893	-2.73972
VIT_00s0323g00020	F6HHR7	HSP associated protein		658	818	656	660	713	807	566	526	450	406	403	403	732	719	732	687	875	732	466	1188	1371	995	1265	940	445	449	513	342	448	507	5.10363	4.90572	4.53953	4.69505	4.5257	4.89705	4.34302	4.18984	3.94292	3.83611	4.15766	3.91393	5.35729	4.90638	4.72141	4.7452
VIT_00s0323g00030	F6HHR8	HSP associated protein		1865	2657	2516	2212	2682	2712	1647	1627	1329	1368	1208	1402	1924	2446	2536	2348	2942	2247	1725	3663	3943	3489	4535	3516	1517	1312	1641	1323	1263	1785	6.60469	6.60295	6.47559	6.43705	6.43372	6.64332	5.88063	5.81507	5.5008	5.58351	5.73755	5.70766	6.74991	6.6703	6.51126	6.51551
VIT_00s0323g00040	D7TDD2	Putative uncharacterized protein		285	315	317	345	372	335	443	451	428	473	387	457	275	347	414	436	441	371	447	939	922	760	877	680	513	353	555	408	509	500	3.90044	3.53448	3.49507	3.76283	3.59122	3.63354	3.99095	3.96885	3.87096	4.05544	4.09945	4.09453	3.94907	3.85903	3.90222	4.09144
VIT_00s0323g00050	F6HHR9	Invertase/pectin methylesterase inhibitor		31	54	49	35	64	51	68	47	82	65	39	61	57	66	94	87	110	76	81	87	60	70	135	68	51	37	74	36	60	26	0.755603	1.03276	0.850868	0.527751	1.09286	0.963719	1.32276	0.762263	1.51663	1.23072	0.841633	1.22808	1.70412	1.49473	1.78673	1.79038
VIT_00s0323g00060	F6HHS0	Invertase/pectin methylesterase inhibitor		128	132	150	128	143	141	171	213	205	233	133	194	239	323	608	382	685	602	82	132	124	265	409	204	133	61	80	100	94	64	2.75412	2.29202	2.42575	2.34526	2.22564	2.39652	2.62797	2.89395	2.81665	3.04034	2.57004	2.8666	3.74766	3.75616	4.45444	3.90154
VIT_00s0323g00070	A5CBR6	Pectin methylesterase inhibitor	3.1.1.11	1465	2853	2473	2782	3538	4925	2290	3497	3039	5953	3179	4313	2203	2650	5688	1825	7738	4662	1260	1936	2197	2882	2186	1517	1703	1392	1778	1288	1987	1216	6.25671	6.70556	6.45074	6.76758	6.83306	7.50362	6.35565	6.91799	6.69277	7.7034	7.1323	7.32753	6.94515	6.78579	7.67599	6.1523
VIT_00s0323g00080	F6HHS2	Elongation factor G, chloroplast precursor		1096	1827	2272	1817	2620	1901	1815	1993	1943	2286	1369	2037	838	1362	1872	1526	1768	1250	2746	2513	1867	2456	3387	2251	3004	2144	3678	3273	2960	3110	5.83851	6.06312	6.32855	6.15352	6.40001	6.13117	6.0206	6.10746	6.04802	6.3234	5.91782	6.246	5.55208	5.82641	6.07368	5.89444
VIT_00s0323g00100	F6HHS3	Vacuolar processing enzyme beta		4	4	23	15	9	1	1	1	2	14	4	3	0	0	4	1	0	8	8	34	12	49	27	9	3	1	30	9	10	1	-1.83431	-2.1971	-0.176733	-0.601829	-1.46717	-3.20185	-3.21657	-3.23234	-2.83774	-0.831753	-2.00996	-2.44598	-3.79893	-3.79893	-2.2135	-3.17423
VIT_00s0324g00010	F6I295	Leucine-rich repeat family protein		127	206	208	159	219	164	185	174	225	194	166	229	92	148	115	126	107	118	209	181	114	166	240	180	184	147	256	211	164	243	2.74292	2.9265	2.89198	2.65416	2.83284	2.61175	2.74023	2.60531	2.94965	2.7786	2.88633	3.10372	2.38263	2.63926	2.07213	2.31542
VIT_00s0324g00020	F6I296	Hydrolase, alpha/beta fold		2	1	4	7	2	7	7	7	2	4	8	2	5	2	2	3	1	2	6	0	0	0	0	0	12	4	2	2	5	9	-2.50524	-3.20551	-2.22963	-1.53193	-2.8756	-1.60087	-1.63509	-1.67225	-2.83774	-2.23891	-1.23543	-2.77304	-1.50898	-2.68904	-2.79858	-2.40624
VIT_00s0324g00030	D7U6Q7	Putative uncharacterized protein		72	75	96	105	107	121	103	118	96	89	69	59	58	65	53	107	40	105	118	105	134	161	198	131	125	96	100	87	138	121	1.93594	1.49244	1.79271	2.06397	1.81467	2.17908	1.90764	2.05307	1.73875	1.67213	1.63939	1.18149	1.72866	1.47327	0.983114	2.0833
VIT_00s0324g00040	F6I297	Molecular chaperone DnaJ		1036	1499	1656	1329	1677	1403	1572	1724	1627	1959	1361	1882	1074	1409	1928	1441	2339	1620	1735	1863	1696	1829	2492	1611	1403	1249	1563	1378	1548	1549	5.75739	5.77798	5.87277	5.70283	5.75702	5.69345	5.81348	5.89851	5.79226	6.10091	5.90938	6.13193	5.90956	5.8753	6.11616	5.81186
VIT_00s0324g00050	F6I298	UDP-glucose glucosyltransferase	2.4.1.115; 2.4.1.215; 2.4.1.203	69	174	189	145	332	383	6436	6795	8628	6890	6032	5398	1351	1768	3140	2613	4113	3507	452	2142	1165	3125	2457	1428	508	470	1014	1871	1431	720	1.87572	2.68545	2.75519	2.52278	3.42813	3.82567	7.84565	7.87593	8.19755	7.91422	8.05601	7.65113	6.24024	6.20239	6.81925	6.66967
VIT_00s0324g00060	F6I299	UDP-glycosyltransferase 85A8		3	7	7	7	8	10	367	375	429	680	386	487	8	3	54	23	79	47	6	10	1	36	53	16	7	4	8	17	15	4	-2.13112	-1.60934	-1.6473	-1.53193	-1.60171	-1.18384	3.72077	3.70395	3.87431	4.57724	4.09573	4.18589	-0.946007	-2.3461	1.00911	-0.0479359
VIT_00s0324g00070	F6I2A0	Cis-zeatin O-beta-D-glucosyltransferase		343	284	290	301	439	447	26	32	37	35	35	17	97	108	134	268	133	180	322	165	61	185	238	128	284	237	287	480	316	325	4.16652	3.386	3.3675	3.56711	3.82882	4.04756	0.00116312	0.23604	0.411929	0.375006	0.692109	-0.504988	2.45796	2.19085	2.28923	3.39315
VIT_00s0324g00080	F6I2A1	UDP-glucoronosyl and UDP-glucosyl transferase		0	0	0	0	0	0	2	3	2	0	0	1	2	4	4	5	7	7	0	19	5	13	19	13	0	0	0	0	0	0	-3.79893	-3.79893	-3.79893	-3.79893	-3.79893	-3.79893	-2.80284	-2.51025	-2.83774	-3.79893	-3.79893	-3.19666	-2.44495	-2.06923	-2.2135	-1.90771
VIT_00s0324g00090	F6I2A2	Pentatricopeptide (PPR) repeat-containing		0	2	1	1	1	2	2	2	6	7	6	2	1	3	4	3	6	1	5	9	11	7	9	8	0	1	1	2	0	0	-3.79893	-2.78626	-3.22178	-3.17157	-3.26463	-2.78078	-2.80284	-2.82658	-1.85754	-1.65814	-1.57133	-2.77304	-2.96861	-2.3461	-2.2135	-2.40624
VIT_00s0324g00110	D7U6R2	Haloacid dehalogenase hydrolase		31	31	41	38	50	33	37	44	33	45	47	53	30	34	26	36	36	35	52	118	106	93	128	73	64	45	79	49	47	34	0.755603	0.269181	0.604881	0.640709	0.750263	0.364389	0.479053	0.671267	0.256283	0.719705	1.10094	1.03193	0.806467	0.572004	0.00908411	0.559204
VIT_00s0327g00010	D7TG67	Putative uncharacterized protein		0	0	0	0	0	0	0	0	0	0	1	0	0	0	0	0	1	0	0	0	1	0	1	0	0	0	0	1	0	0	-3.79893	-3.79893	-3.79893	-3.79893	-3.79893	-3.79893	-3.79893	-3.79893	-3.79893	-3.79893	-3.10836	-3.79893	-3.79893	-3.79893	-3.79893	-3.79893
VIT_00s0327g00020	F6HJP6	Glutamate carboxypeptidase (AMP1)		1	1	4	4	2	2	2	2	6	2	0	2	3	1	3	1	2	2	0	0	0	1	1	1	1	0	0	0	2	0	-3.01169	-3.20551	-2.22963	-2.13037	-2.8756	-2.78078	-2.80284	-2.82658	-1.85754	-2.8176	-3.79893	-2.77304	-2.06157	-3.13979	-2.47658	-3.17423
VIT_00s0327g00030	F6HJP7	Small G protein / RhoGAP		1	2	1	0	2	0	0	0	1	1	1	1	0	0	0	1	0	0	0	1	1	1	1	0	0	1	0	0	0	0	-3.01169	-2.78626	-3.22178	-3.79893	-2.8756	-3.79893	-3.79893	-3.79893	-3.23972	-3.22639	-3.10836	-3.19666	-3.79893	-3.79893	-3.79893	-3.17423
VIT_00s0327g00070	D7TG70	Acyl-[acyl-carrier-protein] desaturase		0	0	0	0	0	0	0	0	0	0	0	0	0	0	0	0	0	0	0	1	1	0	1	1	0	0	0	0	0	0	-3.79893	-3.79893	-3.79893	-3.79893	-3.79893	-3.79893	-3.79893	-3.79893	-3.79893	-3.79893	-3.79893	-3.79893	-3.79893	-3.79893	-3.79893	-3.79893
VIT_00s0332g00010	F6HSC8	Maturase matR		51	62	51	83	58	87	78	88	122	86	118	51	73	81	78	58	183	88	74	196	123	125	254	133	82	66	171	82	118	78	1.44955	1.22552	0.906328	1.73132	0.955864	1.71208	1.51537	1.63835	2.07789	1.62379	2.39962	0.97842	2.05406	1.78336	1.52369	1.22033
VIT_00s0332g00020	F6HSC9	Putative uncharacterized protein		0	0	0	0	0	0	0	0	0	0	0	0	0	0	0	0	0	0	0	0	0	0	0	0	0	0	0	1	0	1	-3.79893	-3.79893	-3.79893	-3.79893	-3.79893	-3.79893	-3.79893	-3.79893	-3.79893	-3.79893	-3.79893	-3.79893	-3.79893	-3.79893	-3.79893	-3.79893
VIT_00s0332g00030	F6HSD0	Maturase matR		41	38	43	50	38	47	56	52	57	66	84	36	42	49	49	31	107	61	36	132	90	105	130	69	54	41	105	54	81	33	1.14391	0.54698	0.67042	1.02059	0.373664	0.850398	1.0515	0.902226	1.00777	1.25208	1.91722	0.497674	1.27486	1.07775	0.874178	0.354777
VIT_00s0332g00040	D7TSG5	Putative uncharacterized protein		17	22	11	20	20	22	21	30	29	25	27	7	14	19	15	15	37	18	11	40	26	20	39	29	21	16	28	12	20	13	-0.0614371	-0.19082	-1.1184	-0.226664	-0.482073	-0.180866	-0.282508	0.148786	0.0817902	-0.0787987	0.336598	-1.58892	-0.226877	-0.213509	-0.710841	-0.608561
VIT_00s0332g00050	F6HSD1	Cytochrome b6/f complex subunit IV petD		15	19	17	24	23	25	17	28	18	37	30	17	24	21	15	16	40	20	23	57	42	35	52	23	27	18	32	27	43	13	-0.227659	-0.383764	-0.572063	0.0160131	-0.299448	-0.0106106	-0.557999	0.0559127	-0.547622	0.45085	0.480369	-0.504988	0.49928	-0.0806111	-0.710841	-0.525363
VIT_00s0332g00060	F6HSD2	ATP synthase CF1 beta subunit		16	16	20	29	21	33	20	29	27	26	22	13	22	36	25	29	52	44	39	54	36	34	48	30	41	28	47	41	48	31	-0.142156	-0.606554	-0.360899	0.271249	-0.418595	0.364389	-0.346608	0.103096	-0.0140666	-0.0264318	0.059678	-0.847446	0.380401	0.650587	-0.0433852	0.264141
VIT_00s0332g00070	F6HSD3	Putative uncharacterized protein		1	0	1	0	0	1	0	1	0	2	0	1	1	1	1	3	5	2	1	1	1	2	4	0	0	1	2	1	0	0	-3.01169	-3.79893	-3.22178	-3.79893	-3.79893	-3.20185	-3.79893	-3.23234	-3.79893	-2.8176	-3.79893	-3.19666	-2.96861	-3.13979	-3.21373	-2.40624
VIT_00s0332g00080	D7TSG7	Maturase K		15	34	40	32	32	35	10	17	22	25	21	17	14	27	44	28	68	37	36	63	46	62	74	58	24	22	24	42	44	24	-0.227659	0.394838	0.57096	0.405193	0.140659	0.44467	-1.22048	-0.600861	-0.285928	-0.0787987	-0.00270811	-0.504988	-0.226877	0.257393	0.725311	0.216594
VIT_00s0332g00090	D7TSG8	Putative uncharacterized protein		2	1	2	7	5	2	5	3	5	3	10	8	6	8	7	4	19	4	3	14	20	12	16	7	3	7	9	8	6	5	-2.50524	-3.20551	-2.81066	-1.53193	-2.10239	-2.78078	-1.99716	-2.51025	-2.04734	-2.49943	-0.963162	-1.43579	-1.29597	-1.30498	-1.62845	-2.13555
VIT_00s0332g00100	D7TSH0	Putative uncharacterized protein		0	0	0	0	0	0	0	1	0	1	0	1	1	0	1	2	1	1	1	1	0	2	2	1	0	0	0	0	0	0	-3.79893	-3.79893	-3.79893	-3.79893	-3.79893	-3.79893	-3.79893	-3.23234	-3.79893	-3.22639	-3.79893	-3.19666	-2.96861	-3.79893	-3.21373	-2.73972
VIT_00s0332g00110	B6VJU6	Photosystem II PsbF protein		21	20	12	17	13	15	22	20	29	20	32	12	11	24	26	21	22	19	47	58	53	24	32	29	18	17	31	16	24	18	0.222667	-0.316541	-1.01174	-0.439883	-1.02764	-0.679592	-0.221136	-0.39017	0.0817902	-0.373615	0.568828	-0.947465	-0.542091	0.0982674	0.00908411	-0.169011
VIT_00s0332g00120	F6HSD5	Putative uncharacterized protein		0	0	0	0	0	0	0	0	0	0	0	0	0	0	0	0	5	1	0	0	0	0	0	0	0	0	0	0	0	0	-3.79893	-3.79893	-3.79893	-3.79893	-3.79893	-3.79893	-3.79893	-3.79893	-3.79893	-3.79893	-3.79893	-3.79893	-3.79893	-3.79893	-3.79893	-3.79893
VIT_00s0332g00130	F6HSD6	Cytochrome c-type biogenesis protein CcmF		19	12	11	19	18	18	10	11	13	21	25	11	19	17	31	13	50	24	25	59	39	34	49	16	20	9	34	17	27	10	0.0875969	-0.96992	-1.1184	-0.294295	-0.618079	-0.444496	-1.22048	-1.1456	-0.959981	-0.309635	0.232119	-1.05494	0.181415	-0.359903	0.246131	-0.7909
VIT_00s0332g00140	D7TSH3	NADH dehydrogenase (ubiquinone) Fe-S protein 2		22	30	17	32	21	19	51	83	98	49	53	22	56	61	43	26	73	48	27	85	61	80	125	85	37	27	88	58	88	50	0.285737	0.224739	-0.572063	0.405193	-0.418595	-0.373936	0.921465	1.55596	1.76786	0.837414	1.26879	-0.166843	1.67915	1.38408	0.693602	0.116525
VIT_00s0332g00150	F6HSD7	Putative uncharacterized protein		3	1	7	7	5	3	13	4	17	11	14	6	11	10	5	6	14	4	6	10	13	5	17	12	9	8	13	5	14	7	-2.13112	-3.20551	-1.6473	-1.53193	-2.10239	-2.45525	-0.898816	-2.25095	-0.621199	-1.13022	-0.536659	-1.76026	-0.542091	-1.0352	-1.99107	-1.711
VIT_00s0332g00160	F6HSD8	NADH dehydrogenase subunit 7		37	38	28	42	40	39	51	64	40	46	67	30	57	45	47	33	91	45	37	138	91	97	159	61	36	39	92	51	69	38	1.00087	0.54698	0.085985	0.778753	0.443659	0.592956	0.921465	1.19135	0.518549	0.750045	1.59794	0.249248	1.70412	0.959249	0.816461	0.440054
VIT_00s0332g00170	F6HSD9	NADH dehydrogenase subunit 7		4	3	3	5	4	1	6	10	4	7	6	4	8	7	7	6	10	9	4	11	11	5	8	8	7	5	7	7	15	3	-1.83431	-2.46181	-2.49109	-1.90219	-2.31713	-3.20185	-1.80479	-1.26035	-2.26595	-1.65814	-1.57133	-2.17954	-0.946007	-1.46149	-1.62845	-1.711
VIT_00s0333g00020	D7U6E4	Putative uncharacterized protein		155	218	309	229	282	236	176	227	177	192	105	213	124	165	211	163	188	183	319	384	338	390	637	357	240	159	211	207	213	231	3.02756	3.00744	3.45844	3.17544	3.19435	3.13166	2.66907	2.98493	2.60711	2.7638	2.23365	3.00013	2.80813	2.79442	2.93648	2.68213
VIT_00s0333g00030	NA	Coiled-coil domain-containing protein 94	NA	1091	1459	1410	1311	1682	1373	1359	1298	1458	1468	1219	1353	938	1266	1386	1271	1402	1221	1369	1504	1723	1972	2900	2173	1398	1138	1647	1262	1553	1349	5.83192	5.73901	5.64107	5.68319	5.76131	5.66231	5.60371	5.48962	5.63425	5.68515	5.75061	5.65641	5.71448	5.7211	5.64057	5.631
VIT_00s0333g00040	F6I1Z8	Early tobacco anther 1, putative		553	576	910	609	1044	711	979	1711	1462	1406	726	1091	1658	2020	2783	2368	2982	2229	725	2736	2368	2879	4178	2988	870	465	639	737	846	509	4.85339	4.40114	5.01045	4.57936	5.07442	4.7148	5.13137	5.88761	5.6382	5.62298	5.00426	5.34639	6.5354	6.39445	6.64524	6.52774
VIT_00s0333g00050	F6I1Z9	DIR1 (defective IN induced resistance 1)		0	0	0	1	0	0	0	0	0	0	0	0	0	0	0	0	0	0	0	0	0	0	1	0	0	0	0	0	1	0	-3.79893	-3.79893	-3.79893	-3.17157	-3.79893	-3.79893	-3.79893	-3.79893	-3.79893	-3.79893	-3.79893	-3.79893	-3.79893	-3.79893	-3.79893	-3.79893
VIT_00s0333g00060	D7U6E7	Putative uncharacterized protein		10	5	3	6	9	1	5	7	5	7	5	4	1	2	0	2	2	0	2	0	0	0	1	1	2	2	4	2	5	6	-0.753178	-1.97351	-2.49109	-1.70522	-1.46717	-3.20185	-1.99716	-1.67225	-2.04734	-1.65814	-1.77404	-2.17954	-2.96861	-2.68904	-3.79893	-2.73972
VIT_00s0333g00070	F6I200	Putative uncharacterized protein		178	189	155	163	195	219	221	248	200	221	151	196	146	182	180	202	193	162	224	224	200	192	291	191	199	188	236	190	234	251	3.22553	2.80347	2.47244	2.6896	2.66717	3.02472	2.99422	3.11147	2.7814	2.96474	2.75108	2.88125	3.04153	2.93449	2.70957	2.98849
VIT_00s0335g00010	F6HCL9	R protein L6		14	32	42	30	47	27	19	18	37	30	47	32	23	38	45	54	17	31	33	28	30	22	30	19	16	9	27	24	19	15	-0.318552	0.312294	0.638023	0.317292	0.664924	0.0926652	-0.413688	-0.527158	0.411929	0.165874	1.10094	0.336897	0.441065	0.725111	0.756339	1.12052
VIT_00s0335g00020	F6HCM0	TIR-NBS-LRR disease resistance		20	44	74	61	97	62	46	41	81	76	65	66	102	141	186	228	158	174	82	106	78	103	143	102	50	58	52	56	49	72	0.156712	0.748777	1.42606	1.29823	1.67615	1.23603	0.778537	0.574142	1.49937	1.44987	1.55528	1.33838	2.52955	2.57019	2.75636	3.16168
VIT_00s0335g00080	F6HCM2	R protein MLA10		60	49	55	73	99	110	93	103	83	72	73	56	61	83	82	84	78	69	67	110	56	68	96	71	108	77	139	82	70	84	1.67831	0.897747	1.01124	1.55037	1.70494	2.04386	1.76327	1.86056	1.53368	1.37398	1.71886	1.10864	1.79988	1.81782	1.59408	1.74083
VIT_00s0335g00090	F6HCM3	R protein MLA10		4	12	9	13	15	15	24	15	31	9	6	17	10	20	16	11	11	11	11	15	13	20	28	12	23	14	27	14	10	16	-1.83431	-0.96992	-1.35875	-0.784279	-0.849641	-0.679592	-0.105709	-0.760623	0.171673	-1.37017	-1.57133	-0.504988	-0.66458	-0.14553	-0.628374	-0.999665
VIT_00s0337g00010	D7UDU8	Salt tolerance protein 2		943	1482	1467	1216	1412	1284	1654	1808	1596	1852	1286	1893	976	1168	1651	998	1817	1238	913	1315	1366	1918	3021	2243	1069	985	1074	920	1185	1097	5.62189	5.76155	5.69816	5.57482	5.50923	5.56576	5.88674	5.96707	5.76454	6.01996	5.8277	6.14033	5.77169	5.60503	5.89265	5.28272
VIT_00s0337g00020	F6I780	S locus-linked protein SLL2		0	0	0	0	1	0	0	0	0	0	0	2	0	0	0	0	0	0	0	1	0	0	0	0	0	0	0	0	0	0	-3.79893	-3.79893	-3.79893	-3.79893	-3.26463	-3.79893	-3.79893	-3.79893	-3.79893	-3.79893	-3.79893	-2.77304	-3.79893	-3.79893	-3.79893	-3.79893
VIT_00s0337g00030	F6I781	Nodulin family protein		0	0	0	1	0	0	0	0	0	0	0	1	0	0	0	0	0	0	0	1	0	0	2	0	1	0	0	0	0	0	-3.79893	-3.79893	-3.79893	-3.17157	-3.79893	-3.79893	-3.79893	-3.79893	-3.79893	-3.79893	-3.79893	-3.19666	-3.79893	-3.79893	-3.79893	-3.79893
VIT_00s0337g00040	D7UDV0	Putative uncharacterized protein		9	10	12	3	12	8	16	13	20	15	8	10	1	1	7	9	5	12	1	8	0	5	3	1	8	7	8	5	6	5	-0.885899	-1.19291	-1.01174	-2.40155	-1.12561	-1.44807	-0.635956	-0.940307	-0.410849	-0.744569	-1.23543	-1.17106	-2.96861	-3.13979	-1.62845	-1.24383
VIT_00s0337g00060	D7UDV1	Ribosomal protein S8 (RPS8A) 40S		957	1246	1186	1094	1289	1275	1444	1458	1537	1196	985	1119	947	1112	1238	1117	1334	1123	1303	1283	1219	1350	2143	1340	1242	1048	1228	1168	1396	1279	5.64312	5.51167	5.39187	5.42253	5.37796	5.55563	5.69111	5.65706	5.71027	5.38997	5.44356	5.38288	5.72824	5.53425	5.4779	5.44495
VIT_00s0337g00070	F6I782	Putative uncharacterized protein		74	98	96	90	90	72	88	102	90	93	66	99	76	111	155	125	163	101	112	153	156	185	221	182	126	130	111	106	122	115	1.97474	1.86966	1.79271	1.8457	1.57061	1.44563	1.68528	1.84677	1.64771	1.73415	1.57677	1.90962	2.11118	2.22976	2.49639	2.30409
VIT_00s0337g00080	D7UDV3	Putative uncharacterized protein		60	65	82	65	84	73	63	79	53	66	38	65	58	74	65	61	69	49	83	110	94	116	146	97	60	51	39	43	53	58	1.67831	1.29165	1.57039	1.38727	1.47356	1.46501	1.21586	1.48649	0.906684	1.25208	0.805679	1.31699	1.72866	1.6558	1.26785	1.29089
VIT_00s0337g00090	D7UDV4	Putative uncharacterized protein		0	4	1	2	3	2	2	5	6	12	2	0	1	1	0	0	0	1	4	2	4	2	7	6	0	1	9	10	6	4	-3.79893	-2.1971	-3.22178	-2.73578	-2.56951	-2.78078	-2.80284	-2.03124	-1.85754	-1.02372	-2.64328	-3.79893	-2.96861	-3.13979	-3.79893	-3.79893
VIT_00s0338g00010	F6HU16	F-box family protein		342	444	416	417	411	428	37	52	41	35	35	23	468	640	580	612	506	580	537	1011	1003	985	1326	1013	432	448	396	379	417	533	4.16232	4.02709	3.88498	4.03496	3.73424	3.98517	0.479053	0.902226	0.552407	0.375006	0.692109	-0.107781	4.71338	4.73889	4.38665	4.57889
VIT_00s0338g00020	D7TV29	Putative uncharacterized protein		235	250	304	236	271	309	256	276	237	229	187	211	236	272	351	316	356	298	480	426	642	428	481	402	413	330	404	344	319	386	3.62362	3.20338	3.43506	3.21854	3.13741	3.51769	3.20454	3.26458	3.02393	3.01558	3.05661	2.98664	3.72954	3.50967	3.6653	3.62934
VIT_00s0338g00030	D7TV30	Cellular retinaldehyde-binding/triple function, C-terminal		106	118	143	132	148	135	118	114	118	146	113	142	81	115	185	196	170	165	167	325	196	249	404	179	261	132	187	126	127	133	2.48522	2.13278	2.35775	2.38904	2.27447	2.33466	2.10027	2.00419	2.03062	2.37346	2.33803	2.42163	2.20162	2.28007	2.74867	2.94539
VIT_00s0338g00040	D7TV31	Putative uncharacterized protein		2	0	0	4	0	2	2	6	1	0	7	1	1	2	6	0	2	0	2	3	5	3	3	4	5	3	13	2	1	3	-2.50524	-3.79893	-3.79893	-2.13037	-3.79893	-2.78078	-2.80284	-1.84061	-3.23972	-3.79893	-1.39363	-3.19666	-2.96861	-2.68904	-1.7984	-3.79893
VIT_00s0338g00050	F6HU17	Vitamin K epoxide reductase	1.6.5.2	264	343	348	298	361	369	482	438	418	446	309	425	222	285	414	329	396	348	333	527	504	482	739	524	311	253	280	275	304	297	3.79057	3.65661	3.62886	3.55275	3.54817	3.77223	4.11214	3.92685	3.83702	3.97102	3.77625	3.99026	3.6418	3.57661	3.90222	3.68717
VIT_00s0340g00040	F6GYZ3	Beta-hexosaminidase beta chain precursor		38	62	44	47	41	49	63	66	80	31	49	43	28	25	26	24	12	13	33	86	95	90	125	81	84	73	96	48	75	74	1.03798	1.22552	0.702106	0.934583	0.477423	0.908171	1.21586	1.23437	1.48191	0.210196	1.15909	0.742013	0.711159	0.153283	0.00908411	0.00899296
VIT_00s0340g00050	F6GYZ4	Endo-1,4-beta-glucanase korrigan (KOR)	3.2.1.4	413	517	1060	607	820	657	921	983	1190	1378	1041	1323	481	532	1360	669	1426	970	1492	250	320	271	558	232	668	656	660	833	1045	932	4.43347	4.2458	5.23012	4.57463	4.72683	4.60117	5.04345	5.08933	5.34169	5.594	5.52321	5.6241	4.7528	4.47303	5.61329	4.707
VIT_00s0340g00060	F6GYZ5	Endo-1,4-beta-glucanase korrigan (KOR)		150	248	516	288	377	262	288	418	399	603	420	617	126	215	531	235	543	319	784	103	94	67	168	84	274	278	262	342	312	391	2.98068	3.19189	4.19441	3.50381	3.61036	3.28127	3.37321	3.85975	3.77025	4.40441	4.21703	4.52604	2.83098	3.17281	4.25977	3.20496
VIT_00s0340g00070	D7SSJ1	UDP-N-acetylglucosamine transferase subunit alg13		158	269	201	211	256	215	227	232	263	217	201	223	150	197	206	200	215	223	226	206	208	208	294	210	222	155	224	172	219	210	3.05498	3.30827	2.84308	3.05831	3.05595	2.99837	3.03252	3.01608	3.17284	2.93863	3.1599	3.06574	3.08019	3.04772	2.90221	2.97427
VIT_00s0340g00080	F6GYZ6	Component of oligomeric golgi complex 1		1647	2941	2971	2570	3334	2915	2479	2942	2690	2869	2073	2860	1418	1996	2290	2086	2247	1854	2759	2360	1936	2379	3252	2130	2378	1891	2412	2264	2179	2545	6.4255	6.74936	6.71523	6.6533	6.74743	6.74739	6.46996	6.66883	6.51691	6.65086	6.51584	6.73518	6.31001	6.37722	6.36417	6.34496
VIT_00s0340g00090	D7SSJ3	Lateral organ boundaries Domain 6		0	0	0	1	0	0	0	0	0	0	0	0	0	0	0	0	0	0	0	0	0	0	0	0	0	0	0	0	0	0	-3.79893	-3.79893	-3.79893	-3.17157	-3.79893	-3.79893	-3.79893	-3.79893	-3.79893	-3.79893	-3.79893	-3.79893	-3.79893	-3.79893	-3.79893	-3.79893
VIT_00s0341g00010	D7SYZ5	Dual specificity protein phosphatase		1112	1361	1437	1404	1608	1463	1543	1514	1540	1405	1217	1333	974	1244	1286	1302	1405	1172	1384	1769	2096	1819	2395	1743	1511	1085	1537	1230	1383	1405	5.8594	5.63884	5.6684	5.78193	5.69648	5.75378	5.78665	5.71136	5.71308	5.62196	5.74824	5.63495	5.76874	5.69585	5.5327	5.66572
VIT_00s0341g00020	D7SYZ6	Transposon protein, CACTA, En/Spm sub-class		992	1599	1626	1486	1796	1580	1588	1397	1622	1528	1095	1583	1040	1486	1707	1438	2022	1416	1657	2051	1779	2239	3088	2168	1393	1067	1894	1382	1465	1574	5.69487	5.87103	5.84643	5.86372	5.85579	5.86463	5.82807	5.59549	5.78782	5.74286	5.59606	5.88261	5.86321	5.95197	5.94072	5.80886
VIT_00s0341g00030	D7SYZ7	Putative uncharacterized protein		412	423	438	475	511	493	592	595	567	581	422	467	351	464	526	501	473	463	695	678	621	590	849	568	592	484	638	546	618	628	4.42999	3.9575	3.95898	4.22207	4.0469	4.18828	4.40759	4.36701	4.27496	4.35098	4.22386	4.12563	4.29966	4.27641	4.24617	4.29113
VIT_00s0341g00040	D7SYZ8	Exostosin family protein		152	293	290	284	395	276	347	297	327	369	242	327	186	228	341	343	409	299	478	406	334	560	763	468	365	251	489	334	403	311	2.99961	3.43071	3.3675	3.48376	3.67727	3.35583	3.64038	3.36961	3.48482	3.69898	3.42574	3.61404	3.38815	3.25685	3.62384	3.74697
VIT_00s0341g00050	F6H852	ATMYB66/WER/WER1 (WEREWOLF 1)		482	799	710	705	679	708	551	658	454	426	315	443	197	243	275	222	297	230	593	368	507	560	1029	772	556	528	527	566	618	606	4.65568	4.8719	4.65331	4.78995	4.45543	4.70872	4.30441	4.51173	3.95563	3.90514	3.80385	4.04984	3.47049	3.3481	3.31552	3.12352
VIT_00s0341g00060	F6H853	Putative uncharacterized protein		206	457	432	435	430	374	283	318	172	213	156	256	66	108	122	114	143	102	367	136	191	271	470	381	244	265	313	293	244	347	3.43479	4.06854	3.93917	4.09566	3.79909	3.79154	3.34812	3.46752	2.56626	2.91204	2.79759	3.26324	1.91128	2.19085	2.15597	2.17322
VIT_00s0341g00070	D7SZ01	AP2 domain-containing transcription factor TINY		1	2	1	2	3	2	6	3	7	2	2	3	1	6	5	9	4	2	1	3	2	1	10	6	0	0	1	1	1	1	-3.01169	-2.78626	-3.22178	-2.73578	-2.56951	-2.78078	-1.80479	-2.51025	-1.68983	-2.8176	-2.64328	-2.44598	-2.96861	-1.63708	-1.99107	-1.24383
VIT_00s0342g00010	D7UE35	GHMP kinase		2	0	4	2	3	1	0	0	2	1	0	0	0	0	0	0	0	0	1	1	0	0	2	0	0	2	3	0	0	0	-2.50524	-3.79893	-2.22963	-2.73578	-2.56951	-3.20185	-3.79893	-3.79893	-2.83774	-3.22639	-3.79893	-3.79893	-3.79893	-3.79893	-3.79893	-3.79893
VIT_00s0342g00030	F6I7F5	NADP dependent malic enzyme		0	0	0	0	0	0	0	0	0	0	0	0	0	0	0	0	0	0	0	0	0	1	0	0	0	0	0	0	0	0	-3.79893	-3.79893	-3.79893	-3.79893	-3.79893	-3.79893	-3.79893	-3.79893	-3.79893	-3.79893	-3.79893	-3.79893	-3.79893	-3.79893	-3.79893	-3.79893
VIT_00s0345g00010	F6GZA0	WD-40 repeat		0	0	0	0	0	1	1	1	0	0	0	0	0	0	0	0	0	0	0	0	0	0	2	2	0	0	0	0	0	0	-3.79893	-3.79893	-3.79893	-3.79893	-3.79893	-3.20185	-3.21657	-3.23234	-3.79893	-3.79893	-3.79893	-3.79893	-3.79893	-3.79893	-3.79893	-3.79893
VIT_00s0346g00030	D7TRR3	Rhamnogalacturonate lyase		0	0	1	0	0	0	0	0	0	0	0	0	0	0	0	0	0	0	0	0	0	0	0	0	0	0	0	0	0	0	-3.79893	-3.79893	-3.22178	-3.79893	-3.79893	-3.79893	-3.79893	-3.79893	-3.79893	-3.79893	-3.79893	-3.79893	-3.79893	-3.79893	-3.79893	-3.79893
VIT_00s0346g00050	D7TRR5	Major Facilitator Superfamily		0	1	0	0	0	0	20	13	25	18	14	17	4	6	19	12	6	12	30	26	26	19	31	17	25	17	22	18	17	22	-3.79893	-3.20551	-3.79893	-3.79893	-3.79893	-3.79893	-0.346608	-0.940307	-0.116749	-0.510774	-0.536659	-0.504988	-1.75898	-1.63708	-0.40597	-0.89151
VIT_00s0346g00060	F6HRT5	Concanavalin A lectin		0	0	0	0	0	0	0	0	0	0	0	0	0	0	0	0	0	0	1	0	0	0	0	0	0	0	0	0	0	0	-3.79893	-3.79893	-3.79893	-3.79893	-3.79893	-3.79893	-3.79893	-3.79893	-3.79893	-3.79893	-3.79893	-3.79893	-3.79893	-3.79893	-3.79893	-3.79893
VIT_00s0346g00080	D7TRR8	Sinapyl alcohol dehydrogenase		0	1	0	0	0	0	0	0	0	0	0	0	3	6	5	3	3	6	0	0	0	0	0	0	0	0	0	2	0	1	-3.79893	-3.20551	-3.79893	-3.79893	-3.79893	-3.79893	-3.79893	-3.79893	-3.79893	-3.79893	-3.79893	-3.79893	-2.06157	-1.63708	-1.99107	-2.40624
VIT_00s0346g00100	D7TRS1	Sinapyl alcohol dehydrogenase		0	0	0	0	0	0	0	0	3	1	0	1	1	0	1	2	1	1	0	0	0	0	0	0	0	0	0	0	0	0	-3.79893	-3.79893	-3.79893	-3.79893	-3.79893	-3.79893	-3.79893	-3.79893	-2.5237	-3.22639	-3.79893	-3.19666	-2.96861	-3.79893	-3.21373	-2.73972
VIT_00s0346g00110	D7TRS2	Mannitol dehydrogenase		1	2	3	1	3	3	2	2	2	2	1	0	199	277	355	314	390	361	4	6	0	3	2	1	2	2	3	0	1	6	-3.01169	-2.78626	-2.49109	-3.17157	-2.56951	-2.45525	-2.80284	-2.82658	-2.83774	-2.8176	-3.10836	-3.79893	3.48497	3.53578	3.68156	3.62023
VIT_00s0346g00120	D7TRS3	Sinapyl alcohol dehydrogenase		0	0	0	0	0	1	0	0	0	0	0	0	1	0	1	4	3	6	1	0	0	1	0	0	2	0	0	0	0	0	-3.79893	-3.79893	-3.79893	-3.79893	-3.79893	-3.20185	-3.79893	-3.79893	-3.79893	-3.79893	-3.79893	-3.79893	-2.96861	-3.79893	-3.21373	-2.13555
VIT_00s0347g00030	A5ARZ7	Zinc finger (B-box type)		401	531	461	468	543	633	645	739	620	507	400	580	617	752	840	841	1000	905	97	741	1003	975	1292	1049	109	77	115	96	86	93	4.39108	4.2842	4.03248	4.20073	4.13416	4.54764	4.53089	4.67872	4.40342	4.15517	4.14692	4.43711	5.11119	4.97097	4.91945	5.03628
VIT_00s0347g00040	A5ARZ8	Avr9/Cf-9 rapidly elicited protein 20		61	139	128	58	61	53	195	112	199	196	224	312	115	145	318	154	295	179	157	47	142	112	85	124	115	133	177	108	137	212	1.70163	2.3655	2.20025	1.22765	1.02599	1.01721	2.81538	1.97912	2.77424	2.79324	3.31501	3.5467	2.70058	2.61006	3.5237	2.60113
VIT_00s0347g00050	F6GZ94	Ser/Thr receptor-like kinase1		18	42	32	29	42	36	184	132	216	180	214	167	129	149	180	171	145	187	90	142	108	193	208	123	158	142	275	158	199	167	0.0150035	0.684598	0.266371	0.271249	0.510415	0.483195	2.73249	2.21217	2.89131	2.67171	3.24961	2.65269	2.86459	2.64887	2.70957	2.7505
VIT_00s0347g00060	F6GZ95	S-locus lectin protein kinase	2.7.11.1	64	157	176	129	197	120	164	188	183	224	226	248	99	143	156	122	153	148	242	170	118	170	247	179	181	131	230	177	183	168	1.7694	2.53887	2.65351	2.35633	2.68173	2.1673	2.56838	2.71569	2.65464	2.98401	3.32774	3.21778	2.48702	2.59026	2.50555	2.26956
VIT_00s0347g00070	F6GZ96	S-locus lectin protein kinase		31	77	69	65	103	76	110	84	120	131	122	110	72	75	153	107	130	104	141	122	91	123	150	99	97	92	119	96	105	104	0.755603	1.52945	1.32793	1.38727	1.76085	1.52163	2.00074	1.57282	2.05445	2.21935	2.44707	2.05886	2.03451	1.67473	2.4779	2.0833
VIT_00s0347g00080	F6GZ97	Curculin (mannose-binding) lectin		14	35	37	26	36	35	58	49	43	61	44	63	36	36	53	38	58	38	53	51	42	60	71	44	35	23	46	29	51	55	-0.318552	0.434404	0.464132	0.123583	0.300099	0.44467	1.1004	0.819888	0.617829	1.14198	1.00907	1.27322	1.05959	0.650587	0.983114	0.633499
VIT_00s0347g00090	D7SSX6	Curculin (mannose-binding) lectin		1	0	0	0	0	0	0	1	0	0	0	0	0	1	1	0	1	0	0	1	0	0	1	0	0	0	0	0	0	0	-3.01169	-3.79893	-3.79893	-3.79893	-3.79893	-3.79893	-3.79893	-3.23234	-3.79893	-3.79893	-3.79893	-3.79893	-3.79893	-3.13979	-3.21373	-3.79893
VIT_00s0347g00110	F6GZ98	S-locus lectin protein kinase		21	42	35	34	56	32	26	26	29	60	33	47	31	43	47	37	52	28	45	42	32	36	34	23	51	51	68	58	46	58	0.222667	0.684598	0.388249	0.488044	0.907145	0.322509	0.00116312	-0.0433526	0.0817902	1.11892	0.611103	0.865053	0.85186	0.896138	0.816461	0.59683
VIT_00s0347g00120	F6GZ99	S-locus lectin protein kinase		2	9	2	5	5	4	10	4	2	8	10	11	3	5	11	5	7	6	6	9	4	4	8	4	6	0	3	2	5	5	-2.50524	-1.31882	-2.81066	-1.90219	-2.10239	-2.18982	-1.22048	-2.25095	-2.83774	-1.50698	-0.963162	-1.05494	-2.06157	-1.83703	-1.09789	-1.90771
VIT_00s0349g00020	F6H5I8	Putative uncharacterized protein		441	465	600	527	740	549	1021	899	1121	1026	864	902	394	569	642	749	673	580	679	690	517	580	711	480	376	339	474	468	465	353	4.5278	4.09348	4.41121	4.37139	4.57916	4.34292	5.19185	4.96074	5.25567	5.1692	5.2548	5.07247	4.46581	4.56973	4.53269	4.86953
VIT_00s0349g00030	NA	Skp1	NA	126	98	101	133	133	108	172	140	190	157	225	139	146	167	174	160	175	162	217	264	257	161	209	153	159	178	227	162	192	172	2.73164	1.86966	1.86447	2.39978	2.12271	2.01786	2.63628	2.29578	2.70819	2.47686	3.32139	2.39124	3.04153	2.81162	2.6612	2.65563
VIT_00s0349g00040	F6H5I9	Zinc finger (C3HC4-type ring finger)		0	0	2	0	0	0	0	0	0	0	0	1	0	0	0	0	0	0	2	1	0	0	4	5	1	1	0	1	2	0	-3.79893	-3.79893	-2.81066	-3.79893	-3.79893	-3.79893	-3.79893	-3.79893	-3.79893	-3.79893	-3.79893	-3.19666	-3.79893	-3.79893	-3.79893	-3.79893
VIT_00s0349g00050	E0CU56	Protein FD (BZIP transcription factor 14)		0	0	0	0	0	0	1	0	0	0	1	0	0	0	0	0	0	0	0	1	0	0	1	0	0	0	1	0	0	0	-3.79893	-3.79893	-3.79893	-3.79893	-3.79893	-3.79893	-3.21657	-3.79893	-3.79893	-3.79893	-3.10836	-3.79893	-3.79893	-3.79893	-3.79893	-3.79893
VIT_00s0349g00060	E0CU57	La domain-containing protein		2551	4224	4437	3701	4905	3890	3532	4809	4562	4421	3117	4340	2044	2800	4229	2824	4310	3372	4085	3008	2395	3526	5223	3727	3460	2630	3130	3841	3481	3109	7.05629	7.27137	7.29354	7.17913	7.30412	7.16342	6.98034	7.37738	7.2785	7.27432	7.1039	7.33652	6.83714	6.86518	7.24856	6.78163
VIT_00s0352g00020	D7SYY9	Glutamate carboxypeptidase (AMP1)		8	5	5	7	7	6	1	4	2	2	0	0	0	0	1	0	2	1	3	0	1	2	6	2	1	1	2	1	1	1	-1.03208	-1.97351	-2.00836	-1.53193	-1.7501	-1.77179	-3.21657	-2.25095	-2.83774	-2.8176	-3.79893	-3.79893	-3.79893	-3.79893	-3.21373	-3.79893
VIT_00s0352g00030	F6H849	Putative uncharacterized protein		1	2	1	0	0	1	0	0	1	0	1	0	2	0	1	2	1	0	0	3	1	3	1	4	0	1	1	0	1	0	-3.01169	-2.78626	-3.22178	-3.79893	-3.79893	-3.20185	-3.79893	-3.79893	-3.23972	-3.79893	-3.10836	-3.79893	-2.44495	-3.79893	-3.21373	-2.73972
VIT_00s0353g00020	D7T5C7	S-locus lectin protein kinase	2.7.11.1	0	1	0	1	3	1	4	0	2	1	4	1	0	4	5	3	6	3	2	1	5	1	5	1	5	5	2	3	1	1	-3.79893	-3.20551	-3.79893	-3.17157	-2.56951	-3.20185	-2.21918	-3.79893	-2.83774	-3.22639	-2.00996	-3.19666	-3.79893	-2.06923	-1.99107	-2.40624
VIT_00s0353g00030	F6HCT2	S-locus lectin protein kinase		0	0	0	0	0	0	0	0	0	0	0	0	0	0	0	0	0	0	2	0	0	0	0	0	0	1	1	1	1	2	-3.79893	-3.79893	-3.79893	-3.79893	-3.79893	-3.79893	-3.79893	-3.79893	-3.79893	-3.79893	-3.79893	-3.79893	-3.79893	-3.79893	-3.79893	-3.79893
VIT_00s0353g00050	F6HCT3	Serine/threonine kinase BRLK		38	55	66	56	71	40	57	35	41	47	68	56	39	50	103	66	64	70	67	90	93	105	116	51	29	25	19	43	39	45	1.03798	1.05832	1.26567	1.17861	1.23781	0.627763	1.07616	0.357759	0.552407	0.77976	1.61881	1.10864	1.17124	1.10591	1.91601	1.40134
VIT_00s0353g00060	F6HCT4	ARK3 (Arabidopsis Receptor Kinase 3)	2.7.11.1	122	202	172	171	246	216	149	196	161	179	147	193	164	222	223	284	219	216	178	175	129	146	165	101	108	114	143	159	135	168	2.68561	2.89848	2.62073	2.75798	2.99897	3.005	2.43176	2.77516	2.47211	2.66376	2.71277	2.85922	3.20787	3.21867	3.01556	3.47625
VIT_00s0357g00010	D7TRA8	Senescence-associated protein		126	177	178	175	197	192	222	258	207	220	135	164	140	158	129	152	151	141	178	187	170	292	454	321	230	197	241	233	224	202	2.73164	2.70984	2.66963	2.79098	2.68173	2.83669	3.00067	3.16804	2.83052	2.95826	2.59132	2.62684	2.98153	2.73254	2.23519	2.5825
VIT_00s0357g00020	D7TRA9	Beta-hydroxyacyl-ACP dehydratase		225	259	221	225	237	286	402	371	391	292	285	276	208	238	234	247	165	247	397	326	269	251	387	260	363	339	379	405	403	454	3.56126	3.25402	2.97862	3.15022	2.94569	3.40682	3.8515	3.68857	3.74118	3.36343	3.66024	3.37098	3.54838	3.31832	3.08442	3.27627
VIT_00s0357g00030	F6HRG5	Putative uncharacterized protein		0	2	0	1	1	0	1	1	1	1	0	0	0	0	0	0	0	0	0	0	0	1	1	1	1	3	1	1	1	0	-3.79893	-2.78626	-3.79893	-3.17157	-3.26463	-3.79893	-3.21657	-3.23234	-3.23972	-3.22639	-3.79893	-3.79893	-3.79893	-3.79893	-3.79893	-3.79893
VIT_00s0357g00060	F6HRG6	Glycosyl hydrolase family 5 protein		4	3	11	10	15	8	14	10	8	12	9	10	9	10	15	9	8	13	16	10	2	6	7	5	7	6	8	13	9	12	-1.83431	-2.46181	-1.1184	-1.11021	-0.849641	-1.44807	-0.805772	-1.26035	-1.5396	-1.02372	-1.09288	-1.17106	-0.798442	-1.0352	-0.710841	-1.24383
VIT_00s0357g00070	D7TRB1	Beta-hydroxyacyl-ACP dehydratase		13	10	12	13	14	16	34	27	22	19	17	20	3	8	8	9	5	8	19	1	1	2	0	1	15	20	23	15	22	24	-0.415558	-1.19291	-1.01174	-0.784279	-0.935896	-0.596896	0.363609	0.00713363	-0.285928	-0.440565	-0.283333	-0.292757	-2.06157	-1.30498	-1.47643	-1.24383
VIT_00s0357g00080	D7TRB2	Glucan 1,3-beta-glucosidase		2	2	3	6	2	4	2	2	1	1	0	2	4	1	3	0	1	3	7	3	5	8	2	0	3	2	1	4	5	5	-2.50524	-2.78626	-2.49109	-1.70522	-2.8756	-2.18982	-2.80284	-2.82658	-3.23972	-3.22639	-3.79893	-2.77304	-1.75898	-3.13979	-2.47658	-3.79893
VIT_00s0357g00090	D7TRB3	Putative uncharacterized protein		1	5	8	3	7	2	4	3	3	10	3	5	1	1	2	0	0	1	8	4	1	2	1	1	2	2	4	1	5	3	-3.01169	-1.97351	-1.49582	-2.40155	-1.7501	-2.78078	-2.21918	-2.51025	-2.5237	-1.24521	-2.29214	-1.95472	-2.96861	-3.13979	-2.79858	-3.79893
VIT_00s0357g00100	D7TRB4	Pollen Ole e 1 allergen and extensin		2823	2739	2007	2584	2054	3069	4194	4450	6402	4401	4765	3091	3171	4065	3994	4274	2704	4688	4890	1280	1892	851	1428	694	5796	6152	6884	6917	6456	8516	7.20239	6.64677	6.1498	6.66113	6.04922	6.82161	7.22805	7.2655	7.76717	7.26779	7.71595	6.84716	7.47037	7.40273	7.16612	7.37915
VIT_00s0357g00110	F6HRG7	Inositol polyphosphate 5-phosphatase I		0	1	0	0	0	0	1	0	0	1	0	1	0	0	3	1	0	3	0	0	0	0	0	0	1	0	0	1	1	0	-3.79893	-3.20551	-3.79893	-3.79893	-3.79893	-3.79893	-3.21657	-3.79893	-3.79893	-3.22639	-3.79893	-3.19666	-3.79893	-3.79893	-2.47658	-3.17423
VIT_00s0357g00120	F6HRG8	Transcription factor TEIL/ethylene-insensitive		0	0	0	0	0	0	1	0	1	0	0	1	0	0	0	0	0	1	0	0	0	0	0	0	0	1	0	0	0	0	-3.79893	-3.79893	-3.79893	-3.79893	-3.79893	-3.79893	-3.21657	-3.79893	-3.23972	-3.79893	-3.79893	-3.19666	-3.79893	-3.79893	-3.79893	-3.79893
VIT_00s0357g00130	D7TRB6	Annexin ANN6		16	21	21	21	14	11	3	7	13	4	7	2	4	8	2	1	0	2	8	4	8	9	34	19	7	13	15	8	13	16	-0.142156	-0.252312	-0.296862	-0.162062	-0.935896	-1.06791	-2.48169	-1.67225	-0.959981	-2.23891	-1.39363	-2.77304	-1.75898	-1.30498	-2.79858	-3.17423
VIT_00s0358g00010	F6HWS8	Putative uncharacterized protein (Fragment)		6	9	11	22	27	14	4	2	5	9	2	4	2	7	5	8	0	1	19	17	7	8	20	6	6	2	18	6	6	5	-1.37814	-1.31882	-1.1184	-0.100229	-0.0871456	-0.767317	-2.21918	-2.82658	-2.04734	-1.37017	-2.64328	-2.17954	-2.44495	-1.46149	-1.99107	-1.3834
VIT_00s0360g00010	F6I7H1	Putative uncharacterized protein		721	893	707	836	926	1047	1338	977	1405	856	776	945	852	1181	1078	1186	1178	1155	542	804	651	976	1185	750	908	645	995	631	591	720	5.23528	5.03199	4.64722	5.03524	4.90177	5.27187	5.58128	5.08051	5.58091	4.90842	5.10014	5.13952	5.57594	5.62098	5.27859	5.53129
VIT_00s0360g00020	F6I7H2	Putative uncharacterized protein		967	1173	1067	1134	1232	1245	1788	1565	1785	1308	1176	1290	1067	1469	1362	1383	1471	1366	758	1250	1155	1420	1844	1209	1243	893	1128	940	977	1080	5.65809	5.42471	5.2396	5.47426	5.31283	5.52133	5.999	5.75909	5.9258	5.51891	5.69887	5.58772	5.90014	5.93539	5.61541	5.75267
VIT_00s0360g00030	F6I7H3	Putative uncharacterized protein		51	76	76	77	62	66	58	44	84	47	46	66	45	60	66	66	64	58	92	83	72	68	126	62	76	49	76	90	74	69	1.44955	1.51106	1.46352	1.6255	1.04863	1.32356	1.1004	0.671267	1.55053	0.77976	1.07096	1.33838	1.37154	1.3609	1.28922	1.40134
VIT_00s0360g00040	F6I7H4	Putative uncharacterized protein		131	147	166	173	156	181	176	157	215	184	186	185	164	209	229	221	211	194	259	269	241	233	323	253	220	180	211	206	222	193	2.78719	2.44514	2.57011	2.77457	2.34932	2.75245	2.66907	2.45883	2.88468	2.70307	3.04894	2.79876	3.20787	3.1323	3.05352	3.11706
VIT_00s0360g00050	D7UE56	Cyclin-related		743	1066	1088	968	1168	1068	935	965	888	918	707	905	766	1003	1057	1011	1085	1019	1023	1066	1212	1421	1972	1443	1086	850	1089	1004	1038	1122	5.27856	5.28695	5.26767	5.24631	5.23601	5.30047	5.06517	5.06272	4.92023	5.00907	4.96609	5.07725	5.42268	5.38566	5.25027	5.30136
VIT_00s0361g00030	D7U6G5	Isoflavone reductase related protein		0	0	0	0	0	0	0	0	0	0	0	0	0	0	0	0	0	0	0	0	0	0	1	0	0	0	0	0	0	0	-3.79893	-3.79893	-3.79893	-3.79893	-3.79893	-3.79893	-3.79893	-3.79893	-3.79893	-3.79893	-3.79893	-3.79893	-3.79893	-3.79893	-3.79893	-3.79893
VIT_00s0361g00040	D7U6G6	Anthocyanidin reductase		16	26	28	17	41	20	37	63	62	58	54	43	55	71	97	88	137	98	64	99	117	201	520	386	45	24	40	35	43	30	-0.142156	0.0318703	0.085985	-0.439883	0.477423	-0.306668	0.479053	1.16935	1.12491	1.07166	1.29496	0.742013	1.65374	1.59749	1.83112	1.80653
VIT_00s0361g00050	D7U6G7	Protein-serine/threonine kinase		3	6	6	6	5	6	12	10	4	8	10	9	8	7	8	9	2	3	49	6	4	1	4	1	13	18	15	21	16	16	-2.13112	-1.77996	-1.81656	-1.70522	-2.10239	-1.77179	-0.998277	-1.26035	-2.26595	-1.50698	-0.963162	-1.29736	-0.946007	-1.46149	-1.47643	-1.24383
VIT_00s0361g00080	F6I216	Translation initiation factor eIF-4B		2004	3008	3621	2538	3668	3188	2767	3178	2837	3200	1971	2814	2133	2661	3989	2918	5046	3234	3507	2767	2387	3198	4936	2948	2668	2239	3044	3126	3144	2590	6.70833	6.78183	7.00049	6.63524	6.88509	6.87646	6.6284	6.78008	6.59361	6.80828	6.4431	6.7118	6.8986	6.79176	7.16431	6.82884
VIT_00s0361g00090	D7U6H1	Phototropic-responsive NPH3 protein		2	3	2	4	5	2	6	2	25	10	3	12	1	2	6	3	4	6	2	6	0	4	10	0	1	0	14	4	3	0	-2.50524	-2.46181	-2.81066	-2.13037	-2.10239	-2.78078	-1.80479	-2.82658	-0.116749	-1.24521	-2.29214	-0.947465	-2.96861	-2.68904	-1.7984	-2.40624
VIT_00s0361g00100	F6I217	Zinc-binding protein		274	715	735	574	877	564	479	537	529	571	406	721	319	642	792	546	855	542	609	427	256	574	662	516	446	416	540	542	460	479	3.84394	4.71206	4.7031	4.49423	4.82353	4.38168	4.10317	4.21958	4.17526	4.32602	4.16831	4.75012	4.16227	4.74338	4.83477	4.41478
VIT_00s0361g00110	F6I218	Phosphoinositide binding		31	51	35	34	52	56	20	20	35	19	14	14	81	90	145	125	160	128	14	1	0	0	1	1	23	20	23	20	22	16	0.755603	0.95328	0.388249	0.488044	0.804475	1.0939	-0.346608	-0.39017	0.336204	-0.440565	-0.536659	-0.753915	2.20162	1.93234	2.40144	2.30409
VIT_00s0362g00010	F6HWS7	DnaJ homolog, subfamily A, member 2		9	6	11	12	9	7	3	7	4	4	2	6	4	10	14	7	15	12	5	14	10	8	14	13	3	10	12	3	2	6	-0.885899	-1.77996	-1.1184	-0.884956	-1.46717	-1.60087	-2.48169	-1.67225	-2.26595	-2.23891	-2.64328	-1.76026	-1.75898	-1.0352	-0.798309	-1.53792
VIT_00s0366g00010	F6HWQ5	Putative uncharacterized protein		59	125	102	78	99	94	125	308	148	153	67	78	24	29	77	31	152	79	60	79	67	134	364	243	53	29	56	46	80	32	1.65462	2.21459	1.87841	1.64368	1.70494	1.82136	2.18206	3.42172	2.35228	2.44011	1.59794	1.57307	0.49928	0.354494	1.50554	0.354777
VIT_00s0366g00020	F6HWQ6	CRK10 (cysteine-rich RLK10)		86	108	90	113	128	116	184	121	126	116	118	133	137	213	154	209	94	168	1	5	3	14	8	2	1	0	0	0	1	2	2.18786	2.00721	1.70159	2.16815	2.06836	2.11918	2.73249	2.08867	2.12365	2.04679	2.39962	2.32847	2.95056	3.15943	2.48717	3.0372
VIT_00s0367g00010	F6H8D2	Putative uncharacterized protein (Fragment)		15	17	8	13	15	10	0	1	0	0	1	1	8	12	12	8	17	14	9	43	19	42	55	37	17	9	11	11	14	23	-0.227659	-0.528405	-1.49582	-0.784279	-0.849641	-1.18384	-3.79893	-3.23234	-3.79893	-3.79893	-3.10836	-3.19666	-0.946007	-0.808016	-0.990967	-1.3834
VIT_00s0369g00010	F6HJQ4	Putative uncharacterized protein		0	0	0	0	0	1	0	0	0	0	0	0	0	0	0	0	2	1	2	0	0	0	1	0	1	0	1	0	1	1	-3.79893	-3.79893	-3.79893	-3.79893	-3.79893	-3.20185	-3.79893	-3.79893	-3.79893	-3.79893	-3.79893	-3.79893	-3.79893	-3.79893	-3.79893	-3.79893
VIT_00s0369g00040	F6HJQ5	Polygalacturonase GH28		0	0	0	0	0	0	1	0	2	1	0	0	0	0	0	0	0	0	0	0	0	0	0	0	0	0	0	0	0	0	-3.79893	-3.79893	-3.79893	-3.79893	-3.79893	-3.79893	-3.21657	-3.79893	-2.83774	-3.22639	-3.79893	-3.79893	-3.79893	-3.79893	-3.79893	-3.79893
VIT_00s0369g00050	F6HJQ6	Pentatricopeptide (PPR) repeat-containing protein		27	29	45	27	37	28	23	17	25	14	18	27	26	32	57	55	61	40	26	32	26	52	64	42	21	18	26	20	23	21	0.565361	0.178885	0.733111	0.174503	0.33735	0.141657	-0.162268	-0.600861	-0.116749	-0.831753	-0.207896	0.106902	0.609106	0.488893	1.0844	1.14613
VIT_00s0370g00010	D7TYW0	LRR receptor-like serine/threonine-protein kinase		305	530	603	484	580	496	463	470	572	564	553	498	336	513	640	534	646	605	836	700	783	763	958	689	467	336	557	603	612	629	3.99784	4.28149	4.41838	4.24904	4.22888	4.197	4.05437	4.02812	4.28757	4.30829	4.61258	4.21799	4.23688	4.42074	4.52821	4.38283
VIT_00s0370g00020	F6HWS4	Clathrin, light polypeptide B		2082	3258	2636	2686	3139	2958	3513	3588	4292	3528	3036	3287	1963	2730	3272	2955	3438	3153	2482	1826	1829	2462	3401	2176	3341	2892	3677	3398	3835	3661	6.76338	6.89694	6.54276	6.71695	6.66055	6.7685	6.97256	6.95503	7.19053	6.94897	7.06593	6.93581	6.77885	6.82867	6.87862	6.847
VIT_00s0370g00030	D7TYW2	CPL1 (FIERY 2);		495	663	854	659	936	710	710	660	768	807	593	766	465	568	807	754	817	679	563	853	675	1052	1409	917	590	392	613	532	536	457	4.69396	4.60344	4.91903	4.69287	4.91723	4.71278	4.669	4.51609	4.71131	4.82359	4.71305	4.83723	4.70413	4.5672	4.86177	4.87911
VIT_00s0370g00040	D7TYW3	CPL1 (FIERY 2);		297	561	716	508	814	483	340	441	411	561	366	572	216	361	468	427	514	335	521	555	403	640	784	608	387	304	513	363	327	402	3.95966	4.36321	4.66542	4.31861	4.71626	4.15884	3.61115	3.93665	3.81278	4.30062	4.01931	4.41713	3.6025	3.91581	4.07829	4.06147
VIT_00s0370g00050	D7TYW4	Putative uncharacterized protein		1652	3232	3300	2626	3596	3014	2693	2921	3112	2774	1967	2892	1655	2361	2714	2597	2799	2403	2606	2178	1902	3314	4767	3198	2728	1850	2790	2670	2540	2642	6.42987	6.88539	6.86665	6.68438	6.8565	6.79554	6.58932	6.6585	6.72699	6.60232	6.44018	6.75122	6.53279	6.61931	6.60905	6.66081
VIT_00s0370g00060	D7TYW5	Epoxide hydrolase 2		200	227	214	210	191	215	377	383	279	310	241	298	195	242	266	239	222	228	214	773	864	738	871	584	135	122	103	120	100	112	3.39243	3.06529	2.93262	3.05152	2.63761	2.99837	3.75934	3.73424	3.25739	3.44914	3.41981	3.48089	3.45587	3.34219	3.26786	3.22912
VIT_00s0370g00070	D7TYW6	Epoxide hydrolase		49	36	54	38	42	40	119	121	87	95	89	94	106	115	132	124	133	137	75	221	179	227	202	131	55	43	46	72	38	51	1.39339	0.472914	0.985715	0.640709	0.510415	0.627763	2.11224	2.08867	1.59994	1.76419	1.9991	1.83632	2.58437	2.28007	2.26786	2.29267
VIT_00s0370g00090	F6HWS5	Vernalization independence 5 (VIP5)		987	1714	1622	1291	1664	1509	1859	1875	1965	1752	1158	1696	1115	1538	1799	1523	2341	1529	1286	1645	1546	2360	3159	2094	1564	1353	1680	1621	1609	1649	5.68759	5.97111	5.84288	5.66104	5.7458	5.79838	6.05512	6.01951	6.06425	5.93997	5.67665	5.98197	5.96355	6.00153	6.01636	5.89161
VIT_00s0371g00010	D7TRT3	Cinnamyl alcohol dehydrogenase		0	3	1	2	0	1	0	0	0	0	1	0	0	0	0	0	0	0	4	0	0	0	0	1	1	1	1	3	0	2	-3.79893	-2.46181	-3.22178	-2.73578	-3.79893	-3.20185	-3.79893	-3.79893	-3.79893	-3.79893	-3.10836	-3.79893	-3.79893	-3.79893	-3.79893	-3.79893
VIT_00s0371g00040	F6HRU5	Sinapyl alcohol dehydrogenase		1	5	3	2	8	3	0	1	3	2	1	1	2	0	0	0	0	0	16	1	2	1	4	1	5	2	12	5	13	3	-3.01169	-1.97351	-2.49109	-2.73578	-1.60171	-2.45525	-3.79893	-3.23234	-2.5237	-2.8176	-3.10836	-3.19666	-2.44495	-3.79893	-3.79893	-3.79893
VIT_00s0371g00050	D7TRT6	Mannitol dehydrogenase	1.1.1.195; 1.1.1.90	710	702	383	700	666	954	591	560	449	440	383	477	614	739	820	784	789	773	506	883	724	793	774	541	1180	1319	1346	1088	1153	1659	5.21314	4.68566	3.76635	4.77971	4.42763	5.13794	4.40516	4.27986	3.93973	3.95157	4.08452	4.15607	5.10417	4.94587	4.88477	4.93526
VIT_00s0371g00060	F6HRU6	Sinapyl alcohol dehydrogenase		0	0	0	0	1	0	0	0	0	0	0	0	0	0	0	0	0	0	0	0	0	0	0	1	0	0	0	0	0	0	-3.79893	-3.79893	-3.79893	-3.79893	-3.26463	-3.79893	-3.79893	-3.79893	-3.79893	-3.79893	-3.79893	-3.79893	-3.79893	-3.79893	-3.79893	-3.79893
VIT_00s0371g00100	D7TRU0	Mannitol dehydrogenase	1.1.1.195; 1.1.1.90	21	13	6	6	10	17	24	24	22	19	9	22	3	2	2	2	5	1	21	32	20	19	19	19	29	43	29	32	21	46	0.222667	-0.870146	-1.81656	-1.70522	-1.34411	-0.518684	-0.105709	-0.149956	-0.285928	-0.440565	-1.09288	-0.166843	-2.06157	-2.68904	-2.79858	-2.73972
VIT_00s0372g00010	F6H866	Zinc-binding protein		13	17	22	15	26	12	29	37	29	27	29	31	4	9	6	2	15	10	63	0	2	1	0	1	67	54	67	70	84	62	-0.415558	-0.528405	-0.235548	-0.601829	-0.137365	-0.960601	0.14795	0.433551	0.0817902	0.0241007	0.43402	0.293738	-1.75898	-1.1638	-1.7984	-2.73972
VIT_00s0372g00020	F6H867	Linalool synthase		0	0	0	0	0	0	0	0	0	0	0	0	0	0	0	0	0	0	0	0	0	0	0	7	0	0	0	1	0	1	-3.79893	-3.79893	-3.79893	-3.79893	-3.79893	-3.79893	-3.79893	-3.79893	-3.79893	-3.79893	-3.79893	-3.79893	-3.79893	-3.79893	-3.79893	-3.79893
VIT_00s0372g00030	D7SZ04	1,8-cineole synthase, chloroplast		0	0	0	0	0	0	0	0	0	0	0	0	0	0	0	0	0	0	1	0	1	1	0	1	1	0	0	1	1	4	-3.79893	-3.79893	-3.79893	-3.79893	-3.79893	-3.79893	-3.79893	-3.79893	-3.79893	-3.79893	-3.79893	-3.79893	-3.79893	-3.79893	-3.79893	-3.79893
VIT_00s0372g00060	F6H869	Linalool synthase		0	1	0	0	0	0	0	0	3	1	0	0	0	0	0	0	0	0	6	1	4	3	3	1	6	3	9	8	5	2	-3.79893	-3.20551	-3.79893	-3.79893	-3.79893	-3.79893	-3.79893	-3.79893	-2.5237	-3.22639	-3.79893	-3.79893	-3.79893	-3.79893	-3.79893	-3.79893
VIT_00s0372g00100	F6H871	Myrcene synthase Oc15 [Antirrhinum majus]		0	0	0	0	0	0	0	0	0	0	0	0	0	0	0	0	0	0	1	0	0	0	0	0	0	0	0	0	0	0	-3.79893	-3.79893	-3.79893	-3.79893	-3.79893	-3.79893	-3.79893	-3.79893	-3.79893	-3.79893	-3.79893	-3.79893	-3.79893	-3.79893	-3.79893	-3.79893
VIT_00s0373g00010	F6HJJ2	Tubulin alpha-3 chain		57	50	71	62	64	63	59	47	79	80	71	42	64	64	80	64	58	73	142	24	7	7	12	5	78	57	88	60	52	102	1.60602	0.925781	1.36799	1.32101	1.09286	1.25841	1.12424	0.762263	1.46423	1.52198	1.67967	0.709541	1.86774	1.45148	1.55931	1.35817
VIT_00s0373g00020	F6HJJ3	HSL2 (HAESA-like 2)		1	0	2	1	0	2	1	0	0	1	0	0	1	1	1	3	1	2	1	1	2	1	6	0	1	4	1	4	2	3	-3.01169	-3.79893	-2.81066	-3.17157	-3.79893	-2.78078	-3.21657	-3.79893	-3.79893	-3.22639	-3.79893	-3.79893	-2.96861	-3.13979	-3.21373	-2.40624
VIT_00s0373g00030	D7TG03	HSL2 (HAESA-like 2)		8	16	8	12	27	16	6	11	13	17	15	16	4	14	13	6	4	8	33	3	6	11	18	17	15	14	29	14	42	43	-1.03208	-0.606554	-1.49582	-0.884956	-0.0871456	-0.596896	-1.80479	-1.1456	-0.959981	-0.584574	-0.447183	-0.583286	-1.75898	-0.611784	-0.891424	-1.711
VIT_00s0373g00040	F6HJJ4	Malate dehydrogenase Glyoxysomal	1.1.1.37	2005	2788	3037	2598	3013	2781	3792	4137	3672	4040	3052	3571	2429	3205	4619	3383	4394	3714	3146	3971	3470	3846	5395	3777	2320	1717	2216	2263	2227	2011	6.70905	6.67234	6.74691	6.66892	6.60148	6.67954	7.08276	7.16033	6.96557	7.14437	7.07351	7.0553	7.08597	7.05996	7.37577	7.04203
VIT_00s0374g00010	F6I1Y6	S-locus lectin protein kinase		0	0	0	0	0	0	0	0	2	0	0	0	0	1	0	0	0	0	0	0	2	0	0	0	0	0	1	1	0	0	-3.79893	-3.79893	-3.79893	-3.79893	-3.79893	-3.79893	-3.79893	-3.79893	-2.83774	-3.79893	-3.79893	-3.79893	-3.79893	-3.13979	-3.79893	-3.79893
VIT_00s0374g00020	F6I1Y7	S-locus lectin protein kinase		25	26	18	27	38	20	13	2	5	22	14	10	12	22	24	22	18	28	3	69	38	104	47	48	8	10	10	7	9	10	0.459922	0.0318703	-0.498187	0.174503	0.373664	-0.306668	-0.898816	-2.82658	-2.04734	-0.248372	-0.536659	-1.17106	-0.429192	-0.0184877	-0.097835	-0.107204
VIT_00s0374g00030	F6I1Y8	ARK3 (Arabidopsis Receptor Kinase 3)		18	21	25	30	29	23	16	18	17	14	9	17	29	53	42	68	22	45	80	96	108	132	133	138	67	38	91	80	82	109	0.0150035	-0.252312	-0.0658424	0.317292	0.00833428	-0.121854	-0.635956	-0.527158	-0.621199	-0.831753	-1.09288	-0.504988	0.7596	1.18725	0.661179	1.44325
VIT_00s0374g00040	F6I1Y9	S-locus lectin protein kinase		2	2	7	2	3	3	3	1	1	4	1	3	3	6	4	9	3	6	54	9	22	16	16	18	44	28	41	37	50	69	-2.50524	-2.78626	-1.6473	-2.73578	-2.56951	-2.45525	-2.48169	-3.23234	-3.23972	-2.23891	-3.10836	-2.44598	-2.06157	-1.63708	-2.2135	-1.24383
VIT_00s0374g00050	F6HDF0	U-box domain containing protein		108	170	235	157	221	171	167	200	152	144	150	181	150	194	243	207	293	176	121	366	390	406	495	412	63	39	41	75	61	59	2.51184	2.65228	3.06646	2.63611	2.84582	2.67136	2.59422	2.80401	2.39022	2.35384	2.7416	2.76755	3.08019	3.02577	3.13841	3.02345
VIT_00s0375g00010	F6I214	COP1-interacting protein 7		10	15	17	12	15	9	7	8	16	14	22	18	4	22	8	18	9	12	14	13	12	5	11	6	20	14	29	25	11	29	-0.753178	-0.68918	-0.572063	-0.884956	-0.849641	-1.30992	-1.63509	-1.5215	-0.698732	-0.831753	0.059678	-0.430721	-1.75898	-0.0184877	-1.47643	-0.372111
VIT_00s0375g00030	D7U6F9	Alpha-galactosidase	3.2.1.22	2	1	8	1	10	1	21	23	29	41	39	23	2	8	9	10	6	12	11	10	5	1	9	4	25	16	34	23	15	20	-2.50524	-3.20551	-1.49582	-3.17157	-1.34411	-3.20185	-0.282508	-0.206365	0.0817902	0.591531	0.841633	-0.107781	-2.44495	-1.30498	-1.33892	-1.11659
VIT_00s0375g00040	D7U6G0	NAC domain-containing protein 25		716	1345	1738	1124	2039	1447	5975	5314	6241	6124	4643	5906	2033	2686	4933	3713	6425	4383	895	2145	921	3383	4254	2628	1206	1045	1476	1303	1321	718	5.22526	5.6218	5.94241	5.4615	6.03866	5.73794	7.73846	7.52138	7.73044	7.74424	7.67855	7.78084	6.82936	6.80525	7.47061	7.17625
VIT_00s0375g00050	D7U6G1	Putative uncharacterized protein		66	42	61	72	63	54	57	80	83	59	84	57	48	52	56	65	36	75	106	123	153	70	95	53	74	54	72	49	64	56	1.81287	0.684598	1.15555	1.53096	1.07092	1.04323	1.07616	1.50417	1.53368	1.09548	1.91722	1.13334	1.46214	1.16064	1.05974	1.37991
VIT_00s0375g00060	D7U6G2	Ent-kaurene synthase		0	0	0	0	0	0	0	0	0	0	0	0	0	0	0	0	0	0	0	0	0	0	1	0	0	0	0	0	0	0	-3.79893	-3.79893	-3.79893	-3.79893	-3.79893	-3.79893	-3.79893	-3.79893	-3.79893	-3.79893	-3.79893	-3.79893	-3.79893	-3.79893	-3.79893	-3.79893
VIT_00s0378g00010	F6I2A4	Disease resistance protein (NBS class)		10	37	37	39	55	20	2	4	3	6	3	6	5	12	16	15	7	17	47	8	12	15	21	17	22	18	38	25	20	33	-0.753178	0.510422	0.464132	0.676478	0.882154	-0.306668	-2.80284	-2.25095	-2.5237	-1.82702	-2.29214	-1.76026	-1.50898	-0.808016	-0.628374	-0.608561
VIT_00s0378g00020	F6I2A5	Disease resistance protein (NBS class)		0	0	0	0	0	0	0	0	0	0	0	1	0	0	0	0	0	0	1	0	0	0	0	0	0	0	0	0	0	0	-3.79893	-3.79893	-3.79893	-3.79893	-3.79893	-3.79893	-3.79893	-3.79893	-3.79893	-3.79893	-3.79893	-3.19666	-3.79893	-3.79893	-3.79893	-3.79893
VIT_00s0378g00040	F6I2A6	CC-NBS-LRR class		16	49	58	36	64	42	14	14	12	23	8	29	18	31	27	26	35	19	65	29	36	34	61	42	36	25	45	45	32	39	-0.142156	0.897747	1.08519	0.566395	1.09286	0.694955	-0.805772	-0.84767	-1.05875	-0.189605	-1.23543	0.203342	0.108482	0.445469	0.0597119	0.116525
VIT_00s0379g00010	F6HJH3	Transducin family protein / WD-40 repeat		9	8	16	7	11	14	23	19	20	22	15	29	12	20	17	20	13	23	14	0	1	0	2	0	18	6	11	11	15	7	-0.885899	-1.45678	-0.649927	-1.53193	-1.23073	-0.767317	-0.162268	-0.457039	-0.410849	-0.248372	-0.447183	0.203342	-0.429192	-0.14553	-0.550367	-0.233585
VIT_00s0379g00020	F6HJH4	Transducin protein		179	561	666	437	653	443	349	349	310	474	280	624	124	319	272	326	266	235	567	361	237	334	429	340	454	340	460	424	266	457	3.23355	4.36321	4.56129	4.10225	4.39929	4.03464	3.64862	3.60088	3.40831	4.05847	3.63485	4.54226	2.80813	3.73828	3.29981	3.67403
VIT_00s0379g00040	F6HJH5	Nucleotide binding		13	28	31	20	44	36	13	14	27	30	12	34	8	26	25	21	31	16	28	18	12	24	27	19	17	23	37	20	17	32	-0.415558	0.131525	0.223345	-0.226664	0.574217	0.483195	-0.898816	-0.84767	-0.0140666	0.165874	-0.734207	0.419524	-0.946007	0.206277	-0.0433852	-0.169011
VIT_00s0379g00050	F6HJH6	Short-chain dehydrogenase/reductase (SDR)		0	4	5	5	3	5	3	5	3	3	2	2	5	6	10	10	5	8	40	28	18	8	18	13	9	6	9	12	13	13	-3.79893	-2.1971	-2.00836	-1.90219	-2.56951	-1.96572	-2.48169	-2.03124	-2.5237	-2.49943	-2.64328	-2.77304	-1.50898	-1.63708	-1.21338	-1.11659
VIT_00s0379g00060	F6HJH7	SAP domain-containing protein		348	617	661	602	743	564	607	504	620	679	610	661	277	403	449	388	521	357	770	472	423	421	610	402	521	380	651	428	446	492	4.18731	4.50002	4.55045	4.56273	4.58498	4.38168	4.44357	4.12845	4.40342	4.57512	4.75371	4.62512	3.95948	4.07388	4.01876	3.92392
VIT_00s0379g00070	D7TFX6	CDPK protein kinase		91	125	149	117	146	137	219	188	159	184	123	152	97	118	154	141	121	141	157	187	176	158	248	151	164	110	110	123	124	131	2.26814	2.21459	2.41623	2.21754	2.25513	2.35557	2.98122	2.71569	2.45431	2.70307	2.45869	2.51854	2.45796	2.31668	2.48717	2.47547
VIT_00s0380g00020	F6I7E0	Protein kinase CRK1 CRK1 protein(Cdc2-related kinase 1)		0	1	1	0	0	0	1	1	0	0	0	3	0	0	3	1	0	0	0	0	0	0	1	1	0	0	0	0	0	0	-3.79893	-3.20551	-3.22178	-3.79893	-3.79893	-3.79893	-3.21657	-3.23234	-3.79893	-3.79893	-3.79893	-2.44598	-3.79893	-3.79893	-2.47658	-3.17423
VIT_00s0380g00030	D7UE20	Putative uncharacterized protein		0	0	1	0	0	0	0	0	0	0	0	0	0	0	0	0	0	0	0	0	0	0	0	0	0	0	0	0	0	0	-3.79893	-3.79893	-3.22178	-3.79893	-3.79893	-3.79893	-3.79893	-3.79893	-3.79893	-3.79893	-3.79893	-3.79893	-3.79893	-3.79893	-3.79893	-3.79893
VIT_00s0385g00010	D7TRU4	Linalool synthase		1	0	0	0	0	0	0	0	0	0	0	0	0	0	0	0	0	0	10	0	0	1	1	0	4	1	1	5	5	5	-3.01169	-3.79893	-3.79893	-3.79893	-3.79893	-3.79893	-3.79893	-3.79893	-3.79893	-3.79893	-3.79893	-3.79893	-3.79893	-3.79893	-3.79893	-3.79893
VIT_00s0385g00020	D7TRU5	Linalool synthase		3	2	3	4	3	1	0	0	4	0	0	3	0	0	1	0	0	0	25	12	11	5	17	8	11	10	22	21	25	13	-2.13112	-2.78626	-2.49109	-2.13037	-2.56951	-3.20185	-3.79893	-3.79893	-2.26595	-3.79893	-3.79893	-2.44598	-3.79893	-3.79893	-3.21373	-3.79893
VIT_00s0386g00010	D7UE57	MADS-box agamous-like 61		0	0	0	0	0	0	0	0	0	0	0	0	1	0	0	0	0	0	0	0	0	0	0	0	1	0	0	0	0	0	-3.79893	-3.79893	-3.79893	-3.79893	-3.79893	-3.79893	-3.79893	-3.79893	-3.79893	-3.79893	-3.79893	-3.79893	-2.96861	-3.79893	-3.79893	-3.79893
VIT_00s0386g00020	D7UE58	Cytochrome c oxidase subunit VIa	1.9.3.1	1359	1538	1537	1520	1560	1661	2078	2480	2279	1906	1598	1660	1356	1638	1883	1802	1782	1830	2112	1871	1912	1524	2500	1817	2274	1970	2448	2223	2207	2195	6.14846	5.81499	5.76532	5.89631	5.65282	5.93667	6.21562	6.42257	6.27791	6.06138	6.14072	5.95105	6.24557	6.09231	6.08213	6.13402
VIT_00s0386g00030	F6I7H5	Putative uncharacterized protein		1477	2717	2820	2062	2390	2237	1591	1516	1594	1563	1136	1635	713	1026	809	964	802	848	1668	1380	1409	2055	2453	1566	2268	1793	2383	2036	2082	2663	6.26847	6.63515	6.64003	6.33583	6.26757	6.36575	5.83079	5.71326	5.76273	5.77549	5.64901	5.92918	5.31941	5.41832	4.86534	5.23281
VIT_00s0386g00040	F6I7H6	Putative uncharacterized protein		143	166	199	146	162	135	144	106	192	82	58	67	43	45	48	76	23	41	99	121	185	179	208	119	258	202	322	190	198	278	2.91237	2.61832	2.8288	2.53257	2.40301	2.33466	2.38318	1.90117	2.72313	1.55672	1.39514	1.35947	1.30781	0.959249	0.845608	1.5997
VIT_00s0386g00050	F6I7H7	Xyloglucan endotransglucosylase/hydrolase precursor		23	7	8	15	18	16	65	42	99	37	47	10	13	14	18	13	4	19	121	11	24	9	24	5	74	127	120	55	67	98	0.346166	-1.60934	-1.49582	-0.601829	-0.618079	-0.596896	1.25957	0.607249	1.7822	0.45085	1.10094	-1.17106	-0.324491	-0.611784	-0.476363	-0.7909
VIT_00s0386g00060	D7UE61	E3 ubiquitin-protein ligase FANCL		12	20	13	14	15	23	12	19	12	10	12	15	3	13	16	10	9	9	30	10	21	8	11	7	16	13	14	22	14	8	-0.519559	-0.316541	-0.912435	-0.690171	-0.849641	-0.121854	-0.998277	-0.457039	-1.05875	-1.24521	-0.734207	-0.666079	-2.06157	-0.706566	-0.628374	-1.11659
VIT_00s0388g00010	F6I029	Serine/threonine kinase		22	19	9	18	20	16	32	21	18	8	17	16	14	34	11	5	8	10	4	151	50	50	56	36	8	6	1	5	2	5	0.285737	-0.383764	-1.35875	-0.365253	-0.482073	-0.596896	0.281172	-0.326264	-0.547622	-1.50698	-0.283333	-0.583286	-0.226877	0.572004	-1.09789	-1.90771
VIT_00s0388g00020	F6I030	Receptor serine/threonine kinase PR5K		9	12	11	12	9	11	21	10	34	8	11	7	7	8	4	2	2	2	4	132	76	58	51	27	8	4	4	0	3	5	-0.885899	-0.96992	-1.1184	-0.884956	-1.46717	-1.06791	-0.282508	-1.26035	0.296797	-1.50698	-0.844147	-1.58892	-1.1104	-1.30498	-2.2135	-2.73972
VIT_00s0388g00030	D7U3M7	DNA mismatch repair protein MSH3		1	1	5	3	4	0	4	7	3	3	3	5	0	3	1	1	4	2	2	4	3	7	3	1	2	1	0	1	0	1	-3.01169	-3.20551	-2.00836	-2.40155	-2.31713	-3.79893	-2.21918	-1.67225	-2.5237	-2.49943	-2.29214	-1.95472	-3.79893	-2.3461	-3.21373	-3.17423
VIT_00s0388g00040	F6I031	Transducin family protein / WD-40 repeat		3	2	9	3	8	4	6	2	3	8	0	2	3	7	3	9	2	3	3	6	0	2	7	1	2	4	2	2	1	0	-2.13112	-2.78626	-1.35875	-2.40155	-1.60171	-2.18982	-1.80479	-2.82658	-2.5237	-1.50698	-3.79893	-2.77304	-2.06157	-1.46149	-2.47658	-1.24383
VIT_00s0388g00050	F6I032	Receptor kinase homolog LRK14		7	7	6	3	4	1	14	5	10	2	8	7	22	21	18	7	2	6	5	66	22	26	19	3	10	9	1	2	0	6	-1.19476	-1.60934	-1.81656	-2.40155	-2.31713	-3.20185	-0.805772	-2.03124	-1.27924	-2.8176	-1.23543	-1.58892	0.380401	-0.0806111	-0.476363	-1.53792
VIT_00s0388g00060	F6I033	Receptor serine/threonine kinase		14	18	22	16	24	9	6	3	4	9	3	3	9	18	6	4	2	6	3	136	70	39	52	19	4	3	0	1	2	2	-0.318552	-0.454272	-0.235548	-0.518585	-0.243372	-1.30992	-1.80479	-2.51025	-2.26595	-1.37017	-2.29214	-2.44598	-0.798442	-0.28485	-1.7984	-2.13555
VIT_00s0388g00080	D7U3M9	Tetratricopeptide helical		0	1	3	1	1	1	2	1	1	1	0	1	0	0	1	1	0	0	1	0	0	4	1	3	0	0	2	0	0	0	-3.79893	-3.20551	-2.49109	-3.17157	-3.26463	-3.20185	-2.80284	-3.23234	-3.23972	-3.22639	-3.79893	-3.19666	-3.79893	-3.79893	-3.21373	-3.17423
VIT_00s0388g00090	F6I035	Ser/Thr receptor-like kinase1		3	2	1	3	5	3	3	1	0	1	1	1	2	2	1	0	1	2	0	21	10	10	5	7	2	0	2	0	1	3	-2.13112	-2.78626	-3.22178	-2.40155	-2.10239	-2.45525	-2.48169	-3.23234	-3.79893	-3.22639	-3.10836	-3.19666	-2.44495	-2.68904	-3.21373	-3.79893
VIT_00s0389g00010	F6HRJ1	Putative uncharacterized protein		0	0	0	0	0	0	0	0	0	0	0	0	0	1	2	1	1	0	0	1	0	0	1	0	0	0	0	0	0	0	-3.79893	-3.79893	-3.79893	-3.79893	-3.79893	-3.79893	-3.79893	-3.79893	-3.79893	-3.79893	-3.79893	-3.79893	-3.79893	-3.13979	-2.79858	-3.17423
VIT_00s0389g00020	F6HRJ2	Acyl-CoA oxidase (ACX1)		946	1256	1218	1010	1172	1077	1980	1750	1669	1376	1308	1532	1413	1899	1826	1945	1928	1665	1663	2317	2176	2373	3159	2520	1665	1420	1648	1511	1531	1756	5.62646	5.52318	5.43022	5.30748	5.24093	5.31256	6.146	5.92008	5.82898	5.59191	5.85214	5.83542	6.30492	6.30541	6.03783	6.24408
VIT_00s0389g00030	F6HRJ3	CYP72A54		35	29	36	32	45	27	27	44	32	35	28	39	76	71	53	88	54	57	110	264	208	200	221	152	88	67	125	85	99	81	0.923656	0.178885	0.426689	0.405193	0.605091	0.0926652	0.0517699	0.671267	0.214598	0.375006	0.386131	0.607493	2.11118	1.59749	0.983114	1.80653
VIT_00s0389g00040	F6HRJ4	CYP72A1		0	1	3	2	3	0	0	0	1	0	1	0	1	0	0	1	2	0	0	0	0	1	1	1	0	0	3	0	1	1	-3.79893	-3.20551	-2.49109	-2.73578	-2.56951	-3.79893	-3.79893	-3.79893	-3.23972	-3.79893	-3.10836	-3.79893	-2.96861	-3.79893	-3.79893	-3.17423
VIT_00s0391g00010	F6HJK8	Pentatricopeptide (PPR) repeat-containing		9	17	11	23	23	13	3	5	6	11	4	4	10	8	5	9	5	5	44	6	14	9	8	10	27	24	24	31	13	29	-0.885899	-0.528405	-1.1184	-0.0409374	-0.299448	-0.860724	-2.48169	-2.03124	-1.85754	-1.13022	-2.00996	-2.17954	-0.66458	-1.30498	-1.99107	-1.24383
VIT_00s0391g00020	F6HJK9	Protein cbbY		69	65	75	55	91	62	140	112	146	117	117	142	30	60	66	72	53	40	101	67	48	66	86	54	120	61	120	84	92	55	1.87572	1.29165	1.44492	1.15344	1.58617	1.23603	2.34311	1.97912	2.33293	2.05895	2.38751	2.42163	0.806467	1.3609	1.28922	1.52359
VIT_00s0391g00030	F6HJL0	Putative uncharacterized protein		1	0	0	0	0	0	1	0	0	0	0	0	0	0	0	1	0	0	0	1	0	0	1	0	0	1	0	1	0	1	-3.01169	-3.79893	-3.79893	-3.79893	-3.79893	-3.79893	-3.21657	-3.79893	-3.79893	-3.79893	-3.79893	-3.79893	-3.79893	-3.79893	-3.79893	-3.17423
VIT_00s0391g00040	D7TG22	F-box family protein		285	379	391	358	475	371	337	403	363	387	229	281	272	358	387	377	388	399	396	505	320	330	530	296	475	357	497	422	444	432	3.90044	3.79982	3.79602	3.81591	3.94198	3.77998	3.59844	3.80729	3.63458	3.76732	3.34663	3.39671	3.93332	3.90383	3.8054	3.88262
VIT_00s0391g00050	D7TG23	Putative uncharacterized protein		60	82	103	108	110	102	103	63	96	91	60	91	65	89	99	96	113	89	91	83	88	110	157	83	77	57	100	77	76	55	1.67831	1.61803	1.89221	2.10392	1.85376	1.9369	1.90764	1.16935	1.73875	1.70347	1.44273	1.79048	1.88967	1.91653	1.85998	1.92959
VIT_00s0391g00060	D7TG24	Preprotein translocase subunit SecG		262	389	391	363	403	434	392	468	403	420	358	355	247	336	396	355	409	428	463	448	438	438	678	411	399	293	404	413	429	491	3.77966	3.8372	3.79602	3.83582	3.70603	4.00516	3.81534	4.02199	3.78456	3.88478	3.98756	3.7319	3.79491	3.81279	3.8384	3.79631
VIT_00s0391g00070	F6HJL1	3-deoxy-D-arabino-heptulosonate 7-phosphate synthase		2262	4051	3535	3488	4922	3941	5936	7124	7773	8388	6646	7550	5665	7433	15061	9354	15072	11846	6600	3539	3178	4959	7030	4287	4762	4624	5298	6029	5280	4612	6.88293	7.21107	6.96584	7.09366	7.30911	7.1822	7.72901	7.94412	8.04703	8.19796	8.19582	8.13503	8.30725	8.27314	9.0805	8.50881
VIT_00s0392g00010	F6I237	Eukaryotic translation initiation factor		28	39	46	31	43	32	21	31	28	46	20	37	28	50	85	56	88	60	0	52	44	44	74	64	1	2	1	1	0	0	0.615324	0.582635	0.763464	0.361912	0.542669	0.322509	-0.282508	0.193072	0.0346578	0.750045	-0.0679144	0.535217	0.711159	1.10591	1.64471	1.17129
VIT_00s0392g00050	F6I239	Protein-serine/threonine kinase		1	3	4	4	7	6	8	6	6	7	3	0	4	1	8	6	2	1	19	4	3	2	1	2	9	9	16	11	11	10	-3.01169	-2.46181	-2.22963	-2.13037	-1.7501	-1.77179	-1.48326	-1.84061	-1.85754	-1.65814	-2.29214	-3.79893	-1.75898	-3.13979	-1.47643	-1.711
VIT_00s0392g00070	D7U6K3	Putative uncharacterized protein		0	0	0	0	0	0	0	0	0	1	0	0	0	0	0	0	0	0	0	0	0	0	0	0	0	0	0	0	0	0	-3.79893	-3.79893	-3.79893	-3.79893	-3.79893	-3.79893	-3.79893	-3.79893	-3.79893	-3.22639	-3.79893	-3.79893	-3.79893	-3.79893	-3.79893	-3.79893
VIT_00s0394g00010	F6H850	Carboxyl-terminal proteinase		53	63	68	81	89	44	92	117	100	91	91	72	32	34	41	68	18	41	128	65	73	38	88	54	119	72	113	118	109	120	1.50362	1.2479	1.30747	1.6969	1.55488	0.759156	1.748	2.04101	1.7964	1.70347	2.03059	1.46049	0.895868	0.572004	0.628012	1.44325
VIT_00s0394g00020	F6H851	Pentatricopeptide (PPR) repeat-containing protein		225	320	321	316	366	329	375	500	412	379	288	370	169	243	311	261	278	249	444	423	384	369	589	446	335	267	356	405	351	303	3.56126	3.55707	3.51305	3.63686	3.5679	3.60762	3.75171	4.117	3.81626	3.73734	3.67526	3.79129	3.25087	3.3481	3.49179	3.35523
VIT_00s0394g00030	D7SYZ3	Triacylglycerol lipase		490	559	505	604	745	684	563	495	584	483	483	415	389	499	430	574	386	474	773	833	732	783	1039	640	876	765	1262	981	1061	1002	4.67936	4.35807	4.16345	4.5675	4.58884	4.6591	4.33538	4.10256	4.31742	4.0855	4.41794	3.95607	4.44744	4.38095	3.95666	4.4867
VIT_00s0394g00040	D7SYZ4	Alliinase EGF		173	196	103	184	177	180	3	4	7	3	4	2	55	56	33	18	29	28	5	8	1	3	1	1	3	6	4	2	3	6	3.18474	2.85541	1.89221	2.8626	2.52911	2.74455	-2.48169	-2.25095	-1.68983	-2.49943	-2.00996	-2.77304	1.65374	1.26424	0.331022	-0.372111
VIT_00s0396g00010	D7TRS6	Photosystem II PsbC		89	84	84	135	110	128	93	79	89	99	132	66	68	78	106	74	143	55	146	502	311	212	386	183	128	114	256	116	187	99	2.23657	1.65199	1.60433	2.42102	1.85376	2.25896	1.76327	1.48649	1.63196	1.82246	2.55929	1.33838	1.95353	1.73007	1.95665	1.56215
VIT_00s0396g00020	D7TRS7	NADH dehydrogenase subunit 1		12	12	11	18	10	10	14	16	10	18	20	14	12	12	13	16	30	12	12	47	31	23	26	20	11	14	17	9	25	11	-0.519559	-0.96992	-1.1184	-0.365253	-1.34411	-1.18384	-0.805772	-0.678532	-1.27924	-0.510774	-0.0679144	-0.753915	-0.429192	-0.808016	-0.891424	-0.525363
VIT_00s0396g00030	D7TRS8	Putative uncharacterized protein		12	8	7	10	8	9	6	6	13	14	19	6	11	11	5	11	14	12	16	32	17	18	24	6	13	17	14	10	14	9	-0.519559	-1.45678	-1.6473	-1.11021	-1.60171	-1.30992	-1.80479	-1.84061	-0.959981	-0.831753	-0.136208	-1.76026	-0.542091	-0.917142	-1.99107	-0.999665
VIT_00s0396g00040	D7TRT0	Putative uncharacterized protein		0	0	0	0	0	0	0	0	0	0	0	0	0	0	0	0	0	1	0	0	0	0	0	0	0	0	0	0	0	0	-3.79893	-3.79893	-3.79893	-3.79893	-3.79893	-3.79893	-3.79893	-3.79893	-3.79893	-3.79893	-3.79893	-3.79893	-3.79893	-3.79893	-3.79893	-3.79893
VIT_00s0396g00050	F6HRU1	Ribosomal protein S4, Mitochondrial		56	52	61	88	64	72	60	56	67	99	100	49	71	99	119	81	247	92	94	231	166	120	199	77	82	71	134	67	133	44	1.58109	0.980264	1.15555	1.81394	1.09286	1.44563	1.1477	1.00517	1.23325	1.82246	2.16437	0.92285	2.01469	2.06738	2.12063	1.68951
VIT_00s0396g00060	D7TRT2	Putative uncharacterized protein		8	3	6	7	5	5	3	4	6	10	10	8	8	6	11	5	28	11	8	11	4	8	23	11	9	2	10	2	11	3	-1.03208	-2.46181	-1.81656	-1.53193	-2.10239	-1.96572	-2.48169	-2.25095	-1.85754	-1.24521	-0.963162	-1.43579	-0.946007	-1.63708	-1.09789	-1.90771
VIT_00s0396g00070	NA	NA	NA	1	0	0	0	0	0	2	0	3	2	1	1	1	4	8	5	10	0	1	1	4	1	1	0	1	0	3	1	2	0	-3.01169	-3.79893	-3.79893	-3.79893	-3.79893	-3.79893	-2.80284	-3.79893	-2.5237	-2.8176	-3.10836	-3.19666	-2.96861	-2.06923	-1.47643	-1.90771
VIT_00s0397g00010	F6HD33	HcrVf1 protein		4	14	3	4	9	7	41	32	23	19	17	27	29	33	20	22	12	20	3	9	7	12	10	2	4	4	7	8	4	13	-1.83431	-0.776827	-2.49109	-2.13037	-1.46717	-1.60087	0.619878	0.23604	-0.227303	-0.440565	-0.283333	0.106902	0.7596	0.531047	-0.338853	-0.107204
VIT_00s0397g00020	F6HD34	HcrVf1 protein		1	2	0	0	0	0	0	0	0	0	1	0	0	0	0	0	0	0	0	0	0	0	0	0	0	0	0	0	0	0	-3.01169	-2.78626	-3.79893	-3.79893	-3.79893	-3.79893	-3.79893	-3.79893	-3.79893	-3.79893	-3.10836	-3.79893	-3.79893	-3.79893	-3.79893	-3.79893
VIT_00s0397g00030	F6HD35	Chloride channel protein B		0	1	0	0	0	0	0	0	0	0	0	0	0	0	0	0	0	0	0	0	0	0	0	0	0	0	0	0	0	0	-3.79893	-3.20551	-3.79893	-3.79893	-3.79893	-3.79893	-3.79893	-3.79893	-3.79893	-3.79893	-3.79893	-3.79893	-3.79893	-3.79893	-3.79893	-3.79893
VIT_00s0397g00040	F6HD36	Putative uncharacterized protein		0	1	3	0	1	2	0	0	1	2	0	0	0	0	0	2	1	0	5	1	2	3	4	1	3	0	0	1	2	1	-3.79893	-3.20551	-2.49109	-3.79893	-3.26463	-2.78078	-3.79893	-3.79893	-3.23972	-2.8176	-3.79893	-3.79893	-3.79893	-3.79893	-3.79893	-2.73972
VIT_00s0397g00050	D7T5N9	Disease resistance family protein		3	18	16	8	15	6	46	34	29	14	7	28	30	28	11	21	13	35	7	12	5	13	13	7	5	12	5	9	7	8	-2.13112	-0.454272	-0.649927	-1.37725	-0.849641	-1.77179	0.778537	0.318316	0.0817902	-0.831753	-1.39363	0.155928	0.806467	0.306761	-1.09789	-0.169011
VIT_00s0398g00010	F6I7G7	Protein kinase CRK10		4	7	1	0	8	2	3	2	8	4	7	9	5	3	9	3	4	9	2	9	6	7	11	10	7	6	8	7	2	9	-1.83431	-1.60934	-3.22178	-3.79893	-1.60171	-2.78078	-2.48169	-2.82658	-1.5396	-2.23891	-1.39363	-1.29736	-1.50898	-2.3461	-1.33892	-2.40624
VIT_00s0398g00020	F6I7G8	S-receptor kinase KIK1 precursor		42	55	31	53	50	45	75	59	99	73	97	69	77	89	81	83	35	77	5	173	110	134	129	79	19	16	14	18	26	22	1.17755	1.05832	0.223345	1.10176	0.750263	0.790215	1.46024	1.07783	1.7822	1.39333	2.12114	1.40073	2.12973	1.91653	1.5768	1.72392
VIT_00s0398g00040	F6I7H0	Receptor kinase RK20-1		0	0	2	0	1	0	4	2	1	3	1	2	2	0	3	2	0	0	0	3	1	4	3	1	2	0	0	0	2	0	-3.79893	-3.79893	-2.81066	-3.79893	-3.26463	-3.79893	-2.21918	-2.82658	-3.23972	-2.49943	-3.10836	-2.77304	-2.44495	-3.79893	-2.47658	-2.73972
VIT_00s0398g00060	D7UE53	Protein kinase		4	10	3	4	4	2	22	19	25	27	19	13	4	5	17	3	4	11	12	11	7	20	14	11	4	7	5	11	13	6	-1.83431	-1.19291	-2.49109	-2.13037	-2.31713	-2.78078	-0.221136	-0.457039	-0.116749	0.0241007	-0.136208	-0.847446	-1.75898	-1.83703	-0.550367	-2.40624
VIT_00s0399g00010	F6I7H8	Putative uncharacterized protein (Fragment)		0	0	0	0	0	0	3	2	0	3	1	1	0	0	0	0	0	0	7	0	0	0	1	0	3	0	4	2	0	4	-3.79893	-3.79893	-3.79893	-3.79893	-3.79893	-3.79893	-2.48169	-2.82658	-3.79893	-2.49943	-3.10836	-3.19666	-3.79893	-3.79893	-3.79893	-3.79893
VIT_00s0399g00020	F6I7H9	Protease inhibitor/seed storage/lipid transfer protein (LTP)		93	24	43	48	51	32	25	28	60	20	42	8	31	45	28	41	2	13	967	1585	1020	627	1220	704	509	193	179	279	303	259	2.29904	-0.0751825	0.67042	0.963826	0.777624	0.322509	-0.0512836	0.0559127	1.07919	-0.373615	0.944411	-1.43579	0.85186	0.959249	0.108623	0.738227
VIT_00s0399g00030	F6I7I0	Extracellular ligand-gated ion channel		0	0	0	2	0	0	0	0	0	0	0	0	0	0	0	0	0	0	1	0	0	1	0	1	0	3	2	7	4	0	-3.79893	-3.79893	-3.79893	-2.73578	-3.79893	-3.79893	-3.79893	-3.79893	-3.79893	-3.79893	-3.79893	-3.79893	-3.79893	-3.79893	-3.79893	-3.79893
VIT_00s0399g00060	D7UE66	Alternative oxidase / immutans protein (IM)	1.10.3.11	513	774	859	676	811	797	735	794	748	770	561	737	404	563	675	611	619	549	754	753	727	939	1247	1018	744	558	785	834	789	869	4.74535	4.82615	4.92744	4.72951	4.71095	4.87911	4.71879	4.782	4.67335	4.75605	4.63324	4.7817	4.50185	4.55448	4.60479	4.57654
VIT_00s0400g00010	F6I291	Putative uncharacterized protein		11	13	11	12	18	13	14	8	14	10	8	8	4	8	9	10	10	8	16	21	12	18	13	12	15	7	9	4	17	5	-0.631645	-0.870146	-1.1184	-0.884956	-0.618079	-0.860724	-0.805772	-1.5215	-0.867541	-1.24521	-1.23543	-1.43579	-1.75898	-1.30498	-1.33892	-1.11659
VIT_00s0400g00020	F6I292	HcrVf1 protein		16	45	24	31	46	23	38	39	39	29	30	34	27	29	17	39	14	26	32	22	21	61	28	19	20	31	24	43	23	33	-0.142156	0.779827	-0.120223	0.361912	0.635318	-0.121854	0.515568	0.505558	0.483877	0.120147	0.480369	0.419524	0.661034	0.354494	-0.550367	0.66926
VIT_00s0400g00030	F6I293	HcrVf1 protein		0	0	0	0	0	0	0	1	1	2	0	0	0	0	1	1	0	0	0	0	1	1	0	0	0	0	0	0	0	0	-3.79893	-3.79893	-3.79893	-3.79893	-3.79893	-3.79893	-3.79893	-3.23234	-3.23972	-2.8176	-3.79893	-3.79893	-3.79893	-3.79893	-3.21373	-3.17423
VIT_00s0400g00040	F6I294	Dynamin-2A		0	0	0	0	0	1	0	0	0	0	0	0	0	0	1	0	0	0	0	1	0	0	1	0	0	0	0	3	0	0	-3.79893	-3.79893	-3.79893	-3.79893	-3.79893	-3.20185	-3.79893	-3.79893	-3.79893	-3.79893	-3.79893	-3.79893	-3.79893	-3.79893	-3.21373	-3.79893
VIT_00s0400g00050	D7U6Q4	Putative uncharacterized protein		0	0	0	0	1	0	1	0	0	1	0	0	0	2	0	0	2	1	0	1	0	0	0	1	1	0	2	2	0	0	-3.79893	-3.79893	-3.79893	-3.79893	-3.26463	-3.79893	-3.21657	-3.79893	-3.79893	-3.22639	-3.79893	-3.79893	-3.79893	-2.68904	-3.79893	-3.79893
VIT_00s0404g00010	F6H859	Beta-galactosidase		3	8	11	8	11	7	5	8	8	7	10	9	9	10	8	4	5	3	8	4	2	5	11	10	10	6	9	3	6	7	-2.13112	-1.45678	-1.1184	-1.37725	-1.23073	-1.60087	-1.99716	-1.5215	-1.5396	-1.65814	-0.963162	-1.29736	-0.798442	-1.0352	-1.47643	-2.13555
VIT_00s0404g00020	F6H860	MAPK activating protein C22orf5		2317	3045	2568	2712	2993	3184	3418	3681	3761	2947	2733	2615	2553	3414	3457	3439	3115	3491	3308	3458	3373	3477	5234	3405	3201	3052	3496	3419	3319	3316	6.91757	6.79946	6.50508	6.73084	6.59188	6.87465	6.93303	6.99193	7.0001	6.68953	6.91433	6.60606	7.15776	7.15105	6.95792	7.06571
VIT_00s0404g00030	F6H861	Putative uncharacterized protein		63	81	45	74	59	73	88	112	95	70	86	60	71	98	103	76	97	94	84	84	107	63	105	66	69	82	80	77	84	81	1.74716	1.60074	0.733111	1.56952	0.97962	1.46501	1.68528	1.97912	1.72397	1.33448	1.95053	1.20497	2.01469	2.05298	1.91601	1.5997
VIT_00s0404g00040	E0CW29	ARF GTPase activator, ARF-GAP Domain 5		540	821	976	739	1166	940	898	1003	811	997	718	1006	697	956	1313	1160	1423	1079	1065	1418	1489	1334	2023	1249	742	668	668	886	897	1006	4.81916	4.91099	5.11125	4.85773	5.23354	5.11665	5.00705	5.11832	4.7897	5.12791	4.98831	5.22958	5.28673	5.31654	5.56263	5.49936
VIT_00s0404g00050	F6H862	fiber protein		109	259	122	121	182	150	273	219	288	249	202	268	150	207	488	260	295	355	56	189	137	186	189	132	126	101	139	235	216	193	2.52498	3.25402	2.13209	2.2653	2.5688	2.4846	3.29659	2.93365	3.30285	3.13534	3.167	3.32885	3.08019	3.11855	4.13842	3.34973
VIT_00s0404g00060	F6H863	Pre-mRNA-splicing factor SYF1		969	1609	1678	1426	1796	1493	1429	1576	1552	1514	1271	1656	987	1412	1527	1346	1512	1339	1352	1407	1201	1811	2488	1797	1432	1073	1574	1509	1501	1530	5.66107	5.88001	5.89179	5.80433	5.85579	5.78303	5.67607	5.76919	5.72426	5.7296	5.8108	5.94757	5.78784	5.87836	5.78015	5.7136
VIT_00s0404g00070	F6H864	Putative uncharacterized protein		674	997	1022	940	984	996	821	824	792	854	752	750	441	598	600	515	634	592	797	746	794	819	1319	944	621	479	828	592	597	640	5.13822	5.19059	5.17756	5.20405	4.98921	5.19997	4.87802	4.83537	4.75559	4.90505	5.05491	4.80686	4.62789	4.64124	4.4354	4.33075
VIT_00s0404g00080	A5BEL8	Vacuolar protein sorting 28		2833	4054	3981	3631	4100	4021	4048	3656	4173	3556	3462	3451	2249	2769	3000	2663	3356	2991	3226	3302	3900	3826	5963	3897	3152	2647	3687	2845	3195	3029	7.20748	7.21213	7.13716	7.1516	7.04562	7.21118	7.17696	6.9821	7.14999	6.96037	7.25527	7.00601	6.97495	6.84912	6.75349	6.697
VIT_00s0404g00100	F6H865	Syntaxin of plants 124		5	17	16	12	22	26	21	28	45	48	20	26	18	23	40	21	55	38	21	31	29	51	89	41	16	12	32	15	22	11	-1.58827	-0.528405	-0.649927	-0.884956	-0.357792	0.0419512	-0.282508	0.0559127	0.680412	0.808875	-0.0679144	0.0561516	0.108482	0.0410706	0.594064	-0.169011
VIT_00s0406g00010	D7TG06	Beta-hexosaminidase beta chain precursor		1	3	6	1	0	0	1	2	3	3	0	1	0	1	1	0	0	2	1	2	4	3	3	3	5	2	3	2	4	4	-3.01169	-2.46181	-1.81656	-3.17157	-3.79893	-3.79893	-3.21657	-2.82658	-2.5237	-2.49943	-3.79893	-3.19666	-3.79893	-3.13979	-3.21373	-3.79893
VIT_00s0407g00010	F6HWB5	Pleckstriny (PH) domain-containing protein		36	35	39	54	71	46	34	27	38	39	28	26	27	27	39	31	40	37	22	34	54	59	75	42	32	32	43	18	30	39	0.962779	0.434404	0.536222	1.12783	1.23781	0.820621	0.363609	0.00713363	0.448352	0.522905	0.386131	0.0561516	0.661034	0.257393	0.559297	0.354777
VIT_00s0407g00020	F6HWB6	2-oxoglutarate/malate carrier protein, Mitochondrial		81	124	133	127	143	137	99	215	171	96	126	119	124	149	181	184	169	193	264	9	10	9	14	7	170	137	144	229	266	186	2.10285	2.20319	2.25468	2.33411	2.22564	2.35557	1.85162	2.90731	2.55795	1.77898	2.49301	2.17043	2.80813	2.64887	2.71747	2.85512
VIT_00s0407g00030	F6HWB7	Ubiquitin-specific protease 16		38	44	49	49	65	45	67	54	69	84	56	69	51	75	64	58	55	51	51	1	0	3	0	1	37	41	64	47	42	53	1.03798	0.748777	0.850868	0.992489	1.11448	0.790215	1.302	0.954619	1.27441	1.59065	1.34592	1.40073	1.54739	1.67473	1.24615	1.22033
VIT_00s0407g00040	D7TYE9	Thymidylate synthase		13	13	20	15	18	21	93	74	70	80	79	77	35	58	69	51	65	57	23	0	0	0	0	1	18	14	13	17	25	18	-0.415558	-0.870146	-0.360899	-0.601829	-0.618079	-0.242396	1.76327	1.39466	1.29456	1.52198	1.83042	1.55491	1.02037	1.31338	1.35151	1.04086
VIT_00s0407g00050	F6HWB8	Putative uncharacterized protein		9	5	3	7	10	6	54	50	186	38	81	41	29	42	113	96	45	88	45	7	3	8	10	2	33	14	28	23	29	24	-0.885899	-1.97351	-2.49109	-1.53193	-1.34411	-1.77179	1.00088	0.847859	2.67784	0.487327	1.86577	0.676321	0.7596	0.863516	2.04726	1.92959
VIT_00s0407g00060	D7TYF1	Catalytic/ transferase		0	0	0	0	0	0	0	0	0	0	0	0	2	0	0	0	2	0	0	0	0	0	0	0	0	0	0	0	0	0	-3.79893	-3.79893	-3.79893	-3.79893	-3.79893	-3.79893	-3.79893	-3.79893	-3.79893	-3.79893	-3.79893	-3.79893	-2.44495	-3.79893	-3.79893	-3.79893
VIT_00s0407g00070	D7TYF2	Phosphatidylinositolglycan class O (PIG-O)		97	190	205	194	263	162	131	124	143	172	121	189	67	150	136	128	143	126	192	157	105	180	194	154	179	104	133	152	126	163	2.35893	2.81101	2.87123	2.93822	3.09454	2.59426	2.24865	2.12342	2.30341	2.60688	2.43535	2.8293	1.93256	2.65841	2.31029	2.33781
VIT_00s0407g00080	D7TYF3	Kinesin motor protein		250	318	348	329	403	344	389	303	379	348	281	336	221	332	306	364	300	250	415	515	477	516	738	469	505	352	685	457	522	541	3.71238	3.54808	3.62886	3.69469	3.70603	3.67157	3.80431	3.39827	3.69646	3.61493	3.63996	3.65298	3.63533	3.7956	3.46856	3.83225
VIT_00s0408g00010	F6HWT0	Somatic embryogenesis receptor kinase 2 SERK2		0	0	0	0	0	1	1	0	0	0	0	0	0	0	0	0	0	0	0	0	0	1	0	0	0	0	0	0	0	0	-3.79893	-3.79893	-3.79893	-3.79893	-3.79893	-3.20185	-3.21657	-3.79893	-3.79893	-3.79893	-3.79893	-3.79893	-3.79893	-3.79893	-3.79893	-3.79893
VIT_00s0408g00040	F6HWT1	Somatic embryogenesis receptor kinase 2 SERK2		0	0	0	0	0	0	0	0	0	0	0	0	0	0	0	0	0	0	1	0	0	0	0	0	0	0	0	0	0	0	-3.79893	-3.79893	-3.79893	-3.79893	-3.79893	-3.79893	-3.79893	-3.79893	-3.79893	-3.79893	-3.79893	-3.79893	-3.79893	-3.79893	-3.79893	-3.79893
VIT_00s0409g00010	F6H7Y7	Receptor kinase RK20-1		0	0	2	0	2	0	1	3	2	1	2	5	0	0	6	2	3	3	1	3	2	7	2	1	0	0	0	0	2	0	-3.79893	-3.79893	-2.81066	-3.79893	-2.8756	-3.79893	-3.21657	-2.51025	-2.83774	-3.22639	-2.64328	-1.95472	-3.79893	-3.79893	-1.7984	-2.73972
VIT_00s0409g00020	D7SYU4	Receptor protein kinase RK20-1		0	2	2	0	1	0	0	0	0	0	1	1	0	1	2	1	0	1	1	2	3	1	2	0	1	0	0	0	0	0	-3.79893	-2.78626	-2.81066	-3.79893	-3.26463	-3.79893	-3.79893	-3.79893	-3.79893	-3.79893	-3.10836	-3.19666	-3.79893	-3.13979	-2.79858	-3.17423
VIT_00s0409g00040	F6H7Y8	Cysteine-rich receptor-like protein kinase 15 RLK15		3	11	4	6	13	6	10	13	14	16	7	12	0	5	7	1	6	7	5	3	1	3	3	3	10	6	3	9	6	2	-2.13112	-1.07711	-2.22963	-1.70522	-1.02764	-1.77179	-1.22048	-0.940307	-0.867541	-0.662355	-1.39363	-0.947465	-3.79893	-1.83703	-1.62845	-3.17423
VIT_00s0409g00050	F6H7Y9	Receptor-like serine-threonine protein kinase		29	36	27	29	42	25	40	22	29	30	29	36	14	12	9	2	8	12	15	4	6	3	4	3	47	37	35	32	41	20	0.663615	0.472914	0.0371299	0.271249	0.510415	-0.0106106	0.585939	-0.265069	0.0817902	0.165874	0.43402	0.497674	-0.226877	-0.808016	-1.33892	-2.73972
VIT_00s0409g00060	F6H7Z0	Cysteine-rich receptor-like protein kinase 25		10	19	15	10	12	6	33	22	18	21	22	21	0	3	2	1	1	6	5	0	1	0	1	0	24	16	17	6	12	16	-0.753178	-0.383764	-0.732234	-1.11021	-1.12561	-1.77179	0.322979	-0.265069	-0.547622	-0.309635	0.059678	-0.228427	-3.79893	-2.3461	-2.79858	-3.17423
VIT_00s0409g00070	F6H7Z1	Putative uncharacterized protein		2	4	1	0	2	0	5	0	2	1	5	4	1	8	3	4	1	4	0	5	5	2	6	2	3	3	0	5	7	2	-2.50524	-2.1971	-3.22178	-3.79893	-2.8756	-3.79893	-1.99716	-3.79893	-2.83774	-3.22639	-1.77404	-2.17954	-2.96861	-1.30498	-2.47658	-2.13555
VIT_00s0409g00080	D7SYU7	S-receptor kinase KIK1 precursor		2	1	0	0	2	0	3	3	2	1	1	2	0	2	7	6	2	4	0	5	1	9	7	4	2	2	0	0	0	0	-2.50524	-3.20551	-3.79893	-3.79893	-2.8756	-3.79893	-2.48169	-2.51025	-2.83774	-3.22639	-3.10836	-2.77304	-3.79893	-2.68904	-1.62845	-1.711
VIT_00s0410g00030	F6HWS2	Putative uncharacterized protein		7	10	12	9	18	12	2	0	3	2	0	3	2	3	0	1	1	3	4	8	2	5	4	8	2	3	7	10	5	5	-1.19476	-1.19291	-1.01174	-1.23756	-0.618079	-0.960601	-2.80284	-3.79893	-2.5237	-2.8176	-3.79893	-2.44598	-2.44495	-2.3461	-3.79893	-3.17423
VIT_00s0410g00040	F6HWS3	Anthranilate N-benzoyltransferase protein 1		0	0	0	1	2	0	4	4	4	2	4	3	1	0	3	0	1	1	1	1	2	2	3	1	0	0	0	0	0	0	-3.79893	-3.79893	-3.79893	-3.17157	-2.8756	-3.79893	-2.21918	-2.25095	-2.26595	-2.8176	-2.00996	-2.44598	-2.96861	-3.79893	-2.47658	-3.79893
VIT_00s0411g00020	F6GZA4	Ankyrin repeat protein		0	0	0	0	0	0	0	0	0	0	0	0	0	0	0	0	0	0	0	0	0	0	0	0	0	1	0	0	0	0	-3.79893	-3.79893	-3.79893	-3.79893	-3.79893	-3.79893	-3.79893	-3.79893	-3.79893	-3.79893	-3.79893	-3.79893	-3.79893	-3.79893	-3.79893	-3.79893
VIT_00s0411g00030	F6GZA5	Putative uncharacterized protein		4	3	1	1	3	4	0	0	0	0	0	0	0	0	0	0	0	0	0	0	0	0	1	0	0	0	0	0	0	0	-1.83431	-2.46181	-3.22178	-3.17157	-2.56951	-2.18982	-3.79893	-3.79893	-3.79893	-3.79893	-3.79893	-3.79893	-3.79893	-3.79893	-3.79893	-3.79893
VIT_00s0413g00010	F6HD29	Laccase (diphenol oxidase) family protein	1.10.3.2	0	0	0	0	0	0	2	1	0	0	1	3	1	1	8	0	4	1	0	1	0	0	1	0	2	0	0	2	0	0	-3.79893	-3.79893	-3.79893	-3.79893	-3.79893	-3.79893	-2.80284	-3.23234	-3.79893	-3.79893	-3.10836	-2.44598	-2.96861	-3.13979	-1.47643	-3.79893
VIT_00s0413g00020	F6HD30	TIR-NBS-LRR-TIR disease resistance protein		0	0	0	0	0	0	0	0	2	3	0	1	0	0	0	0	0	0	0	1	0	0	0	1	0	0	0	0	0	0	-3.79893	-3.79893	-3.79893	-3.79893	-3.79893	-3.79893	-3.79893	-3.79893	-2.83774	-2.49943	-3.79893	-3.19666	-3.79893	-3.79893	-3.79893	-3.79893
VIT_00s0414g00010	F6HJJ8	Cellulose synthase CSLE1		7	14	12	12	21	14	13	18	26	16	20	11	17	22	23	30	30	18	121	40	29	32	49	30	77	64	83	61	71	66	-1.19476	-0.776827	-1.01174	-0.884956	-0.418595	-0.767317	-0.898816	-0.527158	-0.0644943	-0.662355	-0.0679144	-1.05494	0.0316639	-0.0184877	-0.154421	0.310171
VIT_00s0414g00020	D7TG11	Cellulose synthase CSLE1		4	2	2	7	3	6	4	9	6	6	6	5	8	14	17	5	10	8	6	20	20	27	32	15	6	8	14	8	11	16	-1.83431	-2.78626	-2.81066	-1.53193	-2.56951	-1.77179	-2.21918	-1.38502	-1.85754	-1.82702	-1.57133	-1.95472	-0.946007	-0.611784	-0.550367	-1.90771
VIT_00s0414g00030	F6HJJ9	Cellulose synthase CSLE1		67	55	89	83	119	115	27	25	40	38	30	19	57	60	51	79	55	60	183	65	47	28	55	22	108	122	107	143	120	145	1.83413	1.05832	1.68583	1.73132	1.96505	2.1069	0.0517699	-0.0956699	0.518549	0.487327	0.480369	-0.36009	1.70412	1.3609	0.929674	1.65425
VIT_00s0414g00040	F6HJK0	Cellulose synthase CSLE1		1	1	0	1	1	2	5	2	3	1	3	2	0	1	4	4	0	2	2	6	4	12	6	6	0	0	1	0	3	1	-3.01169	-3.20551	-3.79893	-3.17157	-3.26463	-2.78078	-1.99716	-2.82658	-2.5237	-3.22639	-2.29214	-2.77304	-3.79893	-3.13979	-2.2135	-2.13555
VIT_00s0414g00050	F6HJK1	Cellulose synthase CSLE1		0	0	0	0	0	0	0	0	0	0	0	0	0	0	0	0	2	0	0	0	0	0	0	0	0	0	0	0	0	0	-3.79893	-3.79893	-3.79893	-3.79893	-3.79893	-3.79893	-3.79893	-3.79893	-3.79893	-3.79893	-3.79893	-3.79893	-3.79893	-3.79893	-3.79893	-3.79893
[truncated: 25,864 more rows]
[truncated: 20 more columns]
