# Supplementary material for: Five omic technologies are concordant in differentiating the biochemical characteristics of the berries of five grapevine (Vitis vinifera L.) cultivars
Source: BMC Genomics. 2015 Nov 16;16:946. doi: 10.1186/s12864-015-2115-y (PMC4647476; doi:10.1186/s12864-015-2115-y)
Supplement: Additional file 7: — Mean relative abundance values, M/Z, and results from the ANOVA for all primary and secondary metabolomic details for all metabolites (67) analyzed by GC-MS and (42) analyzed by LC-MS in five grape cultivars. Cultivar and treatment abbreviations for experimental replicates: Cabernet Sauvignon (CS), Merlot (ME), Pinot Noir (PN), Chardonnay (CD), and Semillon (SM) grown under well-watered (W) and water deficit (D) conditions, n = 6. (XLS 76 kb) [file 12864_2015_2115_MOESM7_ESM.xls]

## Sheet: Additional.File4-primary-metabo
Additional file 7 as XLS – Mean relative abundance values, M/Z, and results from the ANOVA for all primary and secondary metabolomic details for all metabolites (67) analyzed by GC-MS and (42) analyzed by LC-MS in five grape cultivars. Cultivar and treatment abbreviations for experimental replicates: Cabernet Sauvignon (CS), Merlot (ME), Pinot Noir (PN), Chardonnay (CD), and Semillon (SM) grown u…
Metabolite	M/Z	Chromatography	CSD	CSW	MED	MEW	PND	PNW	CDD	CDW	SMD	SMW	CSD-CSW	MED-MEW	PND-PNW	CDD-CDW	SMD-SMW	pCultivar	pTreatment	pCultivar*Treatment	AdjpCultivar	AdjpTreatment	AdjpCultivar*Treatment
Alanin 2TMS	116	GC/MS	1.42701	1.49967	-0.441967	-0.202975	1.83234	2.17598	2.28886	2.82917	1.36474	1.47664	-0.0726583	-0.238992	-0.343636	-0.540314	-0.111898	4.16e-18	0.0752326	0.47452	5.03369e-18	0.446364	1
Alanin 3TMS	188262	GC/MS	-4.24921	-4.33907	-1.51233	-1.60435	1.01147	0.851987	-3.42978	-3.88865	-2.26977	-2.27632	0.0898571	0.0920198	0.159481	0.458868	0.00654159	2.09e-19	0.625	0.832957	3.82652e-19	1	1
β-alanine(2TMS)	176	GC/MS	0.298728	0.269563	-0.529	-0.435196	-1.45901	-1.16444	-2.06201	-1.93997	-2.38065	-2.26334	0.0291648	-0.0938038	-0.29457	-0.122036	-0.117306	3.81e-22	0.244098	0.867088	4.27445e-22	0.991639	1
Arabitol (5TMS)	319	GC/MS	2.20339	2.32102	2.22074	2.14635	2.13093	1.97281	-4.89732	-5.04203	2.07381	1.802	-0.117635	0.0743862	0.158119	0.144716	0.271816	4.71e-44	0.267558	0.601459	7.90358e-33	1	1
Arginine [-NH3] (2TMS)	70	GC/MS	-0.496639	-0.268932	NA	NA	0.840196	0.455193	0.948935	1.90315	-0.17888	0.475093	-0.227708	NA	0.385003	-0.954211	-0.653973	1.96e-05	0.262069	0.175678	0.0010209	0.991639	0.912876
Aspartic acid (2TMS)	160	GC/MS	-0.514446	0.137752	-1.86888	-0.953257	0.828419	1.0278	0.556265	0.739455	0.174581	0.865544	-0.652199	-0.915628	-0.19938	-0.183191	-0.690963	6.93e-10	0.0385722	0.416891	8.14707e-08	0.265723	1
Aspartic acid (3TMS)	232	GC/MS	-0.6373	-0.626072	-2.29878	-1.72572	0.205388	0.408239	1.99556	2.58719	-0.604468	0.498426	-0.0112278	-0.573052	-0.202851	-0.591625	-1.10289	7.18e-21	0.0145911	0.0189156	4.62827e-20	0.265723	0.436274
Benzoic acid, (1TMS)	179	GC/MS	-2.18846	-2.21673	-3.13049	-3.20109	-3.1052	-3.3488	-4.48112	-4.43247	-1.98731	-2.18124	0.0282658	0.0705974	0.243599	-0.0486534	0.19393	9.3e-17	0.393539	0.945415	9.1062e-17	1	1
beta-D-Fructofuranosyl-(2,1)-beta-D-Fructofuranose (1MEOX) (8TMS) MP	103	GC/MS	1.49319	1.34538	1.94653	2.06018	1.59094	1.33096	0.400387	0.463506	1.91891	1.91049	0.147817	-0.113653	0.259988	-0.0631187	0.00841556	1.65e-16	0.66474	0.670945	9.1062e-17	1	1
Butanoic acid, 2,4-dihydroxy- (3TMS)	219	GC/MS	-4.29205	-4.75073	NA	NA	NA	NA	-4.30648	-4.25371	NA	NA	0.458677	NA	NA	-0.0527688	NA	0.310783	0.355101	0.237124	1	1	0.912876
Butanoic acid, 4-amino- (3TMS)	304	GC/MS	0.138444	0.274261	0.792286	0.422148	1.45488	1.77263	0.691291	0.953054	-0.135961	0.0329348	-0.135816	0.370137	-0.317748	-0.261763	-0.168896	2.66e-10	0.527524	0.314171	2.48268e-10	1	0.912876
Caffeic acid, cis- (3TMS)	396	GC/MS	-0.258719	-0.262978	0.475512	0.382647	1.08755	1.00146	-0.00508238	0.352942	0.164844	-0.0195463	0.00425966	0.0928648	0.0860872	-0.358025	0.18439	0.000467817	0.830218	0.788913	0.00181949	1	1
Catechin (5TMS)	368	GC/MS	-1.67677	-1.59938	0.418744	-0.168329	-1.10409	-0.739207	-1.34423	-2.02869	-5.96183	-5.90213	-0.0773948	0.587074	-0.364881	0.684463	-0.0596944	1.01e-17	0.580502	0.658417	9.1062e-17	1	1
Cinnamic acid, trans- (1TMS)	161	GC/MS	-1.16891	-1.39042	-0.0471217	-0.250854	0.227195	0.0701634	-1.19966	-0.702224	-1.1097	-1.20995	0.221511	0.203733	0.157032	-0.497435	0.100245	1.06e-06	0.715895	0.452878	1.51618e-06	1	1
Citric acid/Citrate	273	GC/MS	1.46347	2.03446	-0.0310113	-0.150036	1.68194	2.23409	2.06148	2.20574	1.01464	1.1112	-0.570989	0.119024	-0.552141	-0.144259	-0.0965641	1.72e-16	0.127142	0.516127	9.1062e-17	0.583666	1
(-)-Epicatechin	368	GC/MS	0.302807	0.370743	2.01708	1.26893	0.747444	0.817707	1.32858	1.00562	0.985428	1.33284	-0.0679361	0.74815	-0.0702633	0.322956	-0.34741	1.82e-07	0.448977	0.0332934	1.63234e-07	1	0.436274
Erythritol (4TMS)	217	GC/MS	-4.36965	-2.81754	1.13083	1.14316	0.548103	0.586655	1.3445	1.63062	0.713647	0.908842	-1.5521	-0.0123297	-0.0385519	-0.286117	-0.195195	2.69e-11	0.458982	0.948343	3.14321e-11	1	1
Erythronic acid (4TMS)	292	GC/MS	-1.74126	-1.31028	-2.8198	-2.86614	-1.0487	-1.46162	-0.856476	-1.00398	-0.810888	-0.633024	-0.430988	0.0463413	0.41292	0.147501	-0.177864	6.11e-15	0.512122	0.616694	1.54251e-13	1	1
Ethanolamine (3TMS)	174	GC/MS	0.191916	0.0982815	-0.346213	-0.153959	0.0144864	0.119791	-0.49676	-0.289809	0.149754	0.343259	0.0936343	-0.192254	-0.105305	-0.206951	-0.193505	1.94e-05	0.0951665	0.944653	1.13049e-05	0.446364	1
Fucose/rhamnose (1MEOX) (4TMS) BP	117	GC/MS	-1.17989	-1.42006	-1.40157	-1.43202	-1.5834	-1.78652	-2.91504	-3.19075	-1.83754	-2.07403	0.240171	0.030448	0.203119	0.275702	0.236498	3.15e-18	0.0388924	0.864275	3.56458e-18	0.265723	1
Fumaric acid (2TMS)	245	GC/MS	-0.648124	-0.470223	-1.31921	-1.08756	-0.054121	0.0257868	0.199933	0.801773	-0.77664	-0.620894	-0.177901	-0.231655	-0.0799078	-0.60184	-0.155746	1.18e-10	0.114018	0.46749	2.48268e-10	0.466511	1
Galactinol (9TMS)	204	GC/MS	1.37435	1.05235	0.191818	0.502133	0.489809	0.531414	1.47671	1.77699	-0.420269	0.395949	0.322005	-0.310314	-0.0416048	-0.300275	-0.816218	4.07e-11	0.0737954	0.0588479	1.76065e-10	0.435664	0.436274
Galactonic acid (6TMS)	333	GC/MS	1.19756	1.57013	0.682791	0.481002	1.69962	1.77892	3.94811	3.7999	2.94519	3.32776	-0.372573	0.201789	-0.0792947	0.148213	-0.382572	1.82e-27	0.501251	0.198822	4.27445e-22	1	0.912876
Gallic acid (4TMS)	458	GC/MS	-2.12938	-2.19604	-0.300782	-1.45426	NA	NA	-4.30532	-4.45185	-1.2443	-1.52538	0.0666589	1.15347	NA	0.146528	0.281081	4.66e-10	0.266583	0.365035	2.48268e-10	1	1
Glucopyranose (4TMS)	217450	GC/MS	1.08757	-0.246344	4.46932	4.93443	4.74466	4.03454	3.5241	2.34801	6.39538	6.24935	1.33392	-0.465113	0.71012	1.17609	0.146024	3.03e-16	0.138205	0.378481	2.25491e-16	0.873525	1
Glucopyranose (5TMS)	191	GC/MS	1.0813	1.52343	2.44863	2.27507	1.54189	1.36591	8.37725	8.28429	1.06148	2.52137	-0.442132	0.173558	0.17598	0.0929666	-1.45989	2.75e-20	0.587632	0.323958	1.71966e-19	1	0.912876
Glutamic acid (2TMS)	246	GC/MS	-1.27904	-0.509099	-2.55142	-1.63492	NA	NA	0.597293	0.698439	-0.0186897	0.170948	-0.769939	-0.916501	NA	-0.101146	-0.189638	5.87e-13	0.0301256	0.356056	1.49832e-11	0.265723	1
Glutamic acid (3TMS)	251	GC/MS	-0.527351	0.0676125	NA	NA	-1.22076	-0.391829	1.34008	1.88036	-0.257697	-0.165585	-0.594964	NA	-0.828929	-0.540275	-0.0921126	3.68e-10	0.0344749	0.569039	2.48268e-10	0.265723	1
Glutamine (2TMS)	155	GC/MS	-2.64629	-2.2168	NA	NA	NA	NA	-1.86147	-1.42941	NA	NA	-0.429495	NA	NA	-0.432061	NA	0.00126665	0.180773	0.543295	0.00387498	0.873525	1
Glutamine (3TMS)	156	GC/MS	-2.2805	-2.62973	-2.92546	-2.561	NA	NA	0.0766248	1.3308	-1.66791	-1.7305	0.349237	-0.364457	NA	-1.25418	0.0625864	2.09e-11	0.336292	0.0948853	1.49832e-11	1	0.912876
Glyceric acid	292	GC/MS	-2.90958	-2.29553	-2.53606	-2.31597	-2.18168	-1.97557	-1.94974	-1.60314	-1.84419	-1.52682	-0.614046	-0.220092	-0.206112	-0.346599	-0.317377	1.85e-06	0.00427785	0.777616	1.51618e-06	0.167279	1
Gulonic acid	333	GC/MS	-1.29448	-1.31174	-0.115928	-0.377345	-0.683732	-1.25402	1.13885	1.20349	-1.50341	-1.59103	0.0172582	0.261417	0.570289	-0.0646377	0.0876227	1.13e-21	0.123414	0.325045	2.2663e-21	0.466511	0.947559
Inositol, myo- (6TMS)	318	GC/MS	4.53475	4.40513	4.2188	4.27724	4.84037	4.58408	3.73306	3.70019	5.0065	5.20377	0.129627	-0.0584355	0.25629	0.0328714	-0.197272	3.12e-21	0.95761	0.110868	9.24742e-21	1	0.912876
Leucine (1TMS)	86	GC/MS	1.22126	0.823121	-0.914002	-0.696895	0.4721	0.150314	2.26903	1.99023	-1.16832	-0.924059	0.398139	-0.217107	0.321786	0.278793	-0.244257	1.03e-19	0.526332	0.46358	2.41435e-19	1	1
Leucine (2TMS)	158	GC/MS	2.05666	1.41335	-0.804703	-0.440595	0.91649	0.965894	1.97262	2.04806	-0.256583	0.124568	0.643315	-0.364108	-0.0494046	-0.0754414	-0.381151	6.37e-18	0.624591	0.16598	8.49578e-18	1	0.912876
Lyxonic acid (5TMS)	292	GC/MS	-0.466022	-0.469991	-1.23614	-1.15642	-0.53982	-0.621347	-1.78939	-1.91574	-1.10584	-0.890065	0.00396967	-0.0797195	0.0815273	0.12635	-0.215774	2.1e-16	0.758603	0.5327	2.11825e-16	1	1
Maleic acid (2TMS)	245	GC/MS	-3.20304	-2.63619	NA	NA	NA	NA	-1.48915	-1.54556	NA	NA	-0.566848	NA	NA	0.0564176	NA	4.71e-06	0.925889	0.735628	1.13049e-05	1	1
Malic acid (3TMS)	233	GC/MS	4.68076	5.37535	3.19832	3.37548	4.53286	4.82758	5.66043	5.75214	3.44778	5.17297	-0.694593	-0.177153	-0.294722	-0.0917102	-1.72519	1.52e-05	0.0718545	0.273312	1.13049e-05	0.435664	0.912876
Malonic acid (3TMS)	305	GC/MS	-3.53459	-3.52916	NA	NA	NA	NA	-0.833598	-1.0519	NA	NA	-0.00543328	NA	NA	0.218301	NA	2.41e-13	0.981203	0.143564	1.54251e-13	1	0.912876
Morin (5TMS)	647	GC/MS	-0.753623	-1.26388	0.823037	0.881391	0.415834	0.514991	-1.44031	-1.28837	-0.439848	-0.841502	0.510255	-0.0583541	-0.0991576	-0.151941	0.401654	4.63e-08	0.8943	0.927776	8.14707e-08	1	1
Nicotinic acid (1TMS)	180	GC/MS	-0.41402	-0.749325	NA	NA	NA	NA	-1.62827	-1.54258	-2.30644	-2.0467	0.335305	NA	NA	-0.0856911	-0.259741	1.08e-07	0.861177	0.251429	1.63234e-07	1	0.912876
Ornithine (3TMS)	142	GC/MS	-2.33417	-2.12534	NA	NA	NA	NA	-1.80869	-0.0186799	NA	NA	-0.20883	NA	NA	-1.79001	NA	0.0626655	0.176475	0.223779	1	0.873525	0.912876
Ornithine (3TMS)	174	GC/MS	-3.66611	-2.87675	-1.25707	-3.74388	1.35662	0.399343	2.54445	3.50068	-2.36049	-0.267195	-0.789356	2.4868	0.957278	-0.956232	-2.0933	1.23e-13	0.99909	0.00574057	1.54251e-13	1	0.389409
Ornithine (4TMS)	142	GC/MS	NA	NA	-4.21458	-4.05747	NA	NA	-4.80657	-4.90222	NA	NA	NA	-0.157118	NA	0.0956517	NA	0.00296793	0.885702	0.556168	0.157186	1	1
Phenylalanine (1TMS)	120	GC/MS	-1.6923	-1.26955	-3.98831	-2.65966	-2.07623	-1.89436	0.620091	0.33941	-2.26088	-1.40469	-0.422751	-1.32866	-0.181867	0.280681	-0.85619	5.54e-10	0.204434	0.232413	3.16599e-10	0.991639	0.912876
Phenylalanine (2TMS)	192	GC/MS	-1.44032	-1.29206	-1.52586	-0.688	-1.78261	-1.80322	1.12728	1.04698	-2.30548	-1.64282	-0.148258	-0.837858	0.0206069	0.0802971	-0.662658	3.23e-07	0.394382	0.802928	1.51618e-06	1	1
Phosphoric acid (3TMS)	299	GC/MS	4.40038	4.65028	4.73363	5.12361	5.05989	5.03721	5.09673	5.15215	4.57864	5.12265	-0.249908	-0.389982	0.022681	-0.0554175	-0.544008	2.32e-06	0.000603403	0.0606095	5.44368e-06	0.167279	0.436274
Proline (1TMS)	172	GC/MS	3.58196	3.50709	1.12612	1.59957	0.310987	0.855645	1.79434	1.87798	-0.398338	-0.031928	0.0748664	-0.473449	-0.544658	-0.0836367	-0.36641	1.03e-18	0.100614	0.53718	3.56458e-18	0.466511	1
Proline (2TMS)	216	GC/MS	7.86478	7.58994	4.77271	5.32405	4.5099	5.04786	5.54263	5.78956	5.16633	5.34371	0.274844	-0.551343	-0.537961	-0.246926	-0.17738	5.63e-22	0.0255669	0.0779396	5.99032e-22	0.265723	0.436274
Proline [+CO2] (2TMS)	142	GC/MS	2.16354	2.07949	4.54797	4.42991	4.22379	3.88759	1.80709	1.10776	2.06989	1.96443	0.0840562	0.118067	0.3362	0.699332	0.105459	3.47e-15	0.196003	0.655625	6.0131e-15	0.873525	1
Pyroglutamic acid (2TMS)	156	GC/MS	3.58154	3.80705	3.54649	3.56503	4.82311	5.03787	5.40781	5.91654	4.47601	4.58128	-0.225503	-0.01854	-0.214754	-0.508737	-0.105275	3.77e-19	0.0720562	0.389834	1.48733e-18	0.435664	1
Raffinose (11TMS)	437	GC/MS	-1.3653	-1.11787	-4.37362	-4.52431	NA	NA	-0.787157	-0.903385	NA	NA	-0.24744	0.150694	NA	0.116228	NA	1.72e-16	0.990219	0.549388	9.1062e-17	1	1
Ribitol (5TMS)	319	GC/MS	-14.6237	-14.5186	-13.3396	-13.4421	-13.0479	-12.9489	-16.0618	-16.2852	-13.6115	-13.7504	-0.105108	0.102495	-0.0990436	0.223365	0.138923	7.42e-33	0.454773	0.286605	4.14538e-27	1	0.912876
Ribonic acid (5TMS)	292	GC/MS	-1.31792	-1.47325	-1.42106	-1.5733	-1.47908	-1.17229	-2.54771	-2.37309	-1.58586	-1.27748	0.155331	0.152233	-0.30679	-0.174613	-0.308381	8.07e-08	0.46816	0.438702	8.14707e-08	1	1
Sernie (2TMS)	116132	GC/MS	1.41351	1.50467	0.91931	1.37635	1.69922	1.81171	2.85009	3.20102	1.74501	2.01899	-0.0911623	-0.45704	-0.112497	-0.350929	-0.273978	2.77e-13	0.0422013	0.695199	7.06084e-13	0.435664	1
Serine (3TMS)	204	GC/MS	1.22981	0.947416	-0.237904	0.220238	0.860418	1.04451	2.70132	3.27969	0.895732	1.40289	0.282395	-0.458142	-0.184096	-0.578371	-0.507161	8.26e-22	0.00694479	0.0420928	6.92418e-22	0.265723	0.436274
Shikimic acid (4TMS)	204	GC/MS	2.09951	2.49557	-2.14959	-2.2109	NA	NA	NA	NA	NA	NA	-0.396061	0.061304	NA	NA	NA	1.71e-15	0.678249	0.451885	4.00873e-15	1	1
Sucrose (8TMS)	361	GC/MS	8.62172	8.7037	9.02668	8.93629	8.89992	8.90354	7.93515	7.81788	8.79225	8.71214	-0.0819763	0.0903946	-0.00361683	0.11727	0.0801152	3.47e-33	0.0928361	0.013861	8.99688e-33	0.446364	0.389409
Tartaric acid (4TMS)	292	GC/MS	5.04097	4.83448	4.67507	5.1966	5.17561	4.97843	3.92725	3.72208	4.59967	4.62354	0.206494	-0.521537	0.197177	0.205177	-0.0238695	1.95e-11	0.861233	0.0779022	1.49832e-11	1	0.436274
Threonic acid (4TMS)	292	GC/MS	-2.91768	-2.68374	-2.33889	-2.57666	-1.33345	-1.35362	-2.51271	-2.47969	-2.44038	-2.41163	-0.233938	0.237767	0.0201743	-0.0330135	-0.0287544	2.69e-07	0.646752	0.950152	1.63234e-07	1	1
Threonine (2TMS)	204	GC/MS	-0.193557	-0.225329	-1.41967	-1.22443	0.812513	0.593686	0.585813	0.718261	-0.207921	0.0376556	0.0317724	-0.195239	0.218826	-0.132449	-0.245576	1.67e-13	0.625025	0.771892	1.54251e-13	1	1
Threonine (3TMS)	219	GC/MS	0.509499	0.230747	-0.871309	-0.467127	1.24694	1.10955	2.07108	2.33857	0.770312	1.15657	0.278752	-0.404182	0.137392	-0.267485	-0.386255	2.4e-21	0.241361	0.0779585	2.2663e-21	0.991639	0.912876
Trehalose, alpha,alpha'-, D- (8TMS)	191	GC/MS	-0.256429	-0.574537	1.22808	1.07536	0.906136	0.6987	0.945706	1.08947	0.726802	0.74279	0.318108	0.152723	0.207435	-0.143769	-0.015988	1.32e-11	0.605941	0.845813	1.49832e-11	1	1
Tryptophan, D5- (2TMS)	202	GC/MS	-5.02815	-5.17825	NA	NA	NA	NA	-0.665441	-0.580947	NA	NA	0.150097	NA	NA	-0.0844947	NA	1.01e-15	0.629971	0.355463	1.59438e-15	1	0.947559
Tyrosine (2TMS)	179	GC/MS	1.37156	0.734491	-0.837071	-0.50793	0.733043	0.53299	3.09659	3.24282	-0.0555232	0.0116049	0.63707	-0.329142	0.200053	-0.146234	-0.0671281	3.4e-22	0.806049	0.301947	4.27445e-22	1	0.912876
Uracil (2TMS)	241	GC/MS	-4.59218	-4.51853	NA	NA	NA	NA	-4.41324	-4.67811	NA	NA	-0.0736473	NA	NA	0.264872	NA	0.966591	0.419628	0.682079	1	1	1
Valine (2TMS)	144	GC/MS	1.82519	1.08058	-0.411444	-0.0833751	1.4001	1.44402	1.90791	2.10124	0.852682	1.19331	0.744604	-0.328069	-0.0439197	-0.193334	-0.340631	4.02e-16	0.577682	0.045318	1.38484e-15	1	0.436274
(-)-Epigallocatechin	305.066	LC/MS	4.17044	4.04832	4.98971	4.79388	3.11732	3.13402	3.7341	3.82923	4.86201	4.66636	0.122119	0.195832	-0.0166986	-0.0951246	0.195649	1.57e-21	0.263357	0.609333	5.64223e-20	1	1	4.61915	4.63218	4.38193	4.76188	4.81424	4.78877
(+)-Catechin	289.073	LC/MS	4.86505	4.96639	6.1232	5.69793	4.98815	4.94454	5.9967	5.37123	6.44039	6.46711	-0.101339	0.42527	0.0436136	0.625466	-0.026726	1.92e-14	0.0483237	0.0842215	5.19173e-14	0.758515	0.302362	6.67031	7.21902	6.58454	6.21183	6.04589	6.0711
Astilbin	449.109	LC/MS	3.81265	3.82886	4.60183	4.54114	7.41089	7.36135	7.14725	7.1716	7.84503	7.71318	-0.0162098	0.0606922	0.0495425	-0.0243564	0.131843	1.19e-33	0.677594	0.985938	1.88317e-33	1	1	7.84913	7.46914	7.56726	7.31353	7.93679	8.14324
cis-Resveratrol	227.072	LC/MS	3.91361	4.15604	5.66795	5.73629	5.76545	5.72143	4.42908	4.48273	3.28586	3.13598	-0.242434	-0.0683394	0.0440211	-0.0536519	0.14988	6.31e-25	0.705079	0.715025	1.72388e-23	1	1	3.02311	2.6329	3.43396	3.59316	3.10551	3.02722
cis-Piceid	389.125	LC/MS	1.71668	2.05569	2.75135	2.54043	3.06627	3.01442	0.716221	0.966821	1.36885	1.47402	-0.339007	0.210917	0.0518505	-0.250599	-0.105172	3.05e-10	0.621057	0.857042	1.77913e-10	1	1	1.70306	1.30229	1.74291	2.25538	0.836247	1.00425
Citric acid	191.02	LC/MS	6.60465	7.10071	5.93015	5.92883	7.01281	7.15141	7.54176	7.381	6.80706	6.93851	-0.496063	0.00132177	-0.138605	0.16076	-0.131448	1.72e-23	0.0188777	0.00250848	8.07787e-22	0.174369	0.302362	7.02201	6.9302	6.92905	6.99997	6.89859	6.85124
Coumaric acid hexoside	295.047	LC/MS	3.60517	3.62221	3.41432	3.51824	3.58544	3.36195	4.17278	4.01873	3.56922	3.55135	-0.0170396	-0.103927	0.223486	0.154053	0.0178707	5.12e-15	0.143061	0.0489229	2.29414e-15	1	0.302362	3.45841	3.32465	3.7082	3.73383	3.68852	3.39447
Cyanidin 3-O-(6-acetyl)glucoside	449.107	LC/MS	5.15068	5.5234	6.64989	6.58625	NA	NA	NA	NA	NA	NA	-0.372726	0.063645	NA	NA	NA	6.17e-08	0.32678	0.171221	7.05721e-07	1	0.630095	NA	NA	NA	NA	NA	NA
Cyanidin 3-O-(6-p-coumaroyl)glucoside	491.116	LC/MS	4.04756	4.3005	6.05747	6.00935	NA	NA	NA	NA	NA	NA	-0.252938	0.0481127	NA	NA	NA	3.09e-12	0.424657	0.244953	7.32564e-11	1	0.630095	NA	NA	NA	NA	NA	NA
Cyanidin-3-glucoside	595.144	LC/MS	6.38856	6.80814	8.19293	8.03763	6.91414	6.99976	NA	NA	NA	NA	-0.419584	0.155299	-0.0856142	NA	NA	1.95e-09	0.41493	0.263264	6.21654e-08	1	0.911496	NA	NA	NA	NA	NA	NA
Delphinidin 3-O-(6-acetyl)glucoside	507.111	LC/MS	6.49773	6.55678	6.36661	6.20299	NA	NA	NA	NA	NA	NA	-0.0590526	0.163623	NA	NA	NA	0.0117533	0.556644	0.217584	0.00859237	1	0.630095	NA	NA	NA	NA	NA	NA
Delphinidin 3-O-(6-p-coumaroyl)glucoside	611.14	LC/MS	4.6453	4.74836	5.19234	5.00534	NA	NA	NA	NA	NA	NA	-0.103058	0.186999	NA	NA	NA	6.18e-05	0.604076	0.0836623	0.00280718	1	0.302362	NA	NA	NA	NA	NA	NA
Delphinidin-3-glucoside	465.1	LC/MS	4.94717	4.70711	5.40124	5.52122	5.36792	5.43267	NA	NA	NA	NA	0.240067	-0.119976	-0.0647519	NA	NA	7.4e-07	0.826513	0.182593	7.28298e-07	1	0.630095	NA	NA	NA	NA	NA	NA
Ferulate	193.051	LC/MS	2.22032	2.33617	2.75421	2.76372	3.11072	3.1413	3.5159	3.47599	3.94999	3.81376	-0.115855	-0.00951257	-0.0305778	0.0399145	0.136227	2.91e-25	0.936288	0.607196	3.53745e-25	1	1	3.55393	3.51566	3.65611	3.62604	4.34426	4.18657
Kaempferol hexoside	447.094	LC/MS	6.79664	6.38723	6.91445	6.76392	6.16956	6.0949	7.76878	7.71653	8.2283	7.94087	0.409413	0.150528	0.0746622	0.0522498	0.287433	2.69e-19	0.0345427	0.686974	2.90383e-18	0.196921	1	8.0767	8.10461	7.58481	7.13707	8.21617	8.52586
Malvidin 3-O-(6-acetyl)glucoside	493.134	LC/MS	10.4	10.2924	9.33497	9.1557	NA	NA	NA	NA	NA	NA	0.107521	0.179274	NA	NA	NA	6.52e-15	0.0145575	0.511013	1.31926e-14	0.150129	1	NA	NA	NA	NA	NA	NA
Malvidin 3-O-(6-p-coumaroyl)glucoside	535.145	LC/MS	8.69015	8.5672	8.50411	8.36038	NA	NA	NA	NA	NA	NA	0.12295	0.143724	NA	NA	NA	0.0191072	0.0989615	0.894117	1	0.758515	1	NA	NA	NA	NA	NA	NA
Malvidin-3-glucoside	639.173	LC/MS	10.458	10.3535	9.77968	9.57017	10.529	10.2209	NA	NA	NA	NA	0.104494	0.209508	0.308144	NA	NA	8.45e-13	0.000497434	0.308063	6.3518e-13	0.150129	0.911496	NA	NA	NA	NA	NA	NA
Myricetin 3-O-glucuronide	493.062	LC/MS	3.66604	3.56124	3.37572	3.24397	3.43176	3.15264	0.214874	0.563247	1.12702	0.934439	0.104798	0.131747	0.279123	-0.348373	0.192585	3e-33	0.380458	0.142652	2.6947e-32	1	0.630095	0.598651	0.606726	0.650305	0.385818	1.81734	1.5478
Naringenin chalcone hexose	433.115	LC/MS	2.15497	2.0273	3.42004	3.57185	4.94659	4.92711	5.25297	5.42996	6.34569	6.23342	0.127665	-0.151813	0.0194752	-0.176987	0.112268	2.89e-32	0.883075	0.75812	3.02764e-25	1	1	6.28411	6.21759	5.74399	5.5107	6.72568	6.91849
p-coumaric acid	163.04	LC/MS	6.37937	6.27872	5.88857	5.7365	6.72622	6.86813	6.89962	6.91832	6.44644	6.39247	0.100654	0.152078	-0.141904	-0.0187003	0.0539677	2.11e-15	0.627831	0.575718	2.29414e-15	1	1	6.18615	6.04115	6.53795	6.58779	6.61533	6.38645
p-Coumaroyl tartaric acid	325.093	LC/MS	7.02262	6.82754	6.72245	6.40038	7.52607	7.62301	7.58326	7.66943	6.97467	7.1799	0.195079	0.32207	-0.0969319	-0.0861689	-0.205231	1.19e-13	0.711398	0.100275	6.3518e-13	1	0.630095	6.80244	6.89373	7.39563	7.20419	7.54698	7.23646
Peonidin 3-O-(6-acetyl)glucoside	505.133	LC/MS	7.55894	7.66011	7.88584	7.76632	NA	NA	NA	NA	NA	NA	-0.101166	0.119521	NA	NA	NA	0.0027599	0.886452	0.0974248	0.00859237	1	0.302362	NA	NA	NA	NA	NA	NA
Peonidin 3-O-(6-p-coumaroyl)glucoside	609.162	LC/MS	6.94115	6.92979	7.70464	7.62829	NA	NA	NA	NA	NA	NA	0.01136	0.0763492	NA	NA	NA	1.02e-09	0.52871	0.63989	1.77913e-10	1	1	NA	NA	NA	NA	NA	NA
Peonidin-3-glucoside	463.123	LC/MS	8.06714	8.23877	9.01606	8.90491	9.57848	9.46222	NA	NA	NA	NA	-0.171622	0.111149	0.116263	NA	NA	1.34e-12	0.837676	0.340388	1.82075e-12	1	1	NA	NA	NA	NA	NA	NA
Petunidin 3-O-(6-acetyl)glucoside	479.116	LC/MS	7.35839	7.2826	7.23814	7.10293	NA	NA	NA	NA	NA	NA	0.0757986	0.135208	NA	NA	NA	0.0388551	0.135527	0.666127	1	1	1	NA	NA	NA	NA	NA	NA
Petunidin 3-O-(6-p-coumaroyl)glucoside	521.127	LC/MS	5.3479	5.15648	6.08054	5.89986	NA	NA	NA	NA	NA	NA	0.191421	0.180674	NA	NA	NA	1.16e-09	0.0145839	0.939207	8.21936e-10	0.150129	1	NA	NA	NA	NA	NA	NA
Petunidin-3-glucoside	625.154	LC/MS	8.30558	8.23845	8.07602	7.84341	7.5954	7.3689	NA	NA	NA	NA	0.0671249	0.232612	0.226497	NA	NA	1.04e-09	0.0161596	0.544876	1.77913e-10	0.150129	1	NA	NA	NA	NA	NA	NA
Phenylalanine	164.072	LC/MS	4.33527	4.33316	3.13714	3.55477	3.43565	3.72024	5.82797	5.73792	3.62455	4.00654	0.00211375	-0.417639	-0.284582	0.0900543	-0.381985	1.22e-21	0.0408512	0.326615	8.07787e-22	0.196921	0.911496	4.57176	4.16558	3.93247	4.48656	3.63718	3.24566
Procyanidin 3-O-gallate	577.135	LC/MS	-0.293044	0.465679	1.8761	1.19074	0.453715	0.396062	0.761962	0.47113	1.13265	2.04294	-0.758723	0.685356	0.0576524	0.290832	-0.91029	3.17e-05	0.547407	0.0896959	3.13168e-05	1	0.302362	1.04474	3.97721	1.32429	1.04096	3.00312	1.86734
Procyanidin dimer B2	577.135	LC/MS	2.90565	2.9787	3.84385	3.30442	3.85837	3.94633	4.18528	3.74377	4.52625	4.70254	-0.0730471	0.539435	-0.087961	0.441513	-0.176285	1.08e-09	0.303405	0.228679	1.77913e-10	1	0.630095	4.7233	5.59395	4.2538	4.27551	4.80389	4.56479
Procyanidin dimer B3	729.149	LC/MS	4.80939	4.78378	6.03303	5.53083	5.66245	5.78687	6.22399	5.83447	6.57945	6.75641	0.025612	0.502204	-0.124419	0.389519	-0.176964	3.06e-18	0.124728	0.0263572	6.02823e-17	0.758515	0.302362	6.79687	6.90007	6.83467	6.44006	6.86395	6.70284
Quercetin	301.038	LC/MS	0.73871	0.488184	1.57739	1.18485	-0.302592	-0.251523	0.474223	0.452032	1.23899	0.865076	0.250526	0.392548	-0.051069	0.0221905	0.373912	9.69e-14	0.0459428	0.481291	5.19173e-14	0.196921	1	0.582749	0.6054	0.850399	0.354001	1.28664	1.51127
Quercetin-3-O-galactoside	463.088	LC/MS	7.36196	7.24588	7.79878	7.82199	7.3379	7.33856	8.05559	8.03049	8.29393	8.11499	0.116081	-0.023208	-0.000653883	0.0251025	0.178939	6.1e-17	0.254059	0.698496	7.69915e-17	1	1	8.22835	8.2726	7.89336	7.73299	8.22972	8.3329
Quercetin-3-O-glucuronide	477.068	LC/MS	7.19315	6.97797	7.35336	7.31752	7.34388	7.53948	6.80418	6.83112	7.51573	7.13303	0.215183	0.0358367	-0.195598	-0.0269445	0.3827	2.2e-06	0.234089	0.0899601	3.06926e-05	1	0.302362	7.06171	6.25914	7.33603	7.15035	7.58011	7.41085
Sucrose	341.11	LC/MS	7.26696	7.28582	7.79321	7.67457	7.05514	6.85859	6.57705	6.57436	7.8017	7.5587	-0.0188529	0.118645	0.196558	0.00269362	0.243003	1.35e-16	0.0915202	0.614475	2.76753e-16	0.758515	1	7.50068	7.65162	7.32095	7.64917	7.49365	7.73611
Tartaric acid	149.009	LC/MS	8.3951	8.29844	8.43373	8.83794	8.70253	8.58335	8.13037	7.8323	8.47243	8.47361	0.0966575	-0.404203	0.119182	0.298076	-0.00117604	1.44e-06	0.766761	0.0483975	7.90724e-07	1	0.302362	8.75095	8.84949	8.5263	8.63154	8.04095	8.0424
trans-Resveratrol	227.072	LC/MS	5.97189	6.08624	7.09615	7.24765	7.29997	7.17995	5.98941	6.01182	5.42026	5.33698	-0.11435	-0.151501	0.120015	-0.0224167	0.0832814	4.01e-16	0.874821	0.911383	1.77809e-15	1	1	5.21952	4.88067	5.6876	5.90549	5.36993	4.95868
trans-Piceid	389.125	LC/MS	5.16157	5.63599	5.48011	4.65986	6.20087	6.59597	3.78909	3.9532	4.97892	5.05197	-0.474425	0.820251	-0.395101	-0.164108	-0.0730531	1.56e-10	0.741217	0.144071	1.55023e-10	1	0.630095	5.45178	4.19743	4.80958	6.33347	4.98311	4.53647
Tryptophan	203.083	LC/MS	4.02328	3.59821	3.69657	4.29408	5.19667	5.08396	6.63027	6.52051	4.94834	5.10101	0.425074	-0.597512	0.112707	0.109756	-0.152668	5.58e-20	0.861919	0.0925204	2.21819e-19	1	0.302362	5.48517	4.88	4.8968	5.51856	5.1174	4.70815
ε-Viniferin1	453.134	LC/MS	2.47378	2.71223	2.99543	2.4515	3.96361	4.04418	2.07732	1.95548	1.60409	2.03729	-0.238451	0.543936	-0.0805785	0.121841	-0.433193	5.79e-10	0.919468	0.433549	1.77913e-10	1	1	2.44159	0.584866	2.60065	2.91741	1.73101	1.94819
ε-Viniferin2	453.134	LC/MS	1.26868	2.46514	3.20024	3.34263	3.59402	3.80245	0.887758	0.925266	1.21697	2.14608	-1.19646	-0.142397	-0.208431	-0.0375077	-0.929115	7.35e-11	0.0242147	0.334848	8.58351e-11	0.196921	1	2.47158	1.55105	2.53117	4.11345	1.57614	0.633106
