# Supplementary material for: Five omic technologies are concordant in differentiating the biochemical characteristics of the berries of five grapevine (Vitis vinifera L.) cultivars
Source: BMC Genomics. 2015 Nov 16;16:946. doi: 10.1186/s12864-015-2115-y (PMC4647476; doi:10.1186/s12864-015-2115-y)
Supplement: Additional file 8: — BinGO results for overrepresented GO biological process functional categories for all quantifiable proteins (1211). The proteins are identified by their UniProtKB accession name. (XLS 303 kb) [file 12864_2015_2115_MOESM8_ESM.xls]

## Sheet: commonset.1211.bgo
Additional file 8 as XLS – BinGO results for overrepresented GO biological process functional categories for all quantifiable proteins (1,211). The proteins are identified by their UniProtKB accession name.
ontology: namespace
curator: bingo
Discarded evidence codes :
Overrepresentation
Selected statistical test : Hypergeometric test
Selected correction : Benjamini & Hochberg False Discovery Rate (FDR) correction
Selected significance level : 0.05
Testing option : Use whole annotation as reference set
The selected cluster :
D7U1Z1	A5BYS8	D7U1Z6	D7T4T3	D7T0B5	A5CAL1	F6HYG1	A5BDX1	D7U032	F6HGH4	D7T2B3	F6HGH1	D7T6T0	D7TBD9	D7U3Z9	Q6B4V4	F6HCH7	D7TJA9	D7T745	D7SKH2	D7U044	D7T2C8	A5BX41	D7T6S7	E0CU14	A5AT60	D7SIR1	A5C718	A5C6P1	F6HQJ5	F6HUZ1	D7TLM6	A5BM29	D7TNT9	F6HQJ9	D7SN28	D7T2E2	F6HCG2	D7T8C3	D7SWC3	D7SQE1	F6HGF1	A5BLR3	D7UCE5	D7SYC1	D7TDJ3	F6HKM3	A5BNP0	D7SN33	A5AJ83
D7TQ16	D7TQ15	D7U012	E2JF17	D7SKU5	D7TI00	F6HKX6	F6HL96	D7SN69	F6HL98	D7SWG5	F6HSW0	D7T8G5	F6HN29	F6H5L6	F6I4W6	F6GXY4	F6HEJ3	F6HZ27	D7T4J5	E0CQY0	D7TJP7	D7TFN0	F6HBX4	D7TTY4	D7U5Y4	F6HKY1	F6HKY0	D7TFN3	F6HUN2	D7SIE8	Q0MYQ7	D7T6Q0	F6HGK8	D7SKV3	D7TNQ7	F6HMP3	D7SKV8	Q84U32	D7UCJ5	A2ICC8	A2ICC9	D7T4I1	D7SQR3	D7SR32	F6HQM5	F6HZ37	D7TLP9	F6H9Z6	D7T232
A5B5N0	D7TAY3	F6HXC8	A5BA15	F6GT81	A5BA14	F6HDT7	A5B9M3	F6I0D9	D7TMG2	A5AFX4	D7TDB6	Q5PXH0	F6HIC8	F6HDT9	F6HVC5	F6GWF3	F6H8F3	D7SIZ7	F6I0D4	F6H2W8	A5BEL8	F6GSZ1	F6I5I8	F6I5I7	F6H4Z9	A5BIN1	D7TZ95	F6I5I9	F6H2R3	F6H8I1	A5BIM9	F6HBJ7	A5B3K2	E0CQF4	D7SNV6	A5BEM6	A5AL04	F6HKE5	A5BEM8	F6H2P8	D7THA1	D7TKA5	D7T475	A5B118	A5AY42	A5AE63	D7UBY5	D7SQA9	D7T2A7
D7TMH3	D7TH48	D7SY09	F6H1X2	F6GZC7	F6H713	D7TKQ8	F6GV13	D7TMH4	A5BGY1	A5BZY4	D7SPN2	D7U2Q6	F6I3Q9	D7SPN1	D7SPN0	F6GWY9	F6I3Q7	D7STL9	F6I3Q8	F6HHQ7	F6HQ30	E0CRU7	F6HPR1	F6HTS6	F6HHQ0	D7U122	D7STM0	F6H1W5	D7T9N8	F6GUI7	F6GV28	F6H727	F6GV26	D7T7L7	F6I229	F6I5K0	D7TZW9	D7T850	A5AU65	F6GUW1	D7STK8	D7SVT7	F6H6W3	F6GV85	F6H4F8	F6GUW7	D7STL2	F6HS67	D7T448
F6H5V7	F6H5V8	F6GU78	D7TA50	A5AGN5	F6HQ59	D7TPI6	F6HUF2	A5B709	D7TTP0	D7TXP9	D7TA35	F6H5T9	A5AWW0	D7TA34	D7TU16	F6GU66	D7TC38	F6I1U3	F6GU64	D7SY37	F6H9P9	D7SQY6	D7STC3	F6GY10	D7U9M6	D7U1F7	D7SR99	D7SVH6	D7SHY3	D7TEF8	D7SHY6	F6HH42	D7T9S4	E0CVD7	D7SY46	E0CS20	F6GTT2	F6HUH0	A5BKY5	F6HH48	F6HUH2	E0CTD6	F6HUH1	D7SLZ5	F6I6H7	D7U9N6	F6GZN9	F6H255	Q0ZJ34
No annotations were retrieved for the following entities:
D7T232	F6HRP8	F6H3R0	D7TZA8	D7SKB2	F6HUS8	F6HGP7	F6HPH1	D7T6L5	D7UE33	D7T0B5	D7SJA1	A5C9F2	F6HGH1	A5C9F1	F6H6J3	A5BNW5	F6HBN7	D7U9L7	A5BEH3	F6GUR8	D7U5C7	D7U3Z9	F6H3Q4	F6H0E6	D7TN47	F6H3Q3	E0CUQ3	D7U9C9	F6HHX2	F6HNZ3	F6GWL8	A5B0L5	D7SIX7	D7U4L8	F6HRG1	F6GU22	F6HUU6	A5B427	A5AT60	E0CU14	F6GYT6	F6HHA3	F6HLJ7	D7TGB6	F6HIW7	F6H599	D7TBZ6	F6HDM2	D7U1C3
GO-ID	p-value	corr p-value	x	n	X	N	Description	Genes in test set
10038	8.6728e-65	1.6166e-61	137	517	1028	21753	response to metal ion	F6HFL0|D7T1R6|A5BQN6|A5B605|F6HFL6|F6HR64|D7U1Z6|F6HYG1|F6HHR8|D7TKK5|D7SS06|F6HC76|D7T6T0|D7U9L9|Q6B4V4|D7SNA2|F6HLZ6|F6HLB4|D7UAQ7|D7TJ46|D7SGX1|F6HVE9|A5CAF6|E0CQ80|D7UD99|A5CAF8|F6HLR2|F6HUD1|D7T0M7|D7TQP5|A5AEH1|D7SND0|F6HUQ8|C5DB50|F6HXL1|F6HXL0|D7TNT9|D7TQG4|D7TS57|D7T8C3|D7TLU7|F6HQC5|D7SHU4|D7THS4|F6HFF7|F6HDM0|F6GTP0|F6HG55|F6H112|D7TFJ4|D7TBY5|F6H5N5|F6H7B3|D7FBC0|F6HXC8|A5C6V1|A5AFX4|…
10035	3.5336e-64	3.2934e-61	171	821	1028	21753	response to inorganic substance	F6HFL0|D7T1R6|A5BQN6|A5B605|F6HFL6|D7U1Z6|F6HR64|F6HYG1|F6HHR8|D7TKK5|D7SS06|F6HC76|D7TJZ9|D7T6T0|A5AU08|D7U9L9|Q6B4V4|D7SNA2|F6HCH7|A5AML5|F6HLZ6|F6HLB4|D7UAQ7|D7TJ46|D7SGX1|F6HVE9|A5CAF6|E0CQ80|D7UD99|A5CAF8|F6HLR2|F6HUD1|D7T0M7|D7TQP5|A5AEH1|D7SND0|F6HUQ8|C5DB50|A5C6P1|F6HXL1|D7TNT9|F6HXL0|D7TQG4|D7TS57|D7T8C3|D7TLU7|F6I0K4|F6HQC5|F6HGF1|F6H9S5|D7SHU4|D7THS4|F6HFF7|F6HDM0|F6GTP0|F6HNH0|F6HG55|…
46686	3.8945e-63	2.4198e-60	121	408	1028	21753	response to cadmium ion	F6HFL0|D7T1R6|A5BQN6|A5B605|F6HFL6|F6HR64|D7U1Z6|F6HYG1|F6HHR8|D7TKK5|D7SS06|D7T6T0|D7U9L9|Q6B4V4|F6HLZ6|F6HLB4|D7UAQ7|D7TJ46|D7SGX1|F6HVE9|A5CAF6|E0CQ80|D7UD99|A5CAF8|F6HLR2|F6HUD1|D7TQP5|A5AEH1|D7SND0|F6HUQ8|C5DB50|F6HXL1|F6HXL0|D7TNT9|D7TQG4|D7TS57|D7T8C3|D7TLU7|F6HQC5|D7SHU4|D7THS4|F6HFF7|F6GTP0|F6HG55|D7TFJ4|D7TBY5|F6H5N5|F6H7B3|F6HXC8|D7FBC0|A5C6V1|A5AFX4|F6HAM6|D7TBK8|F6HVC5|D7SJF5|F6HNX5|…
6091	2.693e-42	1.255e-39	117	577	1028	21753	generation of precursor metabolites and energy	F6I6B3|F6HFL0|D7T1R6|F6HFL6|D7U1Z6|A5AWT3|F6H7M1|D7TKK5|D7SS06|F6H029|D7TLZ4|D7T6T0|A5C4U9|D7TQM9|D7SNZ1|F6H561|D7T227|F6I134|F6H7L5|D7U2D2|F6GTG3|F6HKS7|A5CAF6|E0CQ80|A5CAF8|F6HLR2|D7SND0|D7TNT9|F6H3H7|D7T8C3|D7TLU7|D7TMH3|A5BEJ8|A5ADV7|A5AEI0|F6H116|D7TFJ4|D7TBY5|D7TAY3|B6VJY3|D7FBC0|F6GTW7|E0CR63|A5C6V1|F6HTS6|F6I0D9|F6I7K1|D7TDB6|F6HVC5|D7SJF5|D7T2N7|D7U7S6|F6HMT9|D7TMQ2|D7SPF1|D7SUP9|E0CUS6|…
44281	2.6045e-40	9.7096e-38	368	4069	1028	21753	small molecule metabolic process	D7U1Z1|D7TK33|D7T1R6|D7SQ37|F6HRX1|F6HFC9|F6H0C8|F6HMJ0|F6GSM3|F6I0I5|A5B8T3|A5AWT3|D7U1Z6|D7T4T3|F6H7M1|D7SHP6|A5B8T4|F6HJJ4|D7TKK5|D7T4B9|F6HJY4|D7TLZ4|F6HGH4|E0CV99|D7T6T0|F6HF49|F6HW95|D7U5C1|D7TQM9|D7UC86|D7T227|F6H0B6|F6GZ61|F6H7L5|D7SUC8|D7U5T7|D7SUC9|F6HLZ6|F6HPG1|D7SGX1|F6I6I9|F6HUI7|D7U9U7|A5CAF6|A5CAF8|D7SIR1|F6GU04|D7SND0|C5DB50|F6HWL4|F6H101|D7TGJ2|F6HQJ5|F6HXL0|D7U2X4|D7T8C3|D7TU47|…
5996	3.3161e-40	1.0302e-37	118	614	1028	21753	monosaccharide metabolic process	F6I6B3|D7T1R6|D7SQ37|F6H0C8|F6HFL6|F6I0I5|D7T4T3|D7U1Z6|A5B8T3|D7TKK5|D7SS06|D7TLZ4|F6HGH4|F6HAJ2|D7T6T0|F6GUR4|D7TDW8|F6H561|D7T227|F6I134|F6H7L5|F6HPG1|E0CVA1|E0CNV3|F6HUI7|F6GTG3|D7U9U7|A5CAF6|E0CQ80|F6HEZ8|A5CAF8|F6HLR2|D7SND0|F6HUQ8|C5DB50|F6HQJ5|F6HSR9|F6H3H7|F6HFN8|D7T8C3|D7TLU7|E0CV77|D7TMH3|D7SJC4|F6H8G5|F6HYM8|A5BGY1|F6H116|D7TFJ4|D7TGK2|F6H5N5|D7TBY5|A5C6V1|F6HTS6|F6I0D9|D7TDB6|F6I7K1|…
6066	1.6488e-39	4.3904e-37	139	843	1028	21753	alcohol metabolic process	F6I6B3|D7T1R6|D7SQ37|F6HRX1|F6H0C8|F6HFL6|F6I0I5|A5B8T3|D7T4T3|D7U1Z6|D7TKK5|D7SS06|D7TLZ4|F6HGH4|E0CV99|F6HAJ2|D7T6T0|F6GUR4|D7TDW8|F6H561|D7T227|F6H7L5|F6I134|F6HPG1|E0CVA1|E0CNV3|F6HUI7|D7U9U7|F6GTG3|A5CAF6|E0CQ80|F6HEZ8|A5CAF8|F6HLR2|D7SND0|F6HUQ8|C5DB50|F6HQJ5|F6HSR9|F6H3H7|F6HFN8|D7T8C3|D7TLU7|E0CV77|D7TMH3|D7SJC4|F6H8G5|F6HYM8|D7TZ77|A5BGY1|D7UBE6|F6H116|D7TFJ4|D7SPN0|D7TBY5|F6H5N5|D7TGK2|…
19318	1.9694e-37	4.5887e-35	97	450	1028	21753	hexose metabolic process	D7T1R6|D7SQ37|F6H0C8|F6HFL6|F6I0I5|D7U1Z6|D7TKK5|D7SS06|F6HGH4|D7TLZ4|D7T6T0|F6HAJ2|F6GUR4|D7TDW8|D7T227|F6I134|F6H7L5|F6HPG1|E0CVA1|F6HUI7|F6GTG3|D7U9U7|A5CAF6|E0CQ80|A5CAF8|F6HLR2|F6HUQ8|D7SND0|C5DB50|F6HSR9|F6H3H7|D7TLU7|D7T8C3|D7TMH3|D7SJC4|F6H8G5|F6HYM8|A5BGY1|F6H116|D7TFJ4|F6H5N5|D7TBY5|A5C6V1|F6HTS6|F6I0D9|D7TDB6|F6I7K1|F6HVC5|D7SJF5|D7T2N7|D7U7S6|D7T7L7|F6I5K0|F6H7Q2|A5BF93|D7SU52|D7UC38|…
6082	3.3812e-36	7.0028e-34	205	1731	1028	21753	organic acid metabolic process	D7U1Z1|D7T1R6|F6HFC9|F6H0C8|F6HMJ0|F6GSM3|F6I0I5|D7U1Z6|D7T4T3|A5AWT3|D7SHP6|F6HJJ4|D7TKK5|A5B8T4|F6HJY4|F6HF49|F6HW95|D7TQM9|F6GZ61|F6H7L5|D7SUC8|D7SUC9|F6I6I9|D7U9U7|D7SND0|F6HWL4|F6HQJ5|F6HXL0|D7U2X4|D7T8C3|A5BLR3|E0CV77|D7UCE5|F6HHH1|A5BEJ8|A5AEI0|F6H116|D7T043|D7TGK2|F6GZK4|A5BZP4|D7TMQ2|D7TRJ7|D7TV25|A5ADJ5|F6HXR4|D7T2G3|D7TD92|F6H7Q2|A7PRJ6|D7TPV2|F6HYK1|A5BF93|D7SU52|D7TBH4|D7UC38|D7TTQ8|…
43436	8.9735e-36	1.5206e-33	204	1729	1028	21753	oxoacid metabolic process	D7U1Z1|D7T1R6|F6HFC9|F6H0C8|F6HMJ0|F6GSM3|F6I0I5|D7U1Z6|D7T4T3|A5AWT3|D7SHP6|F6HJJ4|D7TKK5|A5B8T4|F6HJY4|F6HF49|F6HW95|D7TQM9|F6GZ61|F6H7L5|D7SUC8|D7SUC9|F6I6I9|D7U9U7|D7SND0|F6HWL4|F6HQJ5|F6HXL0|D7U2X4|D7T8C3|A5BLR3|E0CV77|D7UCE5|F6HHH1|A5BEJ8|A5AEI0|F6H116|D7T043|D7TGK2|F6GZK4|A5BZP4|D7TMQ2|D7TRJ7|D7TV25|A5ADJ5|F6HXR4|D7T2G3|D7TD92|F6H7Q2|A7PRJ6|D7TPV2|F6HYK1|A5BF93|D7SU52|D7TBH4|D7UC38|D7TTQ8|…
19752	8.9735e-36	1.5206e-33	204	1729	1028	21753	carboxylic acid metabolic process	D7U1Z1|D7T1R6|F6HFC9|F6H0C8|F6HMJ0|F6GSM3|F6I0I5|D7U1Z6|D7T4T3|A5AWT3|D7SHP6|F6HJJ4|D7TKK5|A5B8T4|F6HJY4|F6HF49|F6HW95|D7TQM9|F6GZ61|F6H7L5|D7SUC8|D7SUC9|F6I6I9|D7U9U7|D7SND0|F6HWL4|F6HQJ5|F6HXL0|D7U2X4|D7T8C3|A5BLR3|E0CV77|D7UCE5|F6HHH1|A5BEJ8|A5AEI0|F6H116|D7T043|D7TGK2|F6GZK4|A5BZP4|D7TMQ2|D7TRJ7|D7TV25|A5ADJ5|F6HXR4|D7T2G3|D7TD92|F6H7Q2|A7PRJ6|D7TPV2|F6HYK1|A5BF93|D7SU52|D7TBH4|D7UC38|D7TTQ8|…
42180	1.6983e-35	2.6381e-33	206	1764	1028	21753	cellular ketone metabolic process	D7U1Z1|D7T1R6|F6HFC9|F6H0C8|F6HMJ0|F6GSM3|F6I0I5|D7U1Z6|D7T4T3|A5AWT3|D7SHP6|F6HJJ4|D7TKK5|A5B8T4|F6HJY4|F6HF49|F6HW95|D7TQM9|F6GZ61|F6H7L5|D7SUC8|D7SUC9|F6I6I9|D7U9U7|D7SND0|F6HWL4|F6HQJ5|F6HXL0|D7U2X4|D7T8C3|A5BLR3|E0CV77|D7UCE5|F6HHH1|A5BEJ8|A5AEI0|F6H116|D7T043|D7TGK2|F6GZK4|A5BZP4|D7TMQ2|D7TRJ7|D7TV25|A5ADJ5|F6HXR4|D7T2G3|D7TD92|F6H7Q2|A7PRJ6|D7TPV2|F6HYK1|A5BF93|D7SU52|D7TBH4|D7UC38|D7TTQ8|…
50896	8.1418e-35	1.1674e-32	416	5140	1028	21753	response to stimulus	F6H0C4|A5BQN6|D7U1Z6|F6HYG1|D7SHP6|D7TKK5|Q4U339|D7T6T0|F6HW95|F6I5Y8|Q6B4V4|F6H0B6|F6HCH7|F6HLZ6|D7U044|D7T745|A5BX41|A5C101|A5C718|F6H9B7|A5C6P1|D7TNT9|D7SLM9|D7T8C3|F6HGF1|D7SYC1|F6HFF7|D7SW76|A5C9Q0|A5AQ47|D7SJF5|F6HNX5|F6GUF3|D7SSP3|F6HV98|A5BZ08|F6HYK1|F6HN88|A5BF93|D7SU52|F6I1D5|F6HTT7|D7SPB8|F6I2H0|F6HIF0|E0CSC9|A5B473|F6HHF6|F6H9A9|F6HL03|D7TH54|F6HUY7|F6I5U2|D7T1C8|A5BR49|E0CTU3|D7SJL8|…
6006	1.8417e-34	2.452e-32	89	412	1028	21753	glucose metabolic process	F6I5K0|F6H7Q2|D7T1R6|D7SQ37|F6H0C8|F6HFL6|A5BF93|D7SU52|F6I0I5|D7U1Z6|D7UC38|F6HG44|D7TKK5|F6GU75|D7SS06|D7TLZ4|F6HGH4|F6HAJ2|D7T6T0|F6GUR4|D7SHS1|E0CQ39|E0CR04|D7TDW8|D7SM51|A5BEM8|D7T227|F6H7L5|F6I134|F6HY26|D7SKE9|F6HPG1|A5AWW0|F6GSG7|D0VBC0|D7TC38|D7TR81|E0CVA1|F6GWQ0|D7U9U7|F6H8X5|F6GTG3|A5CAF6|D7UBH2|E0CQ80|A5B118|A5CAF8|F6HLR2|D7TWR2|D7SR99|D7SND0|F6HUQ8|F6HBY4|C5DB50|D7T2A7|F6H3H7|D7T8C3|…
9628	1.2678e-33	1.5755e-31	227	2116	1028	21753	response to abiotic stimulus	D7U762|F6H0C4|D7T1R6|F6GTQ4|A5BQN6|F6GWM3|F6HMJ0|F6I0I5|D7U1Z6|A5AWT3|F6HYG1|D7TKK5|F6HC76|F6H029|D7T4B9|D7TVK9|F6HW95|F6I5Y8|F6GTP8|Q6B4V4|F6H0B6|D7SNA2|F6HCH7|F6H7L5|D7TJ46|A5BX41|A5C101|D7U9U7|A5ALT5|A5CAF8|A5C718|F6HGW0|D7SND0|E0CVH6|C5DB50|A5C6P1|D7SLM9|D7T8C3|D7THJ7|F6HGF1|F6H9S5|D7TXR6|D7SYC1|A5C9Q0|F6GTP0|F6HVL7|F6HNH0|D7T043|F6H112|D7TK67|A5ANR7|D7TBY5|F6H5N5|D7TGK2|F6H4N5|F6HET3|D7U2N2|…
42221	1.3634e-32	1.5883e-30	279	2938	1028	21753	response to chemical stimulus	D7U762|F6H0C4|D7T1R6|A5BQN6|F6GYV2|F6GWM3|F6I0I5|A5AWT3|D7U1Z6|F6HYG1|D7TKK5|F6HC76|A5B894|D7T6T0|D7TVK9|F6GTP8|Q6B4V4|D7SNA2|F6HCH7|F6HLZ6|D7UAQ7|F6GY60|D7TJ46|D7SGX1|D7T745|A5C101|D7U9U7|A5CAF6|A5CAF8|F6H9B7|A5AEH1|F6GU04|D7SND0|C5DB50|F6H101|A5C6P1|F6HXL1|F6HXL0|D7TNT9|F6I0K4|D7T8C3|D7THJ7|F6HGF1|F6H9S5|D7SYC1|F6HFF7|D7SW76|F6HDM0|F6GTP0|F6HVL7|F6HNH0|F6HG55|F6H112|D7TK67|D7TBY5|F6H5N5|F6GXR1|…
6007	2.0871e-32	2.0475e-30	80	355	1028	21753	glucose catabolic process	F6I5K0|F6H7Q2|D7T1R6|D7SQ37|F6HFL6|A5BF93|D7SU52|F6I0I5|D7U1Z6|D7UC38|D7TKK5|D7SS06|D7TLZ4|F6HGH4|F6HAJ2|D7T6T0|F6GUR4|D7SHS1|E0CQ39|D7TDW8|D7SM51|A5BEM8|D7T227|F6H7L5|F6I134|F6HY26|D7SKE9|F6HPG1|A5AWW0|D0VBC0|D7TC38|D7TR81|E0CVA1|F6GWQ0|F6H8X5|F6GTG3|A5CAF6|D7UBH2|E0CQ80|A5B118|A5CAF8|F6HLR2|D7TWR2|D7SR99|D7SND0|F6HUQ8|F6HBY4|C5DB50|D7T2A7|F6H3H7|D7T8C3|D7TLU7|D7TMH3|D7SNX7|F6H116|D7SM33|F6I6W5|…
46365	2.0871e-32	2.0475e-30	80	355	1028	21753	monosaccharide catabolic process	F6I5K0|F6H7Q2|D7T1R6|D7SQ37|F6HFL6|A5BF93|D7SU52|F6I0I5|D7U1Z6|D7UC38|D7TKK5|D7SS06|D7TLZ4|F6HGH4|F6HAJ2|D7T6T0|F6GUR4|D7SHS1|E0CQ39|D7TDW8|D7SM51|A5BEM8|D7T227|F6H7L5|F6I134|F6HY26|D7SKE9|F6HPG1|A5AWW0|D0VBC0|D7TC38|D7TR81|E0CVA1|F6GWQ0|F6H8X5|F6GTG3|A5CAF6|D7UBH2|E0CQ80|A5B118|A5CAF8|F6HLR2|D7TWR2|D7SR99|D7SND0|F6HUQ8|F6HBY4|C5DB50|D7T2A7|F6H3H7|D7T8C3|D7TLU7|D7TMH3|D7SNX7|F6H116|D7SM33|F6I6W5|…
19320	2.0871e-32	2.0475e-30	80	355	1028	21753	hexose catabolic process	F6I5K0|F6H7Q2|D7T1R6|D7SQ37|F6HFL6|A5BF93|D7SU52|F6I0I5|D7U1Z6|D7UC38|D7TKK5|D7SS06|D7TLZ4|F6HGH4|F6HAJ2|D7T6T0|F6GUR4|D7SHS1|E0CQ39|D7TDW8|D7SM51|A5BEM8|D7T227|F6H7L5|F6I134|F6HY26|D7SKE9|F6HPG1|A5AWW0|D0VBC0|D7TC38|D7TR81|E0CVA1|F6GWQ0|F6H8X5|F6GTG3|A5CAF6|D7UBH2|E0CQ80|A5B118|A5CAF8|F6HLR2|D7TWR2|D7SR99|D7SND0|F6HUQ8|F6HBY4|C5DB50|D7T2A7|F6H3H7|D7T8C3|D7TLU7|D7TMH3|D7SNX7|F6H116|D7SM33|F6I6W5|…
9056	1.2056e-31	1.1237e-29	221	2093	1028	21753	catabolic process	D7TK33|D7T1R6|D7SQ37|F6H0C8|F6GSM3|F6I0I5|D7U1Z6|D7T4T3|D7SHP6|F6HJJ4|D7TKK5|D7U032|A5B894|D7TLZ4|F6HGH4|D7T6T0|D7TVK9|F6HF49|D7TQM9|D7T227|F6H0B6|A5BYC0|D7SNA2|F6HCH7|F6H7L5|D7SUC9|F6HLZ6|F6HPG1|D7TND2|F6GSL4|F6HZ64|D7T2C8|D7U9U7|A5CAF6|A5CAF8|D7SND0|C5DB50|F6H101|F6HWL4|F6HXL1|F6HXL0|D7TNT9|F6I0K4|D7T8C3|D7TU47|F6HHH1|A5BEJ8|D7SW76|F6H116|F6HXK4|D7TGK2|F6H5N5|D7TBY5|B6VJY3|F6I7K1|D7T959|D7SJF5|…
46164	3.6678e-31	3.2556e-29	80	369	1028	21753	alcohol catabolic process	F6I5K0|F6H7Q2|D7T1R6|D7SQ37|F6HFL6|A5BF93|D7SU52|F6I0I5|D7U1Z6|D7UC38|D7TKK5|D7SS06|D7TLZ4|F6HGH4|F6HAJ2|D7T6T0|F6GUR4|D7SHS1|E0CQ39|D7TDW8|D7SM51|A5BEM8|D7T227|F6H7L5|F6I134|F6HY26|D7SKE9|F6HPG1|A5AWW0|D0VBC0|D7TC38|D7TR81|E0CVA1|F6GWQ0|F6H8X5|F6GTG3|A5CAF6|D7UBH2|E0CQ80|A5B118|A5CAF8|F6HLR2|D7TWR2|D7SR99|D7SND0|F6HUQ8|F6HBY4|C5DB50|D7T2A7|F6H3H7|D7T8C3|D7TLU7|D7TMH3|D7SNX7|F6H116|D7SM33|F6I6W5|…
51186	3.0273e-29	2.565e-27	110	702	1028	21753	cofactor metabolic process	F6I6B3|D7SQ37|F6HFL6|D7T4T3|A5B8T4|D7SS06|D7TLZ4|F6HGH4|F6HAJ2|D7TCA6|F6GUR4|D7TQM9|D7TDW8|F6I1P0|F6GZ61|F6HLB8|D7SUC8|F6HVQ1|D7U2D2|E0CVA1|F6HTQ1|F6HUQ8|D7TNT9|F6H3H7|F6HFN8|D7TLU7|F6HGN5|E0CV77|D7TMH3|F6HNY8|D7SYC1|A5BEJ8|D7TFJ4|D7SPN0|D7TGK2|F6H5N5|F6HHQ7|D7FBC0|F6HTS6|F6HHQ0|F6I0D9|D7STM0|F6H1W5|D7TDB6|F6GZK4|F6GWF3|D7TMQ2|F6GUI7|D7SPF1|D7TV25|F6I5K0|F6H7Q2|F6I0W2|F6HN88|F6I5I7|D7TTQ8|F6I2H0|…
44283	4.3274e-29	3.5071e-27	182	1618	1028	21753	small molecule biosynthetic process	F6I6B3|D7U1Z1|F6HFL0|F6H0C8|F6HFC9|F6HMJ0|F6I0I5|F6GTZ8|A5AWT3|D7T4T3|D7U1Z6|F6H7M1|D7SHP6|A5B8T4|D7TKK5|D7SS06|D7T4B9|F6HL38|D7SLA9|D7TCA6|F6GUR4|F6HW95|D7UC86|A5BV56|D7TDW8|F6HLB8|F6H7L5|F6I134|F6GXL4|F6I6I9|F6HVE9|F6HUI7|D7TVU3|D7U9U7|E0CQ80|D7U2S0|P51119|F6HLR2|D7SIR1|D7SPM4|D7SND0|F6H101|D7TGJ2|F6HSR9|F6H3H7|F6HFN8|D7T8C3|D7TLU7|A5BLR3|E0CV77|D7TMH3|F6HNY8|D7UCE5|F6HID6|D7U2F7|F6H8G5|F6GZC7|…
6950	1.385e-27	1.0757e-25	296	3424	1028	21753	response to stress	D7U762|F6H0C4|F6GTQ4|D7T1R6|F6GYV2|F6GWM3|F6HMJ0|F6I0I5|D7U1Z6|F6HYG1|D7SHP6|D7TKK5|F6HC76|A5B894|D7T6T0|D7TVK9|F6I5Y8|F6GTP8|Q6B4V4|F6H7L5|F6HJ97|D7SNA2|F6HCH7|F6GY60|D7TJ46|D7U044|A5BX41|A5C101|D7U9U7|A5CAF6|A5CAF8|A5ALT5|F6HGW0|D7TWN4|A5C718|F6H9B7|F6GU04|E0CVH6|E0CPM3|D7SND0|C5DB50|A5C6P1|F6HXL0|D7SR57|D7SLM9|F6I0K4|D7T8C3|D7THJ7|F6HGF1|D7TXR6|F6H9S5|F6GY46|D7SYC1|D7SW76|A5C9Q0|F6GTP0|F6HVL7|…
9266	1.7566e-27	1.3097e-25	107	701	1028	21753	response to temperature stimulus	F6I6B3|F6H0C4|D7T1R6|F6GTQ4|F6GWM3|F6HMJ0|F6HYG1|D7SS06|D7TJZ9|D7TVK9|Q6B4V4|F6GT65|F6HCH7|A5AML5|A5C101|E0CQ80|D7UD99|F6HL41|A5ALT5|A5CAF8|A5C718|D7SPM4|E0CVH6|C5DB50|A5C6P1|F6H3H7|D7TS57|D7SLM9|D7U318|D7TLU7|D7TVB7|D7THJ7|F6HGF1|D7TBJ2|D7TMH3|A5C9Q0|F6GTP0|A5C9H9|F6HNH0|D7TK67|D7TBY5|F6GTW7|A5C6V1|F6HET3|F6HTS6|D7U122|D7T959|F6HDT9|D7SJF5|F6HNX5|F6H727|F6GV26|F6GSZ1|D7SSP3|F6GVW4|F6HV98|F6H7Q2|…
9651	7.5009e-27	5.3776e-25	97	601	1028	21753	response to salt stress	D7T1R6|F6GWM3|F6HFL6|F6I0I5|D7U1Z6|D7TKK5|D7SS06|F6HC76|F6HSU5|F6GUR4|F6I5Y8|D7SNA2|F6I134|F6HCH7|F6H7L5|F6HLB4|D7TJ46|A5C101|E0CQ80|F6HL41|D7U2S0|A5ALT5|F6HLR2|D7T0M7|F6HUD1|D7SND0|F6HUQ8|D7SHF0|D7T8C3|D7TLU7|D7TVB7|F6HGF1|D7TXR6|F6HVL7|D7T043|F6H5N5|D7TBY5|D7T6M3|D7FBC0|A5B9M3|A5C6V1|F6HHQ0|F6HAM6|D7SJF5|D7T2N7|D7U7S6|F6GUF3|D7SSP3|D7T6P4|A5BF93|D7SVT7|D7SPB8|D7UC38|F6H8Q8|F6HGL7|F6HBJ7|F6HX89|…
6970	9.1637e-27	6.3264e-25	102	658	1028	21753	response to osmotic stress	F6H0C4|D7T1R6|F6GWM3|F6HFL6|F6I0I5|D7U1Z6|D7TKK5|D7SS06|F6HC76|F6HSU5|F6GUR4|F6I5Y8|D7SNA2|F6I134|F6HCH7|F6H7L5|F6HLB4|D7TJ46|A5C101|E0CQ80|F6HL41|D7U2S0|A5ALT5|F6HLR2|D7T0M7|F6HUD1|D7SND0|F6HUQ8|D7SHF0|D7T8C3|D7TLU7|D7TVB7|F6HGF1|D7TXR6|F6HVL7|D7T043|F6H5N5|D7TBY5|D7T6M3|D7FBC0|F6GTW7|A5B9M3|A5C6V1|F6HHQ0|F6HAM6|D7SJF5|D7T2N7|D7U7S6|F6GUF3|D7SSP3|F6HV98|D7T6P4|A5BF93|D7SU52|D7SVT7|D7SPB8|D7UC38|…
44271	1.779e-26	1.1843e-24	125	936	1028	21753	cellular nitrogen compound biosynthetic process	F6I6B3|D7U1Z1|F6HFL0|F6HFC9|A5AWT3|D7U1Z6|F6H7M1|D7SHP6|D7T4B9|F6HL38|D7TCA6|F6HW95|D7UC86|A5BV56|D7TDW8|F6H7L5|F6I134|F6GXL4|F6HVE9|F6HTQ1|D7T3Z8|P51119|D7U2S0|D7SIR1|F6H101|F6H3H7|F6HFN8|D7TLU7|E0CV77|D7TMH3|D7UCE5|F6HNY8|F6HID6|D7U2F7|A5AEI0|D7TMH4|A5B878|D7T043|D7TGK2|F6HXK4|B6VJY3|F6HDT7|F6GTW7|A5B9M3|E0CR63|F6HTS6|F6I0D9|D7STM0|D7T2N7|F6H8F3|F6HMT9|F6H2W8|F6GSZ1|D7U9X6|F6HXR4|D7T850|F6H7Q2|…
44275	8.2741e-26	5.3183e-24	81	449	1028	21753	cellular carbohydrate catabolic process	F6I5K0|F6H7Q2|D7T1R6|D7SQ37|F6HFL6|A5BF93|D7SU52|F6I0I5|D7U1Z6|D7UC38|D7TKK5|D7SS06|D7TLZ4|F6HGH4|F6HAJ2|D7T6T0|F6GUR4|D7SHS1|E0CQ39|D7TDW8|D7SM51|A5BEM8|D7T227|F6H7L5|F6I134|F6HY26|D7SKE9|F6HPG1|A5AWW0|F6HZ64|D0VBC0|D7TC38|D7TR81|E0CVA1|F6GWQ0|F6H8X5|F6GTG3|A5CAF6|D7UBH2|E0CQ80|A5B118|A5CAF8|F6HLR2|D7TWR2|D7SR99|D7SND0|F6HUQ8|F6HBY4|C5DB50|D7T2A7|F6H3H7|D7T8C3|D7TLU7|D7TMH3|D7SNX7|F6H116|D7SM33|…
6732	1.0889e-25	6.7655e-24	82	461	1028	21753	coenzyme metabolic process	F6I6B3|F6I5K0|D7TV25|F6H7Q2|D7SQ37|F6I0W2|F6HN88|F6HFL6|D7T4T3|A5B8T4|F6I2H0|D7SS06|E0CRS5|D7TLZ4|F6HGH4|F6HAJ2|A5B473|F6GUR4|D7SHS1|D7TQM9|F6H7I5|D7SNV6|D7TDW8|A5BEM8|F6I1P0|F6HLB8|F6HM78|F6HY26|D7SUC8|A5AWW0|D7U2D2|D7TC38|D7TR81|E0CVA1|F6H9P9|F6H8X5|D7UBH2|F6GY10|D7TWR2|D7SR99|F6HBY4|F6HUQ8|D7TU94|E0CV25|D7TNT9|D7T2A7|F6H3H7|F6HFN8|D7TLU7|F6HGN5|F6HKX6|F6GX63|D7TMH3|D7TSS8|D7SYC1|A5BEJ8|E0CSB6|…
16052	8.5641e-25	5.1495e-23	87	528	1028	21753	carbohydrate catabolic process	F6I5K0|F6H7Q2|D7T1R6|D7SQ37|F6HFL6|A5BF93|D7SU52|F6I0I5|D7U1Z6|D7UC38|D7TKK5|D7SS06|D7TLZ4|F6HGH4|F6HAJ2|D7T6T0|F6GUR4|D7SHS1|E0CQ39|F6H7V7|D7TDW8|D7SM51|A5BEM8|F6HL03|D7T227|F6H7L5|F6I134|F6HY26|D7SKE9|F6HPG1|A5AWW0|F6HZ64|D0VBC0|D7TC38|D7TR81|E0CVA1|D7T2C8|F6GWQ0|F6H8X5|F6GTG3|A5CAF6|D7UBH2|E0CQ80|A5B118|A5CAF8|F6HLR2|D7TWR2|D7SR99|F6HBY4|F6HUQ8|D7SND0|C5DB50|D7T2A7|F6H3H7|D7T8C3|D7TLU7|F6HL96|…
6096	6.3883e-24	3.7212e-22	43	138	1028	21753	glycolysis	D7SND0|D7T1R6|F6HFL6|D7SU52|A5BF93|D7U1Z6|D7TLU7|D7T8C3|D7UC38|D7TKK5|D7SS06|D7T6T0|D7SNX7|E0CQ39|F6H116|D7SM33|D7SM51|F6I6W5|D7T227|D7TFJ4|D7TBY5|F6H7L5|F6I134|D7SKE9|F6GUV5|D7UDC9|A5C6V1|D7TR81|D7SKV3|F6I7K1|D7T7Y3|F6GWQ0|F6HVC5|D7SJF5|F6GTG3|A5CAF6|D7T2N7|D7U7S6|E0CQ80|A5B118|F6HKH3|A5CAF8|F6HLR2
44282	1.4386e-22	8.1258e-21	140	1235	1028	21753	small molecule catabolic process	F6I6B3|F6HFL0|D7TK33|F6I363|D7T1R6|D7SQ37|F6HFL6|F6I0I5|D7U1Z6|D7SHP6|F6HJJ4|D7TKK5|D7SS06|D7TLZ4|F6HGH4|F6HAJ2|D7T6T0|F6GUR4|A5BV56|D7TDW8|D7T227|F6H0B6|F6H7L5|F6I134|D7SUC9|F6HLZ6|F6HPG1|E0CVA1|D7U9U7|F6GTG3|A5CAF6|E0CQ80|A5CAF8|F6HLR2|D7SND0|F6HUQ8|C5DB50|F6HWL4|F6HXL0|F6H3H7|F6HFN8|D7TLU7|D7T8C3|D7TU47|D7TMH3|F6HID6|F6HHH1|D7THS4|D7TJ98|F6H116|D7TFJ4|D7TBY5|F6H5N5|D7TGK2|F6HXK4|B6VJY3|A5C6V1|…
6457	2.2578e-22	1.2378e-20	63	320	1028	21753	protein folding	F6GVW4|F6I326|D7SJX8|A5BQN6|F6H0C8|A5AKD8|F6GVE3|D7TJZ9|A5BIM9|A5BL10|D7TU83|D7TFL3|A5B709|F6HR12|Q6B4V4|F6HCH7|A5AML5|D7TLR6|D7UDY0|D7TJA9|F6HMV2|F6HCJ1|D7SI92|D7SHT5|E0CQ80|F6GWA8|F6HW56|F6HM35|D7U2S0|A5ALT5|F6HLR2|F6GU04|D7TWR2|E0CVH6|F6HWL2|F6HCU9|A5C6P1|D7T3A9|D7T2A7|F6HXP8|D7TS57|D7SLM9|F6HDQ6|F6HGF1|D7T9S4|D7TT48|D7TXF1|F6GTP0|F6H713|F6HNH0|D7TK67|D7U5Y4|F6HCT7|D7T1A7|D7TRU8|F6HET3|F6HHM5|…
44237	1.1705e-21	6.2337e-20	628	10145	1028	21753	cellular metabolic process	D7U1Z1|A5BQN6|F6HBE1|F6HFC9|F6H0C8|A5CAL1|D7T4T3|D7U1Z6|D7SHP6|F6HJJ4|D7TKK5|D7U032|F6HGH4|E0CV99|D7T6T0|F6HW95|A5BL10|D7U5C1|F6HTY5|D7T684|Q6B4V4|F6H0B6|F6HCH7|F6HLZ6|F6HPG1|D7TJA9|A5BHE6|A5BX41|D7T6S7|D7SIR1|A5C718|A5C6P1|F6HQJ5|F6HUZ1|D7TNT9|D7U2X4|D7SN28|D7SLM9|F6HCG2|D7T8C3|F6HGF1|A5BLR3|E0CV77|D7UCE5|F6HNY8|D7SYC1|F6HHH1|D7SW76|A5ADV7|D7SVV2|D7UBE6|E0CV86|D7SN33|D7SJF5|A5AJ83|A5BZP4|D7TMQ2|…
6520	4.8909e-21	2.5324e-19	110	880	1028	21753	cellular amino acid metabolic process	F6I6B3|A5B605|F6HFC9|D7T4T3|D7U1Z6|A5AWT3|D7SHP6|A5C3I9|F6HJY4|D7TCA6|F6HW95|F6GUR4|D7TDW8|F6GZ61|F6I134|F6H7L5|D7SUC8|F6HLB4|F6GXL4|P51119|D7U2S0|F6HXL0|D7U2X4|F6HFN8|D7TLU7|D7TMH3|D7UCE5|F6HID6|A5AEI0|D7T043|D7TGK2|F6HDT7|A5B9M3|E0CR63|F6HTS6|F6I0D9|D7STM0|F6H1W5|F6GZK4|D7T2N7|F6GWF3|F6H8F3|A5BZP4|D7TRJ7|F6H2W8|D7TV25|A5ADJ5|D7U9X6|F6HXR4|D7TD92|F6H7Q2|A7PRJ6|D7T6P4|F6HYK1|F6I5I7|F6I5I9|F6H2R3|…
9987	1.1127e-20	5.6057e-19	741	12716	1028	21753	cellular process	D7U1Z1|D7U0Z4|A5BQN6|F6HBE1|F6HFC9|F6H0C8|A5CAL1|D7T4T3|D7U1Z6|D7SHP6|F6HJJ4|D7TKK5|A5BDX1|D7U032|D7T2B3|F6HGH4|E0CV99|Q4U339|D7T6T0|F6HW95|A5BL10|D7U5C1|D7T684|F6HTY5|F6H0B6|Q6B4V4|F6HCH7|F6HLZ6|F6HPG1|D7TJA9|A5BHE6|D7SKH2|A5BX41|D7SRG7|D7T6S7|D7SIR1|A5C718|A5C6P1|F6HQJ5|F6HUZ1|A5BM29|D7TNT9|F6I5Z3|D7U2X4|D7SLM9|D7SN28|F6HCG2|D7T8C3|E0CV68|D7SQE1|A5BLR3|F6HGF1|E0CV77|F6HNY8|D7UCE5|D7SYC1|F6HHH1|…
6090	1.6466e-20	8.0772e-19	58	297	1028	21753	pyruvate metabolic process	F6I6B3|D7TZW9|F6H0C8|A5BF93|F6I0I5|D7U1Z6|D7T4T3|D7UC38|D7TTQ8|D7TKK5|F6GU75|D7SS06|D7SHS1|E0CQ39|D7TDW8|F6H561|A5BEM8|F6I1P0|D7TCM2|F6I134|F6H7L5|F6I5U2|D7TC38|D7U9U7|E0CQ80|D7U1W8|F6HLR2|D7TWR2|D7U9V6|D7SND0|F6HQJ5|D7T2A7|F6HFN8|D7T8C3|D7TLU7|D7T9S4|F6HL96|E0CV77|D7TMH3|F6H8G5|D7SNX7|F6H116|D7SHA2|F6HVW3|D7TGK2|F6HX00|D7UDC9|F6HTS6|D7SKV3|D7TDB6|D7T7Y3|E0CRP4|D7T2N7|D7U7S6|F6HKH3|D7TLP9|D7T2W3|…
44262	2.3719e-20	1.1336e-18	161	1608	1028	21753	cellular carbohydrate metabolic process	F6I6B3|D7U1Z1|F6GT74|D7T1R6|D7SQ37|F6H0C8|F6HFL6|F6I0I5|A5B8T3|D7T4T3|D7U1Z6|F6HJJ4|D7TKK5|D7SS06|D7TLZ4|F6HGH4|F6HAJ2|D7T6T0|D7TCA6|F6GUR4|D7TDW8|F6H561|D7T227|F6H7L5|F6HCH7|F6I134|D7UAQ7|F6HPG1|F6HZ64|F6GSL4|D7SNI5|E0CVA1|E0CNV3|F6HUI7|D7U9U7|F6GTG3|A5CAF6|E0CQ80|A5AU19|D7UD99|F6HEZ8|A5CAF8|F6HLR2|F6GU04|D7SND0|F6HUQ8|C5DB50|D7SUD2|F6HQJ5|D7SYK8|D7TNT9|F6HSR9|A5C3G7|F6H3H7|F6HFN8|D7U318|D7T8C3|…
44106	5.4785e-20	2.553e-18	112	934	1028	21753	cellular amine metabolic process	F6I6B3|A5B605|F6HFC9|D7T4T3|D7U1Z6|A5AWT3|D7SHP6|A5C3I9|F6HJY4|D7TCA6|F6HW95|F6GUR4|D7TDW8|F6GZ61|F6I134|F6H7L5|D7SUC8|F6HLB4|F6GXL4|P51119|D7U2S0|D7SIR1|F6HXL0|D7U2X4|F6HFN8|D7TLU7|D7TMH3|D7UCE5|F6HID6|A5AEI0|D7T043|D7TGK2|F6HXC8|F6HDT7|A5B9M3|E0CR63|F6HTS6|F6I0D9|D7STM0|F6H1W5|F6GZK4|D7T2N7|F6GWF3|F6H8F3|A5BZP4|D7TRJ7|F6H2W8|D7TV25|A5ADJ5|D7U9X6|F6HXR4|D7TD92|F6H7Q2|A7PRJ6|D7T6P4|F6HYK1|F6I5I7|…
9308	1.7653e-19	8.0258e-18	119	1042	1028	21753	amine metabolic process	F6I6B3|A5B605|F6HFC9|A5AWT3|D7T4T3|D7U1Z6|D7SHP6|A5C3I9|F6HJY4|D7TCA6|F6HW95|F6GUR4|D7TDW8|F6GZ61|F6H7L5|F6I134|D7SUC8|F6HLB4|F6GXL4|D7T2C8|D7T3Z8|P51119|D7U2S0|D7SIR1|F6HXL0|D7U2X4|F6HFN8|D7TLU7|D7TMH3|D7UCE5|F6HID6|A5AEI0|D7T043|D7TGK2|F6HXC8|D7T6M1|F6HDT7|A5B9M3|E0CR63|F6HTS6|F6I0D9|D7STM0|F6H1W5|F6GZK4|D7T2N7|F6GWF3|F6H8F3|A5BZP4|Q7XAU6|D7TRJ7|F6H2W8|D7TV25|A5ADJ5|D7U9X6|F6HXR4|F6H7Q2|D7TD92|…
8152	2.1083e-18	9.3567e-17	805	14401	1028	21753	metabolic process	D7U1Z1|D7U1Z6|D7T4T3|A5CAL1|D7U032|F6HGH4|D7T6T0|D7TBD9|Q6B4V4|F6HCH7|D7TJA9|D7U044|D7T2C8|A5BX41|D7T6S7|D7SIR1|A5C718|A5C6P1|F6HUZ1|F6HQJ5|D7TNT9|D7SN28|D7T8C3|F6HCG2|F6HGF1|A5BLR3|D7UCE5|D7SYC1|D7SN33|A5AJ83|D7SYB8|D7T2G3|F6HYK5|F6I796|A7PRJ6|D7TPV2|A5BZ08|F6HYK1|F6HN88|D7TBH4|F6I2H0|F6HIF0|D7UCC8|D7UCD0|F6HL03|F6HUY7|F6HMV2|E0CTU3|F6HAD6|F6GWA8|D7TQ89|D7T2G6|D7U1W8|A5C1K6|A5AR17|F6HYI6|F6HKP1|…
15979	3.8779e-18	1.681e-16	63	384	1028	21753	photosynthesis	F6I6B3|F6H7Q2|D7T1R6|F6HBE1|A5ASG6|D7TJ75|A5AWT3|F6I5I9|A5B8T4|F6H2R3|F6H029|D7TLZ4|D7UCC8|A5C4U9|F6HK77|D7SNZ1|F6H561|F6HM73|F6I134|F6GVX0|A5AWW0|D7TC38|D7TR81|A5BHE6|A5BX41|F6HKS7|A5AEB4|D7U1W8|A5AE63|A5C718|D7TWR2|D7SR99|D7TM20|A5B1D3|D7TX39|D7T2A7|F6HIG7|F6H3H7|F6HL96|E0CV77|D7TMH3|F6H2E4|F6H8B4|A5ADV7|A5AEI0|D7T4J5|F6I6W5|F6H539|F6HVW3|D7TAY3|D7TQU9|F6GTW7|D7UDC9|E0CR63|F6HTS6|F6I0D9|E0CRP4|…
44248	4.1159e-18	1.7436e-16	152	1560	1028	21753	cellular catabolic process	F6I6B3|F6HFL0|D7TK33|F6I363|F6H0C8|F6HE85|F6GSM3|F6I0I5|D7T4T3|F6GZT1|D7SHP6|F6HJJ4|D7SS06|D7U032|A5B894|F6HF49|D7TVK9|A5AU08|D7TQM9|A5BV56|F6H0B6|A5BYC0|F6H7L5|D7SNA2|F6I134|F6HCH7|D7SUC9|F6HLZ6|D7TND2|F6GSL4|D7U2D2|D7U9U7|D7UD99|F6HUD1|D7T0M7|F6HWL4|F6H101|F6HXL1|F6HXL0|D7TNT9|F6HFN8|F6I0K4|D7TLU7|D7TU47|D7TBJ2|F6HID6|F6HHH1|A5BEJ8|D7THS4|D7SW76|D7TJ98|A5BZY4|D7TAY2|F6H5N5|D7TGK2|F6HXK4|F6H7B3|…
6733	5.097e-18	2.0892e-16	48	235	1028	21753	oxidoreduction coenzyme metabolic process	F6I6B3|F6I5K0|D7TWR2|D7SR99|F6H7Q2|F6HBY4|F6HUQ8|D7SQ37|F6HFL6|D7T2A7|F6H3H7|F6HFN8|D7TLU7|F6HGN5|F6I2H0|D7SS06|F6HKX6|D7TMH3|F6HGH4|D7TLZ4|F6HAJ2|F6GUR4|D7SHS1|D7SNV6|D7TDW8|D7SM33|A5BEM8|F6HVW3|D7TFJ4|F6H5N5|D7TGK2|F6HY26|D7SVY1|D7UDC9|A5AWW0|F6HGK8|D7TC38|F6HTS6|F6I0D9|E0CVA1|D7TDB6|E0CRP4|F6H8X5|D7UBH2|F6GUI7|F6HKH3|D7TLP9|F6H9Z6
8652	5.1558e-18	2.0892e-16	68	441	1028	21753	cellular amino acid biosynthetic process	F6I6B3|D7U9X6|F6HXR4|F6H7Q2|A7PRJ6|D7T6P4|F6HFC9|A5AWT3|D7SHP6|F6I5I9|F6H2R3|F6HS67|A5AGN5|D7TCA6|F6H7I9|F6HW95|D7SHS1|D7SNV6|D7TDW8|D7TU83|D7UCD0|A5BEM8|F6H7L5|F6I134|D0VBC7|F6GVX0|D7T1C8|F6GXL4|D0VBC0|D7TKA5|F6HTU8|F6HMN8|D7T2G6|D7TQ89|D7U1W8|P51119|A7NVX9|D7U2S0|D7SV37|D7TX39|F6HQF0|F6HFN8|D7TLU7|D7TMH3|D7UCE5|F6I4W6|A5AEI0|F6GST3|D7T043|D7U5Y4|D7TGK2|A5BTZ8|F6HDT7|D7UDC9|A5B9M3|E0CR63|F6HTS6|…
16053	3.7067e-17	1.4394e-15	98	829	1028	21753	organic acid biosynthetic process	F6I6B3|D7U1Z1|F6HFC9|F6HMJ0|A5AWT3|D7SHP6|A5B8T4|D7SLA9|D7TCA6|F6HW95|D7TDW8|F6I134|F6H7L5|F6GXL4|F6I6I9|P51119|D7U2S0|D7SPM4|F6H3H7|F6HFN8|D7TLU7|A5BLR3|E0CV77|D7TMH3|D7UCE5|F6HID6|F6GZC7|A5AEI0|D7T043|D7TFJ4|D7SPN0|D7TGK2|F6HDT7|F6GTW7|A5B9M3|E0CR63|F6HTS6|F6I0D9|F6H8F3|D7T2N7|F6H2W8|F6HXR4|D7U9X6|F6H7Q2|A7PRJ6|D7T6P4|D7UC38|F6H4F8|D7TTQ8|F6I5I9|F6H2R3|A5C997|F6HS67|D7TA50|A5AGN5|D7SM49|F6H7I9|…
46394	3.7067e-17	1.4394e-15	98	829	1028	21753	carboxylic acid biosynthetic process	F6I6B3|D7U1Z1|F6HFC9|F6HMJ0|A5AWT3|D7SHP6|A5B8T4|D7SLA9|D7TCA6|F6HW95|D7TDW8|F6I134|F6H7L5|F6GXL4|F6I6I9|P51119|D7U2S0|D7SPM4|F6H3H7|F6HFN8|D7TLU7|A5BLR3|E0CV77|D7TMH3|D7UCE5|F6HID6|F6GZC7|A5AEI0|D7T043|D7TFJ4|D7SPN0|D7TGK2|F6HDT7|F6GTW7|A5B9M3|E0CR63|F6HTS6|F6I0D9|F6H8F3|D7T2N7|F6H2W8|F6HXR4|D7U9X6|F6H7Q2|A7PRJ6|D7T6P4|D7UC38|F6H4F8|D7TTQ8|F6I5I9|F6H2R3|A5C997|F6HS67|D7TA50|A5AGN5|D7SM49|F6H7I9|…
6098	5.0735e-17	1.93e-15	40	175	1028	21753	pentose-phosphate shunt	F6I5K0|D7TWR2|D7SR99|F6H7Q2|F6HBY4|F6HUQ8|D7SQ37|F6HFL6|D7T2A7|F6H3H7|D7TLU7|D7SS06|D7TMH3|D7TLZ4|F6HGH4|F6HAJ2|F6GUR4|D7SHS1|D7TDW8|D7SM33|A5BEM8|F6HVW3|D7TFJ4|F6H5N5|F6HY26|D7SVY1|D7UDC9|A5AWW0|F6HGK8|D7TC38|F6HTS6|F6I0D9|E0CVA1|D7TDB6|E0CRP4|F6H8X5|D7UBH2|F6HKH3|D7TLP9|F6H9Z6
6790	6.7458e-17	2.5149e-15	70	486	1028	21753	sulfur metabolic process	F6I6B3|A5ADJ5|D7TV25|D7U1Z1|D7U9X6|F6H7Q2|A7PRJ6|F6HFC9|F6I5I7|A5AWT3|D7T4T3|A5B8T4|F6I5I9|F6H2R3|E0CRS5|D7TCA6|F6H7I9|D7SHS1|D7TU83|D7UCD0|F6H9A9|A5BEM8|F6GZ61|F6H7L5|F6I134|F6GVX0|D7T1C8|F6GXL4|F6HTU8|A5BD80|F6HMN8|F6H3U9|D7T2G6|D7U1W8|A7NVX9|D7U2S0|D7SR99|D7TM20|E0CPM3|D7TX39|F6H3H7|F6HFN8|D7T8C3|D7TLU7|D7TMH3|D7UCE5|F6HMU5|A5AEI0|D7T043|F6HVW3|D7U5Y4|D7TGK2|A5BTZ8|F6HAX6|F6HDT7|F6GTW7|D7UDC9|…
5975	6.9841e-17	2.5526e-15	193	2253	1028	21753	carbohydrate metabolic process	D7U1Z1|D7T1R6|D7SQ37|F6H0C8|F6I0I5|D7U1Z6|D7T4T3|A5B8T3|D7TKK5|F6HJJ4|D7TLZ4|F6HGH4|D7T6T0|D7T227|F6HCH7|F6H7L5|D7UAQ7|F6HPG1|D7SKW9|F6GSL4|F6HZ64|D7T2C8|F6HUI7|D7U9U7|A5CAF6|A5CAF8|F6GU04|F6HGW2|D7SND0|C5DB50|D7SUD2|F6HQJ5|F6HNY2|D7TNT9|F6HCG2|D7T8C3|E0CV68|Q94B15|E0CV77|D7SJC4|A5BEJ8|F6HFF7|D7TZ77|F6H116|D7T043|D7TGK2|F6H5N5|D7TBY5|F6I7K1|D7SJF5|F6HAU0|Q7XAU6|D7TMQ2|F6H7Q2|A5BF93|D7SU52|F6HTT7|…
6740	7.7451e-17	2.7763e-15	40	177	1028	21753	NADPH regeneration	F6I5K0|D7TWR2|D7SR99|F6H7Q2|F6HBY4|F6HUQ8|D7SQ37|F6HFL6|D7T2A7|F6H3H7|D7TLU7|D7SS06|D7TMH3|D7TLZ4|F6HGH4|F6HAJ2|F6GUR4|D7SHS1|D7TDW8|D7SM33|A5BEM8|F6HVW3|D7TFJ4|F6H5N5|F6HY26|D7SVY1|D7UDC9|A5AWW0|F6HGK8|D7TC38|F6HTS6|F6I0D9|E0CVA1|D7TDB6|E0CRP4|F6H8X5|D7UBH2|F6HKH3|D7TLP9|F6H9Z6
9069	8.2966e-17	2.9179e-15	43	204	1028	21753	serine family amino acid metabolic process	F6I6B3|F6H7Q2|D7TX39|A5AWT3|F6HFN8|D7TLU7|F6I5I9|F6H2R3|D7TMH3|D7UCE5|F6H5L6|D7TCA6|F6H7I9|D7T9I4|D7SHS1|A5AEI0|D7UCD0|A5BEM8|D7U5Y4|D7TTY4|F6GZ61|D7TGK2|F6H7L5|F6I134|A5BTZ8|F6GVX0|D7T1C8|D7UDC9|E0CR63|F6HTU8|F6HTS6|D7STM0|F6I0D9|F6GZK4|A5ASW8|D7TSR0|D7T2N7|F6GWF3|F6H8F3|D7T2G6|D7U1W8|D7U2S0|F6I0Q2
9309	1.126e-16	3.8867e-15	69	479	1028	21753	amine biosynthetic process	F6I6B3|D7U9X6|F6HXR4|F6H7Q2|D7T6P4|A7PRJ6|F6HFC9|A5AWT3|D7SHP6|F6I5I9|F6H2R3|F6HS67|A5AGN5|D7TCA6|F6H7I9|F6HW95|D7SHS1|D7SNV6|D7TDW8|D7TU83|D7UCD0|A5BEM8|F6H7L5|F6I134|D0VBC7|F6GVX0|D7T1C8|F6GXL4|D0VBC0|D7TKA5|F6HTU8|F6HMN8|D7T2G6|D7TQ89|D7U1W8|D7U2S0|P51119|A7NVX9|D7SIR1|D7SV37|D7TX39|F6HQF0|F6HFN8|D7TLU7|D7TMH3|D7UCE5|F6I4W6|A5AEI0|F6GST3|D7T043|D7U5Y4|D7TGK2|A5BTZ8|F6HDT7|D7UDC9|A5B9M3|E0CR63|…
44272	1.1897e-16	4.032e-15	58	356	1028	21753	sulfur compound biosynthetic process	F6I6B3|D7TV25|D7U1Z1|D7U9X6|F6H7Q2|A7PRJ6|F6HFC9|D7T4T3|A5AWT3|F6I5I9|A5B8T4|F6H2R3|E0CRS5|D7TCA6|F6H7I9|D7SHS1|D7TU83|D7UCD0|F6H9A9|A5BEM8|F6I134|F6H7L5|F6GVX0|F6GXL4|F6HTU8|F6HMN8|D7T2G6|D7U1W8|A7NVX9|D7U2S0|D7SR99|D7TM20|D7TX39|F6H3H7|F6HFN8|D7T8C3|D7TLU7|D7TMH3|D7UCE5|A5AEI0|D7T043|D7U5Y4|D7TGK2|A5BTZ8|F6HAX6|F6HDT7|F6GTW7|D7UDC9|E0CR63|F6HTS6|F6I0D9|F6HMP3|D7TDB6|A5ASW8|D7TSR0|D7T7A4|D7T2N7|…
19362	1.2203e-16	4.0619e-15	41	188	1028	21753	pyridine nucleotide metabolic process	F6I5K0|D7TWR2|D7SR99|F6H7Q2|F6HBY4|F6HUQ8|D7SQ37|F6HFL6|D7T2A7|F6H3H7|D7TLU7|F6I2H0|D7SS06|D7TMH3|D7TLZ4|F6HGH4|F6HAJ2|F6GUR4|D7SHS1|D7TDW8|D7SM33|A5BEM8|F6HVW3|D7TFJ4|F6H5N5|F6HY26|D7SVY1|D7UDC9|A5AWW0|F6HGK8|D7TC38|F6HTS6|F6I0D9|E0CVA1|D7TDB6|E0CRP4|F6H8X5|D7UBH2|F6HKH3|D7TLP9|F6H9Z6
6739	1.7701e-16	5.7884e-15	40	181	1028	21753	NADP metabolic process	F6I5K0|D7TWR2|D7SR99|F6H7Q2|F6HBY4|F6HUQ8|D7SQ37|F6HFL6|D7T2A7|F6H3H7|D7TLU7|D7SS06|D7TMH3|D7TLZ4|F6HGH4|F6HAJ2|F6GUR4|D7SHS1|D7TDW8|D7SM33|A5BEM8|F6HVW3|D7TFJ4|F6H5N5|F6HY26|D7SVY1|D7UDC9|A5AWW0|F6HGK8|D7TC38|F6HTS6|F6I0D9|E0CVA1|D7TDB6|E0CRP4|F6H8X5|D7UBH2|F6HKH3|D7TLP9|F6H9Z6
6519	3.4821e-16	1.1191e-14	127	1265	1028	21753	cellular amino acid and derivative metabolic process	F6I6B3|A5B605|F6HFC9|A5AWT3|D7T4T3|D7U1Z6|D7SHP6|A5C3I9|F6HJY4|D7TCA6|F6HW95|F6GUR4|D7TDW8|F6GZ61|F6H7L5|F6I134|D7SUC8|F6HLB4|F6GXL4|D7SGX1|D7TVU3|P51119|D7U2S0|D7SIR1|D7TGJ2|F6HXL0|D7U2X4|F6HFN8|D7TLU7|D7TMH3|D7UCE5|F6HID6|A5AEI0|D7T043|D7TFJ4|D7TGK2|F6HXK4|F6HXC8|D7T6M1|F6HDT7|A5B9M3|E0CR63|F6HTS6|F6I0D9|D7STM0|F6H1W5|D7U2N2|F6GZK4|D7T2N7|F6GWF3|F6H8F3|A5BZP4|D7TRJ7|F6H2W8|D7TV25|A5ADJ5|D7U9X6|…
46496	5.8384e-16	1.8446e-14	40	187	1028	21753	nicotinamide nucleotide metabolic process	F6I5K0|D7TWR2|D7SR99|F6H7Q2|F6HBY4|F6HUQ8|D7SQ37|F6HFL6|D7T2A7|F6H3H7|D7TLU7|D7SS06|D7TMH3|D7TLZ4|F6HGH4|F6HAJ2|F6GUR4|D7SHS1|D7TDW8|D7SM33|A5BEM8|F6HVW3|D7TFJ4|F6H5N5|F6HY26|D7SVY1|D7UDC9|A5AWW0|F6HGK8|D7TC38|F6HTS6|F6I0D9|E0CVA1|D7TDB6|E0CRP4|F6H8X5|D7UBH2|F6HKH3|D7TLP9|F6H9Z6
42742	6.709e-16	2.0843e-14	52	305	1028	21753	defense response to bacterium	F6GUF3|F6I6B3|F6HXR4|F6H7Q2|A5B605|D7TWP2|D7SHP6|A5C997|F6HC76|F6HAJ4|F6HBJ7|D7T9I6|D7SNZ1|A5ATD8|D7TDW8|F6I1P0|F6GT65|D7TH54|F6HUY7|F6GXL4|F6GSG7|D7TKA5|D7TC38|E0CVA1|A5BX41|F6HAD6|D7U2S0|D7TWR2|A5B1D3|F6H3H7|A5AUW4|D7TVB7|D7THJ7|F6HL96|D7TMH3|D7TXF5|F6HUH2|F6HVL7|F6HZ27|E0CSB6|F6HVW3|D7U4B6|F6HAX6|F6GTW7|D7UDC9|A5BM68|F6HTS6|D7SZJ5|F6HKH2|F6GV26|D7U7W7|D7TLP9
80129	1.1063e-15	3.3806e-14	24	66	1028	21753	proteasome core complex assembly	D7T7R0|F6HTM6|F6HHF6|D7SM33|F6I186|D7TAY2|F6H5N5|D7SQJ8|A5BF93|D7SU52|F6HSN0|D7TLU7|A5C6V1|F6GU75|D7SKV3|D7SY37|A5B894|F6HVC5|D7U9U7|F6HS75|D7U7S6|D7SW76|A5AY42|D7SNX7
32787	1.2743e-15	3.8312e-14	108	1013	1028	21753	monocarboxylic acid metabolic process	F6I6B3|D7U1Z1|F6H0C8|F6HE85|F6HMJ0|F6I0I5|F6GSM3|D7T4T3|D7U1Z6|D7SHP6|F6HJJ4|D7TKK5|D7SS06|D7SLA9|F6HF49|D7TDW8|F6H561|F6I1P0|F6I134|F6H7L5|D7SUC8|D7SUC9|F6I6I9|D7U9U7|E0CQ80|F6HLR2|D7SPM4|D7SND0|F6HWL4|F6HQJ5|F6H3H7|F6HFN8|D7TLU7|D7T8C3|D7TBJ2|A5BLR3|E0CV77|D7TMH3|F6HID6|F6HHH1|F6H8G5|F6GZC7|D7TJ98|F6H116|D7TFJ4|D7SPN0|D7TGK2|D7T6M1|F6GTW7|A5C6V1|F6HTS6|F6H1W5|D7TDB6|D7T2N7|D7U7S6|D7TMQ2|D7T7L7|…
55086	1.5534e-15	4.5961e-14	109	1030	1028	21753	nucleobase, nucleoside and nucleotide metabolic process	F6I6B3|F6HFL0|D7TK33|F6I363|D7SQ37|F6HFC9|F6HFL6|D7U1Z6|F6H7M1|D7SS06|D7T4B9|F6HL38|D7TLZ4|F6HGH4|F6HAJ2|F6GUR4|D7U5C1|A5BV56|D7TDW8|F6H0B6|F6HLZ6|D7U5T7|E0CVA1|F6HVE9|D7U9U7|D7T3Z8|F6HUQ8|F6H101|F6H3H7|F6HFN8|D7TLU7|D7TU47|D7TMH3|F6HNY8|F6HMU5|D7U2F7|D7TMH4|A5B878|F6HG55|D7TFJ4|F6HXK4|D7TGK2|F6H5N5|B6VJY3|F6HTS6|F6I0D9|D7STM0|D7TDB6|F6HMT9|F6I5K0|F6GSZ1|D7T850|F6H7Q2|A7PRJ6|D7T276|F6I2H0|F6GU75|…
43623	1.9542e-15	5.6916e-14	57	367	1028	21753	cellular protein complex assembly	F6I6B3|D7T850|F6I186|F6H7Q2|A5BF93|D7SU52|A5AWT3|F6GU75|F6H029|A5B894|D7TLZ4|D7TVK9|F6I0N0|F6GUN1|D7UCC8|F6HHF6|F6H561|F6HLZ6|A5AWW0|D7SY37|D7U9U7|A5AY42|D7U1W8|F6HTM6|D7T7R0|A5AR17|D7TWR2|D7TM20|D7T2A7|D7TX39|F6GVC5|F6HIG7|F6H3H7|D7TLU7|E0CV68|D7TMH3|D7SW76|D7SNX7|A5ADV7|D7SM33|D7TAY2|D7U5Y4|F6HVW3|D7SQJ8|F6H5N5|F6HKY1|D7UDC9|F6HSN0|E0CR63|A5C6V1|D7SKV3|F6HVC5|F6H1L2|F6HS75|D7U7S6|D7SLY4|F6H9Z6
19319	2.9085e-15	8.3405e-14	29	103	1028	21753	hexose biosynthetic process	D7SND0|F6H0C8|A5BF93|F6I0I5|F6HSR9|D7U1Z6|D7TLU7|D7T8C3|D7UC38|D7TKK5|F6GU75|D7SS06|F6H8G5|D7SNX7|F6HYM8|E0CQ39|F6H116|F6H7L5|F6HX00|D7SKV3|D7T7Y3|F6HUI7|D7U9U7|D7T2N7|D7U7S6|E0CQ80|F6HKH3|F6HLR2|D7T7L7
9607	3.282e-15	9.269e-14	119	1185	1028	21753	response to biotic stimulus	F6I6B3|F6H0C4|A5B605|F6GYV2|F6HGP8|D7SHP6|F6HC76|F6HAJ4|A5B894|Q4U339|D7TVK9|F6H5F0|D7SNZ1|D7TDW8|F6I1P0|F6GT65|A5AML5|D7TJ46|F6GXL4|E0CVA1|A5BX41|D7U9U7|D7T3Z8|D7U2S0|F6H3H7|D7SLM9|D7SR57|D7TLU7|D7TVB7|D7THJ7|D7TMH3|D7SW76|F6HVL7|F6HNH0|D7TAY2|F6H5N5|E0CRU7|F6GT81|F6GTW7|A5C6V1|F6HTS6|F6GXR1|Q5PXH0|F6HVC5|F6HNX5|D7U7S6|F6GV28|F6H727|F6GV26|F6GUF3|F6HXR4|F6I186|F6H7Q2|F6HMF0|D7TWP2|F6HYK1|A5BF93|…
9409	3.7399e-15	1.0405e-13	63	441	1028	21753	response to cold	F6I6B3|D7SSP3|F6GSZ1|F6HV98|F6H0C4|F6H7Q2|F6GTQ4|F6GWM3|D7TWP2|F6HMJ0|F6HTT7|F6H9A9|D7TX21|Q6B4V4|F6GT65|D7TH54|F6H5T9|D7TC38|A5C101|E0CQ80|F6H3U9|D7UD99|A5C1K6|A5CAF8|F6HL41|A5C718|D7TWR2|D7SPM4|D7SVH6|C5DB50|F6I1B3|F6H3H7|D7SLM9|D7U318|D7TVB7|D7THJ7|D7TBJ2|F6HL96|D7TMH3|A5C9Q0|F6H4T7|F6GTP0|A5C501|F6I111|F6HZ27|E0CSB6|D7TFN0|F6HVW3|A5BTZ8|F6H0K6|F6HAX6|F6GTW7|D7UDC9|F6HTS6|D7T959|Q84U32|F6HDT9|…
34621	5.3615e-15	1.4697e-13	68	504	1028	21753	cellular macromolecular complex subunit organization	F6I6B3|D7T850|D7TC95|F6I186|F6H7Q2|A5BF93|D7SU52|F6HN87|A5AWT3|F6GU75|F6H029|A5B894|D7TLZ4|D7TVK9|F6I0N0|F6GUN1|D7UCC8|F6HHF6|F6H561|A5AL04|D7U206|F6HLZ6|A5BR49|A5AWW0|D7SY37|D7U9U7|A5AY42|D7U1W8|D7U9M6|F6HTM6|D7T7R0|A5AR17|D7TWR2|D7TM20|D7TX39|D7T2A7|F6GVC5|F6HIG7|F6H3H7|D7TLU7|E0CV68|D7TMH3|D7SW76|D7SNX7|A5ADV7|D7SM33|D7TAY2|D7U5Y4|F6HVW3|F6H5N5|D7SQJ8|E0CT43|F6HKY1|D7UDC9|F6HSN0|E0CR63|A5C6V1|…
43094	5.8001e-15	1.5669e-13	31	121	1028	21753	cellular metabolic compound salvage	D7T7R0|A5C718|F6I186|A5BF93|A5C3G7|F6H3H7|A5CAL1|D7TLU7|D7SKF6|F6I2H0|F6GU75|D7TSS8|F6HL38|A5B894|D7SW76|D7SNX7|F6HX46|F6HHF6|D7SM33|D7TAY2|F6H5N5|D7SQJ8|F6HDT7|F6HSN0|A5C6V1|D7TDB6|F6HVC5|F6HS75|D7SK52|A5AY42|F6HKH3
44249	9.0491e-15	2.4096e-13	316	4521	1028	21753	cellular biosynthetic process	D7U1Z1|D7TC95|F6HNI3|F6HRX1|F6HFC9|F6H0C8|F6HMJ0|F6I0I5|A5AWT3|D7U1Z6|D7T4T3|A5CAL1|F6H7M1|D7SHP6|A5B8T4|D7TKK5|D7T4B9|A5B894|E0CV99|F6HW95|D7UC86|F6GZ61|F6H7L5|F6HCH7|D7SUC9|D7UAQ7|D7TJ45|F6GSL4|D7SGX1|F6I6I9|F6HUI7|D7U9U7|D7SIR1|A5C718|F6GU04|D7SND0|F6H101|D7TGJ2|D7SUD2|F6HQJ5|D7SN28|D7T8C3|A5BLR3|E0CV77|D7UCE5|F6HNY8|D7SYC1|A5BUA6|D7SW76|A5ADV7|A5AEI0|A5B878|D7UBE6|D7T043|F6H116|F6H5N5|D7TGK2|…
34622	1.1043e-14	2.8992e-13	65	475	1028	21753	cellular macromolecular complex assembly	F6I6B3|D7T850|F6I186|D7TC95|F6H7Q2|A5BF93|D7SU52|A5AWT3|F6GU75|F6H029|A5B894|D7TLZ4|D7TVK9|F6I0N0|F6GUN1|D7UCC8|F6HHF6|F6H561|A5AL04|D7U206|F6HLZ6|A5BR49|A5AWW0|D7SY37|D7U9U7|A5AY42|D7U1W8|D7U9M6|F6HTM6|D7T7R0|A5AR17|D7TWR2|D7TM20|D7TX39|D7T2A7|F6GVC5|F6HIG7|F6H3H7|D7TLU7|E0CV68|D7TMH3|D7SW76|D7SNX7|A5ADV7|D7SM33|D7TAY2|D7U5Y4|F6HVW3|F6H5N5|D7SQJ8|E0CT43|F6HKY1|D7UDC9|F6HSN0|E0CR63|A5C6V1|D7SKV3|…
9617	1.12e-14	2.8995e-13	58	393	1028	21753	response to bacterium	F6I6B3|F6GUF3|F6HXR4|F6H7Q2|A5B605|D7TWP2|F6HYK1|D7SHP6|A5C997|F6HC76|F6HAJ4|F6HBJ7|D7T9I6|D7SNZ1|A5ATD8|D7TDW8|F6I1P0|F6GT65|D7TH54|F6HUY7|F6GXL4|F6GSG7|D7TKA5|D7TC38|E0CVA1|A5BX41|F6HAD6|D7U2S0|D7TWR2|A5B1D3|F6H3H7|A5AUW4|D7TVB7|D7THJ7|F6HL96|F6HKZ7|D7SQ96|D7TMH3|D7TXF5|F6HUH2|F6HVL7|F6HZ27|E0CSB6|F6HVW3|D7U4B6|E0CT43|F6HAX6|F6GT81|F6GTW7|D7UDC9|A5BM68|F6HTS6|D7SZJ5|F6HNX5|F6HKH2|F6GV26|D7U7W7|…
46364	1.1462e-14	2.9268e-13	29	108	1028	21753	monosaccharide biosynthetic process	D7SND0|F6H0C8|A5BF93|F6I0I5|F6HSR9|D7U1Z6|D7TLU7|D7T8C3|D7UC38|D7TKK5|F6GU75|D7SS06|F6H8G5|D7SNX7|F6HYM8|E0CQ39|F6H116|F6H7L5|F6HX00|D7SKV3|D7T7Y3|F6HUI7|D7U9U7|D7T2N7|D7U7S6|E0CQ80|F6HKH3|F6HLR2|D7T7L7
51188	2.2747e-14	5.7298e-13	55	365	1028	21753	cofactor biosynthetic process	F6I6B3|D7TV25|D7T4T3|D7TTQ8|F6I2H0|A5B8T4|E0CRS5|D7TCA6|F6GUR4|D7SHS1|D1I234|D7SNV6|D7TDW8|F6HM73|F6I1P0|F6GZ61|F6HLB8|D7T1C8|F6HVQ1|A5AWW0|D7TR81|D7TC38|F6HZT9|F6HTQ1|F6GWA8|D7U1W8|D7TWR2|F6HBC6|D7TX39|F6HFN8|F6HGN5|E0CV77|F6HKX6|F6HL96|D7T9S4|D7TSS8|F6HNY8|D7SYC1|F6H5L6|F6I4W6|F6HHV5|D7UA89|F6HVW3|D7TGK2|F6HHQ7|F6HKY0|D7SVY1|D7UDC9|F6HTS6|D7TDB6|E0CRP4|D7SQR3|F6GUI7|D7TLP9|F6HHV6
9853	2.7127e-14	6.742e-13	27	96	1028	21753	photorespiration	D7T7R0|A5C718|F6I186|A5BF93|F6H3H7|A5C3G7|A5CAL1|D7TLU7|D7SKF6|F6GU75|A5B894|D7SW76|D7SNX7|F6HX46|F6HHF6|D7SM33|D7TAY2|D7SQJ8|F6H5N5|F6HSN0|A5C6V1|D7TDB6|F6HVC5|F6HS75|D7SK52|A5AY42|F6HKH3
9117	3.7728e-14	9.2534e-13	101	965	1028	21753	nucleotide metabolic process	F6I6B3|F6HFL0|F6I363|D7TK33|D7SQ37|F6HFC9|F6HFL6|D7U1Z6|F6H7M1|D7SS06|D7T4B9|D7TLZ4|F6HGH4|F6HAJ2|F6GUR4|D7TDW8|A5BV56|F6H0B6|F6HLZ6|D7U5T7|E0CVA1|F6HVE9|D7U9U7|F6HUQ8|F6H101|F6H3H7|F6HFN8|D7TLU7|D7TMH3|F6HNY8|F6HMU5|D7U2F7|D7TMH4|A5B878|F6HG55|D7TFJ4|F6HXK4|D7TGK2|F6H5N5|B6VJY3|F6HTS6|F6I0D9|D7STM0|D7TDB6|F6HMT9|F6I5K0|F6GSZ1|D7T850|F6H7Q2|D7T276|F6I2H0|F6GU75|F6HS67|F6HX89|E0CQF4|F6GUN1|D7SHS1|…
6753	4.3011e-14	1.0412e-12	101	967	1028	21753	nucleoside phosphate metabolic process	F6I6B3|F6HFL0|F6I363|D7TK33|D7SQ37|F6HFC9|F6HFL6|D7U1Z6|F6H7M1|D7SS06|D7T4B9|D7TLZ4|F6HGH4|F6HAJ2|F6GUR4|D7TDW8|A5BV56|F6H0B6|F6HLZ6|D7U5T7|E0CVA1|F6HVE9|D7U9U7|F6HUQ8|F6H101|F6H3H7|F6HFN8|D7TLU7|D7TMH3|F6HNY8|F6HMU5|D7U2F7|D7TMH4|A5B878|F6HG55|D7TFJ4|F6HXK4|D7TGK2|F6H5N5|B6VJY3|F6HTS6|F6I0D9|D7STM0|D7TDB6|F6HMT9|F6I5K0|F6GSZ1|D7T850|F6H7Q2|D7T276|F6I2H0|F6GU75|F6HS67|F6HX89|E0CQF4|F6GUN1|D7SHS1|…
6094	7.1883e-14	1.7178e-12	26	92	1028	21753	gluconeogenesis	D7SND0|F6H0C8|A5BF93|F6I0I5|D7U1Z6|D7TLU7|D7T8C3|D7UC38|D7TKK5|F6GU75|D7SS06|F6H8G5|D7SNX7|E0CQ39|F6H116|F6H7L5|F6HX00|D7SKV3|D7T7Y3|D7U9U7|D7T2N7|D7U7S6|E0CQ80|F6HKH3|F6HLR2|D7T7L7
6534	7.2945e-14	1.7211e-12	33	149	1028	21753	cysteine metabolic process	F6I6B3|F6H7Q2|D7TX39|A5AWT3|D7TLU7|F6I5I9|F6H2R3|D7TMH3|D7UCE5|D7TCA6|F6H7I9|A5AEI0|D7UCD0|A5BEM8|F6GZ61|D7U5Y4|F6H7L5|F6I134|A5BTZ8|F6GVX0|D7UDC9|D7T1C8|E0CR63|F6HTU8|F6HTS6|F6I0D9|A5ASW8|D7TSR0|D7T2N7|D7T2G6|D7U1W8|D7U2S0|F6I0Q2
30163	1.6745e-13	3.9016e-12	54	371	1028	21753	protein catabolic process	F6I186|A5AU65|F6H0C8|A5BF93|D7SU52|F6I0I5|F6I0W9|D7UC38|F6GZT1|F6GU75|D7SS06|D7U032|A5B894|D7TVK9|D7T9I6|F6HHF6|F6H0B6|D7U5G4|A5BYC0|F6HCH7|A5ALB2|D7TND2|A5C7K8|F6H2F7|D7SY37|D7SME1|D7U9U7|A5AY42|D7T0M7|F6HTM6|D7T7R0|D7SR99|F6HXL1|D7TLU7|D7T5I6|D7SW76|D7SNX7|D7SM33|F6H539|D7TAY2|D7SQJ8|F6H5N5|F6H7B3|D7SVY1|D7UDC9|F6HSN0|A5C6V1|D7SKV3|D7T959|D7T7Y3|F6HVC5|F6HS75|D7U7S6|D7TT38
43248	1.9031e-13	4.3261e-12	25	88	1028	21753	proteasome assembly	F6HTM6|D7T7R0|F6I186|D7SU52|A5BF93|D7TLU7|F6GU75|A5B894|D7TVK9|D7SW76|D7SNX7|F6HHF6|D7SM33|D7TAY2|D7SQJ8|F6H5N5|F6HSN0|A5C6V1|D7SKV3|D7SY37|F6HVC5|F6HS75|D7U9U7|D7U7S6|A5AY42
51788	1.9031e-13	4.3261e-12	25	88	1028	21753	response to misfolded protein	F6HTM6|D7T7R0|F6I186|D7SU52|A5BF93|D7TLU7|F6GU75|A5B894|D7TVK9|D7SW76|D7SNX7|F6HHF6|D7SM33|D7TAY2|D7SQJ8|F6H5N5|F6HSN0|A5C6V1|D7SKV3|D7SY37|F6HVC5|F6HS75|D7U9U7|D7U7S6|A5AY42
9060	2.3953e-13	5.3793e-12	21	61	1028	21753	aerobic respiration	E0CSB6|D7SM33|D7TFJ4|F6HM78|F6I0W2|F6HN88|D7TNT9|D7FBC0|D7TLU7|D7U2D2|F6GX63|F6HMP3|D7T7Y3|F6HVC5|D7T6T0|A5BEJ8|D7TMQ2|D7SQR3|D7TQM9|F6H7I5|D7SPF1
96	2.5923e-13	5.7525e-12	48	307	1028	21753	sulfur amino acid metabolic process	F6I6B3|A5ADJ5|D7U9X6|F6H7Q2|A7PRJ6|F6HFC9|D7TX39|F6I5I7|A5AWT3|F6HFN8|D7TLU7|F6I5I9|F6H2R3|D7TMH3|D7UCE5|D7TCA6|F6H7I9|D7SHS1|A5AEI0|D7TU83|D7UCD0|A5BEM8|D7U5Y4|F6GZ61|D7TGK2|F6H7L5|F6I134|A5BTZ8|F6GVX0|F6HDT7|D7T1C8|D7UDC9|F6GXL4|E0CR63|F6HTU8|F6HTS6|F6HMN8|F6I0D9|A5ASW8|D7TSR0|D7T7A4|D7T2N7|F6H3U9|D7T2G6|D7U1W8|D7U2S0|A7NVX9|F6I0Q2
44257	2.935e-13	6.4362e-12	52	353	1028	21753	cellular protein catabolic process	F6I186|A5AU65|F6H0C8|A5BF93|D7SU52|F6I0I5|F6I0W9|D7UC38|F6GZT1|F6GU75|D7SS06|D7U032|A5B894|D7TVK9|D7T9I6|F6HHF6|D7U5G4|A5BYC0|F6HCH7|A5ALB2|D7TND2|A5C7K8|F6H2F7|D7SY37|D7SME1|D7U9U7|A5AY42|D7T0M7|F6HTM6|D7T7R0|D7SR99|F6HXL1|D7TLU7|D7T5I6|D7SW76|D7SNX7|D7SM33|D7TAY2|D7SQJ8|F6H5N5|F6H7B3|D7SVY1|D7UDC9|F6HSN0|A5C6V1|D7SKV3|D7T959|D7T7Y3|F6HVC5|F6HS75|D7U7S6|D7TT38
46165	3.2091e-13	6.9554e-12	35	175	1028	21753	alcohol biosynthetic process	D7SND0|D7SQA9|F6H0C8|A5BF93|F6I0I5|F6HSR9|D7U1Z6|D7TLU7|D7T8C3|D7UC38|D7TKK5|F6GU75|D7SS06|F6H8G5|D7UCC8|D7SNX7|E0CQ39|F6HYM8|D7UBE6|D7TDW8|F6H116|F6H7L5|F6HX00|D7SKV3|D7T7Y3|F6HUI7|D7U9U7|D7T2N7|D7U7S6|E0CQ80|F6HKH3|A5C3J4|F6GYX7|D7T7L7|F6HLR2
97	3.2816e-13	7.0309e-12	40	224	1028	21753	sulfur amino acid biosynthetic process	F6I6B3|D7U9X6|F6H7Q2|A7PRJ6|F6HFC9|D7TX39|A5AWT3|D7TLU7|F6I5I9|F6H2R3|D7TMH3|D7UCE5|D7TCA6|F6H7I9|A5AEI0|D7TU83|D7UCD0|A5BEM8|D7U5Y4|F6H7L5|F6I134|A5BTZ8|F6GVX0|F6HDT7|D7UDC9|F6GXL4|E0CR63|F6HTU8|F6HTS6|F6HMN8|F6I0D9|A5ASW8|D7TSR0|D7T7A4|D7T2N7|D7T2G6|D7U1W8|D7U2S0|A7NVX9|F6I0Q2
6979	3.4303e-13	7.2659e-12	67	536	1028	21753	response to oxidative stress	D7U762|F6GUF3|F6GVW4|F6HV98|D7T1R6|F6HFL6|F6GUW1|D7TJZ9|A5BIM9|D7T6T0|F6HSU5|F6H7I9|F6GUR4|D7SHS1|A5AU08|A5BEM8|F6GTP8|F6HL03|F6HR12|D7SNA2|F6HCH7|A5AML5|F6GY60|D7T1C8|F6GSG7|D7SJL8|E0CQ80|D7UD99|F6I106|D7U2S0|F6HUD1|F6HTM6|F6H9B7|F6GU04|A5C6P1|F6I1B3|F6HXP8|F6I0K4|F6HKZ7|F6H9S5|D7SIN9|F6HNH0|F6HZ27|D7T4J5|D7TK67|D7SHA2|D7SQJ8|A5BTZ8|F6H0K6|F6HAX6|D7T6M3|F6GTW7|D7UDC9|F6HSN0|D7U122|A5BIW0|F6HNM6|…
43933	5.0377e-13	1.0551e-11	73	618	1028	21753	macromolecular complex subunit organization	F6I6B3|D7T850|D7TC95|F6I186|F6H7Q2|A5BF93|D7SU52|F6HN87|A5AWT3|F6GU75|F6H029|A5B894|D7TLZ4|D7TVK9|F6I0N0|F6GUN1|D7UCC8|D7SKA9|F6HHF6|F6H561|A5AL04|A5AML5|D7U206|F6HLZ6|A5BR49|A5AWW0|D7SY37|D7U9U7|D7T3Z8|A5AY42|D7U1W8|D7UBH4|D7U9M6|D7T7R0|F6HTM6|A5AR17|D7TWR2|D7TM20|D7TX39|D7T2A7|F6GVC5|F6HIG7|F6H3H7|D7TLU7|E0CV68|D7TMH3|D7SW76|D7SNX7|A5ADV7|D7SM33|F6HVW3|D7U5Y4|D7TAY2|F6H5N5|D7SQJ8|E0CT43|F6HKY1|…
19344	6.2677e-13	1.2981e-11	31	142	1028	21753	cysteine biosynthetic process	F6I6B3|F6H7Q2|D7TX39|A5AWT3|D7TLU7|F6I5I9|F6H2R3|D7TMH3|D7UCE5|D7TCA6|F6H7I9|A5AEI0|D7UCD0|A5BEM8|D7U5Y4|F6H7L5|A5BTZ8|F6I134|F6GVX0|D7UDC9|E0CR63|F6HTU8|F6HTS6|F6I0D9|A5ASW8|D7TSR0|D7T2N7|D7T2G6|D7U1W8|D7U2S0|F6I0Q2
9070	7.6489e-13	1.5668e-11	32	152	1028	21753	serine family amino acid biosynthetic process	F6I6B3|F6H7Q2|D7TX39|A5AWT3|D7TLU7|F6I5I9|F6H2R3|D7TMH3|D7UCE5|D7TCA6|F6H7I9|A5AEI0|D7UCD0|A5BEM8|D7U5Y4|F6H7L5|A5BTZ8|F6I134|F6GVX0|D7UDC9|E0CR63|F6HTU8|F6HTS6|F6I0D9|A5ASW8|D7TSR0|D7T2N7|F6H8F3|D7T2G6|D7U1W8|D7U2S0|F6I0Q2
46483	1.1763e-12	2.3832e-11	119	1289	1028	21753	heterocycle metabolic process	F6I6B3|D7U1Z1|F6HFL0|D7TK33|F6I363|F6HFC9|F6GTZ8|A5B8T3|D7SHP6|F6H7M1|A5B8T4|D7SS06|D7T4B9|F6HL38|D7TCA6|F6HW95|F6GUR4|A5BV56|F6H0B6|F6HLB8|F6I134|D7SUC8|F6HLZ6|D7U5T7|F6GXL4|F6HVE9|F6HTQ1|D7U9U7|D7T3Z8|F6H101|F6H3H7|F6HFN8|D7TU47|E0CV77|F6HNY8|F6HID6|F6HMU5|D7U2F7|D7TMH4|A5B878|F6HXK4|D7TGK2|B6VJY3|D7T6M1|F6GTW7|F6HTS6|D7STM0|F6H1W5|F6HMT9|F6H2W8|F6GSZ1|D7T850|D7TD92|D7TTQ8|F6GU75|A5C997|E0CRS5|…
19684	1.6809e-12	3.3691e-11	44	278	1028	21753	photosynthesis, light reaction	F6I6B3|A5AE63|D7TWR2|D7SR99|D7TM20|F6H7Q2|A5ASG6|D7TX39|D7T2A7|D7TJ75|F6H3H7|F6HIG7|A5AWT3|F6I5I9|F6HL96|F6H029|D7TMH3|D7TLZ4|F6H2E4|D7UCC8|A5C4U9|F6HK77|A5ADV7|A5AEI0|D7SNZ1|F6H561|F6H539|F6HVW3|D7TAY3|F6GVX0|F6GTW7|D7UDC9|A5AWW0|E0CR63|D7TC38|F6HTS6|F6I0D9|E0CRP4|A5ASW8|F6HKS7|D7U1W8|A5BPB2|D7T2W3|F6H9Z6
70271	1.9793e-12	3.8836e-11	61	480	1028	21753	protein complex biogenesis	F6I6B3|D7T850|F6I186|F6H7Q2|A5BF93|D7SU52|A5AWT3|F6GU75|F6H029|A5B894|D7TLZ4|D7TVK9|F6I0N0|F6GUN1|D7UCC8|D7SKA9|F6HHF6|F6H561|A5AML5|F6HLZ6|A5AWW0|D7SY37|D7U9U7|D7T3Z8|A5AY42|D7U1W8|F6HTM6|D7T7R0|A5AR17|D7TWR2|D7TM20|D7TX39|D7T2A7|F6GVC5|F6HIG7|F6H3H7|D7TLU7|E0CV68|D7TMH3|D7SW76|D7SNX7|A5ADV7|D7SM33|D7TAY2|D7U5Y4|F6HVW3|F6H5N5|D7SQJ8|F6HKY1|D7UDC9|F6HSN0|E0CR63|A5C6V1|D7SKV3|F6HVC5|F6H1L2|F6HS75|…
6461	1.9793e-12	3.8836e-11	61	480	1028	21753	protein complex assembly	F6I6B3|D7T850|F6I186|F6H7Q2|A5BF93|D7SU52|A5AWT3|F6GU75|F6H029|A5B894|D7TLZ4|D7TVK9|F6I0N0|F6GUN1|D7UCC8|D7SKA9|F6HHF6|F6H561|A5AML5|F6HLZ6|A5AWW0|D7SY37|D7U9U7|D7T3Z8|A5AY42|D7U1W8|F6HTM6|D7T7R0|A5AR17|D7TWR2|D7TM20|D7TX39|D7T2A7|F6GVC5|F6HIG7|F6H3H7|D7TLU7|E0CV68|D7TMH3|D7SW76|D7SNX7|A5ADV7|D7SM33|D7TAY2|D7U5Y4|F6HVW3|F6H5N5|D7SQJ8|F6HKY1|D7UDC9|F6HSN0|E0CR63|A5C6V1|D7SKV3|F6HVC5|F6H1L2|F6HS75|…
51603	2.6198e-12	5.0868e-11	49	338	1028	21753	proteolysis involved in cellular protein catabolic process	F6I186|A5AU65|F6H0C8|D7SU52|A5BF93|F6I0I5|F6I0W9|D7UC38|F6GZT1|F6GU75|D7SS06|D7U032|A5B894|D7TVK9|D7T9I6|F6HHF6|D7U5G4|A5BYC0|F6HCH7|A5ALB2|D7TND2|A5C7K8|F6H2F7|D7SY37|D7SME1|D7U9U7|A5AY42|D7T0M7|F6HTM6|D7T7R0|F6HXL1|D7TLU7|D7T5I6|D7SW76|D7SNX7|D7SM33|D7TAY2|D7SQJ8|F6H5N5|F6H7B3|F6HSN0|A5C6V1|D7SKV3|D7T959|D7T7Y3|F6HVC5|F6HS75|D7U7S6|D7TT38
65003	3.0557e-12	5.8719e-11	69	588	1028	21753	macromolecular complex assembly	F6I6B3|D7T850|D7TC95|F6I186|F6H7Q2|A5BF93|D7SU52|A5AWT3|F6GU75|F6H029|A5B894|D7TLZ4|D7TVK9|F6I0N0|F6GUN1|D7UCC8|D7SKA9|F6HHF6|F6H561|A5AL04|A5AML5|D7U206|F6HLZ6|A5BR49|A5AWW0|D7SY37|D7U9U7|D7T3Z8|A5AY42|D7U1W8|D7U9M6|F6HTM6|D7T7R0|A5AR17|D7TWR2|D7TM20|D7TX39|D7T2A7|F6GVC5|F6HIG7|F6H3H7|D7TLU7|E0CV68|D7TMH3|D7SW76|D7SNX7|A5ADV7|D7SM33|D7U5Y4|D7TAY2|F6HVW3|F6H5N5|D7SQJ8|E0CT43|F6HKY1|D7UDC9|F6HSN0|…
46907	5.6354e-12	1.0719e-10	91	901	1028	21753	intracellular transport	F6I6B3|F6HCE0|F6GSZ1|D7TVP9|F6H7Q2|F6GYV2|D7STK8|F6H1U2|D7T4T3|D7TZ95|D7SKF6|D7TKK5|F6GU75|F6HLE6|A5BDX1|D7SS06|F6H5V7|D7TJZ9|D7UBK5|F6HX89|D7SHS0|F6GUN0|E0CSC9|F6H5F0|D7SY66|F6HWS4|A5ARC5|F6HQ10|D7U7Y2|D7STS9|D7TX21|F6I0R5|F6HCH7|D7SUC9|F6H7L1|D7SNI5|D7U2H1|D7SQY6|D7SK52|A5AU19|D7TVU9|F6HT95|F6HA76|D7SPI5|D7T831|F6GUQ0|F6GU04|D7TWR2|F6H105|D7SUD2|A5BM29|F6H3H7|F6H0F0|E0CV68|D7SKU5|F6HGF1|D7T9W2|…
7030	9.2542e-12	1.7424e-10	21	72	1028	21753	Golgi organization	F6HTM6|D7SM33|D7SM51|D7T1R6|D7TBY5|F6I134|A5BTZ8|D7SU52|F6H8R6|D7TLU7|D7TVB7|D7UC38|A5C6V1|F6HHQ0|D7SS06|A5ASW8|A5B3K2|D7SJF5|E0CQ80|D7SNX7|F6HWS4
9408	1.39e-11	2.591e-10	40	251	1028	21753	response to heat	F6GVW4|D7SSP3|F6H0C4|E0CVH6|A5C6P1|D7T3A9|F6GUW1|F6HXP8|D7TS57|F6HYG1|F6HGF1|D7TJZ9|A5BIM9|F6HRW7|D7TVK9|D7SNX7|A5C9H9|F6HNH0|D7TK67|F6HR12|A5BTZ8|F6I6W9|F6HCH7|A5AML5|F6GSG7|F6HET3|D7U122|A5BIW0|F6HNM6|F6HDT9|F6I3V5|F6HL85|F6HNX5|D7TQA5|E0CQ80|F6HW56|F6HLD8|F6GV26|A5ALT5|D7TXE6
6084	1.9116e-11	3.5279e-10	24	98	1028	21753	acetyl-CoA metabolic process	E0CSB6|F6I1P0|D7SPN0|D7UA89|F6HM78|F6I0W2|F6HHQ7|F6HN88|D7TNT9|D7FBC0|F6HFN8|D7U2D2|D7TR81|F6HHQ0|F6GX63|F6HMP3|F6H9P9|A5BEJ8|D7TMQ2|A5B473|D7TQM9|F6H7I5|F6GY10|D7SPF1
45454	2.6536e-11	4.8493e-10	30	153	1028	21753	cell redox homeostasis	F6GU04|F6GSM3|D7TJ75|D7SJB8|D7TEF8|D7SQE1|D7SKU5|D7SY25|D7SY46|F6HQA1|F6HRW7|F6HHU6|F6HHU9|F6HNH0|E0CR49|D7SPN1|A5B8K3|F6GWR8|A5AML5|F6GZS2|D7U0W6|D7TRU8|A5BD80|F6HE11|D7T9N8|F6HZT9|E0CSM0|D7SJF5|D7T2W1|D7UD99
44265	3.7255e-11	6.7421e-10	56	450	1028	21753	cellular macromolecule catabolic process	F6I186|A5AU65|F6H0C8|F6I5I8|A5BF93|D7SU52|F6I0I5|F6I0W9|F6GZT1|D7UC38|F6HGL7|F6GU75|D7SS06|D7U032|A5B894|D7TVK9|D7T9I6|F6HHF6|D7U5G4|A5BYC0|F6HCH7|A5ALB2|D7TND2|F6GSL4|A5C7K8|F6H2F7|D7SY37|D7SME1|D7U9U7|A5AY42|D7T0M7|F6HTM6|D7T7R0|D7SR99|F6HXL1|D7TLU7|D7T5I6|D7SW76|D7SNX7|D7SM33|D7TAY2|D7SQJ8|F6H5N5|F6H7B3|D7SVY1|D7UDC9|F6HSN0|A5C6V1|D7SKV3|D7SRR6|D7T959|D7T7Y3|F6HVC5|F6HS75|D7U7S6|D7TT38
6511	4.1693e-11	7.4613e-10	41	271	1028	21753	ubiquitin-dependent protein catabolic process	D7T7R0|F6HTM6|F6I186|A5AU65|F6HXL1|A5BF93|D7SU52|F6I0W9|D7T5I6|D7TLU7|F6GZT1|F6GU75|D7U032|A5B894|D7TVK9|D7SW76|D7SNX7|D7T9I6|F6HHF6|D7SM33|D7U5G4|D7TAY2|F6H5N5|D7SQJ8|F6HCH7|F6H7B3|A5ALB2|D7TND2|F6HSN0|A5C6V1|D7SKV3|A5C7K8|D7SY37|D7T959|F6H2F7|F6HVC5|D7U9U7|F6HS75|D7U7S6|A5AY42|D7TT38
22607	4.203e-11	7.4613e-10	81	790	1028	21753	cellular component assembly	F6I6B3|D7T850|D7TC95|F6I186|F6H7Q2|A5BF93|D7SU52|A5AWT3|F6GU75|F6H029|A5B894|D7TLZ4|D7TVK9|F6GUN1|F6I0N0|D7UCC8|D7SKA9|D7TDW8|F6HHF6|F6H561|A5AL04|D7U206|A5AML5|F6HLZ6|F6HVQ1|A5BR49|D7T1C8|A5AWW0|D7SGX1|D7SY37|D7U9U7|D7T3Z8|F6GWA8|A5AY42|D7U1W8|D7U9M6|D7T7R0|F6HTM6|A5AR17|D7TWR2|D7TM20|D7TX39|D7T2A7|F6GVC5|F6HIG7|F6H3H7|D7TLU7|E0CV68|D7TMH3|F6H5L6|D7SW76|F6I4W6|D7SNX7|A5ADV7|D7SM33|F6HHV5|F6HVW3|…
51649	4.7026e-11	8.2696e-10	98	1041	1028	21753	establishment of localization in cell	F6I6B3|F6GYV2|D7T4T3|D7TKK5|A5BDX1|D7SS06|D7TJZ9|D7UBK5|F6H5F0|D7SY66|F6HWS4|F6H561|F6HQ10|F6I0R5|F6HCH7|D7SUC9|F6H7L1|D7SNI5|A5AU19|E0CQ80|D7TVU9|F6HA76|F6GUQ0|F6H105|F6GU04|D7SUD2|A5BM29|F6H3H7|F6H0F0|E0CV68|F6HGF1|F6H392|D7TMH3|D7T9W2|F6HHH1|F6H7C0|D7TJ98|A5ADV7|D7TKQ8|F6GTP0|D7UBE6|D7U970|A5BZY4|F6GZS2|F6GT81|F6GTW7|F6GZS4|F6HET3|A5C6V1|F6HTS6|D7T2N7|F6H727|F6HCE0|F6GSZ1|D7T850|D7TVP9|F6H7Q2|…
6081	4.8066e-11	8.3735e-10	40	261	1028	21753	cellular aldehyde metabolic process	F6I6B3|D7TWR2|D7U9V6|F6HQJ5|F6HE85|D7T2A7|A5BF93|F6GSM3|D7T4T3|F6HFN8|D7TTQ8|D7TBJ2|D7T9S4|F6HL96|E0CV77|E0CRS5|D7TMH3|D7SWG5|F6H5L6|F6HF49|D7THS4|F6I4W6|D7SHS1|D7TDW8|F6H116|F6H561|A5BEM8|F6HVW3|D7SHA2|D7TGK2|F6H7L5|F6I134|D7UDC9|D7TC38|F6HTS6|D7TDB6|E0CRP4|D7U1W8|D7TLP9|D7T2W3
43632	5.9267e-11	1.0135e-09	41	274	1028	21753	modification-dependent macromolecule catabolic process	D7T7R0|F6HTM6|F6I186|A5AU65|F6HXL1|A5BF93|D7SU52|F6I0W9|D7T5I6|D7TLU7|F6GZT1|F6GU75|D7U032|A5B894|D7TVK9|D7SW76|D7SNX7|D7T9I6|F6HHF6|D7SM33|D7U5G4|D7TAY2|F6H5N5|D7SQJ8|F6HCH7|F6H7B3|A5ALB2|D7TND2|F6HSN0|A5C6V1|D7SKV3|A5C7K8|D7SY37|D7T959|F6H2F7|F6HVC5|D7U9U7|F6HS75|D7U7S6|A5AY42|D7TT38
19941	5.9267e-11	1.0135e-09	41	274	1028	21753	modification-dependent protein catabolic process	D7T7R0|F6HTM6|F6I186|A5AU65|F6HXL1|A5BF93|D7SU52|F6I0W9|D7T5I6|D7TLU7|F6GZT1|F6GU75|D7U032|A5B894|D7TVK9|D7SW76|D7SNX7|D7T9I6|F6HHF6|D7SM33|D7U5G4|D7TAY2|F6H5N5|D7SQJ8|F6HCH7|F6H7B3|A5ALB2|D7TND2|F6HSN0|A5C6V1|D7SKV3|A5C7K8|D7SY37|D7T959|F6H2F7|F6HVC5|D7U9U7|F6HS75|D7U7S6|A5AY42|D7TT38
9058	7.9563e-11	1.3482e-09	324	5001	1028	21753	biosynthetic process	D7U1Z1|D7TC95|F6HNI3|F6HRX1|F6HFC9|F6H0C8|F6HMJ0|F6I0I5|A5AWT3|D7U1Z6|D7T4T3|A5CAL1|F6H7M1|D7SHP6|A5B8T4|D7TKK5|D7T4B9|A5B894|E0CV99|F6HW95|D7UC86|F6GZ61|F6H7L5|F6HCH7|D7SUC9|D7UAQ7|D7TJ45|F6GSL4|D7SGX1|F6I6I9|F6HUI7|D7U9U7|D7SIR1|A5C718|F6GU04|D7SND0|F6H101|D7TGJ2|F6HQJ5|D7SUD2|F6HXL0|D7U2X4|D7SN28|F6HCG2|D7T8C3|A5BLR3|E0CV77|D7UCE5|F6HNY8|D7SYC1|A5BUA6|D7SW76|A5ADV7|A5AEI0|A5B878|D7UBE6|D7T043|…
15980	9.7485e-11	1.637e-09	26	123	1028	21753	energy derivation by oxidation of organic compounds	D7SUP9|E0CUS6|F6I0W2|D7SQA9|F6HN88|D7TNT9|D7TLU7|F6GX63|D7T6T0|A5BEJ8|D7TQM9|F6H7I5|E0CSB6|D7SM33|D7TFJ4|F6HM78|D7FBC0|F6HSN0|D7U2D2|F6HMP3|D7TDB6|D7T7Y3|F6HVC5|D7SQR3|D7TMQ2|D7SPF1
51641	1.0654e-10	1.7731e-09	101	1102	1028	21753	cellular localization	F6I6B3|F6I363|F6GYV2|D7T4T3|D7TKK5|A5BDX1|D7SS06|D7TJZ9|D7UBK5|F6H5F0|D7SY66|F6HWS4|F6H561|F6HQ10|F6I0R5|F6HCH7|D7SUC9|F6H7L1|F6GXL4|D7SNI5|A5AU19|E0CQ80|D7TVU9|F6HA76|F6GUQ0|F6H105|F6GU04|D7SUD2|A5BM29|F6H3H7|F6H0F0|E0CV68|F6HGF1|F6H392|D7TMH3|D7T9W2|F6HHH1|F6H7C0|D7TJ98|A5ADV7|D7TKQ8|F6GTP0|D7U970|D7UBE6|A5BZY4|F6GZS2|F6GT81|F6GTW7|F6GZS4|F6HET3|A5C6V1|F6HTS6|D7T2N7|F6H727|F6HCE0|F6GSZ1|D7T850|…
51707	1.3016e-10	2.1471e-09	92	970	1028	21753	response to other organism	F6I6B3|F6GUF3|F6HXR4|F6H0C4|F6H7Q2|F6HMF0|A5B605|D7TWP2|F6HYK1|F6HGP8|D7SHP6|A5C997|F6HC76|F6HAJ4|F6HIF0|F6HBJ7|Q4U339|D7SM49|F6H5F0|D7T9I6|E0CQ39|A5ATD8|D7SNZ1|D7TDW8|A5AHY0|F6I1P0|F6GZY7|D7TX21|F6GT65|D7TH54|F6HUY7|A5AML5|D7TA35|D7TJ46|F6GXL4|F6GSG7|D7TKA5|D7TC38|E0CVA1|A5BX41|F6HAD6|D7T3Z8|F6HW56|D7U2S0|D7TWR2|A5B1D3|D7TU94|E0CV25|F6H3H7|D7SR57|A5AUW4|D7SLM9|D7TVB7|D7THJ7|F6HL96|F6HKZ7|D7TXF5|…
6508	1.4451e-10	2.3629e-09	91	957	1028	21753	proteolysis	F6I186|F6I796|A5AU65|F6H0C8|A5BF93|D7SU52|F6I0I5|F6I0W9|F6GZT1|F6H4F8|D7UC38|F6GU75|D7SS06|A5CBB3|D7U032|D7SP77|A5B894|F6HF49|D7TVK9|D7TBD9|D7TVX5|D7T9I6|F6HHF6|F6H561|F6GZY7|F6H0B6|D7U5G4|A5BYC0|F6HCH7|A5ALB2|D7UAQ7|D7TND2|F6HWI4|A5C7K8|D7SY37|F6H2F7|D7SME1|D7U9U7|A5AY42|D7SRG7|F6H7H1|F6HXV5|F6HT97|F6HNB7|D7U1F7|D7T7R0|F6HTM6|D7T0M7|D7SR99|D7U9V6|F6HBY3|F6HXL1|F6I5Z3|D7T5I6|D7TLU7|F6HQC5|F6H9S5|…
45333	2.5559e-10	4.1427e-09	24	110	1028	21753	cellular respiration	E0CSB6|D7SM33|D7SUP9|E0CUS6|D7TFJ4|F6HM78|F6I0W2|F6HN88|D7TNT9|D7FBC0|F6HSN0|D7TLU7|D7U2D2|F6GX63|F6HMP3|D7T7Y3|F6HVC5|D7T6T0|A5BEJ8|D7TMQ2|D7SQR3|D7TQM9|F6H7I5|D7SPF1
42542	4.7734e-10	7.6704e-09	32	192	1028	21753	response to hydrogen peroxide	F6GVW4|A5C6P1|F6GUW1|F6HXP8|F6I0K4|F6H9S5|D7TJZ9|D7SIN9|A5BIM9|F6H7I9|D7SHS1|A5AU08|F6HNH0|D7TK67|F6HR12|D7SHA2|F6HCH7|F6HAX6|D7T6M3|A5AML5|D7UDC9|F6GSG7|D7U122|A5BIW0|F6HNM6|D7SJL8|D7TQA5|D7SQR3|E0CQ80|D7UD99|D7TXE6|D7SNS5
9057	5.3765e-10	8.5656e-09	66	618	1028	21753	macromolecule catabolic process	F6I186|A5AU65|F6H0C8|F6I5I8|A5BF93|D7SU52|F6I0I5|F6I0W9|F6GZT1|D7UC38|F6HGL7|F6GU75|D7SS06|D7U032|A5B894|D7TVK9|F6H7V7|D7T9I6|F6HHF6|F6H0B6|D7U5G4|A5BYC0|F6HCH7|A5ALB2|D7TND2|F6HZ64|F6GSL4|A5C7K8|D7SY37|D7T2C8|F6H2F7|D7SME1|D7U9U7|A5AY42|D7T0M7|F6HTM6|D7T7R0|D7SR99|F6HXL1|D7TLU7|D7T5I6|F6HL96|D7SIN7|D7SW76|D7SNX7|F6H116|D7SM33|F6H539|D7TAY2|F6H5N5|D7SQJ8|F6H7B3|D7SVY1|D7UDC9|F6HSN0|A5C6V1|D7SRR6|…
9416	6.8352e-10	1.0797e-08	86	911	1028	21753	response to light stimulus	F6I6B3|D7U762|F6GUF3|F6GVW4|D7SSP3|D7T850|F6H7Q2|A5BQN6|A5ASG6|F6GUW1|F6I0I5|A5AWT3|F6HTT7|E0CQV6|F6H029|D7T4B9|D7TJZ9|A5BIM9|D7TVK9|F6HW95|F6GUR4|D7SHS1|F6GTP8|F6HR12|F6H0B6|D7SNA2|F6HCH7|F6GVX0|F6HLB4|A5AWW0|D7T475|F6H9P9|A5BX41|F6HKS7|E0CQ80|D7UD99|D7U1W8|A5ALT5|D7U2S0|D7U9M6|A5AE63|F6HGW0|A5C718|A5C6P1|F6HXP8|D7THJ7|F6HGF1|A5BXZ0|F6H9S5|D7SYC1|D7SIN9|D7U9N6|F6HNH0|F6H040|D7T0N7|D7TK67|F6H112|…
9765	7.4946e-10	1.1739e-08	15	44	1028	21753	photosynthesis, light harvesting	A5AE63|D7SR99|F6H539|D7TAY3|F6GVX0|A5ASG6|F6HIG7|F6I5I9|A5ASW8|F6H2E4|F6HKS7|A5C4U9|D7U1W8|A5AEI0|A5BPB2
44238	7.6564e-10	1.1893e-08	593	10540	1028	21753	primary metabolic process	D7U1Z1|A5BQN6|F6HFC9|F6H0C8|F6I698|D7T4T3|D7U1Z6|D7SHP6|F6HJJ4|D7TKK5|D7U032|F6HGH4|E0CV99|D7T6T0|D7TBD9|F6HW95|A5BL10|D7U5C1|D7T684|Q6B4V4|F6H0B6|F6HCH7|F6HLZ6|F6HPG1|D7TJA9|D7T2C8|D7SRG7|D7T6S7|D7SIR1|A5C6P1|F6HQJ5|F6HUZ1|F6HNY2|D7TNT9|F6I5Z3|D7U2X4|D7SN28|D7SLM9|F6HCG2|D7T8C3|E0CV68|F6HGF1|A5BLR3|E0CV77|D7UCE5|F6HNY8|F6HHH1|F6HFF7|D7SW76|A5ADV7|D7UBE6|E0CV86|D7SN33|D7SJF5|A5AJ83|A5BZP4|Q7XAU6|…
16043	9.0598e-10	1.3957e-08	173	2336	1028	21753	cellular component organization	F6I6B3|D7TC95|F6I363|D7T1R6|F6H0C8|F6HMJ0|F6I0I5|A5AWT3|F6H7M1|F6HJJ4|A5BDX1|D7SS06|F6H029|D7UBK5|D7T4B9|A5B894|D7TLZ4|D7T2B3|F6I4U2|D7TVK9|F6HWS4|D7SKA9|D7TDW8|F6I407|F6H561|F6I134|D7SUC9|A5AML5|F6HLZ6|D7TND2|F6HVQ1|D7SGX1|D7U9U7|F6GTG3|D7T3Z8|E0CQ80|D7TVU9|F6HLR2|F6HUD1|D7SUD2|A5BM29|F6GVC5|F6H3H7|F6HFN8|D7TLU7|D7TVB7|E0CV68|F6HGF1|E0CV77|D7TMH3|F6HHH1|D7SW76|A5ADV7|D7U970|D7UBE6|D7SPN0|D7TAY2|…
9404	1.2422e-09	1.8826e-08	18	67	1028	21753	toxin metabolic process	F6HUD1|D7TV25|F6HTM6|F6HSH9|F6H101|D7SNA2|D7T492|D7SU52|F6GZS2|A5C6V1|F6GU75|D7SKV3|D7SY37|D7U9U7|D7U7S6|D7SNX7|A5AU08|A5BZY4
9407	1.2422e-09	1.8826e-08	18	67	1028	21753	toxin catabolic process	F6HUD1|D7TV25|F6HTM6|F6HSH9|F6H101|D7SNA2|D7T492|D7SU52|F6GZS2|A5C6V1|F6GU75|D7SKV3|D7SY37|D7U9U7|D7U7S6|D7SNX7|A5AU08|A5BZY4
6099	1.265e-09	1.8864e-08	14	39	1028	21753	tricarboxylic acid cycle	E0CSB6|F6HM78|F6I0W2|F6HN88|D7TNT9|D7FBC0|D7U2D2|F6HMP3|F6GX63|A5BEJ8|D7TMQ2|D7TQM9|F6H7I5|D7SPF1
46356	1.265e-09	1.8864e-08	14	39	1028	21753	acetyl-CoA catabolic process	E0CSB6|F6HM78|F6I0W2|F6HN88|D7TNT9|D7FBC0|D7U2D2|F6HMP3|F6GX63|A5BEJ8|D7TMQ2|D7TQM9|F6H7I5|D7SPF1
302	1.448e-09	2.1421e-08	36	245	1028	21753	response to reactive oxygen species	F6GVW4|D7T1R6|A5C6P1|F6GUW1|F6HXP8|F6I0K4|F6HKZ7|F6H9S5|D7TJZ9|D7SIN9|A5BIM9|F6H7I9|D7SHS1|A5AU08|F6HNH0|D7T4J5|D7TK67|F6HR12|D7SHA2|F6HCH7|F6HAX6|D7T6M3|A5AML5|D7UDC9|D7T1C8|F6GSG7|D7U122|A5BIW0|F6HNM6|D7SJL8|D7TQA5|D7SQR3|E0CQ80|D7UD99|D7TXE6|D7SNS5
6886	1.7165e-09	2.5194e-08	68	664	1028	21753	intracellular protein transport	F6I6B3|F6HCE0|F6GSZ1|D7TVP9|F6H7Q2|D7STK8|F6H1U2|D7T4T3|D7SKF6|D7TKK5|F6HLE6|F6H5V7|D7TJZ9|D7UBK5|F6HX89|D7SHS0|E0CSC9|F6GUN0|D7SY66|F6HWS4|A5ARC5|F6HQ10|D7U7Y2|D7TX21|D7SUC9|F6H7L1|D7SNI5|D7U2H1|D7SQY6|D7SK52|D7TVU9|D7SPI5|D7T831|D7TWR2|F6H105|D7SUD2|A5BM29|F6H3H7|F6H0F0|E0CV68|F6HGF1|F6H392|D7TMH3|F6HHH1|D7SNX7|D7TJ98|F6GTP0|D7U970|D7UBE6|A5BXT5|D7SVQ2|D7UA89|F6HVW3|F6GZS2|F6GT81|F6GZS4|F6GTW7|…
9109	2.7047e-09	3.9387e-08	14	41	1028	21753	coenzyme catabolic process	E0CSB6|F6HM78|F6I0W2|F6HN88|D7TNT9|D7FBC0|D7U2D2|F6HMP3|F6GX63|A5BEJ8|D7TMQ2|D7TQM9|F6H7I5|D7SPF1
34613	2.9274e-09	4.2253e-08	69	687	1028	21753	cellular protein localization	F6I6B3|F6HCE0|F6GSZ1|D7TVP9|F6I363|F6H7Q2|D7STK8|F6H1U2|D7T4T3|D7SKF6|D7TKK5|F6HLE6|F6H5V7|D7TJZ9|D7UBK5|F6HX89|D7SHS0|E0CSC9|F6GUN0|D7SY66|F6HWS4|A5ARC5|F6HQ10|D7U7Y2|D7TX21|D7SUC9|F6H7L1|D7SNI5|D7U2H1|D7SQY6|D7SK52|D7TVU9|D7SPI5|D7T831|D7TWR2|F6H105|D7SUD2|A5BM29|F6H3H7|F6H0F0|E0CV68|F6HGF1|F6H392|D7TMH3|F6HHH1|D7SNX7|D7TJ98|F6GTP0|D7U970|D7UBE6|A5BXT5|D7SVQ2|D7UA89|F6HVW3|F6GZS2|F6GT81|F6GZS4|…
70727	2.9468e-09	4.2253e-08	71	716	1028	21753	cellular macromolecule localization	F6I6B3|F6HCE0|F6GSZ1|D7TVP9|F6I363|F6H7Q2|D7STK8|F6H1U2|D7T4T3|D7SKF6|D7TKK5|F6HLE6|F6H5V7|D7TJZ9|D7UBK5|F6HX89|D7SHS0|E0CSC9|F6GUN0|D7SY66|F6HWS4|A5ARC5|F6HQ10|D7U7Y2|D7TX21|D7SUC9|F6H7L1|F6GXL4|D7SNI5|D7U2H1|D7SQY6|D7SK52|D7TVU9|D7SPI5|D7T831|D7TWR2|F6H105|D7SUD2|A5BM29|F6H3H7|F6H0F0|E0CV68|F6HGF1|F6H392|D7TMH3|F6HHH1|D7SNX7|D7TJ98|F6GTP0|D7U970|D7UBE6|A5BXT5|D7SVQ2|D7UA89|F6HVW3|F6GZS2|F6GT81|…
51246	3.3076e-09	4.7063e-08	32	207	1028	21753	regulation of protein metabolic process	F6I6B3|D7U9M6|D7TQP5|D7TWR2|D7TC95|F6H7Q2|A5BQN6|A5B605|D7TX39|D7SVT7|D7TJ75|F6H3H7|F6HIG7|A5C3I9|E0CQV6|D7TMH3|F6H029|F6I0N0|A5ADV7|F6H561|A5AL04|D7U206|F6GT81|F6GTW7|A5AWW0|F6I0D9|D7TMG2|A5ASW8|F6HS75|D7SVA4|A5BZP4|D7U1W8
22613	4.2883e-09	6.0556e-08	41	315	1028	21753	ribonucleoprotein complex biogenesis	F6I6B3|D7U9M6|A5AE63|D7TWR2|D7TC95|D7TM20|F6H7Q2|F6HNI3|F6H0C8|D7TX39|D7T2A7|F6H3H7|F6HIG7|D7U318|F6HL96|E0CV77|D7TMH3|D7TLZ4|D7TCA6|A5ADV7|D7U970|F6H561|A5AL04|A5B709|F6HVW3|F6HC03|F6GVX0|F6HKY0|D7U206|D7SVY1|D7UDC9|A5BR49|A5AWW0|E0CR63|D7TC38|D7TMG2|E0CRP4|F6HS75|D7SVA4|D7U1W8|F6H9Z6
9314	4.8034e-09	6.732e-08	87	964	1028	21753	response to radiation	F6I6B3|D7U762|F6GUF3|F6GVW4|D7SSP3|D7T850|F6H7Q2|A5BQN6|A5ASG6|F6GUW1|F6I0I5|A5AWT3|F6HTT7|E0CQV6|F6H029|D7T4B9|D7TJZ9|A5BIM9|D7TVK9|F6HW95|F6GUR4|D7SHS1|F6GTP8|F6HR12|F6H0B6|D7SNA2|F6HCH7|F6GVX0|F6HLB4|A5AWW0|D7T475|F6H9P9|A5BX41|F6HKS7|E0CQ80|D7UD99|D7U1W8|A5ALT5|D7U2S0|D7U9M6|A5AE63|F6HGW0|A5C718|A5C6P1|F6HXP8|D7THJ7|F6HGF1|A5BXZ0|F6H9S5|D7SYC1|D7SIN9|D7U9N6|F6HNH0|F6H040|D7T0N7|D7TK67|F6H112|…
19725	9.9602e-09	1.3855e-07	37	275	1028	21753	cellular homeostasis	F6GU04|F6GSM3|D7TJ75|D7TEF8|D7SJB8|D7SQE1|D7SY25|D7SKU5|E0CV77|D7SY46|F6HQA1|F6HRW7|D7TWB1|F6HHU6|A5AEI0|F6HHU9|F6HNH0|D7T4J5|E0CR49|A5C347|D7SPN1|A5B8K3|F6HXK4|A5BTZ8|F6GWR8|A5AML5|F6GZS2|D7U0W6|D7TRU8|A5BD80|F6HE11|D7T9N8|F6HZT9|E0CSM0|D7SJF5|D7T2W1|D7UD99
16054	1.1919e-08	1.6336e-07	38	289	1028	21753	organic acid catabolic process	F6I6B3|F6HTM6|D7TPV2|F6HWL4|E0CV25|D7TX39|F6HXL0|D7SU52|D7SW34|F6HFN8|D7SHP6|F6HJJ4|F6GU75|F6H8I1|F6HID6|F6H5L6|F6HHH1|F6H7I9|E0CSC9|D7SNX7|D7T9I4|D7SHS1|D7TJ98|D7TTY4|D7TGK2|F6I134|D7SUC9|D7SIE8|A5C6V1|D7TKA5|F6HTS6|D7SKV3|D7SY37|D7SKV8|D7U9U7|D7U7S6|D7TMQ2|D7U7W7
46395	1.1919e-08	1.6336e-07	38	289	1028	21753	carboxylic acid catabolic process	F6I6B3|F6HTM6|D7TPV2|F6HWL4|E0CV25|D7TX39|F6HXL0|D7SU52|D7SW34|F6HFN8|D7SHP6|F6HJJ4|F6GU75|F6H8I1|F6HID6|F6H5L6|F6HHH1|F6H7I9|E0CSC9|D7SNX7|D7T9I4|D7SHS1|D7TJ98|D7TTY4|D7TGK2|F6I134|D7SUC9|D7SIE8|A5C6V1|D7TKA5|F6HTS6|D7SKV3|D7SY37|D7SKV8|D7U9U7|D7U7S6|D7TMQ2|D7U7W7
32268	1.2885e-08	1.7531e-07	30	196	1028	21753	regulation of cellular protein metabolic process	F6I6B3|D7U9M6|D7TWR2|D7TC95|F6H7Q2|A5BQN6|A5B605|D7TX39|D7SVT7|F6H3H7|F6HIG7|D7TJ75|A5C3I9|E0CQV6|D7TMH3|F6H029|A5ADV7|F6H561|A5AL04|D7U206|F6GT81|F6GTW7|A5AWW0|F6I0D9|D7TMG2|A5ASW8|F6HS75|D7SVA4|A5BZP4|D7U1W8
51789	1.6095e-08	2.1579e-07	27	165	1028	21753	response to protein stimulus	F6HTM6|D7T7R0|F6I186|F6GYV2|A5BF93|D7SU52|D7TLU7|F6GU75|A5B894|D7TVK9|D7SW76|D7SNX7|F6HHF6|D7SM33|D7TX21|D7TAY2|D7SQJ8|F6H5N5|F6HSN0|A5C6V1|D7SKV3|D7SY37|F6HVC5|F6HS75|D7U9U7|D7U7S6|A5AY42
34654	1.6208e-08	2.1579e-07	37	280	1028	21753	nucleobase, nucleoside, nucleotide and nucleic acid biosynthetic process	F6GSZ1|D7T850|F6HFL0|Q0ZJ14|Q0ZJ13|F6H101|F6HFC9|F6H3H7|D7TQ16|D7U1Z6|F6H7M1|F6I2H0|D7TI00|F6GTT2|D7T4B9|F6HNY8|F6HS67|F6HL38|D7U2F7|E0CQF4|D7TMH4|A5B878|A5BV56|D7SM33|Q0ZJ34|F6HVW3|D7SHA2|F6HXK4|F6GSP9|B6VJY3|F6H5E5|E0CTU3|D7STM0|F6HVE9|F6HMT9|A5AY42|D7TQ89
34404	1.6208e-08	2.1579e-07	37	280	1028	21753	nucleobase, nucleoside and nucleotide biosynthetic process	F6GSZ1|D7T850|F6HFL0|Q0ZJ14|Q0ZJ13|F6H101|F6HFC9|F6H3H7|D7TQ16|D7U1Z6|F6H7M1|F6I2H0|D7TI00|F6GTT2|D7T4B9|F6HNY8|F6HS67|F6HL38|D7U2F7|E0CQF4|D7TMH4|A5B878|A5BV56|D7SM33|Q0ZJ34|F6HVW3|D7SHA2|F6HXK4|F6GSP9|B6VJY3|F6H5E5|E0CTU3|D7STM0|F6HVE9|F6HMT9|A5AY42|D7TQ89
44085	2.1219e-08	2.8051e-07	101	1217	1028	21753	cellular component biogenesis	F6I6B3|D7TC95|F6HNI3|F6H0C8|A5AWT3|F6H7M1|F6H029|A5B894|D7TLZ4|D7TVK9|D7TCA6|D7SKA9|D7TDW8|F6H561|F6HC03|A5AML5|F6HLZ6|F6HVQ1|F6GSL4|D7SGX1|D7U9U7|D7T3Z8|F6H3H7|F6GVC5|D7U318|D7TLU7|E0CV68|D7TVB7|E0CV77|D7TMH3|D7SW76|A5ADV7|A5BGY1|D7U970|D7TAY2|D7SPN0|F6H5N5|E0CR63|A5C6V1|D7TDB6|D7TMG2|F6HVC5|D7U7S6|D7T850|F6I186|F6H7Q2|A5BF93|D7SU52|F6GU75|F6I0N0|F6GUN1|D7UCC8|F6HHF6|A5AL04|A5B709|F6GVX0|D7U206|…
9240	2.927e-08	3.8153e-07	30	203	1028	21753	isopentenyl diphosphate biosynthetic process	F6I6B3|D7TWR2|D7U9V6|F6HQJ5|D7T2A7|D7T4T3|F6HFN8|D7TTQ8|F6HL96|E0CV77|D7T9S4|D7TMH3|D7SHS1|D7TDW8|F6H116|F6H561|A5BEM8|F6GX19|D7SHA2|F6HVW3|D7TGK2|F6I134|D7UDC9|F6HTS6|D7TC38|D7TDB6|E0CRP4|D7U1W8|D7TLP9|D7T2W3
46490	2.927e-08	3.8153e-07	30	203	1028	21753	isopentenyl diphosphate metabolic process	F6I6B3|D7TWR2|D7U9V6|F6HQJ5|D7T2A7|D7T4T3|F6HFN8|D7TTQ8|F6HL96|E0CV77|D7T9S4|D7TMH3|D7SHS1|D7TDW8|F6H116|F6H561|A5BEM8|F6GX19|D7SHA2|F6HVW3|D7TGK2|F6I134|D7UDC9|F6HTS6|D7TC38|D7TDB6|E0CRP4|D7U1W8|D7TLP9|D7T2W3
9260	3.8352e-08	4.9644e-07	29	194	1028	21753	ribonucleotide biosynthetic process	F6GSZ1|F6HFL0|D7T850|Q0ZJ14|F6H101|Q0ZJ13|F6H3H7|F6H7M1|D7TI00|F6GTT2|D7T4B9|F6HNY8|F6HS67|D7U2F7|D7TMH4|A5B878|A5BV56|D7SM33|Q0ZJ34|D7SHA2|F6HVW3|F6GSP9|F6HXK4|B6VJY3|E0CTU3|F6HVE9|F6HMT9|A5AY42|D7TQ89
9644	3.9391e-08	5.0637e-07	28	183	1028	21753	response to high light intensity	A5AE63|F6GVW4|A5C6P1|F6GUW1|F6I0I5|F6HXP8|A5AWT3|F6H029|D7TJZ9|D7SIN9|A5BIM9|F6HNH0|F6H539|D7TK67|F6HR12|F6H0B6|F6HCH7|F6GVX0|D7UDC9|D7TI74|D7U122|A5BIW0|D7TDB6|F6HNM6|F6HDT9|D7TQA5|E0CQ80|D7TXE6
43648	4.2798e-08	5.4641e-07	25	151	1028	21753	dicarboxylic acid metabolic process	F6HTM6|F6GT74|D7SV37|D7TM20|E0CV25|F6HFC9|D7TX39|D7TBH4|D7SHP6|F6HJJ4|A5BEJ8|F6I4W6|D7SNV6|E0CSB6|D7TDW8|D7SM51|F6HM78|D0VBC7|D7FBC0|D7T1C8|F6H5T9|F6GXL4|D7U2D2|D0VBC0|D7UC26
9165	4.3926e-08	5.57e-07	35	266	1028	21753	nucleotide biosynthetic process	F6GSZ1|D7T850|F6HFL0|Q0ZJ14|F6H101|Q0ZJ13|F6HFC9|F6H3H7|D7TQ16|D7U1Z6|F6H7M1|F6I2H0|D7TI00|F6GTT2|D7T4B9|F6HNY8|F6HS67|D7U2F7|E0CQF4|D7TMH4|A5B878|A5BV56|D7SM33|Q0ZJ34|F6HVW3|D7SHA2|F6HXK4|F6GSP9|B6VJY3|E0CTU3|D7STM0|F6HVE9|F6HMT9|A5AY42|D7TQ89
9642	4.948e-08	6.2318e-07	33	243	1028	21753	response to light intensity	A5AE63|F6GVW4|A5C6P1|F6GUW1|F6I0I5|A5AWT3|F6HXP8|F6H029|D7TJZ9|D7SIN9|D7SYC1|A5BIM9|D7TVK9|F6HNH0|F6H539|D7TK67|F6HR12|F6H0B6|D7SNA2|F6HCH7|F6GVX0|F6HLB4|D7UDC9|D7TI74|D7U122|A5BIW0|D7TDB6|F6HNM6|F6HDT9|D7TQA5|E0CQ80|D7TXE6|D7U2S0
413	5.0743e-08	6.348e-07	16	66	1028	21753	protein peptidyl-prolyl isomerization	D7TU83|D7TWR2|F6I326|A5B709|D7SJX8|D7U5Y4|A5BQN6|D7TLR6|D7T2A7|D7UDY0|A5AKD8|D7TJA9|F6HCJ1|D7T9S4|D7SI92|D7U2S0
6164	5.7167e-08	7.104e-07	22	122	1028	21753	purine nucleotide biosynthetic process	D7SM33|F6HFL0|Q0ZJ34|F6HVW3|D7SHA2|Q0ZJ14|Q0ZJ13|F6H101|F6HXK4|F6HFC9|B6VJY3|F6H3H7|F6H7M1|D7TI00|D7STM0|F6GTT2|D7U2F7|E0CQF4|F6HMT9|A5AY42|D7TMH4|A5B878
6108	5.9392e-08	7.3315e-07	11	30	1028	21753	malate metabolic process	E0CSB6|D7SM51|F6GT74|D7TM20|F6HM78|A5BEJ8|D7FBC0|D7TBH4|F6H5T9|F6HJJ4|D7UC26
15031	6.3098e-08	7.6872e-07	72	787	1028	21753	protein transport	F6I6B3|F6HCE0|F6GSZ1|D7TVP9|F6H7Q2|D7STK8|F6H1U2|D7T4T3|D7SKF6|D7TKK5|F6HLE6|F6H5V7|D7TJZ9|D7UBK5|F6HX89|D7SHS0|E0CSC9|F6GUN0|D7SY66|F6HWS4|A5ARC5|F6HQ10|D7U7Y2|D7TX21|D7SUC9|F6H7L1|D7SNI5|D7U2H1|D7SQY6|E0CQ80|D7SK52|D7STC3|D7TVU9|D7SPI5|D7T831|D7TWR2|F6H105|D7SUD2|A5BM29|F6H3H7|F6H0F0|E0CV68|F6HGF1|F6H392|D7TMH3|F6HHH1|D7SNX7|D7TJ98|F6GTP0|D7U970|D7UBE6|A5BXT5|D7SVQ2|D7UA89|F6HVW3|F6GWC1|F6GZS2|…
45184	6.3098e-08	7.6872e-07	72	787	1028	21753	establishment of protein localization	F6I6B3|F6HCE0|F6GSZ1|D7TVP9|F6H7Q2|D7STK8|F6H1U2|D7T4T3|D7SKF6|D7TKK5|F6HLE6|F6H5V7|D7TJZ9|D7UBK5|F6HX89|D7SHS0|E0CSC9|F6GUN0|D7SY66|F6HWS4|A5ARC5|F6HQ10|D7U7Y2|D7TX21|D7SUC9|F6H7L1|D7SNI5|D7U2H1|D7SQY6|E0CQ80|D7SK52|D7STC3|D7TVU9|D7SPI5|D7T831|D7TWR2|F6H105|D7SUD2|A5BM29|F6H3H7|F6H0F0|E0CV68|F6HGF1|F6H392|D7TMH3|F6HHH1|D7SNX7|D7TJ98|F6GTP0|D7U970|D7UBE6|A5BXT5|D7SVQ2|D7UA89|F6HVW3|F6GWC1|F6GZS2|…
19682	6.7804e-08	8.1539e-07	29	199	1028	21753	glyceraldehyde-3-phosphate metabolic process	F6I6B3|D7TWR2|D7U9V6|F6HQJ5|D7T2A7|D7T4T3|F6HFN8|D7TTQ8|F6HL96|E0CV77|D7T9S4|D7TMH3|D7SHS1|D7TDW8|F6H116|F6H561|A5BEM8|D7SHA2|F6HVW3|D7TGK2|F6I134|D7UDC9|F6HTS6|D7TC38|D7TDB6|E0CRP4|D7U1W8|D7TLP9|D7T2W3
19288	6.7804e-08	8.1539e-07	29	199	1028	21753	isopentenyl diphosphate biosynthetic process, mevalonate-independent pathway	F6I6B3|D7TWR2|D7U9V6|F6HQJ5|D7T2A7|D7T4T3|F6HFN8|D7TTQ8|F6HL96|E0CV77|D7T9S4|D7TMH3|D7SHS1|D7TDW8|F6H116|F6H561|A5BEM8|D7SHA2|F6HVW3|D7TGK2|F6I134|D7UDC9|F6HTS6|D7TC38|D7TDB6|E0CRP4|D7U1W8|D7TLP9|D7T2W3
6605	7.252e-08	8.6652e-07	54	525	1028	21753	protein targeting	F6I6B3|F6GSZ1|D7TVP9|F6H7Q2|D7STK8|D7T4T3|D7SKF6|D7TKK5|D7UBK5|D7SHS0|E0CSC9|D7SY66|A5ARC5|F6HQ10|D7U7Y2|D7TX21|D7SUC9|F6H7L1|D7SNI5|D7SQY6|D7SK52|D7TVU9|D7SPI5|D7T831|F6H105|D7TWR2|D7SUD2|A5BM29|F6H3H7|E0CV68|F6HGF1|F6H392|D7TMH3|F6HHH1|D7SNX7|F6GTP0|D7UBE6|D7U970|D7SVQ2|D7UA89|F6HVW3|F6GZS2|F6GT81|F6GZS4|F6GTW7|A5C6V1|F6HTS6|D7UA03|F6I3V5|F6HS75|D7TQJ1|F6H727|F6GT40|D7T2W3
9814	7.3813e-08	8.7636e-07	32	235	1028	21753	defense response, incompatible interaction	F6I6B3|D7TWR2|F6H7Q2|D7TWP2|F6H3H7|F6HGP8|D7SLM9|D7SHP6|F6HL96|D7TMH3|F6HAJ4|F6HUH2|F6H5F0|E0CQ39|F6HVL7|F6HZ27|F6HNH0|D7TDW8|D7SMN4|F6H040|D7TX21|F6HVW3|D7UDC4|F6GT81|D7SVY1|F6GTW7|D7TKA5|D7TC38|F6HTS6|A5BIW0|D7T3Z8|D7U7S6
15995	8.2301e-08	9.7094e-07	19	95	1028	21753	chlorophyll biosynthetic process	F6I6B3|F6HM73|D7TWR2|F6HBC6|F6HVW3|D7TGK2|D7SVY1|D7UDC9|A5AWW0|D7TTQ8|D7TC38|D7T9S4|F6HL96|E0CV77|E0CRP4|D7TCA6|D7SHS1|D7U1W8|D7TLP9
8104	1.1836e-07	1.3876e-06	73	815	1028	21753	protein localization	F6I6B3|F6HCE0|F6GSZ1|D7TVP9|F6I363|F6H7Q2|D7STK8|F6H1U2|D7T4T3|D7SKF6|D7TKK5|F6HLE6|F6H5V7|D7TJZ9|D7UBK5|F6HX89|D7SHS0|E0CSC9|F6GUN0|D7SY66|F6HWS4|A5ARC5|F6HQ10|D7U7Y2|D7TX21|D7SUC9|F6H7L1|D7SNI5|D7U2H1|D7SQY6|E0CQ80|D7SK52|D7STC3|D7TVU9|D7SPI5|D7T831|D7TWR2|F6H105|D7SUD2|A5BM29|F6H3H7|F6H0F0|E0CV68|F6HGF1|F6H392|D7TMH3|F6HHH1|D7SNX7|D7TJ98|F6GTP0|D7U970|D7UBE6|A5BXT5|D7SVQ2|D7UA89|F6HVW3|F6GWC1|…
8299	1.2794e-07	1.4826e-06	44	395	1028	21753	isoprenoid biosynthetic process	F6I6B3|D7TWR2|D7U9V6|F6HBY4|F6HRX1|F6HQJ5|D7T2A7|F6I0W9|D7T4T3|F6HFN8|D7TTQ8|F6H4F8|D7T9S4|F6HL96|E0CV77|D7TMH3|E0CV99|D7TCA6|F6H7I9|D7SHS1|A5ATD8|D7UBE6|D7TDW8|F6H116|F6H561|A5BEM8|F6GX19|D7TTP0|F6HVW3|D7SHA2|D7TGK2|F6I134|F6HHQ7|F6HUN2|D7SVY1|D7UDC9|D7TC38|F6HTS6|D7TDB6|E0CRP4|D7U1W8|F6GYX7|D7TLP9|D7T2W3
19748	1.2806e-07	1.4826e-06	71	786	1028	21753	secondary metabolic process	F6I6B3|D7TV25|D7U1Z1|F6HRX1|D7SU52|F6H4F8|D7TTQ8|F6GU75|E0CRS5|E0CV99|D7TCA6|F6H7I9|D7SHS1|A5AU08|A5ATD8|F6H060|D7TTP0|D7SNA2|D7TC38|D7T475|D7SGX1|D7SY37|F6H9P9|D7TVU3|D7U9U7|D7U1W8|F6HUD1|F6HTM6|D7TWR2|D7SR99|D7TM20|F6HBY4|F6H101|D7TGJ2|D7TX39|F6H3H7|F6HFN8|D7T8C3|D7T9S4|E0CV77|D7TMH3|D7SNX7|A5BZY4|D7T043|D7TWS2|F6HSH9|D7TFJ4|F6HVW3|F6HXK4|D7TGK2|D7T492|F6HHQ7|F6HAX6|F6GZS2|F6HUN2|F6H775|D7SVY1|…
6364	1.3458e-07	1.5485e-06	31	229	1028	21753	rRNA processing	F6I6B3|A5AE63|D7TWR2|D7TM20|F6H7Q2|F6H0C8|D7TX39|D7T2A7|F6H3H7|F6HIG7|D7U318|F6HL96|E0CV77|D7TMH3|D7TLZ4|D7TCA6|A5ADV7|D7U970|F6H561|A5B709|F6HVW3|F6GVX0|F6HKY0|D7SVY1|D7UDC9|A5AWW0|E0CR63|D7TC38|E0CRP4|D7U1W8|F6H9Z6
9152	1.9333e-07	2.2109e-06	19	100	1028	21753	purine ribonucleotide biosynthetic process	D7SM33|F6HFL0|Q0ZJ34|F6HVW3|D7SHA2|Q0ZJ14|Q0ZJ13|F6H101|F6HXK4|B6VJY3|F6H3H7|F6H7M1|D7TI00|F6GTT2|D7U2F7|F6HMT9|A5AY42|D7TMH4|A5B878
9637	1.975e-07	2.2447e-06	20	110	1028	21753	response to blue light	F6I6B3|A5AE63|A5C718|D7T850|F6H7Q2|A5BQN6|D7T6M3|F6GVX0|A5ASG6|D7UDC9|A5AWT3|A5AWW0|A5BXZ0|D7TDB6|F6HDT9|E0CRP4|F6HKS7|D7U1W8|D7U9N6|A5BPB2
16072	2.1981e-07	2.4832e-06	31	234	1028	21753	rRNA metabolic process	F6I6B3|A5AE63|D7TWR2|D7TM20|F6H7Q2|F6H0C8|D7TX39|D7T2A7|F6H3H7|F6HIG7|D7U318|F6HL96|E0CV77|D7TMH3|D7TLZ4|D7TCA6|A5ADV7|D7U970|F6H561|A5B709|F6HVW3|F6GVX0|F6HKY0|D7SVY1|D7UDC9|A5AWW0|E0CR63|D7TC38|E0CRP4|D7U1W8|F6H9Z6
9620	2.3035e-07	2.5866e-06	37	310	1028	21753	response to fungus	F6I6B3|F6GUF3|D7TWR2|F6H0C4|F6H7Q2|D7TU94|E0CV25|D7TWP2|F6HYK1|F6H3H7|F6HGP8|D7TMH3|D7TXF5|F6HAJ4|F6HIF0|F6HUH2|E0CQ39|F6HVL7|F6HZ27|D7TDW8|D7SMN4|A5AHY0|F6GZY7|D7TX21|F6HVW3|A5AML5|E0CRU7|F6GTW7|D7TA35|D7TJ46|F6HTS6|F6GXR1|D7U4I8|D7U7S6|F6H727|F6GV26|D7U7W7
33014	2.779e-07	3.1018e-06	22	133	1028	21753	tetrapyrrole biosynthetic process	F6I6B3|A5BEM6|F6HM73|D7TWR2|F6HBC6|F6HVW3|D7TGK2|D7SVY1|D7UDC9|A5AWW0|D7TTQ8|D7TC38|D7T9S4|F6HL96|E0CV77|F6HNY8|E0CRP4|F6HTQ1|D7TCA6|D7SHS1|D7U1W8|D7TLP9
43161	3.2945e-07	3.6553e-06	15	66	1028	21753	proteasomal ubiquitin-dependent protein catabolic process	F6HTM6|F6HCH7|F6H7B3|D7SU52|D7TLU7|A5C6V1|F6GU75|D7SKV3|D7T959|D7SY37|D7TVK9|D7U9U7|D7U7S6|D7SNX7|D7TT38
42592	3.4648e-07	3.8215e-06	45	423	1028	21753	homeostatic process	F6GU04|D7T1R6|F6GSM3|A5BYS8|D7TJ75|D7TEF8|D7SJB8|E0CQV6|D7SQE1|D7SY25|D7SKU5|E0CV77|D7SY46|F6HAJ2|F6HQA1|F6HRW7|D7TWB1|F6HHU6|A5AEI0|F6HHU9|F6HNH0|D7T4J5|E0CR49|A5C347|D7SPN1|A5B8K3|F6HXK4|A5BTZ8|F6GWR8|A5AML5|F6GZS2|D7T1C8|D7U0W6|F6H4N5|F6H6C2|D7TRU8|A5BD80|A5BM68|F6HE11|F6HZT9|D7T9N8|E0CSM0|D7SJF5|D7T2W1|D7UD99
10043	3.6706e-07	4.0247e-06	14	58	1028	21753	response to zinc ion	D7T0M7|F6GUF3|A5AHY0|D7FBC0|D7TJ46|D7TLU7|F6HMN8|F6HC76|D7TT48|F6HIC8|F6HQM5|D7T9I6|F6HZ27|F6I0Q2
6779	5.1883e-07	5.6556e-06	21	127	1028	21753	porphyrin biosynthetic process	F6I6B3|F6HM73|D7TWR2|F6HBC6|F6HVW3|D7TGK2|D7SVY1|D7UDC9|A5AWW0|D7TTQ8|D7TC38|D7T9S4|F6HL96|E0CV77|F6HNY8|E0CRP4|F6HTQ1|D7TCA6|D7SHS1|D7U1W8|D7TLP9
42254	5.5698e-07	6.0361e-06	34	282	1028	21753	ribosome biogenesis	F6I6B3|A5AE63|D7TWR2|D7TM20|F6H7Q2|F6HNI3|F6H0C8|D7TX39|D7T2A7|F6H3H7|F6HIG7|D7U318|F6HL96|E0CV77|D7TMH3|D7TLZ4|D7TCA6|A5ADV7|D7U970|F6H561|A5B709|F6HVW3|F6HC03|F6GVX0|F6HKY0|D7SVY1|D7UDC9|A5BR49|A5AWW0|E0CR63|D7TC38|E0CRP4|D7U1W8|F6H9Z6
6544	6.1906e-07	6.6701e-06	13	52	1028	21753	glycine metabolic process	F6I6B3|D7TTY4|D7TGK2|F6I134|F6HFN8|F6HTS6|D7STM0|F6H5L6|F6GZK4|F6GWF3|F6H7I9|D7T9I4|D7SHS1
10498	6.4147e-07	6.8718e-06	20	118	1028	21753	proteasomal protein catabolic process	F6HTM6|F6HCH7|F6H0C8|F6H7B3|D7SU52|F6I0I5|D7TLU7|D7UC38|A5C6V1|F6GU75|D7SKV3|D7SS06|D7SY37|D7T959|D7T7Y3|D7U9U7|D7TVK9|D7U7S6|D7SNX7|D7TT38
18130	6.9818e-07	7.4367e-06	30	234	1028	21753	heterocycle biosynthetic process	F6I6B3|D7TWR2|F6HBC6|D7SHP6|D7TTQ8|A5B8T4|E0CV77|F6HL96|D7T9S4|F6HNY8|D7TCA6|F6HW95|D7SHS1|A5BEM6|F6HM73|F6H9A9|F6HVW3|D7TGK2|D7SVY1|D7UDC9|F6GXL4|A5AWW0|D7TKA5|D7TC38|E0CRP4|F6HTQ1|D7T3Z8|D7U1W8|D7TLP9|F6H2W8
34641	7.2908e-07	7.7216e-06	265	4288	1028	21753	cellular nitrogen compound metabolic process	D7U1Z1|D7TK33|F6GTQ4|D7SQ37|F6GWM3|F6HFC9|F6H0C8|A5AWT3|D7U1Z6|D7T4T3|F6H7M1|D7SHP6|D7T4B9|F6HJY4|D7TLZ4|F6HGH4|F6HW95|D7U5C1|D7UC86|F6H0B6|F6GZ61|F6H7L5|F6HJ97|D7SUC8|D7U5T7|F6HLZ6|F6GSL4|F6HUI7|D7U9U7|D7SIR1|F6HGW0|F6H101|F6HXL0|D7U2X4|D7TU47|E0CV77|D7UCE5|F6HNY8|A5ADV7|A5AEI0|A5B878|F6HG55|D7T043|F6H5N5|D7TGK2|F6HXK4|B6VJY3|F6H4N5|F6GSN2|E0CV86|A5B6U5|D7U2N2|D7T959|F6GZK4|A5BZP4|D7TRJ7|D7TV25|…
6720	8.1069e-07	8.5375e-06	44	422	1028	21753	isoprenoid metabolic process	F6I6B3|D7TWR2|D7U9V6|F6HBY4|F6HRX1|F6HQJ5|D7T2A7|F6I0W9|D7T4T3|F6HFN8|D7TTQ8|F6H4F8|D7T9S4|F6HL96|E0CV77|D7TMH3|E0CV99|D7TCA6|F6H7I9|D7SHS1|A5ATD8|D7UBE6|D7TDW8|F6H116|F6H561|A5BEM8|F6GX19|D7TTP0|F6HVW3|D7SHA2|D7TGK2|F6I134|F6HHQ7|F6HUN2|D7SVY1|D7UDC9|D7TC38|F6HTS6|D7TDB6|E0CRP4|D7U1W8|F6GYX7|D7TLP9|D7T2W3
6807	9.2023e-07	9.6366e-06	271	4415	1028	21753	nitrogen compound metabolic process	D7U1Z1|D7TK33|F6GTQ4|D7SQ37|F6GWM3|F6HFC9|F6H0C8|A5AWT3|D7U1Z6|D7T4T3|F6H7M1|D7SHP6|D7T4B9|F6HJY4|D7TLZ4|F6HGH4|F6HW95|D7U5C1|D7UC86|F6H0B6|F6GZ61|F6H7L5|F6HJ97|D7SUC8|D7U5T7|F6HLZ6|F6GSL4|D7T2C8|F6HUI7|D7U9U7|D7SIR1|F6HGW0|F6H101|F6HXL0|D7U2X4|D7TU47|E0CV77|D7UCE5|F6HNY8|A5ADV7|A5AEI0|A5B878|F6HG55|D7T043|F6H5N5|D7TGK2|F6HXK4|B6VJY3|F6H4N5|F6GSN2|E0CV86|A5B6U5|D7U2N2|D7T959|F6GZK4|A5BZP4|Q7XAU6|…
6636	9.8946e-07	1.0246e-05	13	54	1028	21753	unsaturated fatty acid biosynthetic process	F6I6B3|D7TWR2|D7TGK2|D7UDC9|F6HFN8|D7TTQ8|F6HTS6|D7TC38|E0CV77|D7T9S4|D7SHS1|D7U1W8|D7TLP9
33559	9.8946e-07	1.0246e-05	13	54	1028	21753	unsaturated fatty acid metabolic process	F6I6B3|D7TWR2|D7TGK2|D7UDC9|F6HFN8|D7TTQ8|F6HTS6|D7TC38|E0CV77|D7T9S4|D7SHS1|D7U1W8|D7TLP9
51704	1.003e-06	1.033e-05	102	1336	1028	21753	multi-organism process	F6I6B3|F6H0C4|A5B605|F6GYV2|F6HGP8|D7SHP6|F6HC76|F6HAJ4|Q4U339|D7T037|F6H5F0|D7SNZ1|F6I407|D7TDW8|F6I1P0|F6GT65|A5AML5|D7TJ46|F6GXL4|E0CVA1|A5BX41|D7T3Z8|D7U2S0|F6H3H7|D7SLM9|D7SR57|D7TVB7|D7THJ7|D7TMH3|F6HVL7|F6HNH0|F6HHQ7|E0CRU7|F6GT81|F6GTW7|F6HTS6|D7TMG2|F6GXR1|Q5PXH0|F6HNX5|D7U7S6|F6GV28|F6H727|F6GV26|F6GUF3|F6HXR4|F6H7Q2|F6HMF0|D7TWP2|F6HYK1|A5C997|F6HIF0|F6HBJ7|A5B3K2|D7SM49|E0CQ39|D7T9I6|…
19321	1.0201e-06	1.0448e-05	12	46	1028	21753	pentose metabolic process	F6HTS6|F6H2K0|E0CNV3|D7SJC4|D7SQ37|D7TSR0|D7UBH2|F6GTE2|A5B8T3|A5BIN1|E0CR04|F6HEZ8
9064	1.0875e-06	1.1077e-05	15	72	1028	21753	glutamine family amino acid metabolic process	F6HTM6|F6HXR4|D7T6P4|F6HQF0|D7SIE8|D7SW34|D7TA34|D7TKA5|F6H1W5|D7TQ89|A5AP38|D7U7W7|P51119|F6GST3|F6H2W8
33036	1.1332e-06	1.148e-05	82	1009	1028	21753	macromolecule localization	F6I6B3|F6HCE0|F6GSZ1|D7TVP9|F6I363|F6H7Q2|D7STK8|F6H1U2|D7T4T3|D7SPB8|D7SKF6|D7TKK5|F6HLE6|F6H5V7|D7TJZ9|D7UBK5|F6HX89|D7SHS0|F6GUN0|E0CSC9|D7SY66|F6HWS4|A5ARC5|F6HQ10|D7U7Y2|D7TX21|F6GTP3|D7SUC9|F6H7L1|F6GXL4|D7SNI5|D7U2H1|D7SQY6|D7SK52|E0CQ80|D7STC3|F6GXX3|F6GXX4|D7TVU9|D7SPI5|D7T831|D7TWR2|F6H105|D7SUD2|A5BM29|F6H3H7|F6H0F0|E0CV68|F6HGF1|F6H392|D7TMH3|F6HHH1|D7SNX7|D7TJ98|F6GTP0|D7U970|D7UBE6|…
9657	1.175e-06	1.1839e-05	40	372	1028	21753	plastid organization	F6I6B3|A5AR17|D7T850|D7TWR2|D7TM20|F6H7Q2|F6HBY4|D7TX39|D7T2A7|F6HMJ0|F6H3H7|F6HIG7|F6HGF1|E0CV77|D7TMH3|D7T2B3|D7TLZ4|F6H7I9|F6I4W6|A5ADV7|D7U970|D7TDW8|F6H561|F6H539|F6HSH9|F6HVW3|F6I134|F6HKY0|D7TQU9|D7UDC9|A5AWW0|E0CR63|D7TC38|D7SZJ5|D7TDB6|D7TS82|F6GWA8|D7U1W8|F6H9Z6|F6GT40
15985	1.3113e-06	1.3071e-05	12	47	1028	21753	energy coupled proton transport, down electrochemical gradient	D7SM33|F6HFL0|F6GTT2|Q0ZJ34|F6HVW3|Q0ZJ14|Q0ZJ13|B6VJY3|F6HMT9|A5AY42|F6H3H7|F6H7M1
15986	1.3113e-06	1.3071e-05	12	47	1028	21753	ATP synthesis coupled proton transport	D7SM33|F6HFL0|F6GTT2|Q0ZJ34|F6HVW3|Q0ZJ14|Q0ZJ13|B6VJY3|F6HMT9|A5AY42|F6H3H7|F6H7M1
9063	2.1005e-06	2.0826e-05	21	138	1028	21753	cellular amino acid catabolic process	F6I6B3|F6HTM6|D7TTY4|D7TGK2|F6I134|F6HXL0|D7TX39|D7SW34|D7SIE8|F6HFN8|D7SHP6|D7TKA5|F6HTS6|D7SKV8|F6HID6|F6H5L6|F6H7I9|E0CSC9|D7T9I4|D7SHS1|D7U7W7
6644	2.128e-06	2.0988e-05	42	409	1028	21753	phospholipid metabolic process	F6I6B3|D7TWR2|D7U9V6|D7T6Z1|F6HQJ5|D7T2A7|F6I1D5|F6HFN8|D7T4T3|D7TTQ8|D7T9S4|F6HL96|E0CV77|D7TMH3|A5BSE8|D7TP33|D7TWV8|D7SHS1|D7TJ98|D7TDW8|F6H116|F6H561|A5BEM8|F6GX19|F6HVW3|D7SHA2|D7TGK2|F6I134|D7SUC9|F6HXC8|E0CNP0|E0CRB0|D7UDC9|D7TRU8|D7TC38|F6HTS6|D7TDB6|E0CRP4|F6I0D4|D7U1W8|D7TLP9|D7T2W3
19637	2.2372e-06	2.1748e-05	43	424	1028	21753	organophosphate metabolic process	F6I6B3|D7TWR2|D7U9V6|D7T6Z1|F6HQJ5|D7T2A7|F6I1D5|F6HFN8|D7T4T3|D7TTQ8|D7T9S4|F6HL96|E0CV77|D7TMH3|A5BSE8|D7TP33|D7TWV8|D7SHS1|D7TJ98|D7TZ77|D7TDW8|F6H116|F6H561|A5BEM8|F6GX19|F6HVW3|D7SHA2|D7TGK2|F6I134|E0CNP0|D7SUC9|F6HXC8|E0CRB0|D7UDC9|D7TRU8|D7TC38|F6HTS6|D7TDB6|E0CRP4|F6I0D4|D7U1W8|D7TLP9|D7T2W3
9206	2.2401e-06	2.1748e-05	15	76	1028	21753	purine ribonucleoside triphosphate biosynthetic process	D7SM33|F6HFL0|Q0ZJ34|Q0ZJ14|D7SHA2|F6HVW3|Q0ZJ13|F6HXK4|B6VJY3|F6H3H7|F6H7M1|F6GTT2|F6HMT9|A5AY42|A5B878
9145	2.2401e-06	2.1748e-05	15	76	1028	21753	purine nucleoside triphosphate biosynthetic process	D7SM33|F6HFL0|Q0ZJ34|Q0ZJ14|D7SHA2|F6HVW3|Q0ZJ13|F6HXK4|B6VJY3|F6H3H7|F6H7M1|F6GTT2|F6HMT9|A5AY42|A5B878
51187	2.3476e-06	2.264e-05	17	96	1028	21753	cofactor catabolic process	E0CSB6|D7SR99|F6HM78|F6I0W2|F6HN88|D7TNT9|D7FBC0|D7SVY1|D7U2D2|F6GX63|F6HMP3|A5BEJ8|D7TMQ2|E0CSC9|D7TQM9|F6H7I5|D7SPF1
10207	2.3659e-06	2.264e-05	21	139	1028	21753	photosystem II assembly	F6I6B3|F6H561|D7TWR2|D7TM20|F6H7Q2|F6HVW3|D7TX39|D7T2A7|F6HIG7|F6H3H7|A5AWT3|D7UDC9|A5AWW0|E0CR63|F6H029|D7TMH3|D7TLZ4|D7UCC8|A5ADV7|D7U1W8|F6H9Z6
8654	2.3685e-06	2.264e-05	37	341	1028	21753	phospholipid biosynthetic process	F6I6B3|D7TWR2|D7U9V6|D7T6Z1|F6HQJ5|D7T2A7|D7T4T3|F6HFN8|D7TTQ8|D7T9S4|F6HL96|E0CV77|D7TMH3|A5BSE8|D7TP33|D7TWV8|D7SHS1|D7TDW8|F6H116|F6H561|A5BEM8|F6GX19|F6HVW3|D7SHA2|D7TGK2|F6I134|D7SUC9|E0CRB0|D7UDC9|D7TRU8|D7TC38|F6HTS6|D7TDB6|E0CRP4|D7U1W8|D7TLP9|D7T2W3
9108	2.5454e-06	2.4207e-05	22	151	1028	21753	coenzyme biosynthetic process	F6I6B3|D7TV25|F6I1P0|D7UA89|F6HLB8|D7TGK2|F6HHQ7|D7T4T3|F6HFN8|F6HGN5|A5B8T4|F6I2H0|D7TR81|F6HTS6|F6HKX6|E0CRS5|D7TSS8|D7SYC1|F6GUR4|F6GUI7|D7SHS1|D7SNV6
9310	2.8455e-06	2.6924e-05	22	152	1028	21753	amine catabolic process	F6I6B3|F6HTM6|D7TTY4|D7TGK2|F6I134|F6HXL0|D7TX39|F6H775|D7SW34|D7SIE8|F6HFN8|D7SHP6|D7TKA5|F6HTS6|D7SKV8|F6HID6|F6H5L6|F6H7I9|E0CSC9|D7T9I4|D7SHS1|D7U7W7
6119	3.4448e-06	3.243e-05	14	69	1028	21753	oxidative phosphorylation	D7SM33|D7SUP9|F6HFL0|Q0ZJ34|Q0ZJ14|F6HVW3|Q0ZJ13|B6VJY3|F6H3H7|F6HSN0|F6H7M1|F6GTT2|F6HMT9|A5AY42
15994	3.5445e-06	3.3201e-05	22	154	1028	21753	chlorophyll metabolic process	F6I6B3|F6HM73|D7TWR2|D7SR99|F6HBC6|F6HVW3|D7TGK2|D7SVY1|D7UDC9|A5AWW0|D7TTQ8|D7TC38|D7T9S4|F6HL96|E0CV77|E0CRP4|D7TCA6|E0CSC9|F6GUR4|D7SHS1|D7U1W8|D7TLP9
35304	3.77e-06	3.5137e-05	16	89	1028	21753	regulation of protein amino acid dephosphorylation	F6I6B3|F6H561|D7TWR2|F6H7Q2|D7TX39|D7TJ75|F6HIG7|F6H3H7|F6GT81|F6GTW7|F6I0D9|D7TMH3|F6H029|A5ASW8|A5ADV7|D7U1W8
18193	3.8744e-06	3.593e-05	18	110	1028	21753	peptidyl-amino acid modification	F6GU04|D7T0N7|E0CSS0|D7U4X1|A5B605|F6HU62|D7T6M1|D7U2X4|D7U318|D7U1Z6|A5C6V1|A5C3I9|F6HGL7|A5B3K2|D7T3Z8|A5BZP4|E0CQ80|F6HWS4
50832	4.0311e-06	3.7198e-05	27	216	1028	21753	defense response to fungus	F6GUF3|F6I6B3|D7TWR2|F6H0C4|F6H7Q2|E0CV25|D7TWP2|F6H3H7|F6HGP8|D7TMH3|D7TXF5|F6HAJ4|F6HUH2|E0CQ39|F6HVL7|F6HZ27|D7SMN4|D7TDW8|F6GZY7|D7TX21|F6HVW3|A5AML5|F6GTW7|F6HTS6|D7U7S6|F6GV26|D7U7W7
6446	4.2783e-06	3.9285e-05	8	22	1028	21753	regulation of translational initiation	D7U9M6|A5AL04|D7TMG2|D7TC95|F6HS75|D7SVA4|D7SVT7|D7U206
6818	4.4801e-06	4.0736e-05	19	122	1028	21753	hydrogen transport	D7SM33|F6HFL0|Q0ZJ34|Q0ZJ14|F6HVW3|Q0ZJ13|B6VJY3|F6H3H7|F6H7M1|D7TVB7|A5B4N7|D7SS06|F6GTT2|D7TQK9|A5C0H0|A5ACR7|F6HMT9|A5AY42|D7SVJ2
15992	4.4801e-06	4.0736e-05	19	122	1028	21753	proton transport	D7SM33|F6HFL0|Q0ZJ34|Q0ZJ14|F6HVW3|Q0ZJ13|B6VJY3|F6H3H7|F6H7M1|D7TVB7|A5B4N7|D7SS06|F6GTT2|D7TQK9|A5C0H0|A5ACR7|F6HMT9|A5AY42|D7SVJ2
43243	4.5274e-06	4.0966e-05	5	7	1028	21753	positive regulation of protein complex disassembly	A5BM68|A5B3K2|A5B605|A5BZP4|A5C3I9
6546	5.7663e-06	5.1789e-05	10	37	1028	21753	glycine catabolic process	F6I6B3|F6HTS6|D7TTY4|D7TGK2|F6H5L6|F6I134|F6H7I9|D7T9I4|D7SHS1|F6HFN8
33013	5.7819e-06	5.1789e-05	25	195	1028	21753	tetrapyrrole metabolic process	F6I6B3|D7TWR2|F6HBC6|D7SR99|D7TTQ8|E0CV77|F6HL96|D7T9S4|F6HNY8|D7TCA6|F6GUR4|E0CSC9|D7SHS1|A5BEM6|F6HM73|F6HVW3|D7TGK2|D7SVY1|D7UDC9|A5AWW0|D7TC38|E0CRP4|F6HTQ1|D7U1W8|D7TLP9
6833	5.8346e-06	5.1789e-05	14	72	1028	21753	water transport	D7SM51|D7SM33|D7T1R6|D7TBY5|D7T6M3|D7SU52|D7TLU7|D7UC38|A5C6V1|D7SS06|Q5PXH0|D7SJF5|E0CQ80|D7SNX7
42044	5.8346e-06	5.1789e-05	14	72	1028	21753	fluid transport	D7SM51|D7SM33|D7T1R6|D7TBY5|D7T6M3|D7SU52|D7TLU7|D7UC38|A5C6V1|D7SS06|Q5PXH0|D7SJF5|E0CQ80|D7SNX7
6972	6.4546e-06	5.7021e-05	19	125	1028	21753	hyperosmotic response	D7SM33|D7T831|D7SM51|D7SSP3|F6HV98|D7T1R6|D7TX21|D7TBY5|D7SU52|D7TLU7|D7UC38|A5C6V1|D7TKA5|D7SS06|D7TSS8|D7SJF5|E0CQ80|F6GUR4|D7SNX7
9072	6.9372e-06	6.0995e-05	25	197	1028	21753	aromatic amino acid family metabolic process	F6I6B3|D7SV37|D7TD92|D7TU94|E0CV25|D7TX39|F6HFN8|D7SHP6|F6HID6|F6HJY4|E0CSC9|F6I4W6|D7SHS1|D7SNV6|D7TDW8|D7TGK2|D0VBC7|F6I134|D7SUC8|D7T1C8|F6GXL4|D0VBC0|F6HTS6|D7TRJ7|D7U7W7
10218	7.855e-06	6.874e-05	16	94	1028	21753	response to far red light	F6I6B3|A5AE63|A5C718|F6H7Q2|F6GVX0|A5ASG6|F6I0I5|D7UDC9|A5AWT3|A5AWW0|D7TDB6|F6HDT9|E0CRP4|F6HKS7|D7U1W8|A5BPB2
55114	8.9915e-06	7.8318e-05	158	2402	1028	21753	oxidation reduction	F6I6B3|F6HWJ0|D7U762|F6GT74|F6HFC9|A5CAL1|F6HR64|F6HJJ4|F6HC76|D7SLA9|F6HGH4|D7SK01|D7T6T0|A5C6J1|F6HSU5|D7TCA6|F6HW95|A5AU08|D7TQM9|D7UC86|D7SNZ1|F6H425|F6HTY5|F6GTP8|F6HLB8|D7SNA2|F6HLB4|D7TKJ3|F6GY60|D7TJ46|F6I2B5|A5BX41|F6HTQ1|D7UD99|A5AS18|F6HL42|F6HL41|F6HUD1|A5C718|D7TMY3|F6HUQ8|F6HQJ5|D7T6N1|D7U2X4|F6I0K4|D7SHN0|D7TMH3|F6HID6|D7SHU4|D7TWV8|A5BEJ8|F6GZC7|D7T043|A5ANR7|D7TBY5|F6GWY9|D7TFJ1|…
35303	9.0368e-06	7.8347e-05	16	95	1028	21753	regulation of dephosphorylation	F6I6B3|F6H561|D7TWR2|F6H7Q2|D7TX39|D7TJ75|F6HIG7|F6H3H7|F6GT81|F6GTW7|F6I0D9|D7TMH3|F6H029|A5ASW8|A5ADV7|D7U1W8
6766	9.4517e-06	8.1565e-05	18	117	1028	21753	vitamin metabolic process	F6I6B3|F6H9A9|F6HLB8|D7TU94|E0CV25|D7TGK2|D7SUC8|F6GTZ8|F6HFN8|D7UC38|F6I2H0|F6HTS6|E0CRS5|D7TSS8|D7T3I7|F6GUR4|D7SHS1|D7UC86
9817	9.6559e-06	8.2943e-05	10	39	1028	21753	defense response to fungus, incompatible interaction	D7TDW8|D7SMN4|F6HAJ4|F6HUH2|D7TWP2|D7U7S6|F6HGP8|E0CQ39|F6HVL7|F6HZ27
1731	1.0372e-05	8.8686e-05	7	18	1028	21753	formation of translation preinitiation complex	D7U9M6|A5AL04|D7TMG2|D7TC95|F6HS75|D7SVA4|D7U206
9201	1.1045e-05	9.4011e-05	15	86	1028	21753	ribonucleoside triphosphate biosynthetic process	D7SM33|F6HFL0|Q0ZJ34|Q0ZJ14|D7SHA2|F6HVW3|Q0ZJ13|F6HXK4|B6VJY3|F6H3H7|F6H7M1|F6GTT2|F6HMT9|A5AY42|A5B878
6725	1.1902e-05	0.00010084	65	794	1028	21753	cellular aromatic compound metabolic process	F6I6B3|D7U1Z1|F6H7Q2|D7TD92|A7PRJ6|D7SHP6|A5C997|F6HL38|F6HJY4|E0CSC9|D7SHS1|D7SNV6|D7TDW8|F6H060|D7TWG7|F6H9A9|F6GSP9|F6I134|D0VBC7|D7SUC8|D7T1C8|F6GXL4|D0VBC0|F6HU67|D7TC38|D7T475|D7SGX1|F6HVE9|F6H9P9|D7TVU3|D7T3Z8|A7NVX9|D7TWR2|D7SV37|D7TU94|E0CV25|D7TGJ2|D7TX39|F6H3H7|F6HFN8|D7TU47|F6HL96|D7TMH3|F6HID6|F6I4W6|D7TWS2|D7TFJ4|F6HVW3|D7TGK2|F6HXK4|D7U4B6|F6HAX6|F6H775|F6GTW7|F6H5E5|F6HTS6|F6H1W5|…
31399	1.2177e-05	0.00010271	17	108	1028	21753	regulation of protein modification process	F6I6B3|F6H561|D7TWR2|F6H7Q2|A5BQN6|D7TX39|D7TJ75|F6HIG7|F6H3H7|F6GT81|F6GTW7|F6I0D9|D7TMH3|F6H029|A5ASW8|A5ADV7|D7U1W8
9071	1.2332e-05	0.00010355	10	40	1028	21753	serine family amino acid catabolic process	F6I6B3|F6HTS6|D7TTY4|D7TGK2|F6H5L6|F6I134|F6H7I9|D7T9I4|D7SHS1|F6HFN8
6778	1.2451e-05	0.00010408	24	191	1028	21753	porphyrin metabolic process	F6I6B3|F6HM73|D7TWR2|D7SR99|F6HBC6|F6HVW3|D7TGK2|D7SVY1|D7UDC9|A5AWW0|D7TTQ8|D7TC38|D7T9S4|F6HL96|E0CV77|F6HNY8|E0CRP4|F6HTQ1|D7TCA6|E0CSC9|F6GUR4|D7SHS1|D7U1W8|D7TLP9
6754	1.5161e-05	0.00012616	13	68	1028	21753	ATP biosynthetic process	D7SM33|F6HFL0|Q0ZJ34|Q0ZJ14|F6HVW3|Q0ZJ13|F6HXK4|B6VJY3|F6H3H7|F6H7M1|F6GTT2|F6HMT9|A5AY42
9142	1.6952e-05	0.00014044	15	89	1028	21753	nucleoside triphosphate biosynthetic process	D7SM33|F6HFL0|Q0ZJ34|Q0ZJ14|D7SHA2|F6HVW3|Q0ZJ13|F6HXK4|B6VJY3|F6H3H7|F6H7M1|F6GTT2|F6HMT9|A5AY42|A5B878
44255	1.8378e-05	0.00015158	88	1188	1028	21753	cellular lipid metabolic process	F6I6B3|D7T2G3|D7TPV2|F6HRX1|D7SU52|F6HMJ0|F6I1D5|D7T4T3|F6I0W9|D7TTQ8|F6H4F8|F6HJJ4|F6GU75|F6H8I1|A5BSE8|D7SLA9|E0CV99|D7TP33|D7TCA6|F6H7I9|D7SM49|E0CSC9|D7SHS1|A5ATD8|D7TDW8|F6H561|A5BEM8|F6GX19|D7TTP0|F6I134|D7SUC9|D7TKA5|D7TC38|D7SY37|F6I6I9|F6H9P9|D7U9U7|F6H7H1|D7U1W8|F6HTM6|D7SPM4|D7TWR2|D7U9V6|F6HBY4|F6HWL4|F6HQJ5|D7T6Z1|D7T2A7|F6I1B3|F6HFN8|A5BLR3|D7T9S4|F6HL96|F6HKX6|E0CV77|D7TMH3|F6HID6|…
18409	2.3742e-05	0.00019158	12	61	1028	21753	peptide or protein amino-terminal blocking	F6GU04|D7T0N7|E0CSS0|A5B3K2|D7U4X1|D7T3Z8|E0CQ80|F6HU62|D7U1Z6|F6HWS4|A5C6V1|F6HGL7
18377	2.3742e-05	0.00019158	12	61	1028	21753	protein myristoylation	F6GU04|D7T0N7|E0CSS0|A5B3K2|D7U4X1|D7T3Z8|E0CQ80|F6HU62|D7U1Z6|F6HWS4|A5C6V1|F6HGL7
18319	2.3742e-05	0.00019158	12	61	1028	21753	protein amino acid myristoylation	F6GU04|D7T0N7|E0CSS0|A5B3K2|D7U4X1|D7T3Z8|E0CQ80|F6HU62|D7U1Z6|F6HWS4|A5C6V1|F6HGL7
6499	2.3742e-05	0.00019158	12	61	1028	21753	N-terminal protein myristoylation	F6GU04|D7T0N7|E0CSS0|A5B3K2|D7U4X1|D7T3Z8|E0CQ80|F6HU62|D7U1Z6|F6HWS4|A5C6V1|F6HGL7
6498	2.3742e-05	0.00019158	12	61	1028	21753	N-terminal protein lipidation	F6GU04|D7T0N7|E0CSS0|A5B3K2|D7U4X1|D7T3Z8|E0CQ80|F6HU62|D7U1Z6|F6HWS4|A5C6V1|F6HGL7
19253	2.3866e-05	0.00019175	4	5	1028	21753	reductive pentose-phosphate cycle	F6HTS6|D7TMH3|F6I134|D7UDC9
6623	2.3969e-05	0.00019175	14	81	1028	21753	protein targeting to vacuole	D7T831|F6H105|D7UA89|D7SUD2|D7STK8|D7T4T3|F6GZS4|A5C6V1|D7TKK5|D7SNI5|F6HHH1|D7SQY6|D7SNX7|F6H727
31365	2.8186e-05	0.00022453	12	62	1028	21753	N-terminal protein amino acid modification	F6GU04|D7T0N7|E0CSS0|A5B3K2|D7U4X1|D7T3Z8|E0CQ80|F6HU62|D7U1Z6|F6HWS4|A5C6V1|F6HGL7
10114	2.9186e-05	0.0002315	16	104	1028	21753	response to red light	F6I6B3|A5AE63|A5C718|F6H7Q2|F6GVX0|A5ASG6|F6I0I5|D7UDC9|A5AWT3|A5AWW0|D7TDB6|F6HDT9|E0CRP4|F6HKS7|D7U1W8|A5BPB2
6525	3.2281e-05	0.00025393	8	28	1028	21753	arginine metabolic process	F6HXR4|F6HQF0|D7SW34|D7TQ89|D7U7W7|D7TKA5|F6H2W8|F6GST3
6996	3.2286e-05	0.00025393	114	1661	1028	21753	organelle organization	F6I6B3|F6I363|D7T1R6|F6H0C8|F6HMJ0|F6I0I5|F6H7M1|F6HJJ4|D7SS06|D7T4B9|D7UBK5|D7TLZ4|D7T2B3|F6HWS4|D7TDW8|F6H561|F6I134|D7SUC9|D7TND2|D7U9U7|E0CQ80|D7TVU9|F6HLR2|F6HUD1|A5BM29|F6H3H7|F6HFN8|D7TLU7|D7TVB7|F6HGF1|E0CV77|D7TMH3|F6HHH1|A5ADV7|D7U970|D7UBE6|F6HXK4|D7TBY5|F6H7B3|F6GZS2|A5ASF9|F6H4N5|E0CR63|A5C6V1|F6HHQ0|D7TDB6|D7SJF5|F6HZJ8|D7SNS5|F6GSZ1|D7T850|D7TVP9|F6H7Q2|D7SU52|F6HN87|D7UC38|D7SKF6|…
6413	3.3337e-05	0.00026109	12	63	1028	21753	translational initiation	D7U9M6|A5AL04|D7TMG2|F6GU78|D7TC95|F6HS75|F6HMF0|D7SVA4|D7U206|F6I126|A5BR49|D7TB70
6414	3.6716e-05	0.00028636	11	54	1028	21753	translational elongation	A5BV56|D7SGX1|D7TVT2|F6HNI3|F6HC03|F6HAD6|E0CVC0|F6GTR5|D7SN28|D7TJ45|D7UBL2
6631	4.682e-05	0.00036364	44	495	1028	21753	fatty acid metabolic process	F6I6B3|F6HTM6|D7TWR2|D7T2G3|D7SPM4|D7TPV2|F6HWL4|D7SU52|F6HMJ0|F6HFN8|D7TTQ8|F6HJJ4|F6GU75|A5BLR3|D7T9S4|F6HKX6|E0CV77|F6H8I1|F6HID6|D7SLA9|F6HHH1|D7SM49|E0CSC9|D7SNX7|F6GZC7|D7SHS1|D7TJ98|D7SPN0|D7TGK2|D7SUC9|D7UDC9|A5C6V1|D7TKA5|D7TC38|F6HTS6|D7SKV3|D7SY37|F6I6I9|F6H9P9|D7U9U7|D7U7S6|D7TMQ2|D7U1W8|D7TLP9
9627	4.825e-05	0.00037319	20	156	1028	21753	systemic acquired resistance	F6I6B3|D7SMN4|F6H040|D7TWR2|F6H7Q2|D7TX21|F6HVW3|D7UDC4|F6H3H7|F6GT81|F6GTW7|D7SLM9|D7SHP6|F6HTS6|A5BIW0|D7TMH3|D7T3Z8|F6H5F0|F6HVL7|F6HNH0
6635	4.9327e-05	0.00037994	17	120	1028	21753	fatty acid beta-oxidation	F6HTM6|D7TPV2|D7SUC9|D7SU52|A5C6V1|D7TKA5|F6HJJ4|F6GU75|D7SKV3|D7SY37|F6HHH1|D7U9U7|D7U7S6|D7TMQ2|E0CSC9|D7SNX7|D7TJ98
6089	5.2385e-05	0.00040184	11	56	1028	21753	lactate metabolic process	D7TBJ2|D7TA50|F6H5L6|F6H7L5|F6HF49|F6HE85|A5BF93|F6H2P8|F6GSM3|F6I4W6|D7T4T3
9631	5.588e-05	0.00042688	8	30	1028	21753	cold acclimation	F6H0C4|F6GTQ4|A5C101|F6H0K6|F6GWM3|F6I1B3|A5C501|F6I111
6206	5.8406e-05	0.00044076	6	16	1028	21753	pyrimidine base metabolic process	F6HVE9|F6HL38|D7T187|F6GSP9|F6H5E5|D7TU47
71704	5.8406e-05	0.00044076	6	16	1028	21753	organic substance metabolic process	F6HTS6|A5C718|D7TMH3|F6I134|A5BTM9|D7UDC9
15977	5.8406e-05	0.00044076	6	16	1028	21753	carbon fixation	F6HTS6|A5C718|D7TMH3|F6I134|A5BTM9|D7UDC9
6662	5.9928e-05	0.00044862	13	77	1028	21753	glycerol ether metabolic process	E0CR49|F6GU04|D7SPN1|F6I134|F6GWR8|A5AML5|D7TRU8|D7TEF8|A5BD80|D7T9N8|E0CSM0|F6HQA1|F6HNH0
18904	5.9928e-05	0.00044862	13	77	1028	21753	organic ether metabolic process	E0CR49|F6GU04|D7SPN1|F6I134|F6GWR8|A5AML5|D7TRU8|D7TEF8|A5BD80|D7T9N8|E0CSM0|F6HQA1|F6HNH0
6767	6.8843e-05	0.00050967	13	78	1028	21753	water-soluble vitamin metabolic process	F6H9A9|D7TU94|E0CV25|F6HLB8|D7SUC8|F6GTZ8|D7UC38|F6I2H0|D7TSS8|E0CRS5|D7T3I7|F6GUR4|D7UC86
8615	6.8905e-05	0.00050967	4	6	1028	21753	pyridoxine biosynthetic process	E0CRS5|D7TSS8|F6GUR4|F6GTZ8
8614	6.8905e-05	0.00050967	4	6	1028	21753	pyridoxine metabolic process	E0CRS5|D7TSS8|F6GUR4|F6GTZ8
9084	8.2469e-05	0.00060634	9	40	1028	21753	glutamine family amino acid biosynthetic process	F6HXR4|D7T6P4|F6HQF0|A5AP38|D7TQ89|P51119|D7TKA5|F6H2W8|F6GST3
34470	8.2623e-05	0.00060634	31	312	1028	21753	ncRNA processing	F6I6B3|A5AE63|D7TWR2|D7TM20|F6H7Q2|F6H0C8|D7TX39|D7T2A7|F6H3H7|F6HIG7|D7U318|F6HL96|E0CV77|D7TMH3|D7TLZ4|D7TCA6|A5ADV7|D7U970|F6H561|A5B709|F6HVW3|F6GVX0|F6HKY0|D7SVY1|D7UDC9|A5AWW0|E0CR63|D7TC38|E0CRP4|D7U1W8|F6H9Z6
65008	8.4746e-05	0.00061843	84	1170	1028	21753	regulation of biological quality	F6GUF3|D7U1Z1|D7T1R6|F6GSM3|F6I0I5|A5BYS8|D7TJ75|D7SHP6|E0CQV6|A5C997|D7SY25|F6GU75|A5BDX1|D7SS06|F6H8I1|F6HAJ4|F6HAJ2|F6HQA1|A5B3K2|F6HHU6|F6H7I9|F6HHU9|F6HEC6|F6I407|D7TWG7|E0CR49|A5C347|A5B8K3|F6I134|A5AML5|F6I5L8|D7T1C8|F6H6C2|D7U0W6|A5BD80|D7SKH2|F6HZT9|F6H9P9|E0CSM0|D7UD99|F6GY10|D7SPI5|F6HTM6|F6GU04|F6HKP1|D7SUD2|D7TX39|F6I5Z3|F6HFN8|D7TEF8|D7SJB8|D7SQE1|D7SKU5|E0CV77|D7SY46|F6HID6|F6HRW7|…
6085	8.4934e-05	0.00061843	5	11	1028	21753	acetyl-CoA biosynthetic process	D7TR81|F6I1P0|D7UA89|F6HHQ7|F6HFN8
19758	9.0577e-05	0.00064936	14	91	1028	21753	glycosinolate biosynthetic process	D7T043|D7U1Z1|D7TM20|D7SR99|D7TX39|F6H3H7|D7T8C3|F6HMP3|D7TDB6|D7TMH3|E0CRS5|D7TCA6|D7SHS1|D7U1W8
19761	9.0577e-05	0.00064936	14	91	1028	21753	glucosinolate biosynthetic process	D7T043|D7U1Z1|D7TM20|D7SR99|D7TX39|F6H3H7|D7T8C3|F6HMP3|D7TDB6|D7TMH3|E0CRS5|D7TCA6|D7SHS1|D7U1W8
7034	9.0577e-05	0.00064936	14	91	1028	21753	vacuolar transport	D7T831|F6H105|D7UA89|D7SUD2|D7STK8|D7T4T3|F6GZS4|A5C6V1|D7TKK5|D7SNI5|F6HHH1|D7SQY6|D7SNX7|F6H727
16144	9.0577e-05	0.00064936	14	91	1028	21753	S-glycoside biosynthetic process	D7T043|D7U1Z1|D7TM20|D7SR99|D7TX39|F6H3H7|D7T8C3|F6HMP3|D7TDB6|D7TMH3|E0CRS5|D7TCA6|D7SHS1|D7U1W8
61024	9.1923e-05	0.00064959	27	257	1028	21753	membrane organization	F6I6B3|D7T831|D7TWR2|F6I363|F6HBY4|D7TX39|D7T2A7|D7SKF6|A5BDX1|E0CV77|D7T2B3|F6I4W6|A5ADV7|D7U970|D7TDW8|F6H561|D7SVQ2|F6H539|F6HSH9|F6HVW3|F6HKY0|D7TQU9|E0CR63|D7TC38|D7TDB6|D7SK52|D7TVU9
16044	9.1923e-05	0.00064959	27	257	1028	21753	cellular membrane organization	F6I6B3|D7T831|D7TWR2|F6I363|F6HBY4|D7TX39|D7T2A7|D7SKF6|A5BDX1|E0CV77|D7T2B3|F6I4W6|A5ADV7|D7U970|D7TDW8|F6H561|D7SVQ2|F6H539|F6HSH9|F6HVW3|F6HKY0|D7TQU9|E0CR63|D7TC38|D7TDB6|D7SK52|D7TVU9
22900	9.2002e-05	0.00064959	17	126	1028	21753	electron transport chain	F6I6B3|D7SUP9|D7TWR2|E0CUS6|F6H7Q2|F6HVW3|D7UDC9|F6HSN0|F6I0D9|D7TMH3|F6HHG1|F6HK77|A5C501|D7U1W8|D7SPF1|D7T2W3|D7SNZ1
19395	9.2002e-05	0.00064959	17	126	1028	21753	fatty acid oxidation	F6HTM6|D7TPV2|D7SUC9|D7SU52|A5C6V1|D7TKA5|F6HJJ4|F6GU75|D7SKV3|D7SY37|F6HHH1|D7U9U7|D7U7S6|D7TMQ2|E0CSC9|D7SNX7|D7TJ98
9062	9.5293e-05	0.00067029	19	151	1028	21753	fatty acid catabolic process	F6HTM6|D7TPV2|F6HWL4|D7SUC9|D7SU52|A5C6V1|D7TKA5|F6HJJ4|F6GU75|D7SKV3|F6H8I1|D7SY37|F6HHH1|D7U9U7|D7U7S6|D7TMQ2|E0CSC9|D7SNX7|D7TJ98
255	0.00010525	0.00073753	3	3	1028	21753	allantoin metabolic process	F6I786|D7T7A4|D7T3Z8
19757	0.00011254	0.00077982	16	116	1028	21753	glycosinolate metabolic process	D7T043|D7U1Z1|D7TM20|D7SR99|F6HVW3|D7TX39|F6H3H7|D7T8C3|F6HMP3|D7TDB6|D7TMH3|E0CRS5|E0CRP4|D7TCA6|D7SHS1|D7U1W8
19760	0.00011254	0.00077982	16	116	1028	21753	glucosinolate metabolic process	D7T043|D7U1Z1|D7TM20|D7SR99|F6HVW3|D7TX39|F6H3H7|D7T8C3|F6HMP3|D7TDB6|D7TMH3|E0CRS5|E0CRP4|D7TCA6|D7SHS1|D7U1W8
16143	0.00011254	0.00077982	16	116	1028	21753	S-glycoside metabolic process	D7T043|D7U1Z1|D7TM20|D7SR99|F6HVW3|D7TX39|F6H3H7|D7T8C3|F6HMP3|D7TDB6|D7TMH3|E0CRS5|E0CRP4|D7TCA6|D7SHS1|D7U1W8
16051	0.000113	0.00078015	68	906	1028	21753	carbohydrate biosynthetic process	D7U1Z1|F6H0C8|A5BF93|F6I0I5|D7U1Z6|D7UC38|D7TKK5|F6GU75|D7SS06|E0CRS5|D7TCA6|D7UCC8|F6GUR4|D7SHS1|E0CQ39|F6H7L5|F6HCH7|F6I134|F6GSL4|F6H9P9|F6HUI7|D7U9U7|A5AU19|E0CQ80|D7U1W8|F6HEZ8|F6HLR2|F6GU04|D7SR99|D7TM20|D7SND0|D7SQA9|D7TX39|F6HSR9|A5C3G7|F6H3H7|D7U318|D7T8C3|D7TLU7|D7U012|D7SKU5|D7TMH3|F6H8G5|D7SNX7|F6HYM8|A5BGY1|F6H116|D7T043|F6HVW3|D7SPN0|F6HX00|F6GTE2|D7SVY1|D7UDC9|E0CR63|F6HTS6|D7SKV3|…
15988	0.00013754	0.00094253	10	52	1028	21753	energy coupled proton transport, against electrochemical gradient	D7SS06|F6HFL0|F6GTT2|A5ACR7|Q0ZJ13|B6VJY3|F6HMT9|D7SVJ2|D7TVB7|A5B4N7
15991	0.00013754	0.00094253	10	52	1028	21753	ATP hydrolysis coupled proton transport	D7SS06|F6HFL0|F6GTT2|A5ACR7|Q0ZJ13|B6VJY3|F6HMT9|D7SVJ2|D7TVB7|A5B4N7
42816	0.00013993	0.00095196	5	12	1028	21753	vitamin B6 metabolic process	E0CRS5|D7TSS8|F6HLB8|F6GUR4|F6GTZ8
42819	0.00013993	0.00095196	5	12	1028	21753	vitamin B6 biosynthetic process	E0CRS5|D7TSS8|F6HLB8|F6GUR4|F6GTZ8
9595	0.00014652	0.00098978	8	34	1028	21753	detection of biotic stimulus	F6I6B3|F6HTS6|D7TMH3|D7TWR2|F6H7Q2|F6HVW3|F6H3H7|F6GTW7
43085	0.00014709	0.00098978	21	182	1028	21753	positive regulation of catalytic activity	F6H116|D7TM20|D7TK33|D7SPN1|E0CSS0|F6GWR8|F6H3H7|D7SVY1|F6GTW7|E0CR63|D7TC38|D7TMH3|D7TDB6|D7TLZ4|F6HQA1|F6GUR4|F6I4W6|D7SHS1|D7TLP9|D7SLY4|F6H9Z6
44093	0.00014709	0.00098978	21	182	1028	21753	positive regulation of molecular function	F6H116|D7TM20|D7TK33|D7SPN1|E0CSS0|F6GWR8|F6H3H7|D7SVY1|F6GTW7|E0CR63|D7TC38|D7TMH3|D7TDB6|D7TLZ4|F6HQA1|F6GUR4|F6I4W6|D7SHS1|D7TLP9|D7SLY4|F6H9Z6
8612	0.00015474	0.0010265	4	7	1028	21753	peptidyl-lysine modification to hypusine	A5B605|A5BZP4|D7U2X4|A5C3I9
10196	0.00015474	0.0010265	4	7	1028	21753	nonphotochemical quenching	A5ASW8|A5BX41|F6GVX0|E0CR63
19685	0.00015474	0.0010265	4	7	1028	21753	photosynthesis, dark reaction	F6HTS6|D7TMH3|F6I134|D7UDC9
46516	0.00015474	0.0010265	4	7	1028	21753	hypusine metabolic process	A5B605|A5BZP4|D7U2X4|A5C3I9
16226	0.00016864	0.0011107	15	108	1028	21753	iron-sulfur cluster assembly	D7TDW8|F6HHV5|F6GZ61|F6HKY0|D7TX39|D7T1C8|F6HVQ1|D7TDB6|F6HZT9|F6H5L6|D7SQR3|F6GWA8|F6I4W6|D1I234|F6HHV6
31163	0.00016864	0.0011107	15	108	1028	21753	metallo-sulfur cluster assembly	D7TDW8|F6HHV5|F6GZ61|F6HKY0|D7TX39|D7T1C8|F6HVQ1|D7TDB6|F6HZT9|F6H5L6|D7SQR3|F6GWA8|F6I4W6|D1I234|F6HHV6
34637	0.00017366	0.0011398	63	835	1028	21753	cellular carbohydrate biosynthetic process	D7U1Z1|F6H0C8|A5BF93|F6I0I5|D7U1Z6|D7UC38|D7TKK5|F6GU75|D7SS06|E0CRS5|D7TCA6|D7UCC8|F6GUR4|D7SHS1|E0CQ39|F6HCH7|F6H7L5|F6GSL4|F6HUI7|D7U9U7|A5AU19|E0CQ80|D7U1W8|F6HEZ8|F6HLR2|F6GU04|D7SR99|D7TM20|D7SND0|D7SQA9|D7TX39|F6HSR9|A5C3G7|F6H3H7|D7U318|D7T8C3|D7TLU7|D7U012|D7SKU5|D7TMH3|F6H8G5|D7SNX7|F6HYM8|A5BGY1|F6H116|D7T043|F6HVW3|F6HX00|F6GTE2|D7SVY1|E0CR63|D7SKV3|F6HMP3|D7TDB6|D7T7Y3|E0CRP4|D7T2N7|…
46939	0.00017513	0.0011454	6	19	1028	21753	nucleotide phosphorylation	F6HG55|D7SHA2|D7U5T7|D7T276|D7SGV3|A5B878
34440	0.00018016	0.0011742	17	133	1028	21753	lipid oxidation	F6HTM6|D7TPV2|D7SUC9|D7SU52|A5C6V1|D7TKA5|F6HJJ4|F6GU75|D7SKV3|D7SY37|F6HHH1|D7U9U7|D7U7S6|D7TMQ2|E0CSC9|D7SNX7|D7TJ98
34976	0.0002038	0.0013236	18	147	1028	21753	response to endoplasmic reticulum stress	D7SMN4|F6GU04|F6HR12|D7TK67|D7TX21|A5C6P1|F6HCH7|F6GYV2|D7UDC4|F6H7B3|D7TEF8|D7SHP6|A5BIW0|D7TJZ9|A5CAF6|E0CQ80|F6H5F0|D7TXE6
34599	0.00021362	0.0013826	11	65	1028	21753	cellular response to oxidative stress	D7U762|F6GTP8|D7SJL8|D7SNA2|D7T6M3|F6H7I9|D7SHS1|F6I1B3|D7UDC9|D7UD99|F6I0K4
45087	0.00021444	0.0013831	35	389	1028	21753	innate immune response	F6I6B3|D7TWR2|F6H7Q2|F6GTQ4|D7TWP2|F6H3H7|F6HGP8|D7SLM9|D7SHP6|F6HL96|D7TMH3|F6HAJ4|F6HUH2|F6H5F0|E0CQ39|F6HVL7|F6HNH0|F6HZ27|D7TDW8|D7SMN4|F6H040|D7TX21|F6HVW3|D7UDC4|F6HAX6|F6GT81|D7SVY1|F6GTW7|D7TKA5|D7TC38|F6HTS6|A5BIW0|D7T3Z8|D7U7S6|F6HQM5
8610	0.0002185	0.0013999	69	944	1028	21753	lipid biosynthetic process	F6I6B3|F6HRX1|F6HMJ0|F6I1D5|D7T4T3|F6I0W9|D7TTQ8|F6H4F8|D7SLA9|A5BSE8|E0CV99|D7TP33|D7TCA6|F6H7I9|D7SM49|D7SHS1|A5ATD8|D7TDW8|F6H561|A5BEM8|F6GX19|D7TTP0|F6I134|D7SUC9|D7TC38|D7SY37|F6I6I9|F6H9P9|D7U1W8|F6GY10|D7TWR2|D7SPM4|D7U9V6|F6HBY4|F6HQJ5|D7T6Z1|D7T2A7|F6I1B3|F6HFN8|A5BLR3|D7T9S4|F6HL96|F6HKX6|E0CV77|D7TMH3|D7TWV8|F6GZC7|D7UBE6|F6H116|F6HVW3|D7SPN0|D7SHA2|D7TGK2|A5BTZ8|F6HHQ7|F6H775|F6HUN2|…
6526	0.00021855	0.0013999	5	13	1028	21753	arginine biosynthetic process	F6HXR4|F6HQF0|D7TQ89|F6H2W8|F6GST3
44242	0.00022059	0.0014081	20	174	1028	21753	cellular lipid catabolic process	F6HTM6|D7TPV2|F6HWL4|D7SUC9|D7SU52|F6I1D5|A5C6V1|D7TKA5|F6HJJ4|F6GU75|D7SKV3|F6H8I1|D7SY37|D7U9U7|F6HHH1|D7U7S6|D7TMQ2|E0CSC9|D7SNX7|D7TJ98
9411	0.00022318	0.0014198	19	161	1028	21753	response to UV	F6HGW0|F6H040|A5ANR7|D7SPN0|D7SHA2|D7SNA2|F6HAX6|F6GTW7|D7TI74|F6HTT7|F6HET3|E0CQV6|D7T475|F6H9S5|F6HDT9|F6H9P9|F6HW95|F6GUR4|F6HBA8
43244	0.00024023	0.0015231	6	20	1028	21753	regulation of protein complex disassembly	A5BM68|A5C101|A5B3K2|A5B605|A5BZP4|A5C3I9
15672	0.00024301	0.0015355	23	216	1028	21753	monovalent inorganic cation transport	D7SPI5|D7SM33|F6HFL0|Q0ZJ34|F6HVW3|Q0ZJ14|Q0ZJ13|A5BTZ8|A5BM29|B6VJY3|F6H3H7|F6H7M1|D7TVB7|A5B4N7|D7SS06|F6GTT2|D7TQK9|A5C0H0|A5ACR7|F6HHH1|F6HMT9|A5AY42|D7SVJ2
165	0.00025012	0.0015751	12	77	1028	21753	MAPKKK cascade	F6I6B3|F6HTS6|D7TMH3|D7TWR2|F6H7Q2|D7TX21|F6HVW3|F6HAX6|F6GT81|F6H3H7|F6GTW7|D7SLY4
6220	0.00025364	0.0015919	15	112	1028	21753	pyrimidine nucleotide metabolic process	A5BV56|F6GSZ1|D7T850|D7SHA2|F6GSP9|D7U5T7|E0CTU3|D7TI00|D7T4B9|F6HVE9|F6HNY8|F6HS67|D7TQ89|E0CQ38|A5B878
9112	0.00025483	0.001594	7	28	1028	21753	nucleobase metabolic process	F6HVE9|F6HL38|D7T187|F6GSP9|D7T3Z8|F6H5E5|D7TU47
46185	0.0002609	0.0016265	10	56	1028	21753	aldehyde catabolic process	D7TBJ2|F6H5L6|F6H7L5|F6HF49|F6HE85|A5BF93|D7THS4|F6GSM3|F6I4W6|D7T4T3
9744	0.00028173	0.0017505	17	138	1028	21753	response to sucrose stimulus	F6I6B3|A5AE63|F6I6W5|F6HUQ8|D7SNA2|F6GVX0|F6I5U2|A5AWT3|D7UDC9|F6GSG7|D7TDB6|D7SYC1|D7SKV8|F6GZK4|E0CSC9|D7SNX7|F6HNH0
6591	0.00029788	0.0018386	4	8	1028	21753	ornithine metabolic process	E0CQF4|D7U7W7|D7TKA5|F6H2W8
7006	0.00029788	0.0018386	4	8	1028	21753	mitochondrial membrane organization	D7SVQ2|D7SK52|D7TVU9|D7SKF6
9218	0.00031168	0.0019174	14	102	1028	21753	pyrimidine ribonucleotide metabolic process	A5BV56|F6GSZ1|D7T850|D7SHA2|F6GSP9|D7U5T7|E0CTU3|D7TI00|D7T4B9|F6HVE9|F6HNY8|F6HS67|D7TQ89|A5B878
19742	0.00032677	0.001997	5	14	1028	21753	pentacyclic triterpenoid metabolic process	D7TTP0|E0CV99|F6HRX1|F6HHQ7|A5ATD8
19745	0.00032677	0.001997	5	14	1028	21753	pentacyclic triterpenoid biosynthetic process	D7TTP0|E0CV99|F6HRX1|F6HHQ7|A5ATD8
22618	0.00033372	0.002031	8	38	1028	21753	ribonucleoprotein complex assembly	D7U9M6|A5AL04|D7TMG2|D7TC95|F6HS75|D7SVA4|D7U206|A5BR49
34285	0.00033451	0.002031	17	140	1028	21753	response to disaccharide stimulus	F6I6B3|A5AE63|F6I6W5|F6HUQ8|D7SNA2|F6GVX0|F6I5U2|A5AWT3|D7UDC9|F6GSG7|D7TDB6|D7SYC1|D7SKV8|F6GZK4|E0CSC9|D7SNX7|F6HNH0
9773	0.00036032	0.0021806	9	48	1028	21753	photosynthetic electron transport in photosystem I	F6I6B3|F6I0D9|D7TMH3|D7TWR2|F6H7Q2|F6HVW3|D7UDC9|D7U1W8|D7T2W3
45039	0.00040611	0.0024419	3	4	1028	21753	protein import into mitochondrial inner membrane	D7SK52|D7TVU9|D7SKF6
6452	0.00040611	0.0024419	3	4	1028	21753	translational frameshifting	A5B605|A5BZP4|A5C3I9
10033	0.00041163	0.0024671	116	1807	1028	21753	response to organic substance	F6I6B3|F6H0C4|A5BQN6|F6GYV2|F6I0I5|F6HGP8|A5AWT3|A5B894|D7TVK9|D7SNA2|D7TJ46|D7T745|D7U9U7|D7T3Z8|D7UD99|D7U2S0|A5AEH1|F6HUQ8|D7SHF0|F6H101|D7U4X1|F6H3H7|D7TLU7|D7THJ7|D7TMH3|D7SYC1|D7SW76|F6HDM0|F6HVL7|F6HNH0|D7TAY2|F6H5N5|D7T6M3|F6HXC8|E0CRU7|F6GZS2|F6GT81|F6GTW7|A5C6V1|F6HTS6|F6GXR1|D7TDB6|F6HVC5|F6GZK4|D7U7S6|F6H727|E0CRL1|D7TV25|F6I186|F6H7Q2|A5BZ08|A5BF93|D7SU52|F6H4F8|F6I2H0|F6HGL7|A5C997|…
43900	0.00041652	0.0024885	11	70	1028	21753	regulation of multi-organism process	F6I6B3|F6HTS6|A5AHY0|D7TMH3|D7TWR2|D7U044|F6H7Q2|F6HVW3|F6H3H7|F6GTW7|D7TJ46
6417	0.00042182	0.0025121	13	93	1028	21753	regulation of translation	D7U9M6|A5AL04|D7TC95|A5B605|D7U206|D7SVT7|A5AWW0|E0CQV6|A5C3I9|D7TMG2|F6HS75|D7SVA4|A5BZP4
16042	0.00043764	0.0025979	21	197	1028	21753	lipid catabolic process	F6HTM6|D7TPV2|F6HWL4|D7SUC9|F6HXC8|D7SU52|F6I1D5|A5C6V1|D7TKA5|F6HJJ4|F6GU75|D7SKV3|F6H8I1|D7SY37|D7U9U7|F6HHH1|D7U7S6|D7TMQ2|E0CSC9|D7SNX7|D7TJ98
17038	0.00045854	0.0027134	26	269	1028	21753	protein import	D7SPI5|F6GSZ1|D7TVP9|A5BM29|E0CV68|D7SKF6|F6HGF1|F6H392|D7UBK5|F6HHH1|D7SHS0|E0CSC9|D7SY66|A5ARC5|D7UBE6|D7U970|D7SVQ2|F6HQ10|D7SUC9|F6GZS2|F6H7L1|D7UA03|F6HS75|D7SK52|D7TVU9|F6GT40
9746	0.00046873	0.0027562	13	94	1028	21753	response to hexose stimulus	F6I6B3|F6I6W5|F6HUQ8|D7T6M3|F6I5U2|D7UDC9|D7SYC1|D7SKV8|F6GZK4|D7U9U7|E0CSC9|F6HNH0|A5BPB2
34284	0.00046873	0.0027562	13	94	1028	21753	response to monosaccharide stimulus	F6I6B3|F6I6W5|F6HUQ8|D7T6M3|F6I5U2|D7UDC9|D7SYC1|D7SKV8|F6GZK4|D7U9U7|E0CSC9|F6HNH0|A5BPB2
42364	0.00053382	0.00311	10	61	1028	21753	water-soluble vitamin biosynthetic process	F6H9A9|E0CRS5|D7TSS8|D7T3I7|F6HLB8|F6GUR4|F6GTZ8|D7UC38|D7UC86|F6I2H0
42430	0.0005339	0.00311	11	72	1028	21753	indole and derivative metabolic process	A5C997|F6HTS6|D7U1Z1|F6HID6|D7TD92|F6I134|F6HAX6|D7TX39|F6GTW7|F6GXL4|D7SHP6
42434	0.0005339	0.00311	11	72	1028	21753	indole derivative metabolic process	A5C997|F6HTS6|D7U1Z1|F6HID6|D7TD92|F6I134|F6HAX6|D7TX39|F6GTW7|F6GXL4|D7SHP6
9259	0.00053792	0.0031236	51	668	1028	21753	ribonucleotide metabolic process	F6GSZ1|F6HFL0|D7T850|F6I363|D7TK33|F6H7M1|F6GU75|D7SS06|D7T4B9|F6HS67|F6HX89|F6GUN1|F6HNE4|A5BV56|F6HM73|F6H0B6|F6GSP9|F6HLZ6|D7U5T7|E0CTU3|F6I1U3|F6HVE9|D7U9U7|A5AY42|D7TQ89|A5AR17|D7T831|Q0ZJ14|F6H101|Q0ZJ13|D7TX39|F6H3H7|D7TI00|F6HNY8|F6GTT2|F6HMU5|D7U2F7|F6H4T7|D7TMH4|A5B878|D7SM33|Q0ZJ34|D7SHA2|F6HVW3|F6HXK4|F6HKY1|B6VJY3|F6GTR5|F6H1L2|F6HMT9|F6GT40
43543	0.00056829	0.0032796	12	84	1028	21753	protein amino acid acylation	F6GU04|D7T0N7|E0CSS0|A5B3K2|D7U4X1|D7T3Z8|E0CQ80|F6HU62|D7U1Z6|F6HWS4|A5C6V1|F6HGL7
16126	0.00056829	0.0032796	12	84	1028	21753	sterol biosynthetic process	F6HHQ0|F6H9P9|D7TTP0|D7SPN0|E0CV99|F6HRX1|A5BTZ8|F6HHQ7|F6H775|F6HFN8|F6GY10|A5ATD8
7243	0.00063376	0.0036461	12	85	1028	21753	intracellular protein kinase cascade	F6I6B3|F6HTS6|D7TMH3|D7TWR2|F6H7Q2|D7TX21|F6HVW3|F6HAX6|F6GT81|F6H3H7|F6GTW7|D7SLY4
10027	0.00065061	0.0037201	20	189	1028	21753	thylakoid membrane organization	D7TDW8|F6I6B3|F6H561|D7TWR2|F6HBY4|F6H539|F6HSH9|F6HVW3|F6HKY0|D7TX39|D7T2A7|D7TQU9|E0CR63|D7TC38|E0CV77|D7TDB6|D7T2B3|F6I4W6|A5ADV7|D7U970
9668	0.00065061	0.0037201	20	189	1028	21753	plastid membrane organization	D7TDW8|F6I6B3|F6H561|D7TWR2|F6HBY4|F6H539|F6HSH9|F6HVW3|F6HKY0|D7TX39|D7T2A7|D7TQU9|E0CR63|D7TC38|E0CV77|D7TDB6|D7T2B3|F6I4W6|A5ADV7|D7U970
2238	0.00065874	0.003755	5	16	1028	21753	response to molecule of fungal origin	F6GXR1|D7U4I8|E0CRU7|F6H727|D7TA35
9850	0.0006948	0.0039365	10	63	1028	21753	auxin metabolic process	A5C997|F6HTS6|D7TWG7|D7U1Z1|F6H8I1|F6HID6|F6HKP1|F6I134|D7TX39|D7SHP6
42435	0.0006948	0.0039365	10	63	1028	21753	indole derivative biosynthetic process	A5C997|F6HTS6|D7U1Z1|F6HID6|F6I134|F6HAX6|D7TX39|F6GTW7|F6GXL4|D7SHP6
6629	0.00078983	0.0044614	101	1563	1028	21753	lipid metabolic process	F6I6B3|F6HRX1|F6I698|F6HMJ0|D7T4T3|F6HJJ4|A5B8T4|D7SLA9|E0CV99|D7TP33|D7TCA6|F6HUT2|D7TDW8|F6H561|F6I134|D7SUC9|F6I6I9|D7U9U7|D7SPM4|F6HWL4|F6HQJ5|F6HFN8|A5BLR3|E0CV77|D7TMH3|F6HID6|D7SY09|F6HHH1|D7TWV8|F6GZC7|D7TJ98|D7UBE6|E0CR65|F6H116|D7SPN0|D7TGK2|F6HHQ7|F6HXC8|D7TRU8|A5C6V1|F6HTS6|F6HHQ0|D7TDB6|D7TMQ2|D7U7S6|F6I0D4|F6GYX7|D7T2G3|D7TPV2|D7SU52|F6I1D5|F6I0W9|D7SPB8|F6H4F8|D7TTQ8|F6GU75|F6H8I1|…
42822	0.00082806	0.0046491	4	10	1028	21753	pyridoxal phosphate metabolic process	E0CRS5|D7TSS8|F6HLB8|F6GUR4
42823	0.00082806	0.0046491	4	10	1028	21753	pyridoxal phosphate biosynthetic process	E0CRS5|D7TSS8|F6HLB8|F6GUR4
6955	0.00084117	0.0047085	36	435	1028	21753	immune response	F6I6B3|D7TWR2|F6H7Q2|F6GTQ4|D7TWP2|F6H3H7|F6HGP8|D7SLM9|D7SHP6|F6HL96|D7TMH3|F6HAJ4|F6HUH2|D7SM49|F6H5F0|E0CQ39|F6HVL7|F6HNH0|F6HZ27|D7TDW8|D7SMN4|F6H040|D7TX21|F6HVW3|D7UDC4|F6HAX6|F6GT81|D7SVY1|F6GTW7|D7TKA5|D7TC38|F6HTS6|A5BIW0|D7T3Z8|D7U7S6|F6HQM5
19243	0.00088679	0.004949	9	54	1028	21753	methylglyoxal catabolic process to D-lactate	D7TBJ2|F6H5L6|F6H7L5|F6HF49|F6HE85|A5BF93|F6GSM3|F6I4W6|D7T4T3
9750	0.0008938	0.0049578	10	65	1028	21753	response to fructose stimulus	F6I6W5|D7SKV8|F6HUQ8|D7SYC1|F6GZK4|D7T6M3|F6I5U2|E0CSC9|F6HNH0|A5BPB2
273	0.00089634	0.0049578	6	25	1028	21753	lipoic acid metabolic process	F6I6B3|F6HTS6|D7TGK2|D7SHS1|F6HFN8|A5B8T4
9106	0.00089634	0.0049578	6	25	1028	21753	lipoate metabolic process	F6I6B3|F6HTS6|D7TGK2|D7SHS1|F6HFN8|A5B8T4
9220	0.0009375	0.0051701	13	101	1028	21753	pyrimidine ribonucleotide biosynthetic process	A5BV56|F6GSZ1|D7T850|D7SHA2|F6GSP9|E0CTU3|D7TI00|D7T4B9|F6HVE9|F6HNY8|F6HS67|D7TQ89|A5B878
6449	0.00097948	0.0053229	3	5	1028	21753	regulation of translational termination	A5B605|A5BZP4|A5C3I9
45905	0.00097948	0.0053229	3	5	1028	21753	positive regulation of translational termination	A5B605|A5BZP4|A5C3I9
45901	0.00097948	0.0053229	3	5	1028	21753	positive regulation of translational elongation	A5B605|A5BZP4|A5C3I9
7007	0.00097948	0.0053229	3	5	1028	21753	inner mitochondrial membrane organization	D7SK52|D7TVU9|D7SKF6
10731	0.00097948	0.0053229	3	5	1028	21753	protein amino acid glutathionylation	A5AHY0|F6HSH9|D7T492
51596	0.0010165	0.0054922	9	55	1028	21753	methylglyoxal catabolic process	D7TBJ2|F6H5L6|F6H7L5|F6HF49|F6HE85|A5BF93|F6GSM3|F6I4W6|D7T4T3
9438	0.0010165	0.0054922	9	55	1028	21753	methylglyoxal metabolic process	D7TBJ2|F6H5L6|F6H7L5|F6HF49|F6HE85|A5BF93|F6GSM3|F6I4W6|D7T4T3
51606	0.0010626	0.0057243	11	78	1028	21753	detection of stimulus	F6I6B3|F6HTS6|D7TMH3|D7TWR2|F6H7Q2|F6HVW3|D7SHA2|A5BQN6|A5B473|F6H3H7|F6GTW7
9081	0.001098	0.0058983	8	45	1028	21753	branched chain family amino acid metabolic process	D7T043|A5BEM8|F6HS67|D7SKV8|A5AGN5|F6HFC9|F6HY26|A5B9M3
6800	0.0011532	0.0061771	14	116	1028	21753	oxygen and reactive oxygen species metabolic process	F6HTY5|D7SNA2|D7T6M3|D7UDC9|D7TI74|F6I0K4|D7U012|F6H7M1|F6HC76|D7SJL8|D7TWB1|F6H7I9|D7SHS1|D7UD99
16125	0.0011735	0.0062677	12	91	1028	21753	sterol metabolic process	F6HHQ0|F6H9P9|D7TTP0|D7SPN0|E0CV99|F6HRX1|A5BTZ8|F6HHQ7|F6H775|F6HFN8|F6GY10|A5ATD8
9065	0.0011942	0.0063597	5	18	1028	21753	glutamine family amino acid catabolic process	F6HTM6|D7SW34|D7SIE8|D7U7W7|D7TKA5
42445	0.0012448	0.0066107	17	157	1028	21753	hormone metabolic process	D7U1Z1|D7TWG7|D7SPN0|F6HKP1|D7U4B6|F6I134|F6HHQ7|D7TX39|F6HFN8|D7SHP6|A5C997|F6HHQ0|F6HTS6|F6H8I1|F6HID6|F6H9P9|F6GY10
2376	0.0014681	0.0077744	36	449	1028	21753	immune system process	F6I6B3|D7TWR2|F6H7Q2|F6GTQ4|D7TWP2|F6H3H7|F6HGP8|D7SLM9|D7SHP6|F6HL96|D7TMH3|F6HAJ4|F6HUH2|D7SM49|F6H5F0|E0CQ39|F6HVL7|F6HNH0|F6HZ27|D7TDW8|D7SMN4|F6H040|D7TX21|F6HVW3|D7UDC4|F6HAX6|F6GT81|D7SVY1|F6GTW7|D7TKA5|D7TC38|F6HTS6|A5BIW0|D7T3Z8|D7U7S6|F6HQM5
16104	0.0015581	0.0081742	5	19	1028	21753	triterpenoid biosynthetic process	D7TTP0|E0CV99|F6HRX1|F6HHQ7|A5ATD8
6497	0.0015612	0.0081742	12	94	1028	21753	protein amino acid lipidation	F6GU04|D7T0N7|E0CSS0|A5B3K2|D7U4X1|D7T3Z8|E0CQ80|F6HU62|D7U1Z6|F6HWS4|A5C6V1|F6HGL7
42157	0.0015612	0.0081742	12	94	1028	21753	lipoprotein metabolic process	F6GU04|D7T0N7|E0CSS0|A5B3K2|D7U4X1|D7T3Z8|E0CQ80|F6HU62|D7U1Z6|F6HWS4|A5C6V1|F6HGL7
42158	0.0015612	0.0081742	12	94	1028	21753	lipoprotein biosynthetic process	F6GU04|D7T0N7|E0CSS0|A5B3K2|D7U4X1|D7T3Z8|E0CQ80|F6HU62|D7U1Z6|F6HWS4|A5C6V1|F6HGL7
9767	0.001612	0.0084167	11	82	1028	21753	photosynthetic electron transport chain	F6I6B3|F6I0D9|D7TMH3|D7TWR2|F6H7Q2|F6HVW3|F6HK77|D7UDC9|D7U1W8|D7T2W3|D7SNZ1
6163	0.0016383	0.0085303	45	601	1028	21753	purine nucleotide metabolic process	D7T831|A5AR17|D7T850|F6HFL0|D7TK33|F6I363|Q0ZJ14|F6H101|Q0ZJ13|F6HFC9|D7TX39|F6H3H7|F6H7M1|F6GU75|D7TI00|D7SS06|F6GTT2|F6HMU5|F6HX89|D7U2F7|E0CQF4|F6GUN1|F6HNE4|F6H4T7|D7TMH4|A5B878|A5BV56|D7SM33|F6HM73|Q0ZJ34|F6H0B6|F6HVW3|D7SHA2|F6HXK4|F6HKY1|B6VJY3|F6HLZ6|F6GTR5|F6I1U3|D7STM0|F6H1L2|D7U9U7|F6HMT9|A5AY42|F6GT40
48193	0.0016703	0.0086728	20	204	1028	21753	Golgi vesicle transport	D7SPI5|D7T831|F6GU04|F6HCH7|D7SUD2|A5BM29|F6GU75|A5BDX1|D7SKU5|D7SS06|D7T9W2|F6H7C0|F6HHH1|D7SQY6|D7T2N7|A5AU19|A5C3J4|D7TKQ8|F6HWS4|A5BZY4
30258	0.0017148	0.0088786	19	190	1028	21753	lipid modification	F6HTM6|D7TPV2|D7SUC9|D7SU52|E0CNP0|A5C6V1|D7TKA5|F6HJJ4|F6GU75|D7SKV3|D7SY37|D7U9U7|F6HHH1|D7U7S6|D7TMQ2|E0CSC9|F6I0D4|D7SNX7|D7TJ98
6221	0.0017477	0.0090241	13	108	1028	21753	pyrimidine nucleotide biosynthetic process	A5BV56|F6GSZ1|D7T850|D7SHA2|F6GSP9|E0CTU3|D7TI00|D7T4B9|F6HVE9|F6HNY8|F6HS67|D7TQ89|A5B878
9697	0.0017869	0.0092012	10	71	1028	21753	salicylic acid biosynthetic process	F6I6B3|D7TC38|F6HTS6|F6HL96|D7TMH3|D7TWR2|F6H7Q2|F6HVW3|F6H3H7|F6GTW7
30091	0.0018091	0.0092388	4	12	1028	21753	protein repair	D7SR99|F6H539|F6HIG7|D7U1W8
18205	0.0018091	0.0092388	4	12	1028	21753	peptidyl-lysine modification	A5B605|A5BZP4|D7U2X4|A5C3I9
10206	0.0018091	0.0092388	4	12	1028	21753	photosystem II repair	D7SR99|F6H539|F6HIG7|D7U1W8
16114	0.0018766	0.0095476	20	206	1028	21753	terpenoid biosynthetic process	D7TWR2|F6HBY4|D7TTP0|F6HRX1|D7TGK2|F6HHQ7|F6HUN2|D7SVY1|D7TTQ8|F6H4F8|D7TC38|D7T9S4|E0CV77|E0CV99|D7TCA6|F6H7I9|D7SHS1|D7U1W8|D7TLP9|A5ATD8
19860	0.0018901	0.0095476	3	6	1028	21753	uracil metabolic process	F6HL38|F6GSP9|D7TU47
6208	0.0018901	0.0095476	3	6	1028	21753	pyrimidine base catabolic process	D7T187|F6GSP9|D7TU47
46113	0.0018901	0.0095476	3	6	1028	21753	nucleobase catabolic process	D7T187|F6GSP9|D7TU47
33554	0.0019123	0.009634	59	847	1028	21753	cellular response to stress	D7U762|F6GYV2|F6HX95|F6I1D5|F6HTT7|D7SHP6|D7TJZ9|F6HAJ4|F6HL38|F6H7I9|D7SHS1|F6H5F0|A5AU08|E0CQ38|F6H9A9|F6GTP8|D7TX21|F6HR12|D7SNA2|F6HCH7|F6HJ97|F6GXL4|D7TKA5|D7SY37|F6HVE9|D7SJL8|A5CAF6|E0CQ80|D7UD99|F6HGW0|F6GU04|E0CPM3|A5C6P1|F6I1B3|F6I0K4|D7TEF8|D7SYC1|D7SNX7|D7SMN4|D7TK67|F6I6W9|D7UDC4|F6H7B3|D7T6M3|F6HAX6|E0CRU7|F6GTW7|D7UDC9|F6H4N5|D7TI74|F6GSN2|A5B6U5|A5BIW0|D7T959|F6I0H8|F6HDT9|D7U4I8|…
6536	0.0019974	0.010035	5	20	1028	21753	glutamate metabolic process	F6HTM6|D7SW34|D7SIE8|D7TA34|D7TKA5
10310	0.0021541	0.010794	9	61	1028	21753	regulation of hydrogen peroxide metabolic process	F6I6B3|F6HTS6|D7TMH3|D7TWR2|F6H7Q2|F6HVW3|F6GT81|F6H3H7|F6GTW7
256	0.0022312	0.010974	2	2	1028	21753	allantoin catabolic process	F6I786|D7T7A4
9098	0.0022312	0.010974	2	2	1028	21753	leucine biosynthetic process	D7T043|A5B9M3
80136	0.0022312	0.010974	2	2	1028	21753	priming of cellular response to stress	F6HAX6|F6GTW7
42777	0.0022312	0.010974	2	2	1028	21753	plasma membrane ATP synthesis coupled proton transport	Q0ZJ14|Q0ZJ13
31117	0.0022312	0.010974	2	2	1028	21753	positive regulation of microtubule depolymerization	A5BM68|A5B3K2
31112	0.0022312	0.010974	2	2	1028	21753	positive regulation of microtubule polymerization or depolymerization	A5BM68|A5B3K2
19249	0.0022312	0.010974	2	2	1028	21753	lactate biosynthetic process	D7TA50|F6H2P8
80010	0.0024163	0.011853	9	62	1028	21753	regulation of oxygen and reactive oxygen species metabolic process	F6I6B3|F6HTS6|D7TMH3|D7TWR2|F6H7Q2|F6HVW3|F6GT81|F6H3H7|F6GTW7
43401	0.0024566	0.011925	6	30	1028	21753	steroid hormone mediated signaling pathway	A5AEH1|D7TX21|A5BQN6|D7U4X1|D7T3Z8|E0CRL1
9742	0.0024566	0.011925	6	30	1028	21753	brassinosteroid mediated signaling pathway	A5AEH1|D7TX21|A5BQN6|D7U4X1|D7T3Z8|E0CRL1
71383	0.0024566	0.011925	6	30	1028	21753	cellular response to steroid hormone stimulus	A5AEH1|D7TX21|A5BQN6|D7U4X1|D7T3Z8|E0CRL1
48545	0.0024566	0.011925	6	30	1028	21753	response to steroid hormone stimulus	A5AEH1|D7TX21|A5BQN6|D7U4X1|D7T3Z8|E0CRL1
6013	0.002516	0.012181	4	13	1028	21753	mannose metabolic process	D7SVH6|F6HSR9|D7SH72|D7UC38
9696	0.0027081	0.013077	10	75	1028	21753	salicylic acid metabolic process	F6I6B3|D7TC38|F6HTS6|F6HL96|D7TMH3|D7TWR2|F6H7Q2|F6HVW3|F6H3H7|F6GTW7
9161	0.0028348	0.013654	7	41	1028	21753	ribonucleoside monophosphate metabolic process	D7TI00|F6HVE9|D7U2F7|F6GSP9|F6H101|D7U5T7|D7TMH4
51247	0.0029262	0.014058	6	31	1028	21753	positive regulation of protein metabolic process	D7TQP5|A5B605|F6I0N0|A5BZP4|A5AWW0|A5C3I9
6722	0.0031366	0.01503	5	22	1028	21753	triterpenoid metabolic process	D7TTP0|E0CV99|F6HRX1|F6HHQ7|A5ATD8
33356	0.0031915	0.015254	3	7	1028	21753	UDP-L-arabinose metabolic process	F6GTE2|E0CR04|F6HEZ8
9684	0.0032655	0.015567	7	42	1028	21753	indoleacetic acid biosynthetic process	A5C997|F6HTS6|D7U1Z1|F6HID6|F6I134|D7TX39|D7SHP6
6560	0.0033917	0.016128	4	14	1028	21753	proline metabolic process	D7SIE8|D7U7W7|D7TKA5|F6H2W8
71367	0.0034597	0.016409	6	32	1028	21753	cellular response to brassinosteroid stimulus	A5AEH1|D7TX21|A5BQN6|D7U4X1|D7T3Z8|E0CRL1
50790	0.0037075	0.01754	35	458	1028	21753	regulation of catalytic activity	D7TK33|D7TM20|F6HV98|F6H3H7|A5CBR6|D7THJ7|A5ANX3|D7TMH3|Q9M4H8|A5BSE8|D7TLZ4|F6HQA1|F6GUR4|F6I4W6|D7SHS1|F6HTC9|F6H116|F6HHF6|D7SPN1|E0CSS0|F6GWR8|D7SVY1|F6GTW7|F6HZ64|E0CR63|D7TC38|D7U2N2|D7TDB6|D7TCX7|F6HXV5|A5ALT5|D7TLP9|F6HRK8|D7SLY4|F6H9Z6
9683	0.0037443	0.017625	7	43	1028	21753	indoleacetic acid metabolic process	A5C997|F6HTS6|D7U1Z1|F6HID6|F6I134|D7TX39|D7SHP6
42744	0.0037443	0.017625	7	43	1028	21753	hydrogen peroxide catabolic process	D7SJL8|D7T6M3|F6H7I9|D7SHS1|D7UDC9|D7UD99|F6I0K4
65009	0.0037794	0.017745	37	492	1028	21753	regulation of molecular function	D7TK33|D7TM20|F6HV98|F6H3H7|A5CBR6|D7THJ7|A5ANX3|D7TMH3|Q9M4H8|A5BSE8|D7TLZ4|F6HQA1|F6GUR4|F6I4W6|D7SHS1|A5C9H9|F6HTC9|F6H116|F6HHF6|D7SPN1|E0CSS0|F6GWR8|F6I5U2|D7SVY1|F6GTW7|F6HZ64|E0CR63|D7TC38|D7U2N2|D7TDB6|D7TCX7|F6HXV5|A5ALT5|D7TLP9|F6HRK8|D7SLY4|F6H9Z6
9150	0.003815	0.017867	42	577	1028	21753	purine ribonucleotide metabolic process	D7T831|A5AR17|D7T850|F6HFL0|D7TK33|F6I363|Q0ZJ14|F6H101|Q0ZJ13|D7TX39|F6H3H7|F6H7M1|F6GU75|D7TI00|D7SS06|F6GTT2|F6HMU5|F6HX89|D7U2F7|F6GUN1|F6HNE4|F6H4T7|D7TMH4|A5B878|A5BV56|D7SM33|F6HM73|Q0ZJ34|F6H0B6|F6HVW3|D7SHA2|F6HXK4|F6HKY1|B6VJY3|F6HLZ6|F6GTR5|F6I1U3|F6H1L2|D7U9U7|F6HMT9|A5AY42|F6GT40
16117	0.0041255	0.019225	13	119	1028	21753	carotenoid biosynthetic process	D7TWR2|F6HBY4|D7TGK2|D7SVY1|D7TTQ8|D7TC38|E0CV77|D7T9S4|D7TCA6|F6H7I9|D7SHS1|D7U1W8|D7TLP9
16109	0.0041255	0.019225	13	119	1028	21753	tetraterpenoid biosynthetic process	D7TWR2|F6HBY4|D7TGK2|D7SVY1|D7TTQ8|D7TC38|E0CV77|D7T9S4|D7TCA6|F6H7I9|D7SHS1|D7U1W8|D7TLP9
6563	0.0042746	0.01987	7	44	1028	21753	L-serine metabolic process	D7STM0|D7UCD0|F6GZK4|F6H8F3|F6GWF3|D7T2G6|F6HTU8
6012	0.0044537	0.020651	4	15	1028	21753	galactose metabolic process	F6H710|D7SJC4|E0CR04|A5BGY1
43467	0.0046815	0.021653	5	24	1028	21753	regulation of generation of precursor metabolites and energy	F6H029|F6H0B6|F6H539|F6I111|F6I229
6694	0.0047565	0.021814	13	121	1028	21753	steroid biosynthetic process	D7SPN0|D7TTP0|F6HRX1|A5BTZ8|F6HHQ7|F6H775|F6HFN8|F6HHQ0|F6HL96|E0CV99|F6H9P9|F6GY10|A5ATD8
42446	0.0047565	0.021814	13	121	1028	21753	hormone biosynthetic process	D7U1Z1|D7SPN0|F6I134|F6HHQ7|D7TX39|F6HFN8|D7SHP6|F6HTS6|F6HHQ0|A5C997|F6HID6|F6H9P9|F6GY10
9110	0.004763	0.021814	10	81	1028	21753	vitamin biosynthetic process	F6H9A9|E0CRS5|D7TSS8|D7T3I7|F6HLB8|F6GUR4|F6GTZ8|D7UC38|D7UC86|F6I2H0
9862	0.004763	0.021814	10	81	1028	21753	systemic acquired resistance, salicylic acid mediated signaling pathway	F6I6B3|F6HTS6|D7TMH3|D7TWR2|F6H7Q2|D7TX21|F6HVW3|F6GT81|F6H3H7|F6GTW7
70301	0.0048598	0.022094	7	45	1028	21753	cellular response to hydrogen peroxide	D7SJL8|D7T6M3|F6H7I9|D7SHS1|D7UDC9|D7UD99|F6I0K4
6568	0.0048598	0.022094	7	45	1028	21753	tryptophan metabolic process	F6HTS6|F6HID6|D7TD92|F6I134|D7TX39|F6GXL4|D7SHP6
6586	0.0048598	0.022094	7	45	1028	21753	indolalkylamine metabolic process	F6HTS6|F6HID6|D7TD92|F6I134|D7TX39|F6GXL4|D7SHP6
46373	0.0049277	0.022294	3	8	1028	21753	L-arabinose metabolic process	F6GTE2|E0CR04|F6HEZ8
42026	0.0049277	0.022294	3	8	1028	21753	protein refolding	F6GWA8|D7SLM9|D7TS57
34220	0.0049791	0.022472	18	194	1028	21753	ion transmembrane transport	D7SM33|F6HFL0|Q0ZJ34|Q0ZJ14|F6HVW3|Q0ZJ13|A5BTZ8|B6VJY3|F6H3H7|D7TVB7|F6H7M1|A5B4N7|D7SS06|F6GTT2|A5ACR7|F6HMT9|A5AY42|D7SVJ2
7005	0.0050029	0.022479	12	108	1028	21753	mitochondrion organization	F6I1U3|D7SVQ2|F6GSZ1|D7TVP9|D7UBK5|D7SK52|F6GZS2|F6I5L8|D7TVU9|D7TIL6|D7SKF6|D7UBE6
6612	0.0050048	0.022479	15	150	1028	21753	protein targeting to membrane	F6I6B3|D7SVQ2|D7TWR2|D7TX21|F6H7Q2|F6HVW3|F6H3H7|F6GT81|F6GTW7|D7SKF6|F6HTS6|D7TMH3|D7TQJ1|D7SK52|D7TVU9
19538	0.0050822	0.022772	251	4596	1028	21753	protein metabolic process	D7U762|D7TC95|D7SJX8|A5BQN6|F6HNI3|F6H0C8|F6I0I5|A5AKD8|D7U1Z6|F6H7M1|D7T4B9|D7U032|A5B894|D7SP77|D7TVK9|F6HF49|D7TBD9|A5BL10|D7T684|Q6B4V4|F6H0B6|A5BYC0|F6HCH7|D7SUC9|D7UAQ7|D7TJA9|D7TND2|D7TJ45|F6HWI4|F6HCJ1|D7SGX1|D7U9U7|D7SRG7|F6HXV5|D7T6S7|A5ALT5|F6GU04|E0CVH6|F6HWL2|A5C6P1|D7SUD2|F6HUZ1|F6HXL1|F6I5Z3|D7U2X4|D7SN28|D7SLM9|F6HGF1|F6I2Z6|F6H9S5|D7UCE5|A5BUA6|D7SW76|F6GTP0|A5ADV7|F6HNH0|D7UBE6|…
8202	0.0054315	0.024279	14	137	1028	21753	steroid metabolic process	D7SPN0|D7TTP0|F6HRX1|A5BTZ8|F6HHQ7|F6H775|F6HFN8|F6HHQ0|F6HL96|E0CV99|F6H9P9|F6GY10|F6GZN9|A5ATD8
46148	0.0054523	0.024314	27	337	1028	21753	pigment biosynthetic process	F6I6B3|D7TWR2|F6HBC6|F6HBY4|P43311|D7TTQ8|E0CV77|F6HL96|D7T9S4|F6HNY8|D7TCA6|F6H7I9|D7SHS1|F6H060|F6HM73|F6HVW3|D7TGK2|F6H775|D7SVY1|D7UDC9|A5AWW0|D7TC38|D7U2N2|E0CRP4|A2ICC9|D7U1W8|D7TLP9
45088	0.0055281	0.024593	17	181	1028	21753	regulation of innate immune response	F6I6B3|D7T0M7|F6GUF3|D7TWR2|F6H7Q2|D7TX21|F6HVW3|F6HAX6|D7SU52|F6H3H7|F6GT81|D7SVY1|F6GTW7|F6HTS6|D7U044|A5BIW0|D7TMH3
6541	0.0056278	0.024977	5	25	1028	21753	glutamine metabolic process	F6HTM6|F6H1W5|D7T6P4|A5AP38|P51119
34660	0.0060452	0.026765	33	439	1028	21753	ncRNA metabolic process	F6I6B3|A5AE63|D7TWR2|D7TM20|F6H7Q2|F6H0C8|D7TX39|D7T2A7|F6H3H7|F6HIG7|D7TQ16|D7U1Z6|D7U318|F6HL96|E0CV77|D7TMH3|D7TLZ4|D7TCA6|A5ADV7|D7U970|F6H561|A5B709|F6HVW3|F6GVX0|F6HKY0|D7SVY1|D7UDC9|A5AWW0|E0CR63|D7TC38|E0CRP4|D7U1W8|F6H9Z6
9749	0.0063213	0.027922	8	59	1028	21753	response to glucose stimulus	F6I6B3|F6I6W5|F6HUQ8|F6GZK4|D7U9U7|F6I5U2|D7UDC9|F6HNH0
51495	0.0064832	0.028169	2	3	1028	21753	positive regulation of cytoskeleton organization	A5BM68|A5B3K2
45732	0.0064832	0.028169	2	3	1028	21753	positive regulation of protein catabolic process	D7TQP5|F6I0N0
80093	0.0064832	0.028169	2	3	1028	21753	regulation of photorespiration	A5BEJ8|F6HJJ4
10269	0.0064832	0.028169	2	3	1028	21753	response to selenium ion	D7T1C8|D7SNS5
31998	0.0064832	0.028169	2	3	1028	21753	regulation of fatty acid beta-oxidation	A5BEJ8|F6HJJ4
46320	0.0064832	0.028169	2	3	1028	21753	regulation of fatty acid oxidation	A5BEJ8|F6HJJ4
31114	0.0064832	0.028169	2	3	1028	21753	regulation of microtubule depolymerization	A5BM68|A5B3K2
9082	0.0067013	0.029049	5	26	1028	21753	branched chain family amino acid biosynthetic process	D7T043|F6HS67|A5AGN5|F6HFC9|A5B9M3
6721	0.0068571	0.029656	20	231	1028	21753	terpenoid metabolic process	D7TWR2|F6HBY4|D7TTP0|F6HRX1|D7TGK2|F6HHQ7|F6HUN2|D7SVY1|D7TTQ8|F6H4F8|D7TC38|D7T9S4|E0CV77|E0CV99|D7TCA6|F6H7I9|D7SHS1|D7U1W8|D7TLP9|A5ATD8
19566	0.0071336	0.030687	3	9	1028	21753	arabinose metabolic process	F6GTE2|E0CR04|F6HEZ8
51174	0.0071448	0.030687	18	201	1028	21753	regulation of phosphorus metabolic process	F6I6B3|F6H561|D7TWR2|F6H7Q2|A5BQN6|D7TX39|D7TJ75|F6HIG7|F6H3H7|F6GT81|F6GTW7|F6I0D9|D7TMH3|F6H029|A5ASW8|A5ADV7|D7U1W8|D7SLY4
19220	0.0071448	0.030687	18	201	1028	21753	regulation of phosphate metabolic process	F6I6B3|F6H561|D7TWR2|F6H7Q2|A5BQN6|D7TX39|D7TJ75|F6HIG7|F6H3H7|F6GT81|F6GTW7|F6I0D9|D7TMH3|F6H029|A5ASW8|A5ADV7|D7U1W8|D7SLY4
2682	0.007602	0.0325	17	187	1028	21753	regulation of immune system process	F6I6B3|D7T0M7|F6GUF3|D7TWR2|F6H7Q2|D7TX21|F6HVW3|F6HAX6|D7SU52|F6H3H7|F6GT81|D7SVY1|F6GTW7|F6HTS6|D7U044|A5BIW0|D7TMH3
50776	0.007602	0.0325	17	187	1028	21753	regulation of immune response	F6I6B3|D7T0M7|F6GUF3|D7TWR2|F6H7Q2|D7TX21|F6HVW3|F6HAX6|D7SU52|F6H3H7|F6GT81|D7SVY1|F6GTW7|F6HTS6|D7U044|A5BIW0|D7TMH3
6633	0.0076689	0.032711	23	281	1028	21753	fatty acid biosynthetic process	F6I6B3|D7TWR2|D7SPM4|D7SPN0|D7TGK2|F6HMJ0|D7UDC9|F6HFN8|D7TTQ8|D7TC38|F6HTS6|A5BLR3|D7T9S4|F6HKX6|E0CV77|F6I6I9|D7SLA9|F6H9P9|D7SM49|F6GZC7|D7SHS1|D7U1W8|D7TLP9
9123	0.0078176	0.033194	7	49	1028	21753	nucleoside monophosphate metabolic process	D7TI00|F6HVE9|D7U2F7|F6GSP9|F6H101|D7U5T7|D7TMH4
19216	0.0078176	0.033194	7	49	1028	21753	regulation of lipid metabolic process	F6I6B3|D7U2N2|D7TGK2|A5BEJ8|D7SHS1|D7UDC9|F6HJJ4
9225	0.0079102	0.033435	5	27	1028	21753	nucleotide-sugar metabolic process	F6HUI7|F6HSR9|F6GTE2|E0CR04|F6HEZ8
6801	0.0079102	0.033435	5	27	1028	21753	superoxide metabolic process	F6HTY5|F6HC76|D7TWB1|D7SNA2|D7TI74
16116	0.0080965	0.034067	13	129	1028	21753	carotenoid metabolic process	D7TWR2|F6HBY4|D7TGK2|D7SVY1|D7TTQ8|D7TC38|E0CV77|D7T9S4|D7TCA6|F6H7I9|D7SHS1|D7U1W8|D7TLP9
16108	0.0080965	0.034067	13	129	1028	21753	tetraterpenoid metabolic process	D7TWR2|F6HBY4|D7TGK2|D7SVY1|D7TTQ8|D7TC38|E0CV77|D7T9S4|D7TCA6|F6H7I9|D7SHS1|D7U1W8|D7TLP9
19438	0.0085403	0.035854	36	501	1028	21753	aromatic compound biosynthetic process	F6I6B3|D7TWR2|D7SV37|F6H7Q2|D7TGJ2|D7TX39|F6H3H7|D7SHP6|F6HL96|D7TMH3|F6I4W6|D7SNV6|D7TDW8|F6H060|F6H9A9|D7TWS2|D7TFJ4|F6HVW3|F6HXK4|D0VBC7|F6HAX6|F6H775|F6GTW7|D7T1C8|F6GXL4|D0VBC0|D7TC38|D7T475|F6HTS6|D7U2N2|F6H9P9|D7TVU3|A2ICC8|A2ICC9|D7T102|D7SVJ2
33365	0.0086902	0.036401	18	205	1028	21753	protein localization in organelle	F6GSZ1|D7SVQ2|D7TVP9|F6HQ10|A5BM29|F6GZS2|F6H7L1|E0CV68|D7SKF6|F6H392|D7UBK5|D7UA03|F6HS75|D7SK52|D7TVU9|D7SY66|A5ARC5|D7UBE6
80135	0.0088577	0.03702	14	145	1028	21753	regulation of cellular response to stress	D7T0M7|F6I6B3|D7TWR2|D7TX21|F6H7Q2|F6HVW3|F6HAX6|D7SU52|F6H3H7|F6GT81|D7SVY1|F6GTW7|F6HTS6|D7TMH3
46700	0.0090913	0.037911	41	590	1028	21753	heterocycle catabolic process	D7T831|A5AR17|D7T850|F6HFL0|D7SR99|D7TK33|F6I363|Q0ZJ14|Q0ZJ13|D7TX39|D7TU47|D7SHP6|F6GU75|F6GTT2|F6HID6|F6HX89|F6GUN1|E0CSC9|F6HNE4|F6H4T7|A5BV56|F6HM73|Q0ZJ34|F6I786|F6H0B6|F6GSP9|F6HXK4|F6I134|F6HKY1|B6VJY3|F6HLZ6|F6GTR5|D7SVY1|D7SIE8|F6HTS6|F6I1U3|D7T187|F6H1L2|D7U9U7|D7T7A4|F6GT40
34754	0.0094557	0.039342	9	76	1028	21753	cellular hormone metabolic process	A5C997|F6HTS6|D7TWG7|D7U1Z1|F6HID6|D7U4B6|F6I134|D7TX39|D7SHP6
9851	0.0097152	0.040031	7	51	1028	21753	auxin biosynthetic process	A5C997|F6HTS6|D7U1Z1|F6HID6|F6I134|D7TX39|D7SHP6
43603	0.0098359	0.040031	3	10	1028	21753	cellular amide metabolic process	F6I786|D7T7A4|D7T3Z8
43155	0.0098359	0.040031	3	10	1028	21753	negative regulation of photosynthesis, light reaction	F6H029|F6H0B6|F6H539
10205	0.0098359	0.040031	3	10	1028	21753	photoinhibition	F6H029|F6H0B6|F6H539
6014	0.0098359	0.040031	3	10	1028	21753	D-ribose metabolic process	F6H2K0|D7TSR0|A5B8T3
6102	0.0098359	0.040031	3	10	1028	21753	isocitrate metabolic process	D7T7Y3|D7T1R6|D7TQM9
16091	0.0098359	0.040031	3	10	1028	21753	prenol biosynthetic process	D7TDW8|F6GYX7|D7UBE6
16094	0.0098359	0.040031	3	10	1028	21753	polyprenol biosynthetic process	D7TDW8|F6GYX7|D7UBE6
19348	0.0098359	0.040031	3	10	1028	21753	dolichol metabolic process	D7TDW8|F6GYX7|D7UBE6
19408	0.0098359	0.040031	3	10	1028	21753	dolichol biosynthetic process	D7TDW8|F6GYX7|D7UBE6
9639	0.0098771	0.040111	25	320	1028	21753	response to red or far red light	A5AE63|D7U9M6|F6I6B3|A5C718|F6H7Q2|A5BQN6|A5ASG6|F6I0I5|A5AWT3|F6HGF1|D7T4B9|D7T0N7|D7SHA2|F6GVX0|D7UDC9|A5AWW0|A5C6V1|D7TDB6|F6HDT9|E0CRP4|F6HS75|F6HKS7|D7U1W8|D7SLY4|A5BPB2
23014	0.0099935	0.040495	12	118	1028	21753	signal transmission via phosphorylation event	F6I6B3|F6HTS6|D7TMH3|D7TWR2|F6H7Q2|D7TX21|F6HVW3|F6HAX6|F6GT81|F6H3H7|F6GTW7|D7SLY4
10363	0.010347	0.041835	13	133	1028	21753	regulation of plant-type hypersensitive response	D7T0M7|F6I6B3|D7TWR2|D7TX21|F6H7Q2|F6HVW3|D7SU52|F6H3H7|F6GT81|D7SVY1|F6GTW7|F6HTS6|D7TMH3
43067	0.010533	0.042495	15	163	1028	21753	regulation of programmed cell death	F6I6B3|D7T0M7|D7TWR2|D7TX21|F6H7Q2|F6HVW3|D7SU52|F6H3H7|F6GT81|D7SVY1|F6GTW7|F6HTS6|D7TMH3|F6H9S5|D1I234
9156	0.010645	0.042765	6	40	1028	21753	ribonucleoside monophosphate biosynthetic process	D7TI00|F6HVE9|D7U2F7|F6GSP9|F6H101|D7TMH4
7033	0.010645	0.042765	6	40	1028	21753	vacuole organization	D7SS06|D7T1R6|F6HXK4|F6HHH1|A2ICC9|F6HWS4
10109	0.010766	0.043157	5	29	1028	21753	regulation of photosynthesis	F6H029|F6H0B6|F6H539|F6I6W9|F6I229
51716	0.011634	0.046534	90	1502	1028	21753	cellular response to stimulus	F6I6B3|D7U762|F6H7Q2|A5BQN6|F6GYV2|A5BZ08|F6HX95|F6I1D5|F6HTT7|F6H4F8|D7SHP6|D7TJZ9|F6HAJ4|F6HIF0|F6HL38|A5B3K2|F6H7I9|D7SM49|D7SHS1|F6H5F0|A5AU08|F6H7V7|E0CQ38|F6H9A9|F6GTP8|F6HR12|D7TX21|F6GSP9|F6HJ97|D7SNA2|F6HCH7|A5BR49|F6GXL4|D7TKA5|D7SY37|F6HVE9|D7SJL8|D7U9U7|A5CAF6|D7T3Z8|E0CQ80|D7UD99|A7NVX9|F6HGW0|A5AEH1|F6GU04|D7TWR2|F6HBC6|E0CPM3|A5C6P1|D7U4X1|F6H3H7|F6I1B3|F6I0K4|D7TEF8|D7TU47|D7TMH3|…
34614	0.011929	0.047612	7	53	1028	21753	cellular response to reactive oxygen species	D7SJL8|D7T6M3|F6H7I9|D7SHS1|D7UDC9|D7UD99|F6I0K4
10817	0.012141	0.048357	20	244	1028	21753	regulation of hormone levels	D7SPI5|D7U1Z1|D7TWG7|D7SPN0|F6HKP1|D7U4B6|F6I134|F6HHQ7|D7TX39|F6HFN8|D7SHP6|A5C997|F6HHQ0|F6HTS6|F6H8I1|F6HID6|F6H9P9|F6HRW7|F6H7I9|F6GY10
48767	0.012339	0.04898	11	107	1028	21753	root hair elongation	F6GU75|F6HHQ0|A5BM68|F6H8I1|D7SKH2|F6H9P9|D7SPN0|A5B3K2|F6I5Z3|D7SNX7|F6I0I5
6569	0.012428	0.04898	5	30	1028	21753	tryptophan catabolic process	F6HTS6|F6HID6|F6I134|D7TX39|D7SHP6
46218	0.012428	0.04898	5	30	1028	21753	indolalkylamine catabolic process	F6HTS6|F6HID6|F6I134|D7TX39|D7SHP6
43605	0.01256	0.04898	2	4	1028	21753	cellular amide catabolic process	F6I786|D7T7A4
6101	0.01256	0.04898	2	4	1028	21753	citrate metabolic process	D7T7Y3|D7T1R6
6086	0.01256	0.04898	2	4	1028	21753	acetyl-CoA biosynthetic process from pyruvate	F6I1P0|F6HFN8
9445	0.01256	0.04898	2	4	1028	21753	putrescine metabolic process	D7SIR1|D7U7W7
10971	0.01256	0.04898	2	4	1028	21753	positive regulation of G2/M transition of mitotic cell cycle	F6I0N0|E0CQ27
19464	0.01256	0.04898	2	4	1028	21753	glycine decarboxylation via glycine cleavage system	D7TTY4|D7T9I4
31110	0.01256	0.04898	2	4	1028	21753	regulation of microtubule polymerization or depolymerization	A5BM68|A5B3K2
6576	0.012828	0.049919	12	122	1028	21753	cellular biogenic amine metabolic process	F6HTS6|D7SIR1|F6HID6|D7TD92|F6I134|F6HW95|F6HXC8|D7TX39|F6H775|D7U7W7|F6GXL4|D7SHP6
[truncated: 205 more columns]
