# Supplementary material for: Five omic technologies are concordant in differentiating the biochemical characteristics of the berries of five grapevine (Vitis vinifera L.) cultivars
Source: BMC Genomics. 2015 Nov 16;16:946. doi: 10.1186/s12864-015-2115-y (PMC4647476; doi:10.1186/s12864-015-2115-y)
Supplement: Additional file 9: — Correlations of protein and transcript abundance. Protein data are log2 NSAF values, n = 3, RNAseq data are log2 normalized counts per million (CPM), n = 3, and microarray data are log2 RMA values, n = 5. Relationships of proteins with either RNAseq (CPM) or microarray (RMA) are indicated. (XLS 370 kb) [file 12864_2015_2115_MOESM9_ESM.xls]

## Sheet: lm.cor.prot.cpm-micro.csv
Additional File 9 as XLS – Correlations of protein and transcript abundance. Protein data are log2 NSAF values, n=3, RNAseq data are log2 normalized counts per million (CPM), n=3, and microarray data are log2 RMA values, n=5. Relationships of proteins with either RNAseq (CPM) or microarray (RMA) are indicated.
UniProtKB	V1	r2.CPM	p.value.CPM	Cor.CPM	conf.low.CPM	conf.high.CPM	r2.RMA	p.value.RMA	Cor.RMA	conf.low.RMA	conf.high.RMA
D7UCJ5	VIT_15s0046g01570	0.817849	7.26143e-12	0.90435	0.807013	0.953847	0.764507	0.000934224	0.874361	0.544484	0.969989
F6HUH1	VIT_02s0025g04330	0.817797	7.29075e-12	0.904321	0.806958	0.953833	0.775755	0.000763829	0.88077	0.563804	0.971593
A2ICC8	VIT_04s0023g03370	0.809249	1.39197e-11	0.899583	0.797909	0.951484	0.953469	1.30643e-06	0.976457	0.900399	0.9946
A2ICC9	VIT_02s0025g04720	0.801189	2.4961e-11	0.895092	0.789375	0.949252	0.904677	2.34919e-05	0.951145	0.801525	0.988683
F6HUH2	VIT_02s0025g04340	0.799149	2.88295e-11	0.893951	0.787215	0.948684	0.821793	0.000297947	0.906528	0.645118	0.97796
F6HQD7	VIT_03s0063g00820	0.795628	3.68441e-11	0.89198	0.783487	0.947702	0.889273	4.30604e-05	0.943013	0.771404	0.986757
F6HWI4	VIT_07s0141g00520	0.787262	6.49257e-11	0.887278	0.774624	0.945356	0.915976	1.41128e-05	0.957066	0.823944	0.990078
D7U122	VIT_09s0002g06790	0.776505	1.30339e-10	0.881195	0.763225	0.942311	0.864685	9.70999e-05	0.929884	0.724351	0.983621
D7T2C8	VIT_05s0094g00350	0.749269	6.62758e-10	0.865603	0.734337	0.934461	0.85898	0.000114836	-0.926812	-0.982882	-0.713608
F6HQD8	VIT_03s0063g00830	0.743922	8.93484e-10	0.862509	0.72866	0.932895	0.947996	2.04286e-06	0.973651	0.889036	0.99395
E0CR65	VIT_18s0001g02760	0.741608	1.01481e-09	0.861167	0.726204	0.932215	0.000200531	0.969029	0.0141609	-0.621002	0.638098
F6GXX3	VIT_08s0058g01230	0.735405	1.41998e-09	0.857558	0.719615	0.930384	0.969265	2.47072e-07	0.984512	0.933603	0.996459
Q9FS43	VIT_05s0077g01580	0.732899	1.62291e-09	0.856095	0.716951	0.92964	0.908744	1.96969e-05	0.953281	0.809563	0.989187
F6HF98	VIT_01s0011g06460	0.732	1.70203e-09	0.85557	0.715996	0.929373	0.728458	0.00168224	0.853498	0.483926	0.964706
D7U4J3	VIT_03s0038g04700	0.731745	1.72504e-09	0.855421	0.715726	0.929298	0.927928	7.60062e-06	0.96329	0.847966	0.991537
F6GWR8	VIT_04s0023g02700	0.729079	1.98458e-09	0.853861	0.712891	0.928504	0.895545	3.40074e-05	0.946333	0.783608	0.987544
D7U4J5	VIT_03s0038g04680	0.715227	4.024e-09	0.845711	0.698159	0.924347	0.77005	0.000846971	0.877525	0.553979	0.970782
F6H7L1	VIT_10s0116g00570	0.709242	5.40464e-09	0.842165	0.691789	0.922532	0.940091	3.61006e-06	0.969583	0.872746	0.993005
A5C9F1	VIT_02s0025g04300	0.708054	5.72671e-09	0.841459	0.690523	0.922171	0.825206	0.000275323	0.908409	0.651297	0.97842
F6HY97	VIT_09s0002g03450	0.703007	7.30324e-09	0.838455	0.685149	0.92063	0.766163	0.00090747	0.875307	0.547316	0.970226
F6HDM0	VIT_05s0020g02770	0.683929	1.76802e-08	0.827	0.664805	0.914732	0.789935	0.000584108	0.888783	0.588459	0.973588
F6HXV5	VIT_09s0002g01040	0.675314	2.59117e-08	0.821775	0.655604	0.912029	0.880973	5.77089e-05	0.938602	0.755382	0.985707
D7SZX9	VIT_12s0034g01870	0.673663	2.78493e-08	0.82077	0.65384	0.911508	0.575381	0.0109813	0.758539	0.246768	0.939475
D7SXW6	VIT_03s0091g00160	0.664326	4.15998e-08	0.815062	0.643856	0.908545	0.885136	4.99575e-05	0.940816	0.7634	0.986234
F6HDT9	VIT_05s0020g04110	0.663914	4.23331e-08	0.814809	0.643414	0.908413	0.731868	0.00159649	0.855493	0.489568	0.965215
F6I2H0	VIT_00s1364g00010	0.661583	4.67084e-08	0.813377	0.64092	0.907668	0.706577	0.00232028	0.840581	0.448127	0.96139
F6HSR9	VIT_14s0006g02820	0.655993	5.89749e-08	0.809934	0.634935	0.905874	0.813438	0.0003593	0.901908	0.630084	0.976828
D7SWG5	VIT_07s0031g02630	0.654441	6.28798e-08	0.808975	0.633272	0.905374	0.892613	3.80386e-05	0.944782	0.777893	0.987177
D7TNE6	VIT_01s0026g01630	0.639795	1.1359e-07	0.799872	0.617566	0.900612	0.909232	1.92755e-05	0.953536	0.810528	0.989247
F6H775	VIT_16s0098g00850	0.635769	1.33092e-07	0.797351	0.613243	0.89929	0.628075	0.0062591	0.792512	0.325112	0.948733
D7TU47	VIT_03s0017g00550	0.634217	1.41413e-07	0.796377	0.611575	0.898778	0.879009	6.16679e-05	0.937555	0.751611	0.985457
A5BIM9	VIT_13s0019g00860	0.634156	1.4175e-07	0.796339	0.61151	0.898758	0.82648	0.000681297	0.90911	0.618281	0.980965
D7TIL3	VIT_08s0007g05580	0.629931	1.66974e-07	0.793682	0.606969	0.897361	0.801273	0.000465284	0.895139	0.608419	0.975161
F6I347	VIT_15s0048g01390	0.620706	2.37273e-07	0.787849	0.597043	0.894286	0.717901	0.00197042	0.84729	0.466565	0.963117
D7TVY3	VIT_02s0025g03380	0.620225	2.41604e-07	0.787544	0.596525	0.894125	0.756915	0.0010647	0.870009	0.531561	0.968894
F6H6W3	VIT_05s0077g01990	0.619253	2.50579e-07	0.786926	0.595479	0.893799	0.897764	3.1178e-05	0.947504	0.787945	0.987822
F6HDS7	VIT_05s0020g03860	0.613272	3.13057e-07	0.783117	0.589033	0.891784	0.800499	0.000472751	0.894706	0.607049	0.975054
D7SKB2	VIT_06s0004g05180	0.60429	4.34602e-07	0.777361	0.579342	0.888733	0.768836	0.000865528	0.876833	0.551895	0.970608
F6HG44	VIT_01s0010g02460	0.597204	5.60172e-07	0.77279	0.571684	0.886302	0.637936	0.00558891	0.798709	0.34013	0.950394
F6HRG1	VIT_19s0140g00210	0.591343	6.8876e-07	0.768988	0.565344	0.884275	0.597262	0.00876655	0.772827	0.278922	0.943402
A5BQN6	VIT_03s0038g01930	0.589687	7.29807e-07	0.767911	0.56355	0.8837	0.768716	0.000867377	0.876764	0.551689	0.970591
F6HKY0	VIT_08s0007g01640	0.588436	7.62301e-07	0.767096	0.562196	0.883265	0.193323	0.203553	0.439686	-0.262653	0.837469
D7SPB2	VIT_04s0023g02050	0.587265	7.93959e-07	0.766332	0.560927	0.882857	0.793226	0.000547481	0.890632	0.594229	0.974047
A5AHJ5	VIT_02s0025g04270	0.585532	8.43027e-07	0.765201	0.559049	0.882252	0.106782	0.356744	0.326775	-0.381303	0.793203
F6I2B5	VIT_00s0480g00030	0.576459	1.14959e-06	0.759249	0.549207	0.879064	0.924113	9.35741e-06	0.961308	0.840264	0.991073
F6GY60	VIT_18s0072g00160	0.570674	1.39632e-06	0.75543	0.542921	0.877013	0.810695	0.000381396	0.900386	0.625177	0.976454
F6HKX6	VIT_08s0007g01750	0.569714	1.44179e-06	0.754794	0.541877	0.876671	0.360384	0.0665046	0.60032	-0.0471142	0.892574
F6H8G5	VIT_00s2576g00010	0.56543	1.66189e-06	0.751951	0.537216	0.87514	0.728543	0.00168006	0.853547	0.484066	0.964719
D7UE33	VIT_00s0304g00070	0.560026	1.98428e-06	0.748349	0.53133	0.873198	0.800776	0.000470068	0.894861	0.607539	0.975093
A5AXR4	VIT_06s0004g04390	0.555361	2.30864e-06	0.745226	0.526243	0.87151	0.733392	0.00155926	0.856383	0.492096	0.965442
F6H3Q3	VIT_04s0008g01520	0.554304	2.38867e-06	0.744516	0.52509	0.871126	0.170924	0.234995	0.413429	-0.292279	0.827621
F6H539	VIT_12s0028g01600	0.552367	2.54221e-06	0.743214	0.522975	0.870422	0.735512	0.0015086	0.85762	0.495617	0.965757
F6HV98	VIT_13s0084g00050	0.543188	3.403e-06	0.737013	0.512942	0.867058	0.83048	0.000242971	0.911307	0.660884	0.979127
F6HFC9	VIT_01s0011g05860	0.541284	3.61272e-06	0.73572	0.510857	0.866355	0.771369	0.000827159	0.878276	0.556246	0.97097
F6HUI7	VIT_02s0025g04610	0.538065	3.99489e-06	0.733529	0.507331	0.865163	0.691235	0.00286861	0.831405	0.423439	0.959013
D7TUK6	VIT_14s0030g01980	0.535648	4.30632e-06	0.73188	0.504682	0.864265	0.143469	0.280424	0.378773	-0.329413	0.81422
D7T2W1	VIT_13s0064g01450	0.53525	4.35979e-06	0.731608	0.504245	0.864117	0.90843	1.99727e-05	0.953116	0.80894	0.989148
F6GX20	VIT_04s0023g00590	0.534301	4.48952e-06	0.730959	0.503205	0.863763	0.63311	0.00590954	0.795682	0.332765	0.949584
D7TU83	VIT_03s0017g01060	0.529098	5.26806e-06	0.727391	0.497493	0.861816	0.264241	0.128516	0.514044	-0.170893	0.864024
A5ANX3	VIT_06s0009g02230	0.523271	6.28869e-06	0.723375	0.491087	0.859619	0.696348	0.00267581	0.834475	0.431631	0.95981
F6HNB7	VIT_13s0019g05130	0.520226	6.89271e-06	0.721267	0.487736	0.858464	0.152949	0.263775	0.391087	-0.316466	0.819035
D7T831	VIT_19s0090g01130	0.515869	7.8521e-06	0.71824	0.482935	0.856803	0.712967	0.00211742	0.844374	0.45851	0.962367
D7SPI5	VIT_04s0023g01300	0.508923	9.6428e-06	0.713388	0.475269	0.854135	0.781675	0.000684307	0.884124	0.574056	0.97243
F6HYJ1	VIT_11s0037g00180	0.507827	9.95805e-06	0.71262	0.474057	0.853711	0.763123	0.000957042	0.873569	0.542122	0.96979
D7SY09	VIT_08s0105g00300	0.504598	1.09436e-05	0.71035	0.470487	0.85246	0.500279	0.02215	0.707304	0.140045	0.924995
A7PQW3	VIT_06s0061g00120	0.498171	1.31823e-05	0.705812	0.46337	0.849953	0.744283	0.00131229	0.862718	0.51026	0.967052
F6HLB8	VIT_08s0007g07350	0.497051	1.36136e-05	0.705018	0.462128	0.849514	0.801468	0.00046342	0.895247	0.608763	0.975188
Q9M4H8	VIT_16s0022g00960	0.495119	1.43891e-05	0.703647	0.459985	0.848755	0.284028	0.112698	0.532943	-0.145511	0.870476
D7T232	VIT_16s0022g01690	0.493469	1.50836e-05	0.702474	0.458154	0.848105	0.618983	0.00693121	0.786755	0.311368	0.947183
A5BR79	VIT_03s0063g00050	0.490958	1.62014e-05	0.700684	0.455365	0.847113	0.643561	0.00523252	0.802222	0.34875	0.951331
A5BAX1	VIT_01s0011g05110	0.488253	1.7492e-05	0.698751	0.452357	0.846039	0.520388	0.0185329	0.721379	0.168106	0.929037
D7TWQ4	VIT_14s0066g01320	0.484278	1.95633e-05	0.695901	0.447934	0.844455	0.613494	0.0073635	0.783258	0.303118	0.946238
D7U4J6	VIT_03s0038g04670	0.483519	1.99844e-05	0.695355	0.447088	0.844152	0.546309	0.0145831	0.739127	0.204818	0.934064
F6HIF0	VIT_12s0059g01380	0.480699	2.16227e-05	0.693325	0.443946	0.843021	0.665524	0.00400677	0.815797	0.382789	0.954927
D7T6Q0	VIT_05s0020g02540	0.478952	2.27004e-05	0.692063	0.441997	0.842318	0.612049	0.00748068	0.782336	0.300953	0.945988
D7U9N6	VIT_05s0062g01190	0.472275	2.72981e-05	0.687222	0.434538	0.839615	0.780483	0.000699785	0.883449	0.571987	0.972262
A5CBB3	VIT_11s0016g01070	0.465958	3.24374e-05	0.682611	0.427466	0.837034	0.487068	0.0248202	0.697903	0.121795	0.922268
F6H3Q4	VIT_04s0008g01530	0.463828	3.43649e-05	0.681049	0.425078	0.836158	0.0886667	0.403376	0.297769	-0.408431	0.780976
D7SLR0	VIT_15s0021g02700	0.462891	3.52471e-05	0.680361	0.424026	0.835771	0.672401	0.0036731	0.820001	0.393575	0.956033
A5AJY2	VIT_18s0001g00690	0.460194	3.79037e-05	0.678376	0.420998	0.834657	0.78815	0.000604738	0.887778	0.585337	0.973339
F6H040	VIT_18s0001g11930	0.459561	3.85546e-05	0.677909	0.420286	0.834394	0.582174	0.0102513	0.763004	0.256696	0.940707
D7TMG2	VIT_13s0019g03470	0.458227	3.99595e-05	-0.676924	-0.833841	-0.418787	0.687495	0.00301628	-0.829153	-0.958427	-0.41747
F6GU22	VIT_06s0004g02560	0.456394	4.1968e-05	0.675569	0.416725	0.833078	0.706149	0.00233439	0.840326	0.447434	0.961324
D7SLA9	VIT_06s0004g01510	0.454551	4.40821e-05	0.674204	0.414651	0.832309	0.393503	0.0522123	0.627298	-0.00384785	0.901045
D7TPC0	VIT_07s0104g00420	0.453942	4.48023e-05	0.673752	0.413966	0.832055	0.528819	0.0171647	0.7272	0.17998	0.930694
D7SPN1	VIT_04s0023g00740	0.448959	5.1124e-05	0.670044	0.408349	0.829963	0.457908	0.0316401	0.676689	0.0819995	0.91603
D7TW66	VIT_02s0025g04350	0.446114	5.50996e-05	0.667917	0.405136	0.828762	0.941626	3.25183e-06	0.970374	0.875899	0.993189
F6I4A7	VIT_05s0062g01270	0.441429	6.22822e-05	0.664401	0.399838	0.826771	0.835087	0.000217145	0.913831	0.669303	0.979742
A5BPB2	VIT_12s0028g00320	0.438645	6.69562e-05	-0.662302	-0.825582	-0.396685	0.201562	0.193069	-0.448957	-0.840886	0.251866
E0CQ27	VIT_18s0001g12250	0.434793	7.39658e-05	0.659389	0.392317	0.823928	0.381813	0.0569284	0.61791	-0.0191771	0.89812
D7T7A4	VIT_05s0020g04900	0.430503	8.25822e-05	0.656127	0.387442	0.822073	0.498844	0.0224283	0.706289	0.138056	0.924702
F6HJZ4	VIT_12s0035g01910	0.426998	9.03082e-05	0.653451	0.383454	0.820548	0.451761	0.0332553	0.672132	0.0736913	0.914675
D7TXF5	VIT_14s0081g00030	0.425689	9.33649e-05	0.652449	0.381962	0.819976	0.115483	0.336689	-0.339828	-0.798585	0.368684
F6H710	VIT_05s0077g00690	0.422979	0.000100004	0.650368	0.378871	0.818789	0.826772	0.000265396	0.90927	0.654138	0.97863
E0CR99	VIT_18s0001g03430	0.420814	0.000105621	0.648702	0.3764	0.817837	0.71632	0.00201662	0.846357	0.463981	0.962877
E0CV68	VIT_16s0098g01630	0.41818	0.000112854	0.646669	0.37339	0.816674	1.39261e-06	0.997419	0.00118009	-0.628914	0.630338
F6HF82	VIT_01s0011g00690	0.416207	0.000118576	0.645141	0.371132	0.815799	0.582599	0.0102071	0.763281	0.257317	0.940784
F6HX00	VIT_00s1995g00010	0.413525	0.00012679	0.643059	0.368059	0.814605	0.485213	0.0252151	0.696572	0.119244	0.92188
E0CRS5	VIT_18s0001g07100	0.404873	0.000157071	0.636296	0.358122	0.810718	0.509756	0.0203809	0.713972	0.153226	0.926916
D7SNS5	VIT_05s0029g00240	0.404291	0.000159333	0.635839	0.357452	0.810455	0.567535	0.0118749	0.753349	0.235361	0.938038
A5B8T3	VIT_05s0102g00710	0.403417	0.000162789	0.635151	0.356446	0.810058	0.329075	0.0829372	0.573651	-0.0876241	0.883992
F6HKP1	VIT_08s0007g02760	0.401189	0.000171921	0.633395	0.353878	0.809046	0.686882	0.00304104	0.828784	0.416493	0.95833
F6HEV9	VIT_01s0011g03690	0.400112	0.000176505	0.632544	0.352636	0.808555	0.554181	0.013527	0.744434	0.216094	0.935552
D7TU94	VIT_03s0017g01240	0.399554	0.000178925	0.632103	0.351992	0.8083	0.71886	0.00194277	0.847856	0.468136	0.963262
D7U970	VIT_18s0041g01360	0.396181	0.000194231	0.629429	0.348096	0.806755	0.515937	0.0192893	0.718288	0.161866	0.928154
D7TNE5	VIT_01s0026g01640	0.387569	0.000239072	0.622551	0.338116	0.80277	0.681089	0.00328286	0.825281	0.407291	0.957416
F6HW56	VIT_03s0097g00530	0.382424	0.000270329	0.618404	0.332131	0.80036	0.421325	0.0422809	0.649095	0.0329248	0.90774
D7U2F7	VIT_07s0005g01170	0.379971	0.000286547	0.616418	0.329272	0.799203	0.306861	0.0966167	0.553951	-0.116206	0.877515
A5ANR7	VIT_18s0001g14310	0.378611	0.000295927	0.615314	0.327685	0.798559	0.680862	0.00329262	0.825144	0.406931	0.95738
F6HGH4	VIT_01s0010g01130	0.377544	0.000303486	0.614446	0.32644	0.798053	0.196809	0.199051	0.443632	-0.258082	0.838927
F6HW60	VIT_03s0097g00600	0.377254	0.000305577	0.61421	0.3261	0.797915	0.336684	0.0786541	0.580245	-0.0778073	0.886133
D7SJX8	VIT_06s0004g06610	0.375709	0.000316913	0.612951	0.324296	0.797181	0.216407	0.175483	0.465195	-0.232543	0.846796
F6HHR8	VIT_00s0323g00030	0.373502	0.000333804	0.611148	0.321714	0.796128	0.800725	0.00047056	0.894832	0.607449	0.975086
E0CP56	VIT_18s0001g09460	0.369545	0.00036623	0.607902	0.317075	0.794229	0.699891	0.00254822	0.836595	0.437327	0.960359
F6GUG5	VIT_06s0004g07660	0.368987	0.000371034	0.607443	0.31642	0.79396	0.726412	0.00173539	0.852298	0.480547	0.964399
D7TBK8	VIT_11s0016g03630	0.364842	0.000408622	0.604021	0.311548	0.791953	0.14482	0.277985	-0.380552	-0.814919	0.327559
D7SHS1	VIT_17s0000g08390	0.362191	0.000434503	0.601823	0.308427	0.790662	0.851893	0.000140175	0.92298	0.700351	0.981958
D7TVU3	VIT_02s0025g02920	0.3616	0.000440484	0.601332	0.307729	0.790373	0.587098	0.00974657	0.766223	0.263922	0.941593
D7TKA5	VIT_10s0003g03870	0.360817	0.000448524	0.60068	0.306806	0.78999	0.128914	0.308247	0.359046	-0.349617	0.806378
D7T2N7	VIT_05s0094g01520	0.360021	0.000456836	0.600017	0.305867	0.7896	0.284003	0.112717	0.532919	-0.145542	0.870469
D7SYK8	VIT_05s0077g00950	0.357706	0.000481845	0.598085	0.303132	0.788463	0.475186	0.0274382	0.689337	0.105501	0.919763
F6H0X1	VIT_18s0001g06200	0.355941	0.000501767	0.596608	0.301045	0.787593	0.189537	0.208557	0.435359	-0.267628	0.835864
F6GVW4	VIT_18s0089g01270	0.355154	0.000510901	0.595948	0.300114	0.787203	0.415242	0.044306	0.644393	0.0248475	0.906306
D7T1C8	VIT_06s0009g02300	0.351981	0.000549339	0.59328	0.296353	0.785628	0.764413	0.000935761	0.874307	0.544324	0.969975
D7SIE8	VIT_17s0000g05800	0.351956	0.000549646	0.593259	0.296324	0.785616	0.549408	0.0141599	0.741221	0.209249	0.934652
F6HQW1	VIT_08s0040g02980	0.351402	0.000556643	0.592791	0.295666	0.78534	0.576986	0.0108053	0.759596	0.249109	0.939768
A5C9F2	VIT_02s0025g04290	0.350379	0.000569765	0.591928	0.294452	0.78483	0.583298	0.0101344	0.76374	0.258343	0.94091
F6HCH7	VIT_11s0118g00500	0.349646	0.000579341	0.591309	0.293582	0.784464	0.364472	0.0645799	0.603715	-0.0418003	0.893651
F6HEZ8	VIT_01s0011g00160	0.347818	0.000603899	0.589761	0.291409	0.783548	0.580374	0.0104409	0.761823	0.25406	0.940382
D7TDF1	VIT_01s0127g00720	0.347378	0.000609965	0.589388	0.290884	0.783327	0.584625	0.00999762	0.764608	0.260289	0.941149
F6HAD6	VIT_06s0009g02410	0.346788	0.00061817	0.588887	0.290183	0.78303	0.633525	0.00588138	0.795943	0.333398	0.949654
F6HLL9	VIT_08s0007g06040	0.345879	0.000631033	0.588114	0.2891	0.782573	0.55138	0.0138956	0.74255	0.212075	0.935025
F6HTU8	VIT_14s0030g01560	0.345596	0.00063508	0.587874	0.288763	0.78243	0.00778254	0.808516	0.0882187	-0.573249	0.680071
F6H0T0	VIT_18s0001g03230	0.344236	0.00065491	0.586716	0.287141	0.781744	0.639327	0.00549909	0.799579	0.342257	0.950626
F6H9A9	VIT_19s0177g00140	0.343508	0.000665757	0.586095	0.286273	0.781375	0.893304	3.70579e-05	0.945148	0.779238	0.987264
F6I1Z8	VIT_00s0333g00040	0.342931	0.000674472	0.585603	0.285585	0.781083	0.654292	0.00460189	0.808883	0.365303	0.953101
A5C3X4	VIT_05s0020g05040	0.342821	0.000676144	0.585509	0.285454	0.781028	0.322954	0.0865272	0.568291	-0.0955103	0.882241
F6H1X2	VIT_19s0014g01550	0.340748	0.00070845	0.583736	0.282977	0.779975	0.528367	0.0172359	0.726889	0.179341	0.930606
A5BM68	VIT_05s0020g01170	0.337947	0.000754394	-0.581332	-0.778546	-0.279627	0.462141	0.0305652	-0.67981	-0.916955	-0.0877376
F6HVE9	VIT_13s0139g00170	0.337815	0.000756637	0.581218	0.279468	0.778478	0.741083	0.00138148	0.860862	0.504905	0.966581
A5C9Q0	VIT_08s0007g01430	0.336546	0.000778415	0.580126	0.277949	0.777828	0.684669	0.00313175	0.827447	0.412972	0.957982
A5AEH1	VIT_07s0191g00090	0.335664	0.000793906	0.579366	0.276891	0.777375	0.509762	0.0203797	0.713976	0.153235	0.926918
D7T4C9	VIT_13s0067g02950	0.334357	0.000817406	0.578236	0.275322	0.776702	0.346736	0.0732883	0.588843	-0.064813	0.888906
A5B3K2	VIT_01s0011g00560	0.332102	0.000859489	0.576283	0.272613	0.775537	0.664777	0.0040444	0.815339	0.38162	0.954807
D7SVV2	VIT_07s0031g00350	0.331715	0.000866919	0.575947	0.272147	0.775337	0.572	0.0113596	0.756307	0.241845	0.938858
F6I0D4	VIT_04s0044g01480	0.330748	0.00088574	0.575107	0.270983	0.774835	0.468352	0.0290421	0.684363	0.0961796	0.9183
F6I5U2	VIT_13s0074g00150	0.327091	0.000960441	0.571919	0.266576	0.77293	0.0859384	0.411055	0.293153	-0.412637	0.778995
F6HBY4	VIT_09s0018g01610	0.326347	0.000976343	0.571268	0.265678	0.772541	0.507632	0.0207671	0.712483	0.150266	0.926488
D7UD99	VIT_18s0122g01320	0.325437	0.000996152	0.570471	0.264579	0.772063	0.307251	0.096361	0.554302	-0.115706	0.877632
F6GV26	VIT_06s0004g04470	0.32537	0.00099763	-0.570412	-0.772028	-0.264497	0.736766	0.00147923	-0.858351	-0.965943	-0.497704
D7TBJ2	VIT_11s0016g03440	0.323777	0.00103325	0.569014	0.262571	0.77119	0.212189	0.180317	0.46064	-0.238019	0.845147
F6HEC6	VIT_16s0039g01420	0.322189	0.00106996	0.567617	0.260649	0.770353	0.71354	0.00209995	0.844713	0.459443	0.962454
D7TQA5	VIT_08s0040g03150	0.321299	0.00109106	0.566832	0.25957	0.769882	0.419271	0.0429559	0.647511	0.0301951	0.907258
F6HLD8	VIT_08s0007g00130	0.318845	0.00115131	-0.564663	-0.76858	-0.256593	0.491273	0.0239437	-0.700908	-0.923142	-0.127588
F6HLZ6	VIT_10s0003g05320	0.316951	0.00119993	0.562984	0.254292	0.76757	0.364968	0.0643495	0.604126	-0.0411547	0.893781
F6GZN9	VIT_18s0001g09420	0.314798	0.00125755	0.561069	0.251671	0.766418	0.498196	0.022555	0.70583	0.137157	0.924569
Q84U32	VIT_02s0241g00140	0.314089	0.00127712	-0.560436	-0.766037	-0.250807	0.138924	0.288803	-0.372726	-0.811833	0.335676
D7SSP3	VIT_11s0206g00120	0.313675	0.00128865	0.560067	0.250303	0.765814	0.387518	0.0545843	0.622509	-0.0117049	0.899556
D7TN47	VIT_02s0154g00480	0.311964	0.00133744	0.558537	0.248214	0.764892	0.618572	0.011932	0.786493	0.256183	0.952893
D7TRU8	VIT_00s0532g00030	0.311739	0.00134397	0.558336	0.24794	0.764771	0.67409	0.00359456	0.82103	0.396234	0.956303
E0CR04	VIT_18s0001g01640	0.311731	0.00134421	0.558328	0.24793	0.764766	0.329626	0.0826203	0.574131	-0.0869135	0.884148
D7TKK5	VIT_10s0003g05020	0.311257	0.00135807	0.557904	0.247352	0.76451	0.609501	0.00769098	0.780706	0.297138	0.945546
D7T4T3	VIT_13s0067g00180	0.308241	0.00144963	0.555195	0.243663	0.762874	0.477315	0.0269533	0.69088	0.108413	0.920216
F6HBN7	VIT_03s0088g00710	0.307193	0.00148279	0.55425	0.242379	0.762303	0.689393	0.00294064	0.830297	0.420496	0.958724
F6HUY7	VIT_14s0066g01110	0.306784	0.00149592	0.553881	0.241878	0.76208	0.519061	0.0187558	0.720459	0.166245	0.928775
F6I6Y7	VIT_18s0122g00050	0.305579	0.00153528	-0.552792	-0.761421	-0.240399	0.00798256	0.80611	-0.0893452	-0.68068	0.572486
F6HRK8	VIT_00s0187g00040	0.304267	0.00157921	0.551604	0.238788	0.760702	0.774554	0.000780781	0.880088	0.561732	0.971423
F6GX19	VIT_04s0023g00600	0.303289	0.00161275	-0.550717	-0.760164	-0.237586	0.032653	0.617372	-0.180702	-0.727551	0.506558
D7TXE6	VIT_14s0081g00150	0.30278	0.00163045	0.550255	0.23696	0.759885	0.413008	0.0450694	0.642657	0.0218873	0.905776
F6HZU2	VIT_07s0005g04890	0.302721	0.00163253	0.550201	0.236887	0.759852	0.273068	0.121229	0.522559	-0.159568	0.866946
A5ASG6	VIT_12s0057g00630	0.300332	0.00171827	-0.548025	-0.758532	-0.233945	0.523918	0.0179498	-0.723822	-0.929734	-0.17307
F6HUT2	VIT_14s0066g00250	0.300115	0.00172623	0.547828	0.233679	0.758413	0.628853	0.00620404	0.793003	0.326293	0.948865
F6GXY4	VIT_08s0058g01020	0.299316	0.00175601	-0.547097	-0.757969	-0.232692	0.0358576	0.600309	-0.189361	-0.731744	0.499862
F6HUF2	VIT_02s0025g04050	0.29592	0.00188791	0.543985	0.228497	0.756077	0.350188	0.0715189	0.591767	-0.060342	0.889844
D7TX39	VIT_13s0084g00110	0.295635	0.00189941	0.543723	0.228144	0.755918	0.509547	0.0204185	0.713826	0.152936	0.926874
F6GUN1	VIT_06s0004g00480	0.295076	0.00192211	0.543209	0.227453	0.755605	0.390381	0.0534387	0.624805	-0.00794867	0.90027
D7SZJ5	VIT_05s0049g01360	0.294084	0.00196309	0.542295	0.226223	0.755049	0.235082	0.155517	0.484852	-0.208391	0.853826
F6HAX6	VIT_05s0094g00900	0.293653	0.00198113	0.541898	0.22569	0.754807	0.807731	0.000406421	0.898739	0.619889	0.976049
D7SK38	VIT_06s0004g05960	0.291673	0.00206607	0.540068	0.223233	0.753692	0.435368	0.0378955	0.659824	0.0516589	0.910987
F6GTP0	VIT_17s0000g03310	0.290214	0.00213091	0.538715	0.221419	0.752866	0.464722	0.0299247	0.681705	0.0912416	0.917516
F6H7L5	VIT_10s0116g01660	0.289232	0.00217561	0.537803	0.220198	0.752309	0.222776	0.168417	0.471991	-0.224289	0.849241
E0CUQ3	VIT_16s0050g01850	0.287187	0.00227155	0.535899	0.217651	0.751146	0.63099	0.0060548	0.794349	0.329539	0.949226
F6GTE2	VIT_17s0000g05030	0.284076	0.00242526	0.532988	0.213765	0.749365	0.660974	0.00424014	0.813003	0.375686	0.954191
F6HQA1	VIT_03s0063g00280	0.282742	0.00249412	0.531735	0.212097	0.748597	0.497891	0.0226146	0.705614	0.136736	0.924507
F6I5Z3	VIT_03s0180g00010	0.281993	0.00253364	0.53103	0.211158	0.748165	0.685165	0.00311125	0.827747	0.41376	0.95806
F6H7Q2	VIT_02s0109g00080	0.280864	0.00259425	0.529966	0.209743	0.747512	0.356457	0.0683995	0.59704	-0.0522142	0.89153
D7U9U6	VIT_14s0060g02270	0.280436	0.0026176	0.529562	0.209206	0.747264	0.386686	0.054921	0.621841	-0.0127953	0.899348
D7TBS7	VIT_11s0016g04340	0.280116	0.00263517	0.52926	0.208805	0.747079	0.62741	0.00630647	0.792092	0.324104	0.948621
F6HBA8	VIT_13s0064g01260	0.279929	0.00264549	0.529083	0.20857	0.746971	0.582282	0.0102401	0.763074	0.256854	0.940727
F6HVL7	VIT_14s0081g00020	0.277602	0.0027773	-0.526879	-0.745617	-0.205645	0.0202688	0.694805	0.142368	-0.535236	0.708487
A5BIN1	VIT_13s0019g00840	0.2753	0.00291375	0.52469	0.202746	0.74427	0.35432	0.0694495	0.595248	-0.0549861	0.890958
D7T3A9	VIT_13s0073g00560	0.27379	0.00300668	-0.52325	-0.743383	-0.200841	0.00759943	0.810748	0.0871747	-0.573954	0.679505
F6HTT7	VIT_14s0030g01720	0.273429	0.00302935	0.522904	0.200385	0.74317	0.385404	0.0554432	0.620809	-0.0144753	0.899026
Q7XAU6	VIT_05s0094g00340	0.272752	0.00307221	0.522257	0.19953	0.742771	0.452854	0.0329634	0.672944	0.0751663	0.914917
F6H0B6	VIT_18s0001g00190	0.271807	0.00313301	0.521352	0.198335	0.742213	0.731722	0.00160009	0.855408	0.489326	0.965193
D7TTY4	VIT_02s0012g01120	0.269287	0.00330091	0.518928	0.195142	0.740718	0.332023	0.0812549	0.576214	-0.0838233	0.884826
F6HL96	VIT_08s0007g00530	0.268664	0.00334368	0.518328	0.194351	0.740347	0.51115	0.0201304	0.714948	0.155172	0.927197
D7TU16	VIT_02s0012g00760	0.268172	0.00337784	0.517853	0.193727	0.740053	0.0677828	0.46754	0.260351	-0.441676	0.764635
D7TSS8	VIT_14s0006g01660	0.26756	0.00342077	0.517262	0.19295	0.739688	0.395412	0.0514742	0.628818	-0.00133823	0.901516
D7T6P4	VIT_05s0020g02480	0.267548	0.00342166	0.51725	0.192934	0.73968	0.554643	0.013467	0.744744	0.216757	0.935639
F6HCU9	VIT_00s0194g00030	0.266006	0.00353222	-0.515758	-0.738757	-0.190974	0.514461	0.0195456	-0.71726	-0.927859	-0.1598
F6HAM6	VIT_16s0022g01440	0.265204	0.00359105	0.51498	0.189953	0.738276	0.169488	0.23717	0.411689	-0.294196	0.826959
F6I4U2	VIT_14s0060g00900	0.264678	0.00363017	0.514469	0.189283	0.737959	0.41837	0.0432547	0.646815	0.028999	0.907046
E0CQG0	VIT_18s0001g12830	0.264432	0.00364859	0.51423	0.188969	0.737811	0.399638	0.0498709	0.632169	0.00422472	0.902552
F6HSN0	VIT_14s0006g02020	0.261495	0.00387561	0.511366	0.185219	0.736036	0.531333	0.0167728	0.728926	0.183532	0.931184
A5B427	VIT_03s0180g00070	0.261343	0.00388766	0.511218	0.185026	0.735944	0.719067	0.00193684	0.847978	0.468475	0.963293
F6H3J8	VIT_04s0008g05990	0.259416	0.00404435	0.509329	0.182558	0.734771	0.422539	0.041886	0.65003	0.0345396	0.908024
F6HUX3	VIT_14s0066g00800	0.258849	0.00409149	-0.508773	-0.734425	-0.181832	0.000620774	0.945532	-0.0249153	-0.644432	0.614348
E0CVD7	VIT_16s0098g00830	0.258589	0.00411337	0.508516	0.181498	0.734266	0.243922	0.146826	0.493884	-0.197003	0.857012
F6HUH0	VIT_02s0025g04320	0.257269	0.0042259	0.507217	0.179804	0.733458	0.446269	0.0347549	0.668034	0.06629	0.913452
D0VBC7	VIT_15s0048g00350	0.256763	0.00426981	0.506717	0.179154	0.733147	0.395007	0.0516301	0.628496	-0.00187087	0.901416
F6GZS4	VIT_18s0001g14750	0.256457	0.00429652	0.506416	0.178761	0.73296	0.654169	0.00460872	0.808807	0.365114	0.953081
E0CSC9	VIT_19s0014g01800	0.255038	0.00442275	0.505013	0.176935	0.732086	0.783123	0.000665856	0.884942	0.576572	0.972634
A5B1D3	VIT_12s0028g01080	0.252923	0.00461743	-0.502914	-0.730778	-0.174209	0.670641	0.00375639	-0.818927	-0.955751	-0.390807
F6I6B3	VIT_15s0046g01090	0.252402	0.00466665	0.502396	0.173536	0.730454	0.460282	0.0310336	0.678441	0.0852157	0.91655
D7TA34	VIT_04s0079g00600	0.251247	0.00477742	0.501246	0.172045	0.729737	0.347762	0.0727584	0.589714	-0.0634842	0.889186
A5BTD4	VIT_08s0007g07560	0.248442	0.00505719	0.498439	0.168412	0.727983	0.528273	0.0172508	0.726824	0.179209	0.930588
F6H7M1	VIT_10s0116g01740	0.248397	0.0050618	-0.498394	-0.727955	-0.168354	0.265261	0.127654	-0.515035	-0.864365	0.169584
D7SVJ2	VIT_14s0068g01280	0.248017	0.00510088	0.498013	0.167861	0.727716	0.633237	0.00590091	0.795762	0.332958	0.949605
A5BGY1	VIT_02s0025g01580	0.246111	0.00530139	0.496096	0.165386	0.726516	0.350065	0.0715816	0.591663	-0.060502	0.889811
F6I281	VIT_04s0210g00220	0.245306	0.0053884	0.495284	0.164338	0.726007	0.477575	0.0268948	0.691068	0.108768	0.920271
F6HZ64	VIT_07s0005g00730	0.24461	0.00546463	-0.494581	-0.725567	-0.163432	0.505009	0.0212523	-0.71064	-0.925958	-0.146614
F6H1W5	VIT_19s0014g00980	0.241681	0.00579705	0.49161	0.15961	0.723703	0.0910461	0.396831	0.301738	-0.404791	0.782671
A5BQP3	VIT_03s0038g01820	0.240881	0.00589103	0.490797	0.158565	0.723192	0.0891506	0.402034	0.298581	-0.407689	0.781323
F6HWL2	VIT_00s0283g00030	0.240799	0.00590079	0.490713	0.158457	0.723139	0.459113	0.031331	0.677579	0.083632	0.916294
F6GSG7	VIT_17s0000g10430	0.240519	0.00593419	0.490427	0.15809	0.722959	0.286338	0.11097	0.535105	-0.142547	0.871208
A5BM29	VIT_01s0010g03790	0.239639	0.00604004	-0.489529	-0.722395	-0.156938	0.856932	0.000121769	-0.925706	-0.982616	-0.709766
F6GV28	VIT_06s0004g04440	0.239193	0.00609444	0.489073	0.156353	0.722108	0.11237	0.343707	0.335216	-0.373172	0.796692
D7T745	VIT_05s0020g04160	0.237799	0.00626736	0.487646	0.154524	0.72121	0.00944667	0.789385	0.097194	-0.567139	0.684907
D7TT38	VIT_14s0006g03040	0.236784	0.00639625	-0.486604	-0.720554	-0.15319	0.237552	0.153042	-0.487393	-0.854725	0.205206
D7THJ7	VIT_08s0007g00840	0.236555	0.00642556	0.48637	0.15289	0.720406	0.425118	0.0410569	0.652011	0.037974	0.908625
A5AL04	VIT_01s0011g06630	0.235975	0.00650068	0.485773	0.152127	0.72003	0.259426	0.132656	0.509338	-0.177074	0.862399
E0CQY0	VIT_18s0001g01130	0.235752	0.00652978	0.485543	0.151834	0.719885	0.473756	0.0277677	0.688299	0.103547	0.919459
F6GWQ0	VIT_04s0023g03010	0.235061	0.0066207	0.484831	0.150924	0.719437	0.291966	0.106858	0.540339	-0.135327	0.872971
D7STC3	VIT_12s0055g00780	0.234147	0.00674291	0.483887	0.149718	0.718841	0.435056	0.0379886	0.659588	0.0512419	0.910916
D7TWV8	VIT_14s0066g01920	0.232643	0.00694855	0.482331	0.147733	0.717859	0.321827	0.0872027	0.567298	-0.0969615	0.881916
F6HU67	VIT_02s0025g02430	0.2325	0.0069685	0.482182	0.147544	0.717765	0.17222	0.23305	0.414993	-0.290551	0.828215
D7TDJ3	VIT_01s0127g00260	0.230882	0.00719704	0.480502	0.145404	0.716703	0.278868	0.116645	0.52808	-0.152128	0.868827
D7U762	VIT_16s0013g00620	0.22889	0.0074884	0.478425	0.142762	0.715388	0.501029	0.0220056	0.707834	0.141086	0.925149
F6HBY3	VIT_09s0018g01600	0.228595	0.00753258	0.478116	0.14237	0.715193	0.227589	0.163256	0.477063	-0.218063	0.851056
F6I786	VIT_00s0204g00040	0.22773	0.00766318	0.477211	0.141221	0.71462	0.717389	0.00198529	0.846988	0.465728	0.963039
D7T9I6	VIT_01s0011g01960	0.222992	0.00841862	0.472221	0.134902	0.711453	0.294674	0.104928	0.542839	-0.131853	0.87381
D7SK19	VIT_06s0004g06150	0.222834	0.00844505	0.472053	0.13469	0.711346	0.570667	0.0115115	0.755425	0.239907	0.938614
F6HQ30	VIT_07s0104g01080	0.22198	0.00858903	0.471148	0.133547	0.710771	0.320206	0.0881821	0.565868	-0.0990479	0.881447
F6HDM2	VIT_05s0020g02800	0.221869	0.00860797	0.471029	0.133397	0.710695	0.460469	0.0309864	0.678578	0.0854685	0.916591
D7TT48	VIT_14s0006g03200	0.220808	0.00879053	-0.469902	-0.709978	-0.131975	0.316055	0.0907345	-0.562187	-0.880238	0.104389
F6I0Q2	VIT_03s0038g04040	0.220291	0.00888082	0.469351	0.131281	0.709628	0.164071	0.245563	0.405057	-0.301449	0.824426
F6GTA6	VIT_17s0000g05680	0.219811	0.00896535	0.46884	0.130636	0.709302	0.367401	0.0632297	0.606136	-0.0379877	0.894418
F6I186	VIT_03s0038g00720	0.219802	0.00896695	-0.46883	-0.709296	-0.130624	0.000499927	0.951114	-0.0223591	-0.642934	0.615938
E0CU14	VIT_12s0028g00930	0.217949	0.00930106	0.46685	0.128131	0.708034	0.425083	0.0410683	0.651984	0.0379264	0.908617
D7U4L8	VIT_03s0038g04420	0.215478	0.00976506	0.464196	0.124797	0.70634	0.665529	0.00400653	0.8158	0.382796	0.954928
D7UC86	VIT_15s0046g02860	0.214487	0.00995735	0.463127	0.123457	0.705657	0.305775	0.0973334	0.552969	-0.117602	0.87719
D7TW84	VIT_02s0025g04550	0.214224	0.0100089	0.462843	0.123101	0.705476	0.310195	0.0944461	0.556952	-0.111923	0.87851
F6HM35	VIT_10s0003g00260	0.213352	0.010182	0.4619	0.121919	0.704873	0.661369	0.00421948	0.813246	0.376301	0.954255
F6HM78	VIT_10s0003g01000	0.212986	0.0102555	-0.461504	-0.704619	-0.121423	0.119566	0.327736	-0.345783	-0.801017	0.362839
F6GST3	VIT_17s0000g01690	0.209859	0.0109044	0.458103	0.117172	0.702441	0.482447	0.0258131	0.694584	0.115446	0.9213
A5ARE0	VIT_06s0004g04060	0.209213	0.0110432	0.457398	0.116293	0.701989	0.126683	0.312775	0.355926	-0.352753	0.805124
F6I5I7	VIT_15s0024g00070	0.208938	0.0111028	0.457098	0.115918	0.701796	0.45088	0.0334924	0.671476	0.072502	0.91448
D7TVT2	VIT_02s0025g02780	0.20812	0.0112821	-0.456202	-0.701222	-0.114801	0.00268209	0.887015	0.0517889	-0.597314	0.659898
D7U5C7	VIT_03s0038g01380	0.206994	0.0115335	0.454965	0.113261	0.700428	0.286746	0.110668	0.535486	-0.142024	0.871336
D7TKJ3	VIT_10s0003g04880	0.206688	0.0116027	0.454629	0.112842	0.700212	0.5923	0.00923477	0.76961	0.271585	0.942522
F6I6I9	VIT_15s0046g03340	0.205925	0.0117769	0.45379	0.111798	0.699672	0.255598	0.136033	0.505567	-0.18199	0.861092
E0CVC0	VIT_16s0098g01010	0.205524	0.0118695	-0.453348	-0.699388	-0.111249	0.421419	0.04225	-0.649168	-0.907762	-0.0330507
E0CS20	VIT_19s0014g00450	0.205492	0.0118771	0.453312	0.111204	0.699365	0.166169	0.242277	0.407638	-0.298636	0.825414
F6HQJ9	VIT_03s0063g02110	0.205131	0.0119611	-0.452914	-0.699109	-0.110709	0.259957	0.132193	-0.50986	-0.86258	0.176392
A5AHY0	VIT_00s0317g00050	0.204579	0.0120907	0.452304	0.109952	0.698717	0.415851	0.0440995	0.644865	0.0256561	0.906451
A5BEH3	VIT_10s0003g00090	0.204174	0.0121865	0.451857	0.109396	0.698429	0.329881	0.0824745	0.574352	-0.0865857	0.88422
A5C0H0	VIT_13s0019g04230	0.203907	0.0122503	-0.45156	-0.698238	-0.109028	0.0480055	0.543068	-0.219102	-0.745838	0.47622
F6HTC9	VIT_02s0012g00500	0.203687	0.0123029	0.451317	0.108727	0.698081	0.559917	0.0127965	0.748276	0.224347	0.936626
D7SKV8	VIT_06s0004g03140	0.202878	0.0124986	0.45042	0.107613	0.697503	0.227584	0.163262	0.477057	-0.21807	0.851054
F6GTG3	VIT_17s0000g04540	0.202106	0.0126881	0.449562	0.10655	0.696951	0.27184	0.12222	0.521383	-0.161143	0.866543
F6HSM4	VIT_14s0006g01880	0.198739	0.0135474	-0.445802	-0.694524	-0.101898	0.208814	0.184276	-0.456962	-0.843811	0.242409
F6HHG1	VIT_06s0080g00410	0.198079	0.0137223	-0.445061	-0.694046	-0.100984	0.163309	0.246767	-0.404115	-0.824065	0.302472
D7TMQ2	VIT_12s0142g00610	0.197713	0.0138202	0.444649	0.100476	0.69378	0.273567	0.120828	0.523036	-0.158928	0.867109
D7SKD8	VIT_06s0004g04930	0.197011	0.01401	0.443859	0.0995009	0.693269	0.209618	0.183325	0.457841	-0.241363	0.844131
D7TCX7	VIT_06s0080g00150	0.196795	0.0140689	0.443615	0.0992006	0.693111	0.084248	0.415909	0.290255	-0.415261	0.777746
F6HL38	VIT_08s0007g01100	0.196558	0.0141336	-0.443349	-0.692939	-0.0988719	0.567707	0.0118547	-0.753463	-0.938069	-0.235611
D7TD92	VIT_12s0057g01240	0.194898	0.0145961	0.441473	0.0965619	0.691724	0.0894922	0.40109	0.299153	-0.407165	0.781567
F6HM73	VIT_10s0003g00890	0.194371	0.014746	0.440876	0.0958269	0.691337	0.426176	0.040721	0.652822	0.039383	0.908871
D7T227	VIT_16s0022g01770	0.193976	0.0148595	0.440427	0.0952749	0.691046	0.387879	0.0544384	0.6228	-0.0112305	0.899647
F6I0D9	VIT_04s0044g01410	0.193874	0.0148888	-0.440311	-0.690971	-0.095133	0.192777	0.204268	-0.439064	-0.837239	0.26337
F6HNE4	VIT_13s0019g04590	0.192328	0.0153412	0.438553	0.0929728	0.689831	0.288324	0.109503	0.536958	-0.139999	0.871833
D7STS9	VIT_04s0008g01410	0.192152	0.0153936	0.438351	0.0927259	0.6897	0.00207167	0.900641	-0.0455156	-0.656333	0.601344
D7TZW9	VIT_09s0002g01800	0.190642	0.0158497	-0.436626	-0.68858	-0.0906103	0.0675951	0.46818	-0.259991	-0.764475	0.441988
F6I229	VIT_00s0207g00210	0.190486	0.0158977	-0.436447	-0.688463	-0.0903907	0.670184	0.00377823	-0.818648	-0.955678	-0.390091
F6H3U9	VIT_04s0008g06040	0.190356	0.0159376	-0.436299	-0.688367	-0.0902088	0.429	0.039835	-0.654981	-0.909525	-0.0431494
A5CAF8	VIT_19s0085g00380	0.190021	0.0160413	0.435914	0.0897376	0.688117	0.419065	0.043024	0.647352	0.0299218	0.907209
F6HGH1	VIT_01s0010g01100	0.189757	0.0161234	0.435611	0.0893666	0.68792	0.215601	0.176397	0.464328	-0.233589	0.846483
D7TBH4	VIT_11s0016g03210	0.189717	0.0161358	0.435565	0.0893106	0.68789	0.753181	0.0011338	0.86786	0.525238	0.968352
D7U4B6	VIT_04s0044g01620	0.189141	0.0163162	0.434904	0.0885011	0.68746	0.274285	0.120254	0.523722	-0.158007	0.867343
D7U0U7	VIT_09s0002g05790	0.188461	0.0165319	0.434121	0.0875439	0.686951	0.175384	0.228367	0.418789	-0.28634	0.829652
E0CSM0	VIT_19s0014g02890	0.188457	0.0165333	0.434116	0.0875376	0.686948	0.244313	0.146453	0.49428	-0.196499	0.857151
F6H255	VIT_19s0014g02880	0.188404	0.0165503	0.434055	0.0874629	0.686908	0.484178	0.0254376	0.695829	0.117822	0.921663
D7SL25	VIT_06s0004g02380	0.188018	0.016674	0.43361	0.0869192	0.686618	0.0698792	0.460484	0.264347	-0.438216	0.766412
D7SPM6	VIT_04s0023g00820	0.18783	0.0167345	0.433394	0.0866549	0.686478	0.388385	0.0542349	0.623206	-0.0105668	0.899773
F6HGL3	VIT_11s0016g03200	0.186743	0.0170892	0.432138	0.0851205	0.685659	0.415423	0.0442445	0.644533	0.0250879	0.906349
D7SVH6	VIT_14s0068g01110	0.18656	0.0171495	0.431926	0.0848625	0.685522	0.329388	0.0827573	0.573923	-0.0872211	0.884081
F6HNY2	VIT_13s0019g01180	0.186339	0.0172229	0.43167	0.0845494	0.685354	0.521974	0.0182691	0.722477	0.170335	0.929351
D7TPI6	VIT_03s0063g00400	0.185813	0.0173982	0.431061	0.0838066	0.684958	0.101853	0.368739	0.319144	-0.388561	0.790022
D7TAL0	VIT_01s0010g02290	0.185413	0.017533	0.430596	0.0832401	0.684655	0.543344	0.0149975	0.737119	0.200586	0.933499
F6GZ23	VIT_00s0274g00090	0.18471	0.0177722	-0.429778	-0.684121	-0.0822435	0.0982443	0.377834	0.313439	-0.393929	0.787628
F6HS67	VIT_05s0051g00830	0.184556	0.0178248	0.4296	0.0820263	0.684005	0.797458	0.000502982	0.893005	0.601677	0.974634
F6GT74	VIT_17s0000g06270	0.18419	0.0179508	0.429174	0.0815073	0.683727	0.35537	0.0689319	0.596129	-0.0536244	0.891239
F6HJ98	VIT_01s0150g00640	0.183444	0.0182107	-0.428303	-0.683158	-0.0804475	0.188545	0.209888	-0.434218	-0.835439	0.268933
F6GWF3	VIT_05s0029g00310	0.182969	0.0183779	0.427748	0.0797725	0.682796	0.119394	0.328108	0.345534	-0.363084	0.800915
A5ATD8	VIT_07s0005g06290	0.181615	0.0188626	-0.426163	-0.68176	-0.0778462	0.32842	0.083315	-0.57308	-0.883806	0.0884683
D7TSW3	VIT_14s0006g02080	0.181288	0.0189815	0.42578	0.0773803	0.681509	0.685584	0.00309397	0.828	0.414428	0.958126
F6I5I8	VIT_15s0024g00050	0.181117	0.0190443	0.425578	0.0771355	0.681377	0.0220709	0.682097	0.148563	-0.530705	0.711624
F6GZY7	VIT_18s0001g09990	0.180744	0.0191813	0.425139	0.0766031	0.68109	0.180743	0.220654	0.425139	-0.279232	0.832045
D7U0W6	VIT_09s0002g06040	0.180147	0.0194023	0.424438	0.0757517	0.68063	0.0476538	0.544587	0.218298	-0.476873	0.745463
F6HAU0	VIT_16s0022g00670	0.180036	0.0194438	-0.424307	-0.680545	-0.0755929	0.0990926	0.375671	-0.31479	-0.788196	0.392662
F6HTM6	VIT_03s0017g01760	0.178835	0.0198974	0.422889	0.0738751	0.679616	0.382069	0.0568214	0.618117	-0.0188419	0.898185
F6HFL6	VIT_01s0011g04350	0.177863	0.020272	0.421738	0.0724819	0.678862	0.12203	0.322466	0.349328	-0.359332	0.802457
F6HSH9	VIT_14s0006g00630	0.176222	0.02092	-0.419788	-0.677582	-0.0701244	0.309058	0.0951816	-0.55593	-0.878172	0.113384
F6HBJ7	VIT_03s0088g01290	0.175417	0.0212455	0.418828	0.0689645	0.676951	0.368239	0.0628478	0.606827	-0.0368961	0.894636
D7THM8	VIT_08s0007g00480	0.174821	0.0214893	0.418116	0.0681057	0.676484	0.0554905	0.512358	0.235564	-0.462686	0.753442
F6GTP8	VIT_17s0000g09780	0.172212	0.0225893	0.414985	0.064334	0.674424	0.812656	0.000365497	0.901474	0.628684	0.976721
D7T6S7	VIT_05s0020g02820	0.172071	0.0226507	0.414814	0.0641286	0.674311	0.355818	0.0687121	0.596505	-0.0530435	0.891359
A5AQ47	VIT_04s0008g01490	0.171467	0.0229135	0.414086	0.0632532	0.673832	0.0933242	0.390691	0.30549	-0.40133	0.784267
A5B6U5	VIT_06s0004g05920	0.170815	0.0232008	0.413298	0.0623064	0.673312	0.454231	0.0325985	0.673967	0.0770261	0.915221
D7TZA8	VIT_09s0002g08260	0.170681	0.0232604	0.413136	0.0621112	0.673205	0.139449	0.287823	0.373428	-0.334952	0.812111
A5BXT5	VIT_05s0094g01550	0.17039	0.0233902	0.412783	0.061688	0.672973	0.0192758	0.70208	-0.138837	-0.706688	0.537801
F6HQC5	VIT_03s0063g00680	0.169993	0.0235683	0.412302	0.0611104	0.672655	0.44692	0.0345745	0.668521	0.0671654	0.913597
D7U4N2	VIT_03s0038g04270	0.169931	0.023596	0.412227	0.0610206	0.672606	0.100017	0.373332	0.316255	-0.391285	0.788811
F6GT65	VIT_17s0000g06450	0.169887	0.0236159	0.412174	0.0609564	0.672571	0.0016819	0.910439	0.041011	-0.604217	0.653756
F6H7V7	VIT_00s0220g00070	0.169345	0.0238617	-0.411516	-0.672137	-0.0601668	0.318929	0.0889605	-0.564738	-0.881077	0.100691
D7SGX1	VIT_17s0000g01540	0.16929	0.0238871	0.411448	0.0600857	0.672092	0.637573	0.00561256	0.798481	0.339575	0.950333
D7T1A7	VIT_06s0009g02550	0.168893	0.0240686	-0.410966	-0.671774	-0.0595076	0.56855	0.0117561	-0.754023	-0.938225	-0.236834
F6HRV9	VIT_00s0515g00010	0.168606	0.0242011	0.410616	0.059088	0.671543	0.0227319	0.677584	0.150771	-0.529081	0.712738
F6H4N5	VIT_07s0031g01210	0.167985	0.0244895	-0.40986	-0.671043	-0.0581818	0.0343673	0.608124	-0.185384	-0.729823	0.502948
D7TXW8	VIT_10s0071g01100	0.16735	0.0247881	0.409084	0.057253	0.67053	0.396702	0.0509804	0.629843	0.000358471	0.901833
F6HTY5	VIT_14s0030g00830	0.166658	0.0251176	0.408237	0.0562395	0.66997	0.766063	0.000909065	0.87525	0.547145	0.970212
F6HXL0	VIT_09s0002g00340	0.166185	0.0253453	0.407658	0.0555462	0.669587	0.127761	0.310578	0.357437	-0.351236	0.805732
F6HGW0	VIT_11s0016g02170	0.165507	0.025675	0.406825	0.0545513	0.669036	0.390634	0.0533384	0.625007	-0.00761643	0.900333
F6I4M8	VIT_14s0060g02110	0.165149	0.0258508	0.406385	0.0540254	0.668745	0.00920709	0.792023	-0.0959536	-0.684241	0.567988
A5ACR7	VIT_14s0108g00080	0.165087	0.0258812	0.406309	0.0539349	0.668694	0.486365	0.0249693	0.697399	0.120828	0.922121
D7T9Q7	VIT_01s0011g01160	0.164014	0.026416	0.404986	0.0523556	0.667818	0.125695	0.314805	0.354535	-0.354145	0.804563
D7TZV6	VIT_09s0002g01630	0.163514	0.0266687	0.404368	0.051619	0.667408	0.282973	0.113495	0.531952	-0.146863	0.870141
F6H7I9	VIT_10s0116g01540	0.1634	0.0267265	0.404228	0.0514516	0.667315	0.204658	0.189267	0.452391	-0.247825	0.842144
E0CQF4	VIT_18s0001g12780	0.162253	0.0273165	0.402807	0.0497586	0.666373	0.306895	0.0965948	0.553981	-0.116164	0.877525
A5BA15	VIT_04s0008g06870	0.159837	0.0286015	-0.399796	-0.664373	-0.0461784	0.549795	0.0141078	0.741481	0.209803	0.934725
F6GZT1	VIT_18s0001g14860	0.159531	0.0287683	-0.399414	-0.664119	-0.0457239	0.62451	0.00651629	0.790259	0.319711	0.948128
F6HL98	VIT_08s0007g07690	0.15937	0.0288565	0.399212	0.0454846	0.663985	0.153183	0.263378	0.391386	-0.316148	0.819151
F6GSP9	VIT_17s0000g01950	0.159175	0.0289636	-0.398968	-0.663822	-0.0451949	0.491545	0.0238877	0.701103	0.127964	0.923199
D7SUD2	VIT_04s0008g03720	0.158801	0.0291705	0.398498	0.0446376	0.66351	0.209679	0.183254	0.457907	-0.241284	0.844155
A5CBR6	VIT_00s0323g00070	0.157743	0.029763	0.397169	0.0430609	0.662624	0.383127	0.056381	0.618973	-0.017457	0.898453
D7SY66	VIT_05s0077g01430	0.157411	0.0299514	0.39675	0.0425651	0.662346	0.321995	0.0871017	0.567446	-0.0967452	0.881965
F6H116	VIT_18s0001g07280	0.157195	0.0300743	0.396478	0.0422433	0.662165	0.397641	0.0506234	0.630588	0.00159427	0.902064
D7SQ96	VIT_11s0052g01030	0.157151	0.0300994	0.396423	0.0421776	0.662128	0.263436	0.129199	0.51326	-0.171926	0.863754
D7T0M7	VIT_11s0065g00320	0.156706	0.0303552	0.395861	0.0415117	0.661753	0.00980123	0.785545	0.0990012	-0.5659	0.685874
D7UBH2	VIT_14s0171g00490	0.155831	0.0308636	0.394754	0.0402027	0.661015	0.0813004	0.424557	0.285132	-0.419872	0.77553
F6HSN5	VIT_14s0006g02240	0.154987	0.031362	0.393684	0.0389372	0.660301	0.00056987	0.94781	0.0238719	-0.614998	0.643821
D7SN33	VIT_06s0061g01530	0.154841	0.0314491	0.393498	0.0387181	0.660177	0.389719	0.0537018	0.624275	-0.00881766	0.900106
A5AP38	VIT_01s0011g02200	0.153177	0.0324576	0.391379	0.0362159	0.658761	0.384562	0.0557886	0.62013	-0.0155784	0.898814
F6HRX1	VIT_00s0531g00050	0.15107	0.0337804	-0.388678	-0.656955	-0.0330343	0.0055387	0.8381	0.0744224	-0.582499	0.672535
D7TK67	VIT_10s0003g03510	0.150893	0.0338943	-0.388449	-0.656802	-0.0327654	0.0981581	0.378055	-0.313302	-0.78757	0.394057
D7TEB2	VIT_12s0059g01030	0.150097	0.034409	-0.387424	-0.656115	-0.0315599	0.275448	0.119329	-0.524832	-0.867721	0.156515
D7U2D2	VIT_07s0005g00880	0.149766	0.0346259	-0.386996	-0.655828	-0.0310568	0.189694	0.208347	-0.435539	-0.835931	0.267422
A5B8K3	VIT_14s0066g00960	0.149511	0.0347934	0.386667	0.0306698	0.655607	0.434085	0.0382798	0.658851	0.0499427	0.910694
F6GZG2	VIT_00s1227g00010	0.147713	0.0359985	0.384335	0.0279334	0.654043	0.100476	0.372177	-0.31698	-0.789115	0.390603
F6I3V5	VIT_18s0041g01230	0.146719	0.0366825	0.383039	0.0264152	0.653172	0.319237	0.0887722	0.565011	-0.100295	0.881166
F6HKS7	VIT_08s0007g02190	0.146511	0.0368271	-0.382768	-0.65299	-0.0260973	0.0207551	0.691315	-0.144066	-0.709349	0.533998
F6I6W9	VIT_18s0122g00460	0.146494	0.0368388	0.382746	0.0260717	0.652975	0.0057933	0.834462	0.0761137	-0.581374	0.673465
F6HY26	VIT_09s0002g02340	0.146353	0.0369377	0.382561	0.025855	0.652851	0.122449	0.32158	0.349927	-0.358737	0.8027
E0CV86	VIT_16s0098g01370	0.144642	0.0381526	0.380319	0.0232329	0.651343	0.244583	0.146195	0.494553	-0.196152	0.857247
D7SHZ8	VIT_17s0000g07450	0.143383	0.0390723	0.378659	0.0212954	0.650225	0.273026	0.121263	0.522519	-0.159622	0.866932
D7SQR3	VIT_12s0134g00410	0.143008	0.0393508	0.378163	0.0207165	0.649891	0.763012	0.000958896	0.873505	0.541932	0.969774
D7U044	VIT_09s0002g02630	0.142836	0.0394785	-0.377937	-0.649738	-0.0204521	0.419977	0.0427228	-0.648056	-0.907424	-0.0311333
F6HQF0	VIT_03s0063g01110	0.142665	0.0396066	0.37771	0.0201879	0.649585	0.338003	0.0779317	0.58138	-0.0761047	0.886501
D7U3G3	VIT_07s0005g05850	0.142187	0.0399658	-0.377077	-0.649159	-0.0194504	0.137464	0.291555	-0.370761	-0.811054	0.337698
F6I3Q9	VIT_05s0124g00040	0.142138	0.0400029	0.377012	0.0193746	0.649115	0.0381655	0.58859	0.19536	-0.495175	0.734625
F6GSM3	VIT_17s0000g08670	0.141937	0.0401551	0.376746	0.0190641	0.648935	0.222074	0.169182	0.471247	-0.225197	0.848975
F6HWN2	VIT_07s0151g00090	0.141765	0.0402859	0.376517	0.0187981	0.648781	0.102121	0.368074	0.319564	-0.388163	0.790198
D7T448	VIT_09s0018g01880	0.141604	0.0404089	-0.376303	-0.648636	-0.0185486	0.158214	0.254984	-0.397761	-0.82162	0.309336
D7T3J3	VIT_03s0088g01170	0.140459	0.0412933	0.374778	0.0167736	0.647607	0.00166781	0.910814	-0.0408388	-0.653657	0.604327
D7SPB8	VIT_04s0023g01990	0.140203	0.0414931	0.374437	0.0163771	0.647376	0.247542	0.143398	0.497536	-0.192344	0.858292
D7SPM8	VIT_04s0023g00780	0.13977	0.0418343	0.373858	0.0157039	0.646985	0.682997	0.00320161	0.826437	0.410317	0.957718
F6HLA1	VIT_08s0007g07660	0.139321	0.0421905	0.373257	0.015006	0.646579	0.423851	0.0414627	0.651038	0.0362856	0.90833
F6H105	VIT_18s0001g07130	0.138862	0.0425576	0.372643	0.014292	0.646163	0.0795112	0.429924	-0.281977	-0.774159	0.422694
D7TWP2	VIT_14s0066g01210	0.138751	0.0426475	0.372493	0.0141181	0.646062	0.374177	0.0601976	0.6117	-0.029155	0.896172
A5C501	VIT_07s0151g00490	0.136493	0.0445054	0.36945	0.0105901	0.644002	0.110085	0.348967	0.331791	-0.376485	0.79528
D7SIN7	VIT_17s0000g04910	0.136307	0.0446626	0.369197	0.0102976	0.64383	0.5658	0.01208	0.752197	0.232848	0.937717
D7SJL8	VIT_06s0004g07770	0.135259	0.0455551	0.367775	0.00865233	0.642866	0.215637	0.176356	0.464368	-0.233541	0.846497
F6GZC7	VIT_00s0499g00030	0.133993	0.0466566	0.366051	0.00665965	0.641695	0.581628	0.0103086	0.762645	0.255895	0.940609
D7T187	VIT_06s0009g02790	0.133962	0.046684	0.366008	0.00661067	0.641666	0.0682354	0.466004	0.261219	-0.440927	0.765022
D7SJB8	VIT_17s0000g02320	0.133165	0.0473912	0.364918	0.00535285	0.640926	0.637004	0.00564971	0.798126	0.338706	0.950238
D7TD97	VIT_12s0057g01290	0.13259	0.0479086	-0.364129	-0.640389	-0.00444281	0.454399	0.0325543	-0.674091	-0.915258	-0.0772526
A5ASF9	VIT_09s0002g03250	0.132341	0.0481343	0.363787	0.00404856	0.640157	0.609772	0.0076684	0.780879	0.297544	0.945593
A5BNW5	VIT_03s0088g00810	0.132161	0.0482978	0.36354	0.00376384	0.639989	0.107005	0.356211	0.327117	-0.380976	0.793345
A5C3B4	VIT_14s0006g03230	0.131835	0.0485959	-0.363092	-0.639683	-0.00324704	0.601352	0.00839475	-0.775469	-0.944122	-0.284991
F6I0T0	VIT_03s0038g03680	0.131267	0.0491199	0.362308	0.00234485	0.63915	0.22268	0.168521	0.47189	-0.224413	0.849205
A5BDX1	VIT_07s0005g03660	0.130901	0.0494606	0.361802	0.00176275	0.638806	0.000128899	0.975168	0.0113534	-0.622724	0.63643
F6HJH8	VIT_00s0153g00050	0.130378	0.0499514	0.361078	0.000930049	0.638312	0.298113	0.102521	0.545997	-0.12744	0.874867
A7NVX9	VIT_05s0020g00670	0.129881	0.0504216	0.36039	0.000138819	0.637843	0.634116	0.00584156	0.796314	0.334298	0.949753
D7SY46	VIT_05s0077g01210	0.128145	0.0521002	0.357974	-0.00263531	0.636195	0.24602	0.144831	0.496004	-0.194302	0.857756
F6GY46	VIT_18s0072g00380	0.128019	0.0522241	-0.357798	-0.636075	0.00283698	0.268651	0.124827	-0.518316	-0.865493	0.165234
D7U899	VIT_09s0070g00490	0.127977	0.0522659	0.357739	-0.00290501	0.636034	0.147903	0.272502	0.384581	-0.323339	0.816499
F6H9B7	VIT_19s0177g00320	0.127548	0.0526901	-0.357139	-0.635625	0.00359209	0.0668995	0.470561	-0.258649	-0.763877	0.443144
D7U9L7	VIT_05s0062g00980	0.127016	0.0532225	0.356392	-0.00444789	0.635115	0.277644	0.117599	0.526919	-0.153698	0.868433
D7TQU9	VIT_08s0040g00850	0.126477	0.0537659	-0.355636	-0.634598	0.00531384	0.20911	0.183926	0.457285	-0.242024	0.843929
F6GTZ8	VIT_06s0004g03000	0.125963	0.0542903	0.354912	-0.00614243	0.634103	0.381994	0.0568528	0.618056	-0.0189403	0.898166
F6H2P8	VIT_19s0014g01520	0.125551	0.0547137	0.354332	-0.00680648	0.633705	0.202486	0.191927	0.449984	-0.250659	0.841262
D7T6L5	VIT_05s0020g02150	0.124869	0.0554215	-0.353369	-0.633046	0.00790708	0.143665	0.280069	-0.379032	-0.814322	0.329144
D7U8V6	VIT_05s0124g00360	0.124502	0.0558068	0.352849	-0.00850112	0.63269	0.0182747	0.70963	0.135184	-0.540442	0.704819
D7TS57	VIT_05s0051g00340	0.124406	0.055908	-0.352713	-0.632597	0.00865657	0.405829	0.0475973	-0.637047	-0.904055	-0.0123913
F6H8I1	VIT_05s0049g00180	0.123747	0.0566076	-0.351777	-0.631956	0.00972474	0.202805	0.191533	-0.450339	-0.841392	0.250242
A5BHJ0	VIT_12s0028g02020	0.122802	0.0576255	-0.350432	-0.631033	0.011259	0.132449	0.301219	-0.363936	-0.808337	0.344669
F6HEX2	VIT_01s0011g03450	0.122372	0.0580953	-0.349817	-0.630611	0.0119595	0.21516	0.176898	-0.463854	-0.846311	0.23416
A5BEM6	VIT_17s0000g00900	0.121893	0.0586229	0.349131	-0.0127404	0.630141	0.00182887	0.906622	0.0427652	-0.6031	0.654761
F6H1E8	VIT_18s0001g11270	0.121859	0.0586597	0.349084	-0.0127946	0.630108	0.50382	0.0214751	0.709803	0.144961	0.925717
F6I7K1	VIT_00s0780g00010	0.120976	0.0596454	-0.347816	-0.629237	0.014237	0.318713	0.0890929	-0.564547	-0.881014	0.10097
A5BZY4	VIT_18s0001g08120	0.120952	0.0596724	-0.347782	-0.629214	0.0142762	0.000954175	0.932493	-0.0308897	-0.647915	0.610612
Q9M4H7	VIT_12s0059g00590	0.120644	0.0600209	0.347338	-0.014781	0.628908	0.0760147	0.440682	0.275708	-0.428262	0.771421
F6HHA3	VIT_11s0016g05580	0.12027	0.0604453	0.3468	-0.0153927	0.628539	0.330973	0.0818505	0.575303	-0.085177	0.88453
E0CV99	VIT_16s0098g01230	0.119808	0.0609745	-0.346133	-0.62808	0.0161502	0.422926	0.0417606	0.650328	0.0350553	0.908114
F6H5V7	VIT_14s0108g01140	0.119629	0.0611807	0.345874	-0.0164438	0.627902	0.0632349	0.483404	0.251466	-0.449298	0.760657
D7SN69	VIT_06s0061g01120	0.119615	0.0611968	0.345854	-0.0164667	0.627888	0.187422	0.211405	0.432923	-0.270412	0.834957
B2LXS2	VIT_18s0001g05810	0.119373	0.0614772	-0.345504	-0.627647	0.0168645	0.0086809	0.797948	-0.0931713	-0.682746	0.569886
F6HT52	VIT_02s0012g02050	0.118927	0.0619963	0.344858	-0.0175972	0.627203	0.0642354	0.479846	0.253447	-0.447607	0.761548
D7TJ75	VIT_08s0007g03250	0.118387	0.0626317	0.344074	-0.0184868	0.626663	0.211232	0.181431	0.4596	-0.239264	0.84477
A5C9H9	VIT_00s0186g00020	0.117252	0.0639872	-0.342421	-0.625524	0.0203596	0.268094	0.125287	-0.517778	-0.865308	0.165948
F6HFL0	VIT_01s0011g04490	0.117064	0.0642148	0.342146	-0.0206708	0.625334	0.135542	0.295217	0.368161	-0.340363	0.810021
F6H0E3	VIT_18s0001g01030	0.115774	0.0657983	-0.340255	-0.624029	0.0228102	0.413971	0.044739	-0.643406	-0.906005	-0.023163
F6H9P9	VIT_11s0065g00360	0.114944	0.0668363	-0.339035	-0.623186	0.0241893	0.121478	0.323638	-0.348537	-0.802136	0.360116
F6GU75	VIT_06s0004g08220	0.114779	0.0670458	0.33879	-0.0244654	0.623017	0.613345	0.00737551	0.783163	0.302894	0.946212
D7U9M6	VIT_05s0062g01080	0.114174	0.0678157	0.337896	-0.025474	0.622399	0.753826	0.00112162	0.868232	0.526329	0.968446
F6HMV2	VIT_08s0056g00810	0.114163	0.0678302	0.33788	-0.0254929	0.622387	0.107409	0.355252	0.327733	-0.380386	0.7936
F6HGN5	VIT_11s0016g00760	0.114096	0.0679154	0.337781	-0.0256039	0.622319	0.0716034	0.454794	0.267588	-0.435393	0.767847
D7UCE5	VIT_15s0046g02160	0.1138	0.0682963	0.337342	-0.0260987	0.622016	0.599246	0.00858459	0.77411	0.281864	0.943752
A5AFH3	VIT_08s0032g01020	0.113612	0.0685384	0.337065	-0.026412	0.621823	0.00314703	0.87767	-0.0560984	-0.662331	0.594527
F6GX63	VIT_14s0219g00150	0.113519	0.0686595	0.336926	-0.0265684	0.621727	0.212932	0.179456	0.461446	-0.237054	0.84544
F6HPH1	VIT_01s0026g01340	0.113466	0.068728	0.336847	-0.0266567	0.621673	0.0385582	0.58664	0.196363	-0.494387	0.735104
F6HNI3	VIT_13s0019g03970	0.113387	0.0688308	0.33673	-0.0267892	0.621592	0.424113	0.0413786	0.651239	0.0366345	0.908391
D7U2H1	VIT_07s0005g01330	0.113169	0.0691144	0.336406	-0.0271537	0.621368	0.308543	0.0955165	0.555466	-0.114046	0.878018
D7TYW6	VIT_00s0370g00070	0.11299	0.0693491	0.336139	-0.0274545	0.621183	0.165824	0.242815	0.407214	-0.299099	0.825252
F6GZ85	VIT_10s0116g00670	0.112839	0.0695464	0.335916	-0.0277066	0.621028	0.27152	0.122479	0.521076	-0.161553	0.866438
F6HG55	VIT_01s0010g02770	0.11264	0.0698092	0.335618	-0.0280415	0.620822	0.0521667	0.525632	0.2284	-0.468616	0.75015
A5BF93	VIT_07s0005g03790	0.112268	0.0703015	-0.335064	-0.620438	0.028666	0.0223302	0.680318	0.149433	-0.530066	0.712063
F6HT97	VIT_02s0012g01210	0.111435	0.0714159	-0.333819	-0.619575	0.0300664	0.170871	0.235075	-0.413366	-0.827597	0.292349
D7TVU9	VIT_02s0025g02990	0.111407	0.0714539	-0.333777	-0.619546	0.0301138	0.289314	0.108778	-0.537879	-0.872143	0.13873
D7SKH2	VIT_06s0004g04570	0.111265	0.0716462	0.333563	-0.0303534	0.619398	0.457086	0.0318524	0.676081	0.0808865	0.91585
E0CNV3	VIT_18s0001g08260	0.110377	0.0728574	0.332231	-0.0318506	0.618473	0.127361	0.311391	0.356877	-0.351798	0.805507
F6HZ61	VIT_07s0005g00700	0.110301	0.0729619	0.332117	-0.0319789	0.618394	0.148897	0.270759	0.385871	-0.321982	0.817003
D7TWN4	VIT_14s0066g01130	0.110187	0.0731202	0.331944	-0.0321728	0.618274	0.0657542	0.47452	0.256426	-0.445056	0.762883
F6H029	VIT_18s0001g11710	0.109043	0.0747183	-0.330216	-0.617074	0.0341109	0.0477402	0.544213	-0.218495	-0.745555	0.476713
D7SM51	VIT_15s0021g00500	0.109018	0.0747539	0.330178	-0.0341537	0.617048	0.187627	0.211127	0.43316	-0.270142	0.835045
E0CQ80	VIT_18s0001g14500	0.108562	0.0754008	0.329487	-0.034928	0.616567	0.119089	0.328768	0.345092	-0.363519	0.800735
F6I5Y8	VIT_03s0180g00080	0.10753	0.0768867	0.327917	-0.0366859	0.615475	0.195287	0.201005	0.441913	-0.260077	0.838293
D7UCC9	VIT_15s0046g02320	0.107472	0.0769704	0.32783	-0.0367842	0.615414	0.652838	0.00468366	0.807984	0.363052	0.952862
F6HE85	VIT_16s0039g00530	0.106673	0.0781432	-0.326608	-0.614563	0.0381504	0.135599	0.295108	-0.368238	-0.810052	0.340284
A5AU08	VIT_05s0102g00120	0.106012	0.0791257	0.325595	-0.0392818	0.613858	0.396115	0.0512045	0.629377	-0.000413413	0.901689
F6HFR3	VIT_01s0011g02040	0.105498	0.0798989	-0.324805	-0.613307	0.040164	0.0197907	0.698282	-0.140679	-0.707627	0.536464
D7T6M1	VIT_05s0020g02220	0.105377	0.0800831	0.324618	-0.0403732	0.613176	0.0852051	0.413152	0.291899	-0.413774	0.778455
F6HKY1	VIT_08s0007g01630	0.105317	0.0801731	0.324526	-0.0404753	0.613112	0.299181	0.101784	0.546975	-0.126068	0.875193
A5BZ08	VIT_07s0130g00130	0.105303	0.0801945	0.324504	-0.0404995	0.613097	0.43534	0.0379038	0.659803	0.051622	0.910981
D7TKQ8	VIT_10s0003g05630	0.104821	0.0809301	-0.32376	-0.612578	0.0413297	0.105906	0.35884	0.325432	-0.382586	0.792645
D7SKV3	VIT_06s0004g03190	0.104376	0.0816145	-0.323073	-0.612098	0.0420965	0.0946402	0.387199	-0.307636	-0.785177	0.39934
F6H3R0	VIT_04s0008g01590	0.103611	0.0828051	0.321887	-0.0434176	0.611269	0.208873	0.216167	0.457027	-0.297346	0.860092
F6H913	VIT_12s0034g01210	0.103157	0.0835195	0.321181	-0.0442028	0.610776	0.1705	0.235635	0.412916	-0.292845	0.827426
F6H4Z9	VIT_12s0028g02220	0.102932	0.0838774	0.32083	-0.044594	0.610531	0.371859	0.0612207	0.609803	-0.0321787	0.895575
D7T9W2	VIT_01s0011g00540	0.102436	0.0846693	0.320056	-0.0454548	0.609989	0.218669	0.172941	0.467621	-0.229608	0.847671
F6GWY9	VIT_04s0023g01320	0.102178	0.0850828	0.319654	-0.0459017	0.609708	0.36629	0.0637391	0.605219	-0.0394344	0.894127
F6HGW2	VIT_11s0016g02200	0.102142	0.085141	0.319597	-0.0459645	0.609669	0.103304	0.365157	0.321409	-0.386415	0.790969
F6HKU3	VIT_08s0007g08950	0.101784	0.0857211	-0.319036	-0.609276	0.0465879	0.000206318	0.968586	-0.0143638	-0.638218	0.620878
D7TMH3	VIT_13s0019g03350	0.101699	0.0858593	0.318903	-0.0467359	0.609183	0.258423	0.133533	0.508353	-0.178362	0.862058
D7TDB6	VIT_12s0057g01480	0.101198	0.086679	-0.318116	-0.608631	0.0476098	0.125639	0.31492	-0.354456	-0.804531	0.354224
F6GSN2	VIT_17s0000g02240	0.101196	0.0866822	-0.318113	-0.608629	0.0476132	0.457276	0.0318031	-0.676222	-0.915892	-0.0811443
D7TQK9	VIT_08s0040g01910	0.100699	0.0875016	0.317332	-0.0484799	0.608082	0.622107	0.0066942	0.788738	0.31608	0.947718
D7TFL3	VIT_01s0150g00400	0.100687	0.0875225	0.317312	-0.0485019	0.608068	0.673287	0.00363175	0.820541	0.394968	0.956175
F6HXL1	VIT_09s0002g00350	0.100472	0.087879	0.316974	-0.0488768	0.607831	0.447353	0.0344547	0.668845	0.0677487	0.913694
F6HSW0	VIT_07s0129g00610	0.100399	0.0880014	0.316858	-0.0490052	0.60775	0.0992329	0.375315	0.315013	-0.392453	0.788289
F6GTT2	VIT_17s0000g02900	0.100357	0.0880716	0.316792	-0.0490788	0.607704	0.259893	0.132249	0.509797	-0.176475	0.862558
A5BEL8	VIT_00s0404g00080	0.100171	0.0883823	0.316499	-0.0494039	0.607498	0.431515	0.0390594	0.656898	0.0465075	0.910105
F6H8F3	VIT_00s2579g00010	0.0997192	0.0891435	0.315783	-0.0501965	0.606996	0.419714	0.0428094	0.647854	0.0307844	0.907362
D7TQ16	VIT_03s0063g02560	0.0993394	0.0897881	-0.315182	-0.606574	0.0508632	0.102391	0.367407	-0.319985	-0.790374	0.387764
F6H112	VIT_18s0001g07230	0.098902	0.0905364	0.314487	-0.0516322	0.606087	0.414898	0.0444226	0.644126	0.0243923	0.906225
F6I698	VIT_15s0046g01450	0.0986497	0.090971	-0.314085	-0.605805	0.0520765	0.423026	0.0417282	-0.650405	-0.908138	-0.0351888
F6GWL8	VIT_04s0023g03600	0.0984634	0.0912932	0.313789	-0.0524046	0.605596	0.14698	0.27413	0.38338	-0.3246	0.816028
F6I323	VIT_15s0048g01850	0.0982641	0.0916393	0.313471	-0.0527562	0.605373	0.348923	0.0721632	0.590697	-0.0619812	0.889501
F6HW62	VIT_03s0097g00660	0.0981621	0.0918169	0.313308	-0.0529361	0.605259	0.0290737	0.637666	0.17051	-0.514334	0.722564
F6HZJ8	VIT_07s0005g03310	0.0977602	0.0925201	-0.312666	-0.604808	0.0536457	0.33765	0.0781245	-0.581076	-0.886403	0.0765604
D7SND0	VIT_06s0061g00460	0.0973904	0.0931721	0.312074	-0.0542998	0.604391	0.189868	0.208115	0.435738	-0.267193	0.836005
E0CTU3	VIT_12s0028g01820	0.0968838	0.094073	-0.311262	-0.60382	0.0551973	0.355885	0.0686792	-0.596561	-0.891377	0.0529563
D7T7N4	VIT_16s0039g01860	0.0968537	0.0941269	0.311213	-0.0552507	0.603786	0.0308833	0.627231	-0.175736	-0.725128	0.51036
F6HEJ3	VIT_19s0090g00280	0.0968449	0.0941426	-0.311199	-0.603776	0.0552663	0.470796	0.0284601	-0.686146	-0.918825	-0.099509
D7SKE9	VIT_06s0004g04800	0.0967503	0.0943119	0.311047	-0.055434	0.603669	0.00513957	0.84398	-0.0716908	-0.671028	0.58431
D7SNA2	VIT_06s0061g00750	0.0963838	0.0949711	0.310457	-0.0560849	0.603254	0.269304	0.124289	0.518945	-0.164396	0.865708
E0CQ39	VIT_18s0001g12370	0.0961899	0.0953217	-0.310145	-0.603034	0.0564295	0.366342	0.0637149	-0.605262	-0.894141	0.039366
F6H8Q8	VIT_05s0049g01520	0.0959928	0.0956793	-0.309827	-0.60281	0.05678	0.0112792	0.770283	0.106203	-0.560932	0.68971
D7T102	VIT_19s0085g01100	0.0958416	0.0959548	0.309583	-0.0570492	0.602638	0.00277395	0.885107	0.0526683	-0.596747	0.660395
D7U7W7	VIT_15s0048g00420	0.0957924	0.0960444	0.309504	-0.0571367	0.602582	0.120658	0.325388	0.347358	-0.361283	0.801657
A5AKD8	VIT_18s0001g14400	0.0956133	0.096372	0.309214	-0.0574558	0.602378	0.113019	0.34223	0.336183	-0.372234	0.797089
A5B605	VIT_17s0000g06670	0.0949463	0.0976021	0.308134	-0.058646	0.601617	0.1529	0.263858	0.391025	-0.316531	0.819011
F6GUW1	VIT_06s0004g05770	0.0946106	0.0982272	0.307588	-0.0592461	0.601232	0.0881053	0.404941	0.296825	-0.409293	0.780571
D7TBY5	VIT_11s0016g04970	0.0943755	0.0986677	-0.307206	-0.600963	0.0596671	0.0622347	0.487	-0.249469	-0.759758	0.450997
F6HN87	VIT_13s0019g00550	0.0941145	0.0991588	0.306781	-0.0601346	0.600663	0.0303069	0.630514	-0.174089	-0.724322	0.511616
F6HHU6	VIT_01s0127g00590	0.0940293	0.0993198	0.306642	-0.0602875	0.600565	0.174333	0.229912	0.417532	-0.287737	0.829177
D7U4X1	VIT_03s0038g03270	0.0933838	0.100548	0.305588	-0.0614465	0.59982	0.146197	0.275522	0.382357	-0.325673	0.815627
D7STM0	VIT_04s0008g00770	0.0931068	0.101079	0.305134	-0.0619447	0.5995	1.01708e-05	0.993024	-0.00318917	-0.631547	0.627698
D7SW34	VIT_07s0031g01330	0.0930277	0.101232	0.305004	-0.0620871	0.599408	0.359143	0.0670987	0.599285	-0.0487271	0.892245
F6HET3	VIT_19s0090g01190	0.092913	0.101453	0.304816	-0.0622938	0.599276	0.207095	0.186325	0.455077	-0.244648	0.843124
D7TGJ2	VIT_12s0035g02070	0.0926927	0.101879	-0.304455	-0.59902	0.0626908	0.433894	0.0383375	-0.658706	-0.91065	-0.0496867
F6HQY0	VIT_08s0040g02670	0.0922161	0.102809	0.303671	-0.0635509	0.598466	0.0290588	0.637753	0.170466	-0.514367	0.722542
F6H344	VIT_04s0008g06780	0.0919973	0.103238	0.303311	-0.0639463	0.598211	0.291419	0.107251	0.539833	-0.136029	0.8728
D7TJA9	VIT_08s0007g02900	0.0919154	0.103399	-0.303176	-0.598116	0.0640943	0.341857	0.0758525	-0.584685	-0.887568	0.0711247
A5ALB2	VIT_09s0002g00980	0.0916559	0.103912	0.302747	-0.0645639	0.597813	0.00190814	0.904627	-0.0436822	-0.655286	0.602515
F6HAK4	VIT_16s0022g01840	0.0909275	0.105365	-0.301542	-0.59696	0.0658848	0.386268	0.0550906	-0.621505	-0.899243	0.0133426
F6HL42	VIT_08s0007g01030	0.090695	0.105833	0.301156	-0.0663072	0.596687	0.177798	0.22486	0.421661	-0.283135	0.830736
D7TPS1	VIT_03s0063g01360	0.0904419	0.106346	0.300736	-0.0667676	0.596389	0.534538	0.0162835	0.731121	0.18807	0.931806
A5C962	VIT_16s0050g00080	0.089956	0.107336	0.299927	-0.0676528	0.595815	0.0998739	0.373693	0.316028	-0.391498	0.788716
D7TNT9	VIT_13s0156g00180	0.0890602	0.109187	-0.29843	-0.594754	0.0692893	0.119481	0.327919	0.34566	-0.362959	0.800967
D7T3Q1	VIT_03s0088g00260	0.0886844	0.109974	-0.297799	-0.594307	0.0699777	0.0338843	0.610701	-0.184077	-0.72919	0.503958
F6HEW9	VIT_01s0011g03510	0.0880304	0.111357	0.296699	-0.0711784	0.593526	0.00109077	0.927833	0.0330268	-0.609269	0.649154
F6HNX5	VIT_13s0019g01430	0.0879982	0.111425	-0.296645	-0.593487	0.0712377	0.298598	0.102186	-0.546441	-0.875015	0.126817
A5ALT5	VIT_06s0080g01230	0.087557	0.112369	-0.2959	-0.592958	0.0720497	0.213291	0.179042	-0.461834	-0.84558	0.236588
A5C4U9	VIT_19s0014g00160	0.0866406	0.114356	0.294348	-0.0737414	0.591854	0.34466	0.0743698	0.587078	-0.0674987	0.888339
A5AX75	VIT_18s0001g07240	0.086448	0.114779	0.29402	-0.0740978	0.591621	0.000749205	0.940169	-0.0273716	-0.645867	0.612816
A5BYC0	VIT_07s0151g00690	0.0860565	0.115642	0.293354	-0.0748231	0.591147	0.394791	0.0517135	0.628324	-0.00215542	0.901363
F6GWM3	VIT_04s0023g03520	0.0859558	0.115865	-0.293182	-0.591025	0.0750098	0.312743	0.0928161	-0.559235	-0.879264	0.108647
F6GSL4	VIT_17s0000g08810	0.0858706	0.116054	-0.293037	-0.590921	0.0751679	0.332923	0.0807469	-0.576995	-0.88508	0.082662
D7U001	VIT_09s0002g02150	0.0857754	0.116266	0.292874	-0.0753447	0.590806	0.355589	0.0688241	0.596313	-0.0533397	0.891298
F6HUN2	VIT_02s0025g00370	0.0848177	0.118419	0.291235	-0.0771268	0.589638	0.0608317	0.492113	0.246641	-0.453394	0.758481
D7TC95	VIT_11s0016g00450	0.0847529	0.118566	-0.291123	-0.589558	0.0772477	0.0540347	0.518105	0.232454	-0.465269	0.752016
F6H425	VIT_14s0068g01030	0.0846027	0.118908	0.290865	-0.077528	0.589374	0.188632	0.209772	0.434317	-0.26882	0.835476
E0CUI7	VIT_16s0050g02620	0.0844476	0.119262	0.290599	-0.0778175	0.589184	0.122492	0.321489	0.349988	-0.358677	0.802725
Q5PXH0	VIT_13s0019g04280	0.0839416	0.120425	0.289727	-0.0787638	0.588562	0.053923	0.51855	0.232213	-0.465468	0.751905
A5B8K7	VIT_19s0085g00260	0.0837942	0.120766	0.289472	-0.0790399	0.58838	0.0124718	0.75873	0.111677	-0.557123	0.692603
F6H5B7	VIT_12s0028g03730	0.0836946	0.120997	0.2893	-0.0792265	0.588258	0.37798	0.0585504	0.6148	-0.0241894	0.897146
A5BUA6	VIT_05s0020g01480	0.0836254	0.121158	0.28918	-0.0793563	0.588172	0.141969	0.283161	0.376788	-0.331477	0.813438
D7TC38	VIT_11s0016g05570	0.083576	0.121273	-0.289095	-0.588111	0.0794488	0.137528	0.291433	-0.370848	-0.811088	0.337609
F6HF49	VIT_01s0011g02100	0.0834057	0.12167	0.2888	-0.0797684	0.587901	0.232544	0.158099	0.482229	-0.211664	0.852895
F6I0R5	VIT_03s0038g03870	0.0831518	0.122264	0.28836	-0.0802452	0.587587	0.0102563	0.780722	0.101274	-0.564337	0.687088
F6HT95	VIT_02s0012g01250	0.0827395	0.123236	0.287645	-0.0810206	0.587076	0.560274	0.0127521	0.748514	0.224862	0.936692
F6HRW7	VIT_10s0597g00030	0.0824171	0.124001	0.287084	-0.0816281	0.586675	0.154614	0.260961	0.393209	-0.314207	0.819859
D7U252	VIT_07s0005g00010	0.0820378	0.124908	0.286422	-0.0823437	0.586202	0.295104	0.104625	0.543234	-0.131302	0.873942
D7TNQ7	VIT_01s0026g00240	0.0817422	0.12562	0.285906	-0.0829025	0.585833	0.417406	0.0435765	0.64607	0.0277187	0.906818
F6H3T7	VIT_04s0008g05010	0.0814196	0.126402	0.285341	-0.0835132	0.585429	0.0720694	0.453274	0.268457	-0.434634	0.768231
F6HWJ0	VIT_07s0151g00200	0.0813787	0.126501	0.28527	-0.0835906	0.585377	0.0712911	0.455817	0.267004	-0.435903	0.767589
A5ALV6	VIT_14s0030g02170	0.0813512	0.126568	-0.285221	-0.585343	0.0836427	0.0206605	0.69199	0.143738	-0.534238	0.709182
A5AML5	VIT_18s0001g13250	0.081312	0.126664	0.285153	-0.0837171	0.585294	0.274336	0.120213	0.523771	-0.157941	0.867359
D7T6T0	VIT_05s0020g02850	0.0811669	0.127018	0.284898	-0.0839921	0.585111	0.146957	0.274172	0.383349	-0.324632	0.816016
F6HHQ7	VIT_12s0057g01200	0.0810068	0.12741	0.284617	-0.0842958	0.58491	0.265187	0.127716	0.514963	-0.169679	0.864341
A5C6V1	VIT_18s0001g10820	0.0807972	0.127925	0.284248	-0.0846939	0.584646	0.114528	0.338823	0.33842	-0.370057	0.798008
D7SQY6	VIT_08s0058g01360	0.0805689	0.128488	0.283847	-0.0851279	0.584359	0.383139	0.056376	0.618983	-0.0174411	0.898456
D7SV37	VIT_04s0008g06570	0.0796599	0.130757	0.282241	-0.0868606	0.583208	0.0996524	0.374253	0.315678	-0.391828	0.788569
D7UBF0	VIT_14s0171g00260	0.0796227	0.130851	0.282175	-0.0869316	0.583161	0.231375	0.159301	0.481015	-0.213173	0.852464
D7TB70	VIT_11s0016g02120	0.0790816	0.132223	0.281215	-0.0879669	0.582472	0.252808	0.138544	0.5028	-0.185575	0.86013
F6HQR1	VIT_08s0040g00600	0.0788984	0.132691	0.280889	-0.0883179	0.582238	0.190739	0.206956	0.436737	-0.266048	0.836376
F6H3R7	VIT_04s0008g01690	0.0788763	0.132747	-0.280849	-0.58221	0.0883603	0.0272376	0.648653	0.165038	-0.518463	0.719862
A5APR3	VIT_16s0050g02450	0.0783509	0.1341	0.279912	-0.0893692	0.581537	0.215868	0.176094	0.464616	-0.233242	0.846586
F6H0C4	VIT_18s0001g00360	0.0781223	0.134692	-0.279504	-0.581244	0.089809	0.0748587	0.44432	-0.273603	-0.770498	0.430119
F6HVQ1	VIT_13s0106g00620	0.0776182	0.13601	0.278601	-0.0907804	0.580595	0.0878166	0.405749	0.296339	-0.409738	0.780363
A5BD80	VIT_14s0066g02560	0.0775121	0.136289	0.27841	-0.0909853	0.580458	0.104098	0.363216	-0.322642	-0.791483	0.385244
F6HKE5	VIT_08s0007g04520	0.0773621	0.136685	0.27814	-0.0912751	0.580264	0.304256	0.098343	0.551594	-0.119553	0.876733
E0CPM3	VIT_18s0001g14010	0.0773491	0.136719	-0.278117	-0.580247	0.0913001	0.0787129	0.432348	-0.280558	-0.773541	0.423959
F6GV85	VIT_15s0021g02050	0.0773123	0.136816	0.278051	-0.0913712	0.5802	0.128955	0.308165	0.359102	-0.349559	0.806401
D7FBC0	VIT_07s0005g03360	0.0765131	0.138947	0.27661	-0.092919	0.579163	0.0293486	0.636056	-0.171314	-0.722959	0.513724
D7SUP9	VIT_04s0008g05000	0.0757512	0.14101	-0.275229	-0.578169	0.0944004	0.0835846	0.417835	0.28911	-0.416295	0.777252
F6HL41	VIT_08s0007g01040	0.074986	0.143116	0.273836	-0.0958938	0.577165	0.102615	0.366852	0.320336	-0.387432	0.790521
F6I5I9	VIT_15s0024g00040	0.0748473	0.143501	-0.273582	-0.576982	0.0961653	0.0904631	0.398422	-0.300771	-0.782258	0.40568
A5C1K6	VIT_08s0040g01870	0.074526	0.144398	0.272994	-0.0967947	0.576558	0.221461	0.169853	0.470596	-0.225991	0.848741
D7TWB2	VIT_02s0025g04840	0.0740371	0.145774	0.272098	-0.0977544	0.575911	0.0572536	0.505533	0.239277	-0.459588	0.755138
D7TH48	VIT_08s0007g02580	0.0735938	0.147034	0.271282	-0.0986267	0.575322	0.0887803	0.403061	0.29796	-0.408256	0.781057
F6GUW7	VIT_06s0004g05680	0.0733098	0.147847	0.270758	-0.0991866	0.574944	0.177277	0.225612	0.421043	-0.283825	0.830503
F6H5T9	VIT_14s0108g00870	0.0724087	0.150459	0.269089	-0.100969	0.573737	0.460814	0.0308989	0.678833	0.0859375	0.916666
A5AE63	VIT_13s0019g04140	0.07176	0.152371	0.267881	-0.102257	0.572863	0.151865	0.265624	0.389699	-0.317938	0.818495
D7SVA4	VIT_14s0068g00220	0.0716244	0.152773	0.267627	-0.102527	0.57268	0.190486	0.207292	0.436447	-0.266381	0.836268
D7TQM9	VIT_08s0040g01700	0.0715082	0.15312	0.26741	-0.102759	0.572523	0.524336	0.0178817	0.724111	0.173659	0.929816
F6I0I5	VIT_04s0044g00580	0.0714512	0.15329	-0.267304	-0.572446	0.102872	0.0279448	0.644371	-0.167167	-0.720915	0.51686
F6HHV6	VIT_01s0127g00450	0.07096	0.154764	0.266383	-0.103853	0.571779	0.0632485	0.483355	-0.251493	-0.76067	0.449275
F6HL03	VIT_08s0007g08310	0.0708445	0.155113	-0.266166	-0.571622	0.104084	0.0831694	0.419046	-0.288391	-0.776941	0.416943
D7TWT6	VIT_14s0066g01700	0.0703816	0.15652	0.265295	-0.105011	0.570991	0.198004	0.19753	0.444977	-0.256518	0.839423
A5BSE8	VIT_18s0117g00130	0.0699499	0.157844	0.26448	-0.105877	0.5704	0.327571	0.0838075	0.572338	-0.0895634	0.883564
D7SPF1	VIT_04s0023g01650	0.0696349	0.158818	-0.263884	-0.569967	0.106511	0.134368	0.29748	-0.366563	-0.809385	0.341995
D7U0W2	VIT_09s0002g06000	0.0695474	0.15909	-0.263718	-0.569847	0.106687	0.000929788	0.93336	0.0304924	-0.610862	0.647684
A5B118	VIT_08s0007g03830	0.0693229	0.159789	0.263292	-0.10714	0.569537	0.0343173	0.60839	0.185249	-0.503052	0.729758
D7TVF9	VIT_02s0025g01460	0.0693072	0.159838	0.263263	-0.107171	0.569516	0.0206186	0.69229	0.143592	-0.534344	0.709108
D7TMY3	VIT_16s0100g00300	0.0687676	0.161534	0.262236	-0.108262	0.56877	0.106632	0.3571	0.326546	-0.381522	0.793108
F6GXK2	VIT_11s0052g00030	0.0686077	0.16204	0.261931	-0.108585	0.568548	0.162184	0.248558	-0.402721	-0.82353	0.303985
A5C838	VIT_05s0077g00910	0.0685948	0.162081	0.261906	-0.108611	0.568531	0.0566558	0.507831	0.238025	-0.460635	0.754567
D7U5C1	VIT_03s0038g01440	0.0682755	0.163097	0.261296	-0.109259	0.568087	0.397575	0.0506482	0.630536	0.00150796	0.902047
D7TFN3	VIT_01s0150g00620	0.0680827	0.163713	0.260927	-0.10965	0.567819	0.0283157	0.642151	0.168273	-0.516026	0.721461
D7SM33	VIT_15s0021g00920	0.0679001	0.1643	-0.260576	-0.567564	0.110021	0.0139638	0.745086	-0.118168	-0.69601	0.55257
F6HCT7	VIT_00s0415g00030	0.067523	0.165519	0.259852	-0.110789	0.567037	0.00297336	0.881073	0.0545285	-0.595544	0.661446
F6HJY4	VIT_12s0035g02110	0.067437	0.165798	0.259686	-0.110964	0.566917	0.0413579	0.573083	0.203366	-0.488855	0.738439
A5BK29	VIT_19s0090g00380	0.067409	0.165889	0.259632	-0.111021	0.566877	0.0273128	0.648194	-0.165266	-0.719975	0.518292
F6I793	VIT_00s0204g00170	0.0665517	0.168703	0.257976	-0.112774	0.565671	0.0353139	0.603137	0.18792	-0.500982	0.731049
F6GVC5	VIT_15s0021g01180	0.065156	0.173397	0.255257	-0.115648	0.563688	0.0429545	0.565608	0.207255	-0.48576	0.74028
F6I052	VIT_02s0033g00130	0.0650608	0.173723	0.25507	-0.115845	0.563552	3.70929e-05	0.986678	0.00609039	-0.625936	0.633288
D7TDW8	VIT_07s0151g01110	0.0648011	0.174614	-0.254561	-0.56318	0.116382	0.0808568	0.425879	0.284353	-0.42057	0.775192
F6H6J3	VIT_16s0050g00850	0.0646575	0.175108	-0.254278	-0.562974	0.11668	0.107156	0.355852	0.327347	-0.380755	0.79344
D7UAQ7	VIT_19s0015g01400	0.064297	0.176357	0.253569	-0.117428	0.562456	0.147779	0.272719	0.384421	-0.323508	0.816436
F6I4M7	VIT_14s0060g02140	0.0641974	0.176704	-0.253372	-0.562312	0.117635	0.0029887	0.880768	0.054669	-0.595453	0.661525
F6HKM3	VIT_08s0007g03110	0.0635449	0.178994	0.252081	-0.118995	0.561369	0.163478	0.2465	0.404325	-0.302245	0.824145
F6GXL4	VIT_07s0141g00210	0.063496	0.179167	-0.251984	-0.561298	0.119097	0.160981	0.250487	-0.401225	-0.822955	0.305604
D7SYB8	VIT_05s0077g02040	0.0633971	0.179518	0.251788	-0.119304	0.561154	0.244306	0.146459	0.494273	-0.196508	0.857149
A5AS18	VIT_19s0014g04660	0.063262	0.179998	-0.251519	-0.560958	0.119586	0.111413	0.345898	0.333786	-0.374557	0.796103
D7T9N2	VIT_01s0011g01420	0.0630748	0.180665	0.251147	-0.119978	0.560685	0.588789	0.00957788	0.767326	0.266409	0.941895
A5AEB4	VIT_05s0020g03180	0.0629126	0.181245	-0.250824	-0.560449	0.120318	0.223958	0.167135	-0.473243	-0.84969	0.222758
D7T6M3	VIT_05s0020g02240	0.0628856	0.181342	0.25077	-0.120374	0.560409	0.287345	0.110224	0.536046	-0.141256	0.871525
F6HZ37	VIT_07s0005g00250	0.0628563	0.181447	0.250712	-0.120436	0.560366	0.075192	0.443267	-0.274212	-0.770765	0.429583
A5BEM8	VIT_00s0227g00110	0.0625081	0.182701	0.250016	-0.121167	0.559857	0.252327	0.138981	0.502322	-0.186193	0.859963
F6HPA4	VIT_02s0154g00320	0.0621365	0.18405	0.249272	-0.121949	0.559312	0.0603813	0.493772	0.245726	-0.454167	0.758068
D7SIZ7	VIT_17s0000g03620	0.0616588	0.185801	0.248312	-0.122957	0.558608	0.269803	0.123879	0.519426	-0.163756	0.865873
F6GUR8	VIT_06s0004g00060	0.0612899	0.187165	0.247568	-0.123738	0.558063	0.000870953	0.935499	0.0295119	-0.611477	0.647114
A5B5N0	VIT_18s0001g10170	0.0610204	0.188169	-0.247023	-0.557663	0.124309	0.00470418	0.85067	0.068587	-0.586361	0.66931
F6HU62	VIT_02s0025g02340	0.0605822	0.189814	0.246135	-0.12524	0.557011	0.34447	0.0744694	0.586916	-0.0677444	0.888287
E0CSS0	VIT_19s0014g03510	0.0604785	0.190206	0.245924	-0.125461	0.556856	0.646592	0.00504794	0.80411	0.353412	0.951834
F6HMJ0	VIT_10s0003g03070	0.0601963	0.191276	-0.245349	-0.556434	0.126063	0.0788972	0.431787	-0.280887	-0.773684	0.423667
E0CRB0	VIT_18s0001g03580	0.0598149	0.192733	0.244571	-0.126878	0.555862	0.0979999	0.378461	0.313049	-0.394294	0.787463
F6I5K0	VIT_14s0171g00130	0.0595919	0.193591	0.244115	-0.127355	0.555527	0.404371	0.048125	0.635902	0.0104656	0.903703
A5AR17	VIT_08s0007g03390	0.0594626	0.19409	0.24385	-0.127632	0.555332	0.131563	0.302965	0.362716	-0.345907	0.807849
F6HEU9	VIT_01s0011g04140	0.0593807	0.194408	-0.243682	-0.555208	0.127808	0.0129433	0.754327	-0.113769	-0.693704	0.55566
D7TBD9	VIT_11s0016g02870	0.0590419	0.195725	0.242985	-0.128536	0.554696	0.125912	0.314359	0.35484	-0.35384	0.804686
F6HUZ1	VIT_14s0066g01170	0.0583142	0.198589	0.241483	-0.130105	0.553591	0.224662	0.166377	0.473985	-0.221848	0.849956
D7SHA2	VIT_17s0000g10280	0.0582729	0.198753	0.241398	-0.130194	0.553528	0.0241122	0.668395	0.155281	-0.525747	0.715002
D7T8G5	VIT_01s0011g06260	0.0582367	0.198897	0.241323	-0.130273	0.553472	0.15077	0.267506	0.388291	-0.319429	0.817947
F6H343	VIT_04s0008g06770	0.0580586	0.199606	0.240953	-0.130658	0.5532	0.0391505	0.583722	0.197865	-0.493205	0.735822
F6HC76	VIT_13s0067g02990	0.057984	0.199904	0.240799	-0.130819	0.553086	0.254124	0.137355	0.504107	-0.183884	0.860584
F6HKZ7	VIT_08s0007g08390	0.0579538	0.200025	0.240736	-0.130885	0.55304	0.0107993	0.775115	0.103919	-0.562512	0.688497
F6H5V8	VIT_14s0108g01160	0.057815	0.20058	-0.240447	-0.552828	0.131186	0.00443098	0.855031	0.0665656	-0.587692	0.668187
F6HUS8	VIT_14s0066g00140	0.0577098	0.201003	0.240229	-0.131414	0.552666	0.111707	0.345225	0.334225	-0.374132	0.796284
D7TZZ5	VIT_09s0002g02090	0.0574134	0.202199	-0.239611	-0.552211	0.132058	0.502093	0.0218022	-0.708585	-0.925365	-0.142562
F6HA76	VIT_06s0009g01020	0.0574027	0.202242	0.239589	-0.132081	0.552194	0.041938	0.570346	0.204788	-0.487726	0.739113
D7TMB8	VIT_13s0019g04030	0.0572634	0.202807	0.239298	-0.132385	0.55198	0.472968	0.0279508	0.687726	0.102471	0.91929
F6HHH1	VIT_06s0080g00160	0.0571157	0.203408	0.238989	-0.132706	0.551752	0.217559	0.174185	0.466432	-0.231048	0.847242
F6HUD1	VIT_02s0025g03600	0.0569347	0.204147	0.23861	-0.133101	0.551472	0.15449	0.26117	0.393052	-0.314375	0.819798
D7SHN0	VIT_17s0000g08840	0.0567659	0.204839	0.238256	-0.13347	0.551211	0.101538	0.369523	-0.31865	-0.789815	0.389027
F6H4F8	VIT_07s0031g00050	0.0567622	0.204855	-0.238248	-0.551206	0.133478	0.00121933	0.923708	-0.0349189	-0.650249	0.608076
D7TXR6	VIT_17s0053g00620	0.0566043	0.205505	-0.237916	-0.550961	0.133823	0.0642222	0.479893	0.253421	-0.447629	0.761536
F6GUI7	VIT_06s0004g07380	0.0565413	0.205765	0.237784	-0.133961	0.550863	0.014933	0.736642	0.122201	-0.549722	0.698114
D7U318	VIT_07s0005g03640	0.0562113	0.207132	0.237089	-0.134684	0.55035	0.205519	0.188222	-0.453342	-0.842491	0.246702
D7UCD8	VIT_15s0046g02230	0.0559547	0.208203	0.236547	-0.135248	0.54995	0.0293948	0.635786	0.171449	-0.513622	0.723026
F6H2E4	VIT_19s0014g03660	0.0557979	0.20886	-0.236216	-0.549704	0.135593	0.287969	0.109764	0.536628	-0.140455	0.871721
D7SJF5	VIT_06s0004g08460	0.0554948	0.210137	0.235573	-0.13626	0.54923	0.00677104	0.821213	0.0822863	-0.577247	0.676846
D7TMH4	VIT_13s0019g03330	0.0553882	0.210588	0.235347	-0.136495	0.549062	0.0445031	0.558525	0.210957	-0.482796	0.742025
F6HMN8	VIT_08s0056g01570	0.0553737	0.21065	0.235316	-0.136527	0.549039	0.0829574	0.419666	0.288023	-0.417275	0.776782
F6H5N5	VIT_14s0108g01650	0.0553352	0.210813	0.235234	-0.136612	0.548979	0.0304864	0.629487	0.174604	-0.511224	0.724574
D7SKQ8	VIT_06s0004g03630	0.0549426	0.212486	0.234398	-0.137481	0.54836	0.311342	0.0937094	0.55798	-0.110449	0.87885
F6HIW7	VIT_13s0047g00170	0.0543263	0.215144	0.23308	-0.138849	0.547384	0.00208791	0.900254	-0.0456937	-0.656434	0.60123
F6HXR4	VIT_09s0002g08670	0.054023	0.216466	0.232428	-0.139524	0.546902	0.0860635	0.410699	0.293366	-0.412443	0.779086
A5B709	VIT_14s0081g00700	0.0536135	0.218265	0.231546	-0.140439	0.546248	0.389381	0.0538365	0.624004	-0.00926098	0.900021
A5AGD5	VIT_14s0030g00700	0.0534377	0.219042	0.231166	-0.140832	0.545966	0.000554687	0.948509	0.0235518	-0.615197	0.643634
D7TVX5	VIT_02s0025g03280	0.0530036	0.220976	-0.230225	-0.545268	0.141806	0.000119918	0.976048	-0.0109507	-0.636191	0.622971
D1I234	VIT_01s0010g01180	0.0528387	0.221716	0.229867	-0.142177	0.545002	0.0496054	0.536251	-0.222723	-0.747522	0.473271
F6GZW5	VIT_18s0001g09670	0.0527774	0.221992	-0.229733	-0.544903	0.142315	0.00981049	0.785446	0.0990479	-0.565868	0.685899
F6GUM1	VIT_06s0004g07060	0.0527687	0.22203	0.229714	-0.142334	0.544889	0.356002	0.0686221	0.596659	-0.052805	0.891408
D7T959	VIT_01s0011g03410	0.0527172	0.222263	-0.229602	-0.544806	0.14245	0.169032	0.237865	0.411135	-0.294805	0.826748
D7TLV6	VIT_13s0019g00910	0.0525469	0.223032	0.229231	-0.142834	0.54453	0.0427751	0.566439	0.206821	-0.486106	0.740075
D7SHU4	VIT_17s0000g08070	0.0522627	0.224322	0.22861	-0.143476	0.544069	0.0932777	0.390815	0.305414	-0.4014	0.784235
D7THA1	VIT_08s0007g01980	0.0516156	0.227292	0.227191	-0.144942	0.543014	0.23792	0.152677	0.48777	-0.204732	0.854858
D7TWR2	VIT_14s0066g01410	0.0515271	0.227701	-0.226996	-0.542869	0.145143	0.0998338	0.373794	-0.315965	-0.788689	0.391558
D7T9I4	VIT_01s0011g01990	0.0514458	0.228078	0.226817	-0.145328	0.542736	0.00328404	0.875053	0.0573066	-0.593743	0.66301
A5AQ89	VIT_04s0008g00490	0.0513504	0.228522	0.226606	-0.145545	0.54258	0.164762	0.244475	0.405909	-0.300522	0.824753
F6HW95	VIT_18s0166g00300	0.051318	0.228672	0.226535	-0.145619	0.542527	0.272514	0.121675	0.522028	-0.160279	0.866764
F6H060	VIT_18s0001g12800	0.0512354	0.229058	0.226352	-0.145807	0.542391	0.017001	0.719576	0.130388	-0.543889	0.702354
D7SVS9	VIT_07s0031g00100	0.0511615	0.229402	0.226189	-0.145975	0.542269	0.0838052	0.417193	0.289491	-0.415951	0.777417
D7SPN0	VIT_04s0023g00760	0.0511413	0.229497	0.226144	-0.146022	0.542236	0.414803	0.0444549	0.644052	0.0242663	0.906202
F6HID6	VIT_12s0059g01060	0.0506857	0.231639	0.225135	-0.147063	0.541485	0.0460774	0.551483	0.214657	-0.479819	0.743761
F6GSZ1	VIT_17s0000g07330	0.0504742	0.232641	-0.224665	-0.541135	0.147547	0.0405051	0.57715	0.201259	-0.490526	0.737438
D7U2N2	VIT_07s0005g02010	0.0497118	0.236295	0.222961	-0.1493	0.539865	0.143324	0.280688	0.378581	-0.329613	0.814144
D7TJ46	VIT_08s0007g03610	0.0496268	0.236706	-0.222771	-0.539723	0.149497	0.012449	0.758945	0.111575	-0.557194	0.692549
F6HQ88	VIT_03s0063g00070	0.0493813	0.237899	-0.222219	-0.539312	0.150064	0.121328	0.323958	-0.348321	-0.802049	0.36033
F6I407	VIT_18s0041g00430	0.0493663	0.237973	0.222185	-0.150099	0.539286	0.0704454	0.458604	0.265415	-0.437287	0.766886
A5BIW0	VIT_07s0005g01220	0.0491749	0.238908	0.221754	-0.150542	0.538965	0.0733864	0.449015	0.270899	-0.432496	0.769308
D7TQB0	VIT_08s0040g03100	0.0489122	0.240199	0.221161	-0.151152	0.538522	0.686466	0.00305793	0.828533	0.415831	0.958265
F6H7H1	VIT_10s0116g01210	0.0488496	0.240508	0.221019	-0.151297	0.538416	0.125627	0.314946	0.354438	-0.354242	0.804524
A5BZP4	VIT_11s0016g00020	0.0487532	0.240984	-0.220801	-0.538254	0.151521	0.00602413	0.831236	-0.0776152	-0.67429	0.580373
D7SKF6	VIT_06s0004g04720	0.0486747	0.241373	-0.220623	-0.538121	0.151704	0.278138	0.117213	-0.527388	-0.868592	0.153065
D7SIX7	VIT_17s0000g03870	0.0483511	0.242983	0.219889	-0.152458	0.537572	0.0505131	0.532447	-0.224751	-0.748463	0.471613
D7U4I8	VIT_03s0038g04750	0.0483134	0.243172	0.219803	-0.152546	0.537508	0.530331	0.0169282	0.728238	0.182115	0.930989
F6GYT6	VIT_18s0117g00150	0.0480994	0.244244	0.219316	-0.153046	0.537144	0.155396	0.25965	0.394203	-0.313146	0.820244
F6H6M7	VIT_16s0050g00600	0.0479393	0.245051	-0.21895	-0.536871	0.153421	0.00269102	0.886828	-0.0518751	-0.659946	0.597259
F6HT17	VIT_02s0012g02660	0.0478445	0.245529	0.218734	-0.153643	0.536709	0.199325	0.195862	0.446459	-0.254789	0.839968
F6H1L2	VIT_18s0001g14360	0.0478139	0.245685	0.218664	-0.153715	0.536656	0.108352	0.353022	0.329168	-0.379009	0.794195
F6I796	VIT_00s0204g00220	0.0474788	0.247387	-0.217896	-0.536082	0.154502	0.0422184	0.569032	-0.205471	-0.739437	0.487182
E0CVH6	VIT_16s0098g00370	0.0473772	0.247906	0.217663	-0.15474	0.535908	0.147888	0.272528	0.384562	-0.323359	0.816491
F6I6W5	VIT_18s0122g00510	0.0468987	0.250368	0.216561	-0.155869	0.535083	0.0689637	0.463546	0.262609	-0.439723	0.76564
F6I3Q8	VIT_05s0124g00030	0.0464716	0.252589	0.215573	-0.156881	0.534343	0.0273302	0.648088	0.165318	-0.518252	0.720001
D7SI92	VIT_17s0000g06430	0.0458812	0.255698	-0.214199	-0.533313	0.158285	0.00330587	0.874641	0.0574967	-0.593619	0.663117
D7SW22	VIT_07s0031g01190	0.0458621	0.2558	0.214154	-0.158331	0.533279	0.132534	0.301054	0.364052	-0.344551	0.808383
F6GTP3	VIT_17s0000g03280	0.0456121	0.25713	-0.21357	-0.532841	0.158928	0.0129039	0.754692	-0.113595	-0.693613	0.555782
F6HMT9	VIT_08s0056g00620	0.0450845	0.259966	0.212331	-0.160192	0.531911	0.0527869	0.523113	0.229754	-0.467501	0.750774
D7U032	VIT_09s0002g02500	0.045025	0.260288	0.212191	-0.160335	0.531806	0.0629539	0.48441	0.250906	-0.449774	0.760406
D7U9L9	VIT_05s0062g01000	0.0445946	0.262632	0.211174	-0.161372	0.531042	0.0619003	0.488211	-0.248798	-0.759456	0.451566
D7SPN2	VIT_04s0023g00730	0.0443665	0.263884	0.210634	-0.161923	0.530636	0.00648619	0.824964	0.0805369	-0.57842	0.67589
D7SVQ2	VIT_14s0068g02030	0.044204	0.264781	0.210247	-0.162317	0.530345	0.0725918	0.451577	0.269429	-0.433785	0.76866
D7TA35	VIT_04s0079g00610	0.0441034	0.265338	0.210008	-0.16256	0.530165	0.169941	0.236481	0.412239	-0.29359	0.827168
D7SN28	VIT_06s0061g01600	0.0437321	0.267405	-0.209122	-0.529499	0.163462	0.0260567	0.65595	0.161421	-0.521175	0.718067
F6I134	VIT_03s0038g01780	0.0437178	0.267486	0.209088	-0.163497	0.529473	0.079881	0.428807	0.282632	-0.42211	0.774444
F6H5E5	VIT_12s0028g03490	0.0436402	0.26792	-0.208902	-0.529333	0.163686	0.219451	0.172072	-0.468456	-0.847971	0.228595
F6GVS4	VIT_14s0083g00450	0.0436168	0.268051	-0.208846	-0.529291	0.163743	0.0289273	0.638526	0.17008	-0.514659	0.722352
D7TBZ6	VIT_11s0016g05100	0.0436059	0.268113	0.20882	-0.16377	0.529272	0.179714	0.222115	-0.423926	-0.831589	0.280595
F6HS75	VIT_00s0252g00070	0.043563	0.268353	-0.208718	-0.529194	0.163874	0.343257	0.0751089	-0.585881	-0.887954	0.0693142
A5AU65	VIT_04s0044g02040	0.043108	0.270924	-0.207625	-0.528371	0.164986	2.50927e-05	0.989043	0.00500926	-0.626593	0.63264
F6HJM9	VIT_12s0178g00200	0.0427975	0.272695	0.206876	-0.165747	0.527807	0.400837	0.0494238	0.633117	0.00580403	0.902845
D7SNV6	VIT_04s0023g03820	0.0427131	0.273179	0.206671	-0.165954	0.527653	0.18499	0.214727	0.430105	-0.273619	0.833905
D7U865	VIT_09s0070g00050	0.0421126	0.276653	-0.205213	-0.526553	0.167435	0.119727	0.327388	-0.346016	-0.801112	0.362608
D7UCD0	VIT_15s0046g02300	0.0418585	0.278138	0.204594	-0.168063	0.526086	0.0132678	0.751347	0.115186	-0.554667	0.694448
F6H2R3	VIT_00s0125g00280	0.0417162	0.278974	0.204246	-0.168416	0.525823	0.101169	0.370441	0.318071	-0.389573	0.789573
F6I126	VIT_03s0038g01950	0.0416242	0.279516	0.20402	-0.168645	0.525653	0.29233	0.106597	0.540676	-0.13486	0.873084
F6HMU5	VIT_08s0056g00710	0.0415144	0.280165	0.203751	-0.168918	0.525449	0.159253	0.253285	0.399066	-0.307933	0.822123
D7SLM9	VIT_06s0004g00240	0.0411167	0.282531	-0.202772	-0.52471	0.169909	0.202854	0.191473	-0.450393	-0.841412	0.250179
F6I1A2	VIT_03s0038g00280	0.0409158	0.283735	-0.202276	-0.524335	0.170411	0.0228593	0.676723	-0.151193	-0.71295	0.52877
F6HY12	VIT_09s0002g02070	0.0408004	0.284429	0.201991	-0.1707	0.52412	0.567781	0.011846	0.753512	0.235718	0.938083
F6HL85	VIT_08s0007g00740	0.0406698	0.285218	0.201667	-0.171028	0.523875	0.151177	0.266804	0.388815	-0.318874	0.818151
E0CV77	VIT_16s0098g01540	0.040567	0.28584	-0.201413	-0.523682	0.171286	0.0102104	0.781203	-0.101047	-0.686967	0.564494
D7T4B9	VIT_13s0067g03060	0.0404109	0.286789	0.201025	-0.171678	0.523388	0.027467	0.647257	0.165732	-0.517941	0.720205
F6GUF3	VIT_06s0004g01180	0.0399753	0.289456	-0.199938	-0.522566	0.172776	0.217274	0.174504	-0.466127	-0.847132	0.231417
D7TS82	VIT_05s0051g00720	0.0398455	0.290256	0.199613	-0.173105	0.52232	0.0039452	0.863142	-0.0628108	-0.666095	0.590155
D7TWB1	VIT_02s0025g04830	0.0398087	0.290484	0.199521	-0.173198	0.52225	0.762752	0.000963234	0.873357	0.541489	0.969736
D7TQG4	VIT_08s0040g02470	0.0398024	0.290523	0.199505	-0.173214	0.522238	0.541013	0.0153298	0.735536	0.197266	0.933053
A5C347	VIT_17s0000g05650	0.0395911	0.291833	-0.198975	-0.521837	0.173749	0.340858	0.0763865	-0.583831	-0.887292	0.0724153
A5C6J1	VIT_15s0046g03650	0.0395493	0.292093	0.19887	-0.173855	0.521757	0.074139	0.446606	0.272285	-0.431279	0.769918
D7SMN4	VIT_14s0083g01010	0.039427	0.292856	0.198562	-0.174166	0.521524	0.00852524	0.799736	0.0923322	-0.570457	0.682294
D7TEF8	VIT_12s0059g01560	0.0390976	0.294922	0.197731	-0.175005	0.520894	0.0304437	0.629731	0.174481	-0.511317	0.724514
F6HMP3	VIT_08s0056g01640	0.0390776	0.295048	0.197681	-0.175056	0.520855	0.211379	0.18126	0.459759	-0.239073	0.844828
F6I1B3	VIT_00s0282g00010	0.038767	0.297014	0.196893	-0.17585	0.520258	0.0973612	0.380102	0.312028	-0.39525	0.787033
F6I1D5	VIT_15s0045g00370	0.0386634	0.297674	0.19663	-0.176115	0.520058	9.9466e-11	0.999978	-9.97326e-06	-0.629632	0.62962
D7TIL6	VIT_08s0007g05550	0.0382148	0.30055	-0.195486	-0.51919	0.177268	0.149169	0.270284	-0.386224	-0.817141	0.321611
F6GXT4	VIT_08s0058g00530	0.0381602	0.300902	0.195346	-0.177408	0.519084	0.353332	0.06994	0.594417	-0.0562683	0.890692
F6H9Z6	VIT_06s0009g01670	0.0381132	0.301206	-0.195226	-0.518992	0.17753	0.0242666	0.667386	-0.155777	-0.715251	0.525379
D7T684	VIT_05s0020g00720	0.0377839	0.303345	-0.194381	-0.51835	0.17838	0.152989	0.263707	-0.391138	-0.819055	0.316411
F6HQM5	VIT_03s0063g02610	0.0372631	0.306766	-0.193037	-0.517328	0.179732	0.000406446	0.955917	-0.0201605	-0.641642	0.617302
D7TZ77	VIT_09s0002g07860	0.0365514	0.31152	0.191184	-0.181593	0.515918	0.231062	0.159626	0.480689	-0.213578	0.852348
D7SLY4	VIT_15s0021g01580	0.036524	0.311705	-0.191113	-0.515864	0.181665	0.0241311	0.668272	0.155342	-0.525702	0.715033
A5AWT3	VIT_19s0027g00200	0.0364112	0.312468	-0.190817	-0.515638	0.181961	0.140905	0.285119	-0.375373	-0.812879	0.332943
F6H0X3	VIT_18s0001g06330	0.0363648	0.312782	0.190696	-0.182083	0.515546	0.0264058	0.653773	0.162499	-0.520368	0.718602
E0CQ38	VIT_18s0001g12360	0.0363631	0.312793	-0.190691	-0.515542	0.182088	0.0589041	0.499273	0.242702	-0.456716	0.756696
F6HBE1	VIT_13s0064g01080	0.0362433	0.313607	-0.190377	-0.515303	0.182403	0.0340793	0.609658	-0.184606	-0.729447	0.503549
D7TFN0	VIT_01s0150g00590	0.0362118	0.313821	-0.190294	-0.51524	0.182486	0.628617	0.00622077	-0.792853	-0.948825	-0.325934
A5C997	VIT_16s0100g01280	0.0361889	0.313977	-0.190234	-0.515194	0.182546	0.00889428	0.795523	0.0943095	-0.56911	0.683358
D7SP77	VIT_04s0023g02450	0.0361324	0.314362	0.190085	-0.182695	0.515081	0.000362592	0.958361	-0.0190418	-0.640983	0.617994
F6GTQ4	VIT_17s0000g09680	0.0361022	0.314568	-0.190006	-0.51502	0.182775	0.07013	0.45965	-0.264821	-0.766622	0.437804
F6HGK8	VIT_11s0016g03100	0.0359969	0.315288	0.189729	-0.183053	0.514809	0.594373	0.00903684	0.770956	0.274647	0.94289
A5B473	VIT_08s0040g00470	0.0358221	0.316487	0.189267	-0.183515	0.514457	0.0093805	0.79011	-0.096853	-0.684724	0.567372
D7TK03	VIT_10s0003g02790	0.0357961	0.316666	-0.189199	-0.514405	0.183584	0.00171666	0.909522	-0.0414326	-0.653998	0.603949
F6HFK9	VIT_01s0011g04500	0.0350398	0.321928	0.187189	-0.185596	0.512871	0.673261	0.00363297	0.820525	0.394927	0.95617
E0CRP4	VIT_18s0001g06370	0.0344902	0.325822	-0.185715	-0.511745	0.18707	0.0178218	0.713121	-0.133498	-0.703954	0.541656
D7TGB6	VIT_00s0620g00020	0.0340716	0.328827	-0.184585	-0.51088	0.1882	0.166995	0.240996	-0.40865	-0.825801	0.29753
D7U9V6	VIT_14s0060g02160	0.03372	0.331379	0.18363	-0.189153	0.51015	0.00143105	0.917367	0.0378292	-0.606237	0.651928
D7TK33	VIT_10s0003g03120	0.0334402	0.333428	0.182867	-0.189914	0.509565	0.127658	0.310787	0.357293	-0.35138	0.805674
D7TV25	VIT_14s0030g00030	0.0334178	0.333593	0.182805	-0.189975	0.509518	0.0655426	0.475257	0.256013	-0.44541	0.762698
F6HQJ5	VIT_03s0063g02030	0.0333739	0.333917	-0.182685	-0.509426	0.190095	0.179972	0.221747	-0.424231	-0.831704	0.280253
F6HWL4	VIT_00s0283g00060	0.0331907	0.33527	0.182183	-0.190596	0.509041	0.253724	0.137715	0.50371	-0.184398	0.860446
D7SQA9	VIT_11s0052g00860	0.0330947	0.335982	0.181919	-0.190859	0.508839	0.206114	0.187504	0.453997	-0.245927	0.84273
F6GWA8	VIT_06s0061g00270	0.0330096	0.336615	0.181685	-0.191092	0.50866	0.60029	0.00849012	0.774784	0.283413	0.943935
D7TSR0	VIT_14s0006g01410	0.032906	0.337386	-0.1814	-0.508441	0.191376	0.014236	0.742683	-0.119315	-0.696609	0.551762
A5AWW0	VIT_07s0104g00510	0.0323874	0.341287	0.179965	-0.192805	0.50734	0.200356	0.19457	0.447611	-0.253442	0.840392
A5AJ83	VIT_16s0022g01460	0.0322163	0.342587	0.179489	-0.193278	0.506975	0.00327962	0.875136	0.057268	-0.593768	0.662989
D7TN08	VIT_02s0154g00040	0.0321062	0.343426	0.179182	-0.193584	0.506739	0.072683	0.451282	0.269598	-0.433636	0.768735
D7TPV2	VIT_03s0063g01800	0.0319575	0.344565	-0.178767	-0.50642	0.193997	0.201818	0.192752	-0.449242	-0.84099	0.251531
F6HYG1	VIT_09s0002g04680	0.0319226	0.344833	-0.178669	-0.506345	0.194094	0.0801734	0.427927	-0.283149	-0.774669	0.421648
F6HKH2	VIT_08s0007g03970	0.0316855	0.34666	0.178004	-0.194754	0.505835	0.0264706	0.653371	0.162698	-0.520219	0.718701
F6HJJ4	VIT_00s0373g00040	0.0315393	0.347793	0.177593	-0.195163	0.505519	0.0978256	0.378908	0.312771	-0.394555	0.787346
A5B0L5	VIT_08s0007g06480	0.0314001	0.348877	0.177201	-0.195553	0.505217	0.0785353	0.43289	0.280242	-0.424241	0.773403
D7U0V9	VIT_09s0002g05950	0.0313692	0.349118	-0.177114	-0.50515	0.195639	0.117041	0.333238	-0.342113	-0.79952	0.366447
D7SVY1	VIT_07s0031g00680	0.0313029	0.349636	-0.176926	-0.505006	0.195825	0.134983	0.296292	0.367401	-0.34114	0.809719
F6HUG4	VIT_02s0025g04260	0.0311025	0.351208	0.176359	-0.196388	0.504569	0.169436	0.237249	0.411627	-0.294264	0.826935
D7T7R0	VIT_16s0039g02180	0.0309311	0.35256	-0.175872	-0.504195	0.196871	0.390916	0.0532268	-0.625233	-0.900404	0.00724611
F6H6C2	VIT_16s0050g01160	0.0306828	0.35453	-0.175165	-0.503651	0.197572	0.258772	0.133227	-0.508697	-0.862177	0.177913
A5AYJ4	VIT_17s0000g00660	0.0304574	0.356332	0.174521	-0.198211	0.503154	0.0125616	0.757885	0.112079	-0.556843	0.692815
A5C6P1	VIT_04s0043g00310	0.0303992	0.356799	-0.174354	-0.503026	0.198377	0.0870695	0.407849	0.295075	-0.410889	0.779821
F6I1N0	VIT_01s0146g00120	0.030273	0.357815	-0.173991	-0.502747	0.198735	0.153703	0.262496	-0.39205	-0.819409	0.315441
D7U5T7	VIT_15s0045g01310	0.0302159	0.358275	0.173827	-0.198898	0.50262	0.0469665	0.547575	-0.216718	-0.744725	0.478153
D7SNI5	VIT_05s0029g01370	0.030161	0.35872	0.173669	-0.199054	0.502498	0.33447	0.0798802	0.578334	-0.0806651	0.885514
D7U2X4	VIT_07s0005g03050	0.0300592	0.359544	0.173376	-0.199345	0.502272	0.107328	0.355444	0.327609	-0.380504	0.793549
F6HZG4	VIT_07s0005g02710	0.0299309	0.360588	-0.173005	-0.501987	0.199712	0.0982479	0.377825	-0.313445	-0.78763	0.393923
D7U2J1	VIT_07s0005g01530	0.0298396	0.361332	0.172741	-0.199973	0.501783	0.128039	0.310014	0.357826	-0.350845	0.805888
D7SHS0	VIT_17s0000g08410	0.0297443	0.362112	0.172465	-0.200246	0.50157	0.297034	0.103271	0.545008	-0.128825	0.874536
F6GU64	VIT_06s0004g08410	0.0296541	0.362852	-0.172204	-0.501368	0.200505	0.286844	0.110594	0.535579	-0.141898	0.871367
F6HXK4	VIT_09s0002g00130	0.0296347	0.363011	0.172147	-0.20056	0.501325	0.0360569	0.599279	0.189887	-0.499453	0.731997
F6HCE0	VIT_13s0067g00550	0.0294362	0.364648	-0.17157	-0.500879	0.201132	0.0466132	0.549123	0.215901	-0.478814	0.744343
D7TCA6	VIT_11s0016g00560	0.0294305	0.364695	0.171553	-0.201148	0.500866	0.320899	0.0877621	0.56648	-0.0981557	0.881648
F6HVW3	VIT_18s0164g00030	0.0293677	0.365215	0.17137	-0.201329	0.500725	0.0820408	0.422362	0.286428	-0.41871	0.776092
F6HQ59	VIT_07s0104g00520	0.0289558	0.36865	0.170164	-0.202521	0.499794	0.0094036	0.789857	0.0969721	-0.567291	0.684788
D7SY25	VIT_08s0105g00490	0.0288293	0.369713	0.169792	-0.202888	0.499506	0.0882242	0.404609	0.297026	-0.409111	0.780657
D7TAY3	VIT_01s0010g03620	0.0287257	0.370588	0.169487	-0.20319	0.49927	4.03473e-05	0.986106	-0.00635195	-0.633445	0.625777
D7STL9	VIT_04s0008g00760	0.0282585	0.374565	-0.168103	-0.4982	0.204555	0.00996276	0.78382	-0.0998136	-0.686309	0.565342
F6HZ27	VIT_07s0005g00030	0.0282042	0.375031	-0.167941	-0.498075	0.204714	0.222631	0.168574	-0.471838	-0.849187	0.224476
D7T2B3	VIT_05s0094g00150	0.0279714	0.377038	-0.167247	-0.497537	0.205399	0.00182849	0.906631	-0.0427609	-0.654759	0.603103
A5BX41	VIT_19s0014g03850	0.0277405	0.379042	-0.166555	-0.497002	0.20608	0.125565	0.315073	-0.354352	-0.804489	0.354329
D7SUC8	VIT_04s0008g03680	0.0276433	0.379891	-0.166263	-0.496775	0.206368	0.017488	0.715727	-0.132242	-0.703309	0.542559
A5AU19	VIT_19s0177g00360	0.0275682	0.380548	-0.166037	-0.4966	0.20659	0.000674072	0.943244	0.0259629	-0.613695	0.645045
F6I1D6	VIT_15s0045g00380	0.0274389	0.381683	0.165647	-0.206974	0.496298	0.0258962	0.656956	-0.160923	-0.717819	0.521547
F6HIC8	VIT_12s0059g00890	0.0273933	0.382084	-0.165509	-0.496192	0.207109	0.513788	0.0196634	-0.71679	-0.927725	-0.158858
F6H9S5	VIT_19s0085g01030	0.0273109	0.382811	0.16526	-0.207355	0.495998	0.0359894	0.599628	-0.189709	-0.731911	0.499592
F6HIG7	VIT_12s0059g01810	0.027249	0.383358	0.165073	-0.207539	0.495853	0.0583392	0.501402	0.241535	-0.457696	0.756166
D7UE58	VIT_00s0386g00020	0.0271878	0.383901	-0.164887	-0.495709	0.207721	6.86974e-05	0.98187	-0.00828839	-0.634603	0.624597
F6HGL7	VIT_11s0016g03290	0.0271122	0.384572	0.164658	-0.207947	0.495532	0.0112046	0.771026	-0.105852	-0.689523	0.561175
D7SLZ5	VIT_15s0021g01420	0.0270856	0.384809	0.164577	-0.208027	0.495469	0.160144	0.251839	0.40018	-0.306732	0.822553
F6I0W9	VIT_03s0038g03050	0.0267026	0.388237	0.163409	-0.209174	0.494563	0.300007	0.101217	0.547729	-0.125009	0.875445
D7UDC9	VIT_18s0122g00960	0.0264684	0.390354	0.162691	-0.20988	0.494005	0.0655493	0.475233	-0.256026	-0.762704	0.445399
F6H2W8	VIT_04s0008g03050	0.026462	0.390412	0.162671	-0.209899	0.49399	0.115513	0.336622	0.339872	-0.368641	0.798603
A5AFX4	VIT_16s0022g00510	0.0260648	0.39404	-0.161446	-0.493038	0.211102	0.109041	0.351404	-0.330213	-0.794628	0.378004
D7SQ37	VIT_11s0052g01710	0.0260414	0.394256	0.161373	-0.211173	0.492982	0.0710663	0.456556	0.266583	-0.436271	0.767402
F6HVC5	VIT_13s0084g00610	0.0258575	0.395952	0.160803	-0.211733	0.492538	0.54365	0.0149543	0.737326	0.201023	0.933558
D7TQJ1	VIT_08s0040g02130	0.0256674	0.397718	0.16021	-0.212313	0.492077	0.341281	0.07616	0.584193	-0.0718687	0.887409
F6I106	VIT_03s0038g02320	0.0256047	0.398302	0.160015	-0.212505	0.491925	0.266729	0.126423	-0.516458	-0.864855	0.1677
E0CNP0	VIT_10s0405g00030	0.0254826	0.399444	0.159633	-0.21288	0.491628	0.0838678	0.417011	0.289599	-0.415853	0.777463
F6I363	VIT_15s0048g01100	0.0254823	0.399446	-0.159632	-0.491627	0.21288	7.55519e-05	0.980988	-0.00869206	-0.634844	0.624351
A5AY42	VIT_13s0019g03860	0.0252749	0.401397	0.158981	-0.213518	0.491121	0.205623	0.188097	0.453456	-0.246567	0.842533
D7TTP0	VIT_02s0012g02530	0.0251989	0.402115	-0.158742	-0.490934	0.213752	0.223136	0.168026	0.472372	-0.223823	0.849378
D7UC38	VIT_15s0046g03520	0.0251511	0.402567	0.158591	-0.213899	0.490817	0.0539951	0.518262	0.232368	-0.465339	0.751977
F6HHW8	VIT_13s0158g00080	0.0251323	0.402745	-0.158532	-0.490771	0.213957	6.13023e-05	0.982874	0.00782958	-0.624877	0.634329
D7SRG7	VIT_08s0217g00020	0.0248273	0.405651	0.157567	-0.214902	0.490019	0.00684252	0.820284	0.0827195	-0.576956	0.677082
F6GTF4	VIT_17s0000g04750	0.0246784	0.407081	0.157093	-0.215364	0.48965	0.0544842	0.516319	0.233419	-0.464469	0.752459
F6HRP8	VIT_07s0191g00220	0.0245753	0.408075	0.156765	-0.215685	0.489395	0.238874	0.151732	0.488747	-0.203502	0.855203
F6HHU9	VIT_01s0127g00560	0.024563	0.408194	0.156726	-0.215724	0.489364	0.00768332	0.809722	0.0876545	-0.57363	0.679765
F6I0K4	VIT_04s0044g00020	0.0243632	0.410131	-0.156087	-0.488866	0.216348	0.394199	0.0519423	0.627852	-0.0029336	0.901217
D7STK8	VIT_04s0008g00640	0.024255	0.411185	-0.15574	-0.488595	0.216687	0.108125	0.353556	0.328824	-0.379339	0.794053
F6HXC8	VIT_09s0002g06760	0.0238733	0.414936	-0.15451	-0.487635	0.217888	0.226865	0.164023	-0.476303	-0.850785	0.218999
D7SYC1	VIT_05s0077g02080	0.0237405	0.416253	0.154079	-0.218308	0.487299	0.0326309	0.617493	0.18064	-0.506605	0.727521
D7SHF0	VIT_17s0000g09690	0.023577	0.417881	0.153548	-0.218826	0.486884	0.339931	0.0768855	0.583036	-0.0736138	0.887036
D7U4F5	VIT_04s0044g01140	0.0235154	0.418498	0.153347	-0.219022	0.486727	0.00893914	0.795017	-0.094547	-0.683486	0.568948
F6H2P3	VIT_19s0014g01460	0.0234351	0.419303	-0.153085	-0.486522	0.219277	0.148136	0.272092	-0.384884	-0.816617	0.323021
E0CV25	VIT_16s0050g00390	0.0234224	0.41943	0.153044	-0.219318	0.48649	0.290848	0.107664	0.539304	-0.136761	0.872622
D7T3Z8	VIT_09s0018g01180	0.022942	0.424297	0.151466	-0.220855	0.485256	0.458578	0.031468	0.677184	0.0829064	0.916177
D7TND2	VIT_01s0026g01770	0.0228773	0.424959	-0.151252	-0.485088	0.221063	0.278438	0.116979	-0.527672	-0.868689	0.15268
F6HZT9	VIT_07s0005g04860	0.0228272	0.425472	0.151087	-0.221224	0.484959	0.227256	0.163609	0.476713	-0.218494	0.850931
A5B4N7	VIT_05s0062g00210	0.0225879	0.427937	-0.150293	-0.484337	0.221997	0.264422	0.128362	0.51422	-0.170661	0.864085
F6H4T7	VIT_19s0027g00760	0.0225683	0.42814	0.150227	-0.22206	0.484286	0.13891	0.28883	0.372707	-0.335696	0.811825
D7TLP9	VIT_13s0019g02090	0.0225085	0.42876	-0.150028	-0.48413	0.222254	0.0264565	0.653458	-0.162654	-0.71868	0.520252
F6HNM6	VIT_13s0019g03170	0.0219865	0.434225	-0.148278	-0.482759	0.223955	0.0550056	0.51426	-0.234533	-0.75297	0.463544
F6HKH3	VIT_08s0007g03960	0.0219726	0.434372	-0.148232	-0.482722	0.224	0.0235882	0.671847	-0.153585	-0.714152	0.527003
F6I2Z6	VIT_15s0048g02390	0.0218773	0.435382	0.14791	-0.224313	0.482469	0.0022519	0.896427	0.0474542	-0.600102	0.657437
A5BR49	VIT_07s0031g02300	0.0218437	0.435738	0.147796	-0.224423	0.48238	0.107118	0.355944	-0.327288	-0.793416	0.380812
D7T9N8	VIT_01s0011g01370	0.021729	0.436959	0.147408	-0.2248	0.482076	0.172582	0.232509	0.41543	-0.290068	0.82838
F6H599	VIT_12s0028g00630	0.0217056	0.437209	-0.147328	-0.482013	0.224877	0.0702388	0.459289	-0.265026	-0.766713	0.437626
A5BNP0	VIT_17s0000g00580	0.0216368	0.437944	0.147095	-0.225104	0.48183	0.228873	0.161905	0.478406	-0.216405	0.851535
F6HUU6	VIT_14s0066g00450	0.0215727	0.438631	0.146877	-0.225315	0.481659	0.251239	0.139974	0.501237	-0.187591	0.859585
D7TM87	VIT_13s0019g04370	0.0215478	0.438898	0.146792	-0.225397	0.481592	0.0793712	0.430348	0.281729	-0.422916	0.774051
D7T0B5	VIT_19s0177g00220	0.0211617	0.443074	0.14547	-0.226679	0.480555	0.0174823	0.715771	0.132221	-0.542575	0.703298
F6HHV5	VIT_01s0127g00460	0.0210795	0.44397	0.145188	-0.226953	0.480332	0.426033	0.0407663	0.652712	0.0391925	0.908838
A5CAL1	VIT_09s0002g04300	0.0209264	0.445647	0.14466	-0.227464	0.479917	0.0781675	0.434015	0.279585	-0.424825	0.773116
F6HUQ8	VIT_02s0025g00900	0.0209159	0.445763	0.144623	-0.227499	0.479889	0.0130834	0.753036	0.114383	-0.55523	0.694026
F6GT40	VIT_17s0000g00340	0.0208526	0.44646	-0.144404	-0.479717	0.227711	0.0555742	0.512031	-0.235742	-0.753523	0.462539
D7TED8	VIT_12s0059g01310	0.0206779	0.44839	-0.143798	-0.47924	0.228298	0.0687363	0.464311	-0.262176	-0.765448	0.440099
A5BSD9	VIT_11s0118g00390	0.0206763	0.448408	0.143793	-0.228304	0.479235	0.0163748	0.724618	0.127964	-0.545623	0.701103
F6I0W2	VIT_03s0038g03120	0.0206587	0.448604	0.143731	-0.228363	0.479187	0.0898839	0.400011	0.299806	-0.406566	0.781847
F6HHF6	VIT_06s0080g00540	0.0205751	0.449533	-0.14344	-0.478958	0.228645	0.000867195	0.935638	0.0294482	-0.611516	0.647077
A5C3G7	VIT_18s0001g12730	0.020454	0.450883	0.143018	-0.229054	0.478626	0.0111014	0.77206	-0.105363	-0.689264	0.561514
F6GZS2	VIT_18s0001g14730	0.0202794	0.452843	-0.142406	-0.478144	0.229645	0.269363	0.12424	-0.519002	-0.865728	0.16432
D7TAY2	VIT_01s0010g03610	0.0202287	0.453414	-0.142228	-0.478004	0.229817	0.318635	0.0891407	0.564478	-0.10107	0.880991
F6H4D8	VIT_07s0031g02350	0.0201294	0.454536	-0.141878	-0.477729	0.230155	0.567538	0.0118745	-0.753351	-0.938038	-0.235366
D7TR81	VIT_10s0116g00360	0.0198807	0.457365	-0.140999	-0.477036	0.231005	0.0136459	0.747925	0.116815	-0.553522	0.695302
A5ADV7	VIT_02s0025g05140	0.0198052	0.45823	-0.140731	-0.476825	0.231264	0.0171392	0.718477	-0.130917	-0.702627	0.54351
F6HU55	VIT_02s0025g02140	0.0197786	0.458535	0.140636	-0.231355	0.47675	0.0102066	0.781244	-0.101028	-0.686957	0.564507
F6H144	VIT_18s0001g07690	0.019618	0.460383	-0.140064	-0.476299	0.231907	0.322876	0.0865738	-0.568222	-0.882219	0.0956108
F6H0K6	VIT_18s0001g02470	0.0195978	0.460616	-0.139992	-0.476242	0.231977	0.0976601	0.379333	0.312506	-0.394802	0.787235
F6HPR1	VIT_01s0026g02480	0.0194789	0.461993	0.139567	-0.232387	0.475907	0.0719539	0.45365	0.268242	-0.434822	0.768136
D7TX21	VIT_01s0182g00020	0.019465	0.462154	0.139517	-0.232435	0.475867	0.282352	0.113967	0.531368	-0.14766	0.869943
D7TFJ4	VIT_01s0150g00190	0.0194286	0.462578	0.139386	-0.232561	0.475764	0.167123	0.240797	0.408807	-0.297358	0.825861
D7T7L7	VIT_16s0039g01680	0.0193908	0.463017	-0.139251	-0.475658	0.232692	0.110402	0.348233	-0.332268	-0.795477	0.376025
F6GXM7	VIT_07s0141g00710	0.0193123	0.463934	0.138969	-0.232964	0.475435	0.0945175	0.387523	-0.307437	-0.785093	0.399526
E2JF17	VIT_00s0252g00130	0.0192683	0.464448	0.13881	-0.233117	0.47531	0.0313848	0.624403	-0.177158	-0.725823	0.509275
D7SHP6	VIT_17s0000g08660	0.0192109	0.46512	0.138604	-0.233316	0.475146	0.0469744	0.547541	0.216736	-0.478138	0.744734
F6I0N0	VIT_03s0038g04360	0.0191897	0.465369	0.138527	-0.23339	0.475086	0.522264	0.0182211	0.722678	0.170743	0.929408
D7SME1	VIT_01s0137g00420	0.0184036	0.474744	-0.13566	-0.47282	0.236151	0.0209201	0.690141	0.144638	-0.53358	0.709639
F6HLR2	VIT_10s0003g03260	0.0183181	0.475782	0.135344	-0.236455	0.472571	0.00237311	0.893689	0.0487146	-0.599293	0.658154
F6HJ97	VIT_01s0150g00610	0.0181643	0.477658	0.134775	-0.237002	0.47212	0.338475	0.0776741	0.581786	-0.0754942	0.886632
D7TVK9	VIT_02s0025g02010	0.018029	0.479317	-0.134272	-0.471722	0.237485	0.127274	0.311568	0.356755	-0.35192	0.805458
D7SU52	VIT_04s0008g02850	0.0177345	0.482962	-0.133171	-0.47085	0.238543	0.0319589	0.6212	-0.17877	-0.72661	0.50804
F6GUL8	VIT_06s0004g07120	0.017575	0.484953	-0.132571	-0.470374	0.239119	0.327015	0.0841309	-0.571852	-0.883405	0.0902797
F6H2K0	VIT_19s0014g00180	0.0175648	0.485081	-0.132532	-0.470344	0.239156	0.00901199	0.794199	0.0949315	-0.568686	0.683693
F6H392	VIT_04s0008g00820	0.0175248	0.485584	-0.132381	-0.470224	0.239301	0.349965	0.0716322	-0.591579	-0.889784	0.0606312
D7TRJ7	VIT_00s0187g00340	0.0174864	0.486066	0.132236	-0.23944	0.470109	0.0649268	0.47741	0.254807	-0.446443	0.762158
E0CRU7	VIT_18s0001g07360	0.0173876	0.487311	0.131862	-0.239799	0.469812	0.000365739	0.958181	0.0191243	-0.617943	0.641032
A5B878	VIT_15s0021g01330	0.0172411	0.489167	0.131305	-0.240333	0.469371	0.0025861	0.889045	-0.0508537	-0.659368	0.597917
D7T6Z1	VIT_05s0020g03550	0.0170423	0.491705	-0.130546	-0.468768	0.241061	0.00666956	0.822539	-0.0816674	-0.676508	0.577662
F6HLM0	VIT_08s0007g06030	0.0169272	0.493184	-0.130105	-0.468418	0.241484	0.0692634	0.46254	-0.263179	-0.765894	0.439229
F6I1U3	VIT_03s0038g00970	0.0168814	0.493775	-0.129928	-0.468278	0.241652	0.494489	0.0232903	-0.703199	-0.923807	-0.132029
F6I1P0	VIT_01s0146g00310	0.0167283	0.495756	-0.129338	-0.467809	0.242218	0.000163772	0.97201	0.0127973	-0.621839	0.637289
D7TXX6	VIT_10s0071g01010	0.0167237	0.495817	-0.12932	-0.467795	0.242235	0.0128662	0.755041	-0.113429	-0.693525	0.555898
D7UBL2	VIT_11s0103g00220	0.0165479	0.49811	0.128639	-0.242887	0.467253	0.220815	0.170563	0.469909	-0.226828	0.848494
F6H2J9	VIT_19s0014g00170	0.0162093	0.502576	-0.127316	-0.466201	0.244152	0.0715391	0.455004	-0.267468	-0.767794	0.435498
D7SKW9	VIT_06s0004g03020	0.0159969	0.505412	0.126479	-0.244952	0.465535	0.0415691	0.572083	0.203885	-0.488443	0.738685
F6I6H7	VIT_15s0046g03570	0.0157056	0.509344	0.125322	-0.246057	0.464614	0.112304	0.343858	0.335117	-0.373268	0.796651
D7TQ15	VIT_03s0063g02550	0.0156425	0.510203	-0.12507	-0.464413	0.246297	0.208091	0.185135	0.45617	-0.24335	0.843523
F6HGP7	VIT_11s0016g01330	0.0155711	0.511178	-0.124784	-0.464185	0.24657	0.080056	0.42828	-0.282942	-0.774579	0.421833
D7U2Q6	VIT_07s0005g02270	0.015561	0.511316	0.124744	-0.246608	0.464153	0.557527	0.013097	0.746677	0.220904	0.93618
D7SPM4	VIT_04s0023g00840	0.0154032	0.513482	-0.12411	-0.463648	0.247213	0.0612544	0.490564	0.247496	-0.45267	0.758868
D7UDC4	VIT_18s0122g01020	0.0153288	0.514508	0.12381	-0.247499	0.463409	0.00396473	0.862806	0.0629661	-0.590053	0.666182
F6GTR5	VIT_17s0000g09370	0.0151885	0.516455	-0.123242	-0.462956	0.248041	0.0707531	0.457587	-0.265995	-0.767142	0.436783
A5AQ65	VIT_07s0129g00170	0.0149933	0.519183	0.122447	-0.248798	0.462321	0.134163	0.297877	0.366283	-0.342281	0.809273
D7TVP9	VIT_02s0025g02440	0.0147255	0.522967	0.121348	-0.249843	0.461444	0.0641017	0.480319	0.253183	-0.447833	0.761429
F6HYN3	VIT_11s0037g01020	0.0147099	0.523189	0.121284	-0.249905	0.461393	0.112487	0.34344	-0.335391	-0.796764	0.373003
A5BV56	VIT_07s0104g00600	0.0145413	0.525596	0.120587	-0.250567	0.460836	0.00815262	0.804089	-0.0902919	-0.681192	0.571844
D7SIN9	VIT_17s0000g04890	0.0145154	0.525968	0.12048	-0.25067	0.46075	0.0142276	0.742756	0.11928	-0.551787	0.696591
D7TXC7	VIT_14s0081g00440	0.014493	0.52629	0.120387	-0.250758	0.460676	0.498848	0.0224276	0.706292	0.138061	0.924703
F6HTS6	VIT_14s0030g01900	0.0144062	0.527541	-0.120026	-0.460387	0.251101	0.323397	0.0862628	-0.56868	-0.882369	0.0949397
D7TCM2	VIT_11s0016g01870	0.0143111	0.528917	0.119629	-0.251479	0.46007	0.00766577	0.809936	0.0875544	-0.573698	0.679711
D7SGV3	VIT_17s0000g01730	0.0142181	0.530268	-0.11924	-0.459758	0.251848	0.0607498	0.492414	-0.246475	-0.758406	0.453534
D7U4Q7	VIT_03s0038g04010	0.0141778	0.530856	-0.11907	-0.459623	0.252009	0.0497561	0.535617	0.223061	-0.472995	0.747679
D7SHT5	VIT_17s0000g08170	0.0141301	0.531553	-0.11887	-0.459463	0.2522	0.000609463	0.946029	0.0246873	-0.61449	0.644299
A5BHE6	VIT_09s0002g04320	0.0140521	0.532696	-0.118542	-0.4592	0.252512	0.0113843	0.769238	0.106697	-0.560589	0.689972
F6HFN8	VIT_01s0011g03380	0.0139534	0.534149	-0.118124	-0.458866	0.252908	0.0170485	0.719198	-0.13057	-0.702448	0.543759
D7UBY5	VIT_13s0074g00770	0.0139367	0.534396	0.118054	-0.252975	0.458809	0.0060755	0.830526	0.0779455	-0.580153	0.674471
F6HZN8	VIT_07s0005g03980	0.0136418	0.538782	0.116798	-0.254166	0.457804	0.0766991	0.438547	0.276946	-0.427166	0.771963
F6H2S4	VIT_04s0008g01910	0.0136209	0.539095	0.116709	-0.254251	0.457732	0.038263	0.588105	0.195609	-0.494979	0.734744
A5C3J4	VIT_14s0060g00710	0.0135746	0.539791	0.11651	-0.254439	0.457573	0.00488742	0.847817	-0.0699101	-0.670043	0.585488
D7U1Z6	VIT_14s0128g00370	0.0135722	0.539826	0.1165	-0.254449	0.457565	0.0998307	0.373802	-0.31596	-0.788687	0.391562
D7UC61	VIT_15s0046g03180	0.0135559	0.540071	-0.11643	-0.457508	0.254515	0.240878	0.149766	0.490793	-0.200921	0.855925
D7TQP5	VIT_08s0040g01480	0.0135517	0.540134	0.116412	-0.254532	0.457494	0.00660658	0.823368	-0.0812809	-0.676297	0.577921
F6HGP8	VIT_11s0016g01340	0.0134245	0.542056	0.115864	-0.255051	0.457055	0.160838	0.250718	-0.401046	-0.822886	0.305797
F6HQ10	VIT_07s0104g01410	0.0132257	0.545083	0.115003	-0.255867	0.456364	0.468661	0.0289681	0.684588	0.0965999	0.918367
A5BHR2	VIT_04s0008g03210	0.0129659	0.549085	0.113868	-0.256942	0.455453	0.33645	0.0787833	0.580043	-0.0781102	0.886068
F6GUQ0	VIT_06s0004g06880	0.012949	0.549346	0.113794	-0.257012	0.455393	0.086533	0.409366	-0.294165	-0.77943	0.411717
D7U5Y4	VIT_01s0146g00110	0.0126891	0.553407	-0.112646	-0.454471	0.258098	0.151009	0.267094	-0.388599	-0.818067	0.319103
D7U1Z1	VIT_14s0128g00320	0.0126157	0.554565	-0.11232	-0.454209	0.258406	0.143641	0.280112	-0.379	-0.814309	0.329177
F6HBC6	VIT_13s0064g00460	0.0123356	0.559021	0.111066	-0.259591	0.453201	0.0297202	0.633894	0.172395	-0.512904	0.723491
F6H8B4	VIT_00s0904g00010	0.0123284	0.559137	-0.111033	-0.453175	0.259621	0.0433206	0.563919	-0.208136	-0.740696	0.485056
F6H4T6	VIT_19s0027g00780	0.0122432	0.560507	-0.110649	-0.452865	0.259984	0.405195	0.0478261	-0.63655	-0.903902	-0.011554
Q4U339	VIT_18s0122g00850	0.0118603	0.566739	0.108905	-0.261629	0.451461	0.0222247	0.68104	-0.149079	-0.711885	0.530326
C5DB50	VIT_08s0056g00200	0.0118574	0.566787	-0.108892	-0.451451	0.261642	0.202304	0.192151	0.449783	-0.250896	0.841189
D7T276	VIT_16s0022g00980	0.0118102	0.567565	0.108675	-0.261846	0.451276	0.0061966	0.828866	-0.0787185	-0.674895	0.579636
D7T6N1	VIT_05s0020g02340	0.0117699	0.568231	0.108489	-0.262021	0.451126	0.277544	0.117678	0.526824	-0.153827	0.8684
D7TI00	VIT_08s0007g08130	0.0117351	0.568807	0.108328	-0.262173	0.450996	2.83635e-05	0.98835	-0.00532574	-0.63283	0.626401
Q94B15	VIT_08s0007g08330	0.0117179	0.569091	0.108249	-0.262247	0.450933	0.0419796	0.570151	0.204889	-0.487645	0.739161
D7SJA1	VIT_17s0000g02480	0.0114546	0.57349	0.107026	-0.263399	0.449946	0.0964608	0.382432	0.310581	-0.3966	0.786423
F6I569	VIT_19s0015g00740	0.0114525	0.573525	-0.107016	-0.449938	0.263408	0.0796936	0.429372	-0.282301	-0.7743	0.422406
D7SQE1	VIT_11s0052g00500	0.0114169	0.574125	-0.10685	-0.449804	0.263565	0.0618717	0.488315	-0.24874	-0.75943	0.451615
D7SM49	VIT_15s0021g00570	0.0114113	0.57422	-0.106824	-0.449783	0.26359	0.0958177	0.384108	0.309544	-0.397567	0.785984
F6GTD2	VIT_17s0000g05230	0.0113452	0.575337	-0.106514	-0.449533	0.263881	0.0240744	0.668643	-0.155159	-0.714941	0.525837
A5BLR3	VIT_14s0030g00740	0.0111059	0.579418	0.105384	-0.264944	0.448621	0.0208692	0.690503	0.144462	-0.533709	0.70955
F6I4W6	VIT_19s0015g01690	0.0109968	0.581297	0.104866	-0.265432	0.448202	0.0283943	0.641682	0.168506	-0.51585	0.721576
E0CRL1	VIT_18s0001g05720	0.0107375	0.585812	-0.103622	-0.447197	0.2666	0.118824	0.329342	-0.344708	-0.800579	0.363897
D7UDY0	VIT_00s0260g00060	0.0106427	0.587481	-0.103163	-0.446826	0.26703	0.0512979	0.529195	-0.22649	-0.749268	0.470186
F6GVX0	VIT_18s0089g01170	0.0104492	0.590915	0.102221	-0.267914	0.446063	0.0107203	0.775922	-0.103539	-0.688295	0.562775
D7SK46	VIT_06s0004g05880	0.0104301	0.591257	0.102128	-0.268002	0.445987	0.00237843	0.893571	0.0487691	-0.599258	0.658185
D7U9X6	VIT_14s0060g01920	0.0103627	0.592464	0.101797	-0.268312	0.44572	0.121389	0.323828	0.348409	-0.360243	0.802084
E0CQB9	VIT_18s0001g12390	0.0101895	0.595589	0.100943	-0.269113	0.445028	0.0284865	0.641134	0.168779	-0.515643	0.721711
D7T043	VIT_12s0034g01080	0.0101551	0.596215	0.100772	-0.269273	0.44489	0.0748996	0.444191	0.273678	-0.430053	0.77053
D7T0N7	VIT_11s0065g00450	0.0100126	0.598817	-0.100063	-0.444315	0.269938	0.423709	0.0415082	0.650929	0.0360973	0.908297
F6HC13	VIT_13s0067g03800	0.00991323	0.600645	0.0995652	-0.270403	0.443911	0.0760809	0.440474	0.275828	-0.428156	0.771473
F6HSU5	VIT_07s0129g00360	0.00981434	0.602477	0.0990674	-0.270869	0.443507	0.0218244	0.6838	-0.147731	-0.711204	0.531316
D7U2S0	VIT_07s0005g02410	0.00979451	0.602846	0.0989672	-0.270963	0.443426	0.0309056	0.627104	-0.1758	-0.72516	0.510312
F6HED2	VIT_16s0039g01490	0.00977347	0.603237	-0.0988609	-0.44334	0.271063	0.00700076	0.818247	0.0836706	-0.576317	0.6776
F6GU78	VIT_06s0004g08180	0.00968437	0.604902	0.0984092	-0.271485	0.442973	0.407891	0.0468596	-0.638663	-0.904552	-0.0151151
A5ADJ5	VIT_19s0014g01570	0.00966429	0.605278	0.0983071	-0.271581	0.44289	0.0322743	0.619454	0.179651	-0.507365	0.727039
D7UCC8	VIT_15s0046g02330	0.00941275	0.610035	-0.0970194	-0.441845	0.272785	0.0175685	0.715096	0.132546	-0.542341	0.703465
A5AGN5	VIT_12s0028g02340	0.009245	0.613252	-0.0961509	-0.441139	0.273596	0.0144595	0.740729	0.120248	-0.551103	0.697096
A5C7K8	VIT_03s0038g02500	0.00910424	0.61598	0.0954161	-0.274282	0.440542	0.691741	0.00284906	0.83171	0.424248	0.959092
F6GWC1	VIT_05s0029g01060	0.00910219	0.61602	-0.0954054	-0.440533	0.274292	0.0905498	0.398184	0.300915	-0.405548	0.78232
D7TXP9	VIT_17s0053g00120	0.0090778	0.616495	-0.0952775	-0.440429	0.274411	0.00793084	0.806729	0.0890553	-0.572682	0.680524
F6HDQ6	VIT_05s0020g03500	0.0090573	0.616895	-0.0951698	-0.440341	0.274512	0.122432	0.321616	-0.349903	-0.80269	0.358762
F6HHQ0	VIT_12s0057g01020	0.00905496	0.616941	0.0951575	-0.274523	0.440331	0.487864	0.0246523	0.698473	0.122891	0.922434
F6HFF7	VIT_01s0011g05370	0.0089326	0.619341	-0.0945124	-0.439806	0.275125	0.360289	0.0665498	-0.600241	-0.892549	0.0472375
D7SJS7	VIT_06s0004g07110	0.00887319	0.620514	-0.0941976	-0.43955	0.275418	0.0296809	0.634122	-0.172282	-0.723435	0.51299
D7T9S4	VIT_01s0011g00930	0.00870999	0.623761	0.0933273	-0.27623	0.438841	0.149038	0.270512	0.386055	-0.321789	0.817074
F6H713	VIT_05s0077g00740	0.00868916	0.624178	-0.0932157	-0.43875	0.276334	0.0367418	0.595766	0.191682	-0.498054	0.732861
A5BTZ8	VIT_18s0001g05530	0.00863158	0.625334	0.0929063	-0.276622	0.438498	0.121787	0.32298	0.348981	-0.359676	0.802316
F6HHM5	VIT_12s0057g00670	0.00860092	0.625952	0.0927411	-0.276776	0.438364	0.0120607	0.762643	-0.109821	-0.691624	0.558418
D7U012	VIT_09s0002g02290	0.00854008	0.627181	-0.0924125	-0.438096	0.277082	0.0136263	0.748101	0.116732	-0.553581	0.695258
D7SWC3	VIT_07s0031g02220	0.0085045	0.627903	-0.0922199	-0.437939	0.277261	0.0575059	0.504568	-0.239804	-0.755378	0.459148
F6H561	VIT_12s0028g01250	0.00842193	0.629584	-0.0917711	-0.437573	0.277679	0.00666745	0.822567	-0.0816544	-0.676501	0.577671
F6HXP8	VIT_09s0002g00640	0.00834703	0.631118	-0.0913621	-0.43724	0.278059	0.021108	0.688811	-0.145286	-0.709967	0.533107
F6HX95	VIT_09s0002g06100	0.0083223	0.631626	-0.0912267	-0.437129	0.278185	0.0654582	0.475551	0.255848	-0.445552	0.762624
F6I4R8	VIT_14s0060g01390	0.00824764	0.633167	0.0908165	-0.278567	0.436795	0.139256	0.288184	0.37317	-0.335219	0.812009
F6HAJ2	VIT_16s0022g02070	0.00819204	0.634319	-0.0905099	-0.436544	0.278852	0.0024327	0.892369	-0.0493224	-0.658499	0.598903
D7T1A8	VIT_06s0009g02540	0.00804203	0.637453	0.0896774	-0.279626	0.435865	0.0200481	0.696404	0.141591	-0.535801	0.708092
F6HPF2	VIT_01s0026g01650	0.00796618	0.63905	-0.0892535	-0.435518	0.28002	0.297113	0.103216	0.545081	-0.128723	0.87456
D7U881	VIT_09s0070g00310	0.0079328	0.639756	-0.0890663	-0.435366	0.280194	0.104998	0.361028	-0.324035	-0.792064	0.383919
D7SKR5	VIT_06s0004g03550	0.00788047	0.640867	0.088772	-0.280467	0.435125	0.276407	0.118571	0.525744	-0.155285	0.868032
D7TJ98	VIT_08s0007g03010	0.00784221	0.641682	0.0885563	-0.280667	0.434949	0.0772335	0.43689	-0.277909	-0.772384	0.426313
D7T492	VIT_13s0067g03470	0.00775186	0.643616	0.0880447	-0.281142	0.434531	2.2902e-05	0.989532	-0.00478561	-0.632506	0.626729
F6I327	VIT_15s0048g01750	0.0077488	0.643681	0.0880273	-0.281158	0.434516	0.145175	0.277346	0.381019	-0.327072	0.815102
D7SK62	VIT_06s0004g05730	0.00771157	0.644482	-0.0878155	-0.434343	0.281355	0.1242	0.317904	-0.352421	-0.803709	0.356256
D7TP00	VIT_07s0104g01800	0.00770356	0.644655	0.0877699	-0.281397	0.434306	0.00811519	0.804532	-0.0900843	-0.68108	0.571985
F6H7C0	VIT_16s0098g00540	0.00765817	0.645635	0.087511	-0.281638	0.434094	0.00326014	0.875505	0.0570976	-0.593879	0.662893
F6H5L6	VIT_02s0241g00110	0.00765352	0.645736	-0.0874844	-0.434073	0.281662	0.00793902	0.806631	0.0891012	-0.572651	0.680548
D7TXY0	VIT_10s0071g00950	0.00763648	0.646105	-0.0873869	-0.433993	0.281753	0.135967	0.294402	-0.368737	-0.81025	0.339773
F6GZK9	VIT_18s0001g08030	0.00760846	0.646713	0.0872265	-0.281902	0.433862	0.0046144	0.852088	-0.0679294	-0.668945	0.586794
F6GUV5	VIT_06s0004g05900	0.00760287	0.646834	-0.0871944	-0.433835	0.281931	0.163692	0.246162	0.404589	-0.301958	0.824247
A5AUW4	VIT_04s0008g07320	0.00753795	0.648248	0.0868214	-0.282277	0.43353	0.143338	0.280662	0.3786	-0.329594	0.814152
D7STL2	VIT_04s0008g00680	0.0073176	0.653104	0.085543	-0.283462	0.432484	0.0358616	0.600288	0.189372	-0.499854	0.731749
F6GXX4	VIT_08s0058g01210	0.00727046	0.654154	-0.085267	-0.432258	0.283718	5.96559e-05	0.983105	-0.00772373	-0.634266	0.624942
F6H8X5	VIT_12s0034g01860	0.00715268	0.656795	-0.0845735	-0.431689	0.28436	0.0333916	0.613352	0.182734	-0.504994	0.728539
E0CT43	VIT_19s0014g05020	0.00705628	0.658976	0.0840017	-0.284889	0.431221	0.00915495	0.792602	0.0956815	-0.568174	0.684095
D7SVT7	VIT_07s0031g00210	0.00674635	0.66611	0.0821362	-0.286614	0.42969	6.53702e-05	0.982315	-0.00808518	-0.634482	0.624721
D7TZU9	VIT_09s0002g01560	0.00665854	0.668166	0.0815999	-0.28711	0.42925	0.00199152	0.902574	0.0446264	-0.601912	0.655825
D7TQ89	VIT_08s0040g03320	0.0065724	0.670199	-0.0810704	-0.428815	0.287599	0.0286851	0.639956	-0.169367	-0.722001	0.515199
F6H1U2	VIT_19s0014g00550	0.00653765	0.671024	-0.0808557	-0.428639	0.287797	0.0169795	0.719747	0.130306	-0.543948	0.702312
D7T4J5	VIT_13s0067g01840	0.00640681	0.674151	0.0800426	-0.288547	0.42797	0.434502	0.0381544	0.659168	0.0505011	0.91079
F6HMF0	VIT_10s0003g02250	0.00633352	0.675919	0.0795834	-0.288971	0.427593	0.0318086	0.622035	0.17835	-0.508362	0.726405
F6H0F0	VIT_18s0001g01180	0.00632195	0.676199	-0.0795107	-0.427533	0.289038	0.117116	0.333073	-0.342223	-0.799565	0.36634
D7TMN2	VIT_12s0142g00190	0.00627272	0.677395	0.0792005	-0.289324	0.427278	0.0253892	0.660159	-0.15934	-0.71703	0.522729
A5BXZ0	VIT_01s0011g05230	0.00624083	0.678172	0.0789989	-0.28951	0.427112	0.00900624	0.794263	0.0949012	-0.568707	0.683676
D7U0Z4	VIT_09s0002g06460	0.00619204	0.679366	0.0786895	-0.289795	0.426858	0.000525325	0.949889	-0.02292	-0.643263	0.61559
F6GU66	VIT_06s0004g08380	0.00612379	0.681045	0.0782546	-0.290196	0.4265	0.241703	0.148964	0.491633	-0.199858	0.856221
D7SV17	VIT_04s0008g06320	0.00608696	0.681956	-0.078019	-0.426306	0.290413	0.153447	0.26293	-0.391723	-0.819282	0.315789
F6HX89	VIT_09s0002g05940	0.00603387	0.683275	0.077678	-0.290727	0.426025	0.0414783	0.572513	-0.203662	-0.73858	0.48862
A5BYS8	VIT_19s0015g01070	0.00596584	0.684974	-0.0772389	-0.425663	0.291132	0.000410423	0.955702	0.0202589	-0.617241	0.6417
F6H0C8	VIT_18s0001g00480	0.00595143	0.685335	-0.0771455	-0.425586	0.291218	0.187204	0.2117	-0.432671	-0.834863	0.2707
F6HA78	VIT_06s0009g00980	0.00590742	0.686442	0.0768597	-0.291481	0.425351	0.296537	0.103618	0.544552	-0.129462	0.874383
A5APB9	VIT_19s0015g00920	0.00577741	0.68974	-0.0760093	-0.42465	0.292263	0.530962	0.0168303	-0.728671	-0.931112	-0.183006
D7T2G3	VIT_05s0094g00750	0.00568407	0.692134	0.0753928	-0.29283	0.424142	0.0655499	0.475231	0.256027	-0.445398	0.762704
F6H7B3	VIT_16s0098g01580	0.00562583	0.693639	-0.0750056	-0.423822	0.293186	0.287131	0.110382	0.535846	-0.14153	0.871458
D7U0X4	VIT_09s0002g06120	0.00556986	0.695094	-0.0746315	-0.423514	0.29353	0.0235347	0.672202	-0.15341	-0.714064	0.527132
F6HC12	VIT_13s0067g03810	0.00555237	0.69555	0.0745142	-0.293638	0.423417	0.433982	0.0383108	-0.658773	-0.910671	-0.0498048
F6HHX2	VIT_13s0158g00140	0.0055146	0.696539	0.0742603	-0.293871	0.423207	0.0266744	0.652109	-0.163323	-0.719012	0.519751
E0CR49	VIT_18s0001g02510	0.00543469	0.698643	-0.0737203	-0.422761	0.294367	0.00157645	0.913283	0.0397045	-0.605047	0.653006
F6H1N7	VIT_12s0055g01090	0.00537193	0.700308	-0.0732934	-0.422409	0.294759	0.127531	0.311045	0.357115	-0.351559	0.805602
D7SKQ2	VIT_06s0004g03690	0.00524675	0.703662	0.0724344	-0.295547	0.421699	0.00403508	0.861604	0.0635223	-0.589689	0.666492
F6I111	VIT_03s0038g02130	0.00520231	0.704864	0.072127	-0.295829	0.421445	0.134299	0.297613	0.366469	-0.342091	0.809348
A5C1M4	VIT_11s0016g02720	0.00517115	0.705709	0.0719107	-0.296028	0.421266	0.177532	0.225243	-0.421346	-0.830617	0.283487
D7SR57	VIT_08s0058g00570	0.004953	0.711715	0.0703776	-0.297433	0.419998	0.646959	0.00502599	0.804337	0.353976	0.951894
D7SHY3	VIT_17s0000g07650	0.00488847	0.713521	-0.0699176	-0.419617	0.297854	0.328724	0.0831397	-0.573344	-0.883892	0.0880771
F6HNH0	VIT_13s0019g04240	0.00488321	0.713668	0.06988	-0.297889	0.419586	0.014578	0.739699	0.120739	-0.550756	0.697352
D7U5G4	VIT_03s0038g00750	0.00481229	0.715669	-0.0693707	-0.419164	0.298355	0.1784	0.223994	-0.422374	-0.831005	0.282336
D7TLZ4	VIT_13s0019g00260	0.00477102	0.716841	-0.0690725	-0.418917	0.298628	0.169458	0.237216	-0.411653	-0.826945	0.294236
F6H5F0	VIT_12s0028g03380	0.00474827	0.717489	0.0689077	-0.298779	0.418781	0.00656914	0.823863	-0.0810503	-0.676171	0.578076
D7SQJ8	VIT_07s0141g00240	0.00471785	0.718359	-0.0686866	-0.418597	0.298981	0.178384	0.224017	-0.422355	-0.830998	0.282357
E0CUS6	VIT_16s0050g01490	0.00455613	0.723037	-0.0674991	-0.417613	0.300067	0.262455	0.130038	0.512303	-0.173186	0.863424
D7UAL1	VIT_19s0015g00910	0.00454309	0.723418	-0.0674024	-0.417533	0.300155	0.140737	0.28543	0.375149	-0.333175	0.812791
F6I0H8	VIT_04s0044g00710	0.00453107	0.72377	0.0673132	-0.300237	0.417459	0.121916	0.322708	0.349164	-0.359494	0.802391
F6HX46	VIT_09s0002g05200	0.00450544	0.724522	-0.0671226	-0.417301	0.300411	0.0480693	0.542794	0.219247	-0.476102	0.745906
D7THF7	VIT_08s0007g01340	0.00436679	0.728633	-0.0660817	-0.416437	0.301362	0.0439678	0.560955	-0.209685	-0.741426	0.483816
D7SUC9	VIT_04s0008g03690	0.00429024	0.730934	0.0655	-0.301893	0.415954	0.0479138	0.543464	0.218892	-0.47639	0.74574
A5BL10	VIT_01s0011g04990	0.00428238	0.731172	0.0654399	-0.301948	0.415904	0.0245856	0.665314	0.156798	-0.524621	0.715761
E0CSB6	VIT_19s0014g01640	0.00426685	0.731642	-0.0653211	-0.415805	0.302056	0.00996604	0.783785	0.0998301	-0.56533	0.686317
D7T037	VIT_12s0034g01140	0.00424222	0.732389	-0.0651323	-0.415648	0.302229	0.129508	0.307054	-0.359872	-0.80671	0.348784
D7TLU7	VIT_13s0019g01090	0.00420612	0.733489	0.0648546	-0.302482	0.415418	0.0856476	0.411885	-0.292656	-0.778781	0.413087
F6GUN0	VIT_06s0004g00500	0.0040036	0.739759	0.063274	-0.303923	0.414103	0.0548412	0.514908	-0.234182	-0.752809	0.463836
E0CTD6	VIT_12s0028g03740	0.00392424	0.742263	0.0626437	-0.304498	0.413579	0.558072	0.013028	0.747042	0.221688	0.936281
D7UC32	VIT_15s0046g03590	0.00388892	0.743387	0.0623612	-0.304755	0.413344	0.370932	0.0616342	0.609042	-0.0333879	0.895335
D7SW76	VIT_07s0031g01740	0.00385494	0.744473	-0.0620882	-0.413117	0.305004	0.0745764	0.445215	0.273087	-0.430573	0.770271
F6I3Q7	VIT_05s0124g00020	0.00379738	0.746325	-0.0616229	-0.412729	0.305427	0.178979	0.223163	-0.423059	-0.831263	0.281568
D7UBK5	VIT_11s0103g00300	0.00379628	0.746361	-0.061614	-0.412722	0.305435	2.22144e-05	0.98969	0.00471321	-0.626773	0.632463
D7T2W3	VIT_13s0064g01430	0.00377439	0.74707	0.0614361	-0.305597	0.412574	0.105194	0.360556	0.324336	-0.383632	0.792189
F6GU04	VIT_06s0004g02890	0.00372406	0.748707	-0.0610251	-0.412231	0.305971	0.00282047	0.884153	-0.0531081	-0.660644	0.596463
D7SR99	VIT_18s0072g00970	0.00369108	0.749787	-0.0607543	-0.412006	0.306217	0.0379956	0.589438	-0.194925	-0.734416	0.495516
F6HR12	VIT_08s0040g02090	0.00359371	0.753007	0.0599476	-0.306951	0.411333	0.043373	0.563678	0.208262	-0.484955	0.740755
D7UA89	VIT_14s0060g00550	0.00351823	0.755535	0.0593147	-0.307526	0.410805	0.332209	0.0811497	0.576375	-0.0835835	0.884878
F6GVE3	VIT_15s0021g00830	0.0035138	0.755684	-0.0592773	-0.410774	0.30756	0.0438189	0.561634	-0.20933	-0.741258	0.484101
F6GZ61	VIT_00s0199g00170	0.0034741	0.757027	-0.0589415	-0.410494	0.307865	0.00362891	0.868701	-0.0602405	-0.664657	0.591833
F6HLB4	VIT_08s0007g07400	0.00339441	0.759748	0.0582616	-0.308483	0.409926	0.0939077	0.389138	-0.306444	-0.784672	0.400447
F6HYK5	VIT_11s0037g00490	0.00338067	0.76022	-0.0581435	-0.409828	0.30859	0.13767	0.291163	0.37104	-0.337411	0.811165
F6HH42	VIT_11s0016g04290	0.00334479	0.761459	-0.0578342	-0.40957	0.308871	0.0470045	0.547409	-0.216805	-0.744766	0.478082
D7U3Z9	VIT_02s0033g01330	0.00327501	0.76389	-0.0572277	-0.409063	0.309421	0.0318943	0.621558	0.17859	-0.508179	0.726522
E0CPF7	VIT_18s0001g13280	0.00323379	0.765339	-0.0568664	-0.408761	0.309749	0.183896	0.216239	0.428831	-0.275064	0.833429
D7TPC1	VIT_07s0104g00410	0.00320039	0.766521	0.056572	-0.310016	0.408515	0.0344299	0.607791	0.185553	-0.502817	0.729905
Q6B4V4	VIT_11s0016g00650	0.00317177	0.767538	0.0563185	-0.310246	0.408303	0.0389429	0.584742	0.197339	-0.493619	0.735571
D7SHY6	VIT_17s0000g07610	0.00317164	0.767543	0.0563173	-0.310247	0.408302	0.237687	0.152908	0.487531	-0.205032	0.854774
D7T8C3	VIT_19s0090g00390	0.00316689	0.767713	0.0562751	-0.310285	0.408267	0.158785	0.254048	0.398479	-0.308564	0.821897
D7UC26	VIT_15s0046g03670	0.00293246	0.77625	0.0541522	-0.312208	0.406491	0.00754349	0.811435	0.0868533	-0.574172	0.67933
E0CVA1	VIT_16s0098g01200	0.00289114	0.777793	0.0537693	-0.312555	0.40617	0.0644139	0.479215	0.253799	-0.447306	0.761706
F6GT51	VIT_17s0000g00010	0.00281289	0.780747	-0.0530367	-0.405557	0.313217	0.00161771	0.912159	-0.0402207	-0.653303	0.60472
A5BGG6	VIT_10s0116g00210	0.00281244	0.780764	0.0530324	-0.313221	0.405553	0.00699938	0.818264	0.0836623	-0.576322	0.677596
F6HPN2	VIT_01s0026g00220	0.00279769	0.781326	0.0528932	-0.313347	0.405437	0.016556	0.723148	0.12867	-0.545118	0.701468
D7TH54	VIT_08s0007g02490	0.00278734	0.78172	-0.0527953	-0.405354	0.313436	0.098849	0.376291	0.314403	-0.393026	0.788033
D7TJ45	VIT_08s0007g03620	0.00278118	0.781956	0.0527369	-0.313488	0.405305	0.0625576	0.485835	-0.250115	-0.76005	0.450447
D7U1F7	VIT_11s0037g00740	0.00277386	0.782237	-0.0526674	-0.405247	0.313551	0.090604	0.398036	0.301005	-0.405465	0.782358
A5C3I9	VIT_04s0008g06540	0.00275341	0.783022	-0.052473	-0.405084	0.313727	0.126547	0.313055	-0.355734	-0.805046	0.352945
F6HC03	VIT_13s0067g00270	0.00275016	0.783147	-0.052442	-0.405058	0.313755	0.114119	0.339743	0.337815	-0.370647	0.79776
A5BKY5	VIT_15s0024g00650	0.00269484	0.785288	0.0519118	-0.314234	0.404614	0.30374	0.098688	0.551126	-0.120215	0.876577
F6H3H7	VIT_04s0008g05590	0.00268836	0.78554	-0.0518494	-0.404561	0.314291	0.241167	0.149485	0.491088	-0.200549	0.856029
D7SKU5	VIT_06s0004g03250	0.00267565	0.786036	-0.0517267	-0.404459	0.314402	0.217144	0.174651	-0.465987	-0.847082	0.231586
F6HLJ7	VIT_08s0007g06390	0.00257826	0.789878	-0.0507766	-0.403662	0.31526	0.000996083	0.93103	0.0315608	-0.610191	0.648304
A5C101	VIT_05s0029g00440	0.00254764	0.791102	-0.0504742	-0.403408	0.315533	0.475814	0.0272945	-0.689792	-0.919897	-0.106359
A5B894	VIT_18s0001g10780	0.00254163	0.791343	-0.0504146	-0.403358	0.315587	0.00289291	0.882683	-0.0537858	-0.661026	0.596025
D7U363	VIT_07s0005g04240	0.00251333	0.792483	0.0501331	-0.315841	0.403121	0.00572721	0.835399	-0.0756783	-0.673226	0.581664
F6GY10	VIT_18s0072g01000	0.00250267	0.792914	-0.0500267	-0.403032	0.315937	0.267102	0.126112	0.516819	-0.167222	0.864979
D7TFV8	VIT_03s0132g00200	0.00245764	0.794745	0.0495746	-0.316345	0.402652	0.129802	0.306463	0.360281	-0.34837	0.806874
D7TJZ9	VIT_10s0003g02760	0.00241903	0.79633	0.0491836	-0.316697	0.402324	0.0806859	0.42639	0.284053	-0.42084	0.775061
F6HEW0	VIT_01s0011g03680	0.00238408	0.797776	0.0488271	-0.317019	0.402024	0.119174	0.328584	-0.345216	-0.800786	0.363398
F6HBX4	VIT_09s0018g01140	0.00236793	0.798449	-0.0486614	-0.401885	0.317168	0.460664	0.0309368	0.678723	0.0857341	0.916633
D7U7Y2	VIT_15s0048g00220	0.00235265	0.799087	-0.0485041	-0.401753	0.31731	0.219565	0.171945	0.468577	-0.228447	0.848015
F6GXR1	VIT_12s0134g00430	0.00233584	0.799792	-0.0483305	-0.401607	0.317466	0.0659118	0.473972	0.256733	-0.444792	0.76302
D7TJP7	VIT_10s0003g01640	0.00231264	0.800768	0.0480899	-0.317683	0.401405	0.0466833	0.548815	-0.216063	-0.744419	0.478683
F6HPS4	VIT_13s0156g00120	0.00230824	0.800954	-0.0480441	-0.401366	0.317725	0.27083	0.12304	0.520413	-0.162439	0.866212
F6HGF1	VIT_01s0010g00680	0.00223479	0.804085	-0.0472735	-0.400718	0.318419	0.0645265	0.478818	-0.254021	-0.761805	0.447117
D7SIR1	VIT_17s0000g04660	0.00219501	0.805803	0.0468509	-0.318799	0.400362	0.168653	0.238445	0.410673	-0.295312	0.826572
D7TI74	VIT_08s0007g07280	0.00211347	0.809377	-0.0459724	-0.399623	0.31959	0.0676347	0.468045	0.260067	-0.441922	0.764509
D7SR32	VIT_08s0058g00820	0.002086	0.810597	0.0456728	-0.31986	0.399371	0.124699	0.316867	0.353127	-0.355552	0.803995
F6H8S2	VIT_05s0049g01660	0.00195858	0.816372	0.0442559	-0.321133	0.398177	0.0865535	0.409307	0.2942	-0.411685	0.779445
D7T475	VIT_13s0067g03820	0.00187848	0.820105	0.0433414	-0.321955	0.397405	0.00252745	0.890304	-0.0502737	-0.659039	0.598291
F6HH48	VIT_11s0016g04390	0.00186405	0.820786	-0.0431747	-0.397265	0.322105	0.0182704	0.709663	0.135168	-0.540454	0.704811
D7U1C3	VIT_11s0037g00330	0.00183406	0.822211	-0.0428259	-0.39697	0.322418	0.0792301	0.430775	-0.281478	-0.773942	0.423139
D7TU58	VIT_03s0017g00680	0.00179471	0.824098	0.042364	-0.322832	0.39658	0.208725	0.184381	0.456865	-0.242525	0.843776
A5BA14	VIT_04s0008g06880	0.0017941	0.824128	0.0423568	-0.322839	0.396574	0.00525538	0.84225	-0.072494	-0.671472	0.583778
D7TTQ8	VIT_02s0012g02160	0.00167978	0.829739	0.0409851	-0.324069	0.395416	0.0356926	0.601164	-0.188925	-0.731534	0.500201
F6I5L8	VIT_14s0171g00430	0.00167851	0.829802	0.0409696	-0.324083	0.395403	0.147931	0.272453	0.384617	-0.323301	0.816513
F6H6F0	VIT_16s0050g00870	0.00165353	0.831055	-0.0406636	-0.395144	0.324357	0.583989	0.010063	0.764191	0.259355	0.941034
F6HN88	VIT_13s0019g00510	0.00163374	0.832055	-0.0404196	-0.394938	0.324576	0.000161502	0.972205	0.0127084	-0.621894	0.637236
F6HNZ3	VIT_12s0142g00180	0.00163139	0.832175	-0.0403904	-0.394913	0.324602	0.0587966	0.499677	0.24248	-0.456902	0.756596
D7T2M4	VIT_05s0094g01390	0.00162447	0.832526	0.0403047	-0.324679	0.394841	0.0279473	0.644356	0.167175	-0.516855	0.720919
F6H727	VIT_05s0077g01070	0.00156997	0.83532	0.0396229	-0.32529	0.394264	0.002487	0.891181	-0.0498698	-0.65881	0.598551
F6HDT7	VIT_05s0020g04080	0.00154625	0.836552	-0.0393224	-0.39401	0.325559	0.0686256	0.464685	0.261965	-0.440281	0.765354
D7U1W8	VIT_14s0128g00050	0.00152845	0.837484	-0.0390954	-0.393818	0.325762	0.0970261	0.380968	-0.31149	-0.786806	0.395752
D7SJC4	VIT_17s0000g02260	0.00152813	0.8375	0.0390913	-0.325766	0.393814	0.0172588	0.717531	0.131373	-0.543183	0.702861
F6HNY8	VIT_12s0142g00090	0.00151344	0.838273	0.0389029	-0.325934	0.393655	0.00832558	0.802056	0.0912446	-0.571197	0.681707
A5AT05	VIT_06s0004g00830	0.00150323	0.838812	-0.0387715	-0.393544	0.326052	0.778797	0.000722123	-0.882495	-0.972024	-0.569065
D7TPB8	VIT_07s0104g00440	0.00148747	0.839649	0.0385677	-0.326234	0.393371	0.496262	0.0229362	0.704459	0.134481	0.924172
D7SH72	VIT_17s0000g00290	0.00147786	0.840161	0.0384429	-0.326346	0.393265	0.0119338	0.763865	0.109242	-0.558821	0.691318
D0VBC0	VIT_14s0108g01330	0.0014748	0.840324	-0.0384031	-0.393232	0.326382	6.31244e-06	0.994504	0.00251246	-0.628107	0.63114
F6HN29	VIT_18s0001g05630	0.00142135	0.843208	-0.0377007	-0.392637	0.32701	0.085641	0.411904	-0.292645	-0.778776	0.413098
D7TA50	VIT_04s0079g00800	0.00139832	0.844468	0.0373942	-0.327284	0.392377	0.257621	0.134239	-0.507564	-0.861785	0.179392
A5AT60	VIT_17s0000g03730	0.00139384	0.844714	0.0373342	-0.327338	0.392327	0.152408	0.264697	0.390394	-0.317201	0.818766
D7T2G6	VIT_05s0094g00780	0.00132623	0.848483	0.0364174	-0.328157	0.39155	0.00344668	0.872017	-0.0587084	-0.663798	0.592832
D7T2A7	VIT_05s0094g00100	0.00129289	0.850378	0.0359568	-0.328569	0.391159	0.0119737	0.76348	-0.109424	-0.691415	0.558694
F6GTW7	VIT_06s0004g03540	0.00126573	0.851941	0.0355771	-0.328908	0.390837	0.120623	0.325464	0.347308	-0.361333	0.801637
F6HK77	VIT_12s0035g00270	0.00118325	0.856795	-0.0343984	-0.389836	0.32996	0.0499326	0.534875	0.223456	-0.472672	0.747863
D7U9U7	VIT_14s0060g02260	0.0011628	0.858026	-0.0340999	-0.389583	0.330226	0.0862227	0.410246	-0.293637	-0.779203	0.412197
D7U206	VIT_14s0128g00480	0.00111612	0.860876	0.0334084	-0.330843	0.388996	0.133877	0.298433	-0.365892	-0.809117	0.34268
D7THS4	VIT_08s0007g09010	0.00108028	0.863107	0.0328676	-0.331325	0.388536	0.00459564	0.852387	-0.0677911	-0.668868	0.586885
D7U090	VIT_09s0002g03200	0.00105535	0.864681	0.0324862	-0.331665	0.388212	0.00063548	0.944891	-0.0252087	-0.644604	0.614166
F6GUR4	VIT_06s0004g06640	0.00104963	0.865045	-0.032398	-0.388137	0.331743	0.286578	0.110792	0.53533	-0.142239	0.871283
F6HPG1	VIT_01s0026g01470	0.00104314	0.865459	0.0322977	-0.331833	0.388052	0.0311725	0.625597	0.176557	-0.509734	0.72553
D7TLM6	VIT_13s0019g02350	0.0010354	0.865955	-0.0321777	-0.38795	0.33194	0.0232422	0.674151	-0.152454	-0.713584	0.527839
D7U9C9	VIT_18s0041g00360	0.00102349	0.866722	-0.031992	-0.387792	0.332105	0.0889026	0.402721	0.298165	-0.408069	0.781145
A5B8T4	VIT_10s0071g01160	0.000962125	0.870744	0.0310181	-0.332972	0.386963	0.120486	0.325756	0.347111	-0.361527	0.801557
A5C718	VIT_17s0000g03690	0.00095355	0.871317	0.0308796	-0.333095	0.386845	0.000104949	0.977593	0.0102444	-0.623403	0.63577
D7STS2	VIT_04s0008g01340	0.000945237	0.871874	-0.0307447	-0.38673	0.333215	0.026324	0.654282	0.162247	-0.520557	0.718477
D7SS06	VIT_09s0054g00890	0.00086821	0.877165	-0.0294654	-0.385641	0.334353	0.101306	0.3701	0.318286	-0.389371	0.789663
F6GZK7	VIT_18s0001g08010	0.000858365	0.877858	0.0292979	-0.334502	0.385498	0.00238692	0.893382	0.0488561	-0.599202	0.658234
F6HE11	VIT_05s0020g00380	0.000848217	0.878577	0.0291242	-0.334656	0.38535	0.3399	0.0769022	-0.583009	-0.887027	0.073654
Q0MYQ7	VIT_14s0060g00120	0.000843026	0.878946	0.0290349	-0.334736	0.385274	0.0717866	0.454195	0.26793	-0.435095	0.767998
F6HLA9	VIT_08s0007g07510	0.000839166	0.879222	-0.0289684	-0.385217	0.334795	0.175941	0.227553	-0.419454	-0.829903	0.285599
F6GV13	VIT_06s0004g04650	0.000834944	0.879524	-0.0288954	-0.385155	0.33486	0.0159771	0.727874	0.1264	-0.546738	0.700294
A5ARC5	VIT_07s0005g01100	0.000804342	0.881737	0.0283609	-0.335335	0.384699	0.220897	0.170473	0.469996	-0.226722	0.848525
F6HTQ1	VIT_03s0017g02330	0.000761716	0.884892	0.0275992	-0.336011	0.38405	0.114901	0.337988	0.33897	-0.369521	0.798234
D7STD2	VIT_12s0055g00900	0.000716741	0.88832	0.026772	-0.336745	0.383344	0.145483	0.276795	0.381422	-0.32665	0.815261
D7SK52	VIT_06s0004g05820	0.000712077	0.888682	0.0266848	-0.336823	0.383269	0.202205	0.192273	-0.449672	-0.841148	0.251026
F6HYI6	VIT_11s0037g00080	0.00070506	0.889228	0.026553	-0.336939	0.383157	0.018137	0.710687	0.134674	-0.54081	0.704558
D7UCZ6	VIT_13s0067g00710	0.00068397	0.890887	0.0261528	-0.337294	0.382815	0.0982292	0.377873	0.313415	-0.393951	0.787618
D7SRR6	VIT_09s0054g01880	0.000622482	0.89588	-0.0249496	-0.381787	0.338361	0.0304332	0.629791	-0.174451	-0.724499	0.51134
F6H0E6	VIT_18s0001g01080	0.000618318	0.896227	0.024866	-0.338435	0.381716	0.0966344	0.381982	0.310861	-0.39634	0.786541
E0CQV6	VIT_18s0001g00760	0.000610194	0.896907	-0.0247021	-0.381576	0.33858	0.0367377	0.595787	0.191671	-0.498062	0.732855
D7T5I6	VIT_02s0234g00100	0.000605617	0.897292	0.0246093	-0.338663	0.381496	0.103783	0.363983	0.322154	-0.385708	0.79128
F6HYM8	VIT_11s0037g00930	0.000564245	0.900845	0.0237538	-0.33942	0.380765	0.0657817	0.474424	0.256479	-0.44501	0.762907
F6HCJ1	VIT_11s0118g00810	0.000534492	0.903482	-0.0231191	-0.380221	0.339982	0.0404358	0.577482	0.201087	-0.490662	0.737357
D7UAB3	VIT_14s0060g00250	0.000512409	0.905488	0.0226365	-0.340409	0.379808	0.00891121	0.795332	-0.0943992	-0.683406	0.569049
A5BEJ8	VIT_03s0088g01190	0.000470438	0.909425	-0.0216896	-0.378997	0.341246	0.104867	0.361347	0.323832	-0.384112	0.791979
F6HWS4	VIT_00s0370g00020	0.000434248	0.912965	0.0208386	-0.341998	0.378268	0.111012	0.346821	0.333185	-0.375138	0.795855
D7THQ9	VIT_08s0007g00120	0.000427139	0.913678	-0.0206673	-0.378121	0.342149	0.0659284	0.473914	-0.256765	-0.763035	0.444764
F6H7I5	VIT_10s0116g01480	0.00041466	0.914943	0.0203632	-0.342418	0.37786	0.132199	0.30171	0.363592	-0.345018	0.8082
F6HMG9	VIT_10s0003g02740	0.000411104	0.915307	-0.0202757	-0.377785	0.342495	0.0446808	0.557722	0.211378	-0.482458	0.742223
D7TKH1	VIT_10s0003g04580	0.000390296	0.917471	-0.0197559	-0.377339	0.342954	0.0114431	0.768657	-0.106973	-0.690118	0.560398
D7SHM5	VIT_17s0000g08890	0.000369581	0.919684	0.0192245	-0.343423	0.376883	0.0122143	0.761172	-0.110519	-0.691992	0.557932
D7TGK2	VIT_12s0035g01950	0.000365148	0.920166	-0.0191088	-0.376784	0.343525	0.00933949	0.790561	-0.0966411	-0.68461	0.567517
F6HTM3	VIT_03s0017g01690	0.000338546	0.92312	0.0183996	-0.344151	0.376175	0.0985515	0.37705	0.313929	-0.39347	0.787834
D7SQK2	VIT_07s0141g00310	0.000334129	0.923622	0.0182792	-0.344257	0.376072	0.00503383	0.845577	-0.0709495	-0.670618	0.584801
F6H677	VIT_03s0091g00430	0.000327477	0.924383	0.0180963	-0.344418	0.375915	0.0785358	0.432888	0.280242	-0.42424	0.773403
F6H8R6	VIT_05s0049g01330	0.000301315	0.927459	0.0173584	-0.345069	0.375281	0.287853	0.10985	0.536519	-0.140604	0.871685
A5AEI0	VIT_17s0000g06350	0.000286326	0.929281	0.0169212	-0.345454	0.374905	0.0139106	0.745558	-0.117943	-0.695893	0.552729
F6HYK1	VIT_11s0037g00340	0.000247377	0.934256	0.0157282	-0.346504	0.373879	0.0566439	0.507877	0.238	-0.460656	0.754555
D7SNX7	VIT_04s0023g03620	0.000236588	0.935703	0.0153814	-0.34681	0.37358	0.282781	0.11364	0.531772	-0.147109	0.87008
D7UBH4	VIT_14s0171g00510	0.000234013	0.936053	0.0152975	-0.346883	0.373508	0.0205564	0.692735	-0.143375	-0.708998	0.534502
F6HAJ4	VIT_16s0022g02040	0.000228457	0.936815	0.0151148	-0.347044	0.373351	0.270443	0.123356	-0.520041	-0.866084	0.162936
F6HK80	VIT_12s0035g00240	0.000207292	0.939807	-0.0143976	-0.372733	0.347675	0.00944564	0.789397	0.0971887	-0.567143	0.684904
F6H684	VIT_03s0091g01290	0.000193402	0.941855	-0.0139069	-0.372311	0.348106	0.153007	0.263676	0.391162	-0.316386	0.819064
F6GZK4	VIT_18s0001g07960	0.000189352	0.942466	0.0137605	-0.348235	0.372185	0.0285241	0.64091	0.168891	-0.515559	0.721766
F6H341	VIT_04s0008g06720	0.000180053	0.943895	0.0134184	-0.348536	0.37189	0.0193716	0.701369	-0.139182	-0.706864	0.537551
F6HDI5	VIT_05s0020g02030	0.000179295	0.944013	0.0133901	-0.348561	0.371865	0.235579	0.155016	-0.485365	-0.854008	0.207749
F6GYV2	VIT_18s0076g00330	0.000147526	0.949207	0.012146	-0.349653	0.370793	0.0321166	0.620326	0.179211	-0.507702	0.726825
F6I0W3	VIT_03s0038g03110	0.000146387	0.949404	-0.0120991	-0.370752	0.349694	0.236586	0.154006	-0.486401	-0.854374	0.206451
D7SNZ1	VIT_04s0023g03510	0.000134015	0.951586	-0.0115765	-0.370301	0.350153	0.000511062	0.950573	0.0226067	-0.615785	0.64308
D7UA03	VIT_14s0060g01510	0.000124742	0.95329	-0.0111688	-0.369949	0.350511	0.00389918	0.863936	0.0624434	-0.590395	0.66589
D7T7Y3	VIT_19s0090g00460	0.000119988	0.954187	-0.0109539	-0.369764	0.350699	0.0465203	0.549531	-0.215686	-0.744243	0.478988
D7U7S6	VIT_15s0048g00900	0.000117101	0.954741	-0.0108213	-0.369649	0.350816	0.0100768	0.782611	-0.100383	-0.686613	0.56495
D7T850	VIT_19s0090g01320	0.000113907	0.955362	-0.0106727	-0.369521	0.350946	0.0047931	0.849278	0.0692322	-0.585935	0.669667
F6I746	VIT_00s0203g00200	0.000108217	0.95649	0.0104027	-0.351183	0.369288	0.285195	0.111822	0.534037	-0.144013	0.870847
D7TWG7	VIT_14s0066g00290	9.94938e-05	0.958279	0.00997466	-0.351558	0.368918	0.0117145	0.765993	0.108234	-0.559522	0.690785
D7SLX0	VIT_15s0021g01760	9.28911e-05	0.959686	0.009638	-0.351853	0.368627	0.038067	0.589081	0.195108	-0.495373	0.734504
F6I326	VIT_15s0048g01780	8.74169e-05	0.960891	-0.0093497	-0.368378	0.352106	0.00420268	0.858783	0.0648281	-0.588833	0.66722
D7UBE6	VIT_14s0171g00220	8.45529e-05	0.961537	0.00919526	-0.352241	0.368245	4.09425e-05	0.986004	-0.00639863	-0.633473	0.625749
D7TM20	VIT_13s0019g05250	7.59083e-05	0.963554	0.00871254	-0.352664	0.367827	0.00407418	0.860941	-0.0638293	-0.666663	0.589488
D7T4I1	VIT_13s0067g02060	7.31843e-05	0.964214	0.00855478	-0.352802	0.367691	0.00430737	0.85705	0.0656306	-0.588306	0.667667
D7TP33	VIT_07s0104g01430	7.19683e-05	0.964512	0.00848341	-0.352864	0.367629	0.0563414	0.509046	-0.237363	-0.754265	0.461188
D7TWS2	VIT_14s0066g01550	6.2804e-05	0.966847	0.0079249	-0.353353	0.367146	0.0300101	0.632219	0.173234	-0.512266	0.723902
D7T2E2	VIT_05s0094g00490	5.72461e-05	0.968348	-0.00756611	-0.366835	0.353667	0.10974	0.349771	0.33127	-0.376987	0.795065
D6CH07	VIT_05s0049g01790	5.70632e-05	0.968398	0.00755402	-0.353678	0.366825	0.155936	0.25875	-0.394887	-0.820509	0.312416
F6H345	VIT_04s0008g06800	5.67493e-05	0.968485	-0.00753321	-0.366807	0.353696	0.00481829	0.848887	0.0694139	-0.585815	0.669768
F6HLL8	VIT_08s0007g06060	5.66611e-05	0.96851	0.00752736	-0.353701	0.366802	0.000120198	0.97602	-0.0109635	-0.636198	0.622963
D7TXF1	VIT_14s0081g00080	5.66014e-05	0.968526	-0.00752339	-0.366798	0.353705	0.0494746	0.536803	0.222429	-0.473511	0.747386
D7TLR6	VIT_13s0019g01900	4.85485e-05	0.97085	-0.00696767	-0.366317	0.354191	0.0791613	0.430984	0.281356	-0.423248	0.773889
D7SK01	VIT_06s0004g06340	4.59638e-05	0.971636	0.00677966	-0.354355	0.366155	0.0310055	0.626539	0.176084	-0.510095	0.725298
E0CR63	VIT_18s0001g02740	4.44497e-05	0.972107	0.00666706	-0.354454	0.366057	0.0704761	0.458502	0.265473	-0.437237	0.766911
A5ASW8	VIT_12s0055g01110	4.19249e-05	0.972911	0.00647495	-0.354622	0.365891	0.00710329	0.816939	-0.084281	-0.677932	0.575906
F6GYX7	VIT_13s0147g00220	4.08464e-05	0.973261	0.00639112	-0.354695	0.365818	0.00277746	0.885035	0.0527016	-0.596725	0.660414
F6HFS2	VIT_01s0011g01900	3.67814e-05	0.974626	0.00606477	-0.35498	0.365535	0.00880754	0.796505	0.0938485	-0.569425	0.68311
D7T1R6	VIT_00s0264g00030	3.49613e-05	0.975262	0.00591281	-0.355113	0.365404	0.196655	0.199248	-0.443458	-0.838863	0.258285
F6HXD4	VIT_09s0002g06870	3.21841e-05	0.976264	0.00567311	-0.355322	0.365196	0.284115	0.112633	-0.533024	-0.870504	0.145399
D7T3I7	VIT_03s0088g01250	2.96135e-05	0.977232	-0.00544183	-0.364995	0.355524	0.0379532	0.589649	0.194816	-0.495601	0.734364
F6H101	VIT_18s0001g07060	2.95225e-05	0.977267	-0.00543346	-0.364988	0.355532	0.301565	0.100154	-0.54915	-0.875919	0.123008
F6HR64	VIT_08s0040g01190	2.75868e-05	0.978024	0.00525231	-0.35569	0.364831	0.0106811	0.776323	0.103349	-0.562906	0.688194
F6H2F7	VIT_19s0014g03920	2.15148e-05	0.980592	-0.00463841	-0.364299	0.356226	0.131956	0.302188	0.363258	-0.345357	0.808066
F6HLE6	VIT_08s0007g07240	1.69826e-05	0.982757	0.004121	-0.356678	0.36385	0.109835	0.349549	-0.331413	-0.795124	0.376849
D7TZ95	VIT_09s0002g08100	1.67105e-05	0.982896	0.00408784	-0.356707	0.363821	0.00324134	0.875862	0.0569328	-0.593986	0.6628
D7SKA9	VIT_06s0004g05210	1.11031e-05	0.986057	0.00333213	-0.357366	0.363165	0.00857878	0.799119	-0.0926217	-0.68245	0.570261
F6HCG2	VIT_11s0118g00200	1.05098e-05	0.986435	0.00324188	-0.357445	0.363087	0.00213832	0.899062	0.0462419	-0.600879	0.656747
D7TVB7	VIT_02s0025g01000	9.91467e-06	0.986825	0.00314876	-0.357526	0.363006	0.588752	0.00958153	0.767302	0.266355	0.941889
F6GT81	VIT_17s0000g06180	7.92954e-06	0.988217	0.00281594	-0.357816	0.362717	0.00428827	0.857365	0.0654849	-0.588402	0.667586
D7SUH5	VIT_04s0008g04210	5.85973e-06	0.989871	0.00242069	-0.358161	0.362374	0.315637	0.0909947	0.561816	-0.104926	0.880115
D7SY37	VIT_05s0077g01100	4.60588e-06	0.99102	-0.00214613	-0.362135	0.3584	0.0118852	0.764335	-0.109019	-0.6912	0.558976
A5CAF6	VIT_19s0085g00370	4.57819e-06	0.991047	-0.00213967	-0.36213	0.358406	0.0037003	0.867425	-0.0608301	-0.664987	0.591449
D7TCC5	VIT_11s0016g00780	3.68099e-06	0.991972	-0.00191859	-0.361938	0.358598	0.013381	0.750317	-0.115676	-0.694705	0.554323
D7TFJ1	VIT_01s0150g00160	2.38543e-06	0.993537	0.00154448	-0.358924	0.361612	0.0106506	0.776636	-0.103202	-0.688115	0.563008
D7TPJ4	VIT_03s0063g00500	5.62015e-07	0.996863	0.000749677	-0.359617	0.360921	0.0251435	0.661725	0.158567	-0.523305	0.716645
A5B9M3	VIT_00s0551g00010	2.98281e-07	0.997715	-0.000546151	-0.360744	0.359794	0.170286	0.235959	0.412657	-0.29313	0.827328
